# Supplementary material for: Alternative Splicing Changes Promoted by NOVA2 Upregulation in Endothelial Cells and Relevance for Gastric Cancer
Source: Int J Mol Sci. 2023 Apr 30;24(9):8102. doi: 10.3390/ijms24098102 (PMC10178952; doi:10.3390/ijms24098102)
Supplement: Supplementary file 1 [file ijms-24-08102-s001.zip › Supplementary Table S1.xlsx]

## Sheet: NOVA2 OE ECs RNA-Seq
GENE	GENE	EVENT	COORD	LENGTH	FullCO	COMPLEX	Endoth_Nova2_Cont_a	Endoth_Nova2_Cont_a-Q	Endoth_Nova2_Cont_ab	Endoth_Nova2_Cont_ab-Q	Endoth_Nova2_Cont_b	Endoth_Nova2_Cont_b-Q	Endoth_Nova2_Cont_c	Endoth_Nova2_Cont_c-Q	Endoth_Nova2_Cont_cd	Endoth_Nova2_Cont_cd-Q	Endoth_Nova2_Cont_d	Endoth_Nova2_Cont_d-Q	Endoth_Nova2_KD_a	Endoth_Nova2_KD_a-Q	Endoth_Nova2_KD_ab	Endoth_Nova2_KD_ab-Q	Endoth_Nova2_KD_b	Endoth_Nova2_KD_b-Q	Endoth_Nova2_OE_c	Endoth_Nova2_OE_c-Q	Endoth_Nova2_OE_cd	Endoth_Nova2_OE_cd-Q	Endoth_Nova2_OE_d	Endoth_Nova2_OE_d-Q	Mean CTR	Mean OE	dPSI
1300018J18Rik	Selenoo	MmuINT0000629	chr15:88927250-88929061	1812	chr15:88926969-88927249=88929062-88929206:+	IR-S	22.35	SOK,SOK,3.0=151,6=32=66,0.00406@23.24,80.76	18.79	SOK,SOK,4.2=151,9=53=134,5.75e-05@36.83,159.17	15	OK,OK,1.2=151,3=21=68,0.00598@13.8,78.2	28.57	OK,OK,2.3=151,2=22=30,0.017@15.43,38.57	34.12	SOK,SOK,3.9=151,4=54=56,4.39e-05@38.9,75.1	39.53	OK,OK,1.6=151,2=32=26,0.00112@23.72,36.28	18.18	OK,OK,1.9=151,6=18=54,0.0471@14.18,63.82	17.05	SOK,SOK,5.6=151,10=34=107,0.0365@25.75,125.25	15.87	OK,OK,3.7=151,4=16=53,0.283@11.59,61.41	21.64	SOK,SOK,2.8=151,1=36=67,6.19e-05@22.51,81.49	21.93	SOK,SOK,5.8=151,7=75=146,2.39e-06@50,178	22.17	SOK,SOK,3.0=151,6=39=79,0.000649@27.49,96.51	34.05	21.905	-12.145
1700025K23Rik	Fam229b	MmuEX0000479	chr10:38840064-38840202	139	chr10:38841983,38840032+38840064-38840202,38838840	S	82.14	OK,OK,24=22=5,OK,S@41.89,9.11	86.67	OK,OK,49=42=7,OK,S@84.94,13.06	91.84	OK,OK,25=20=2,OK,S@43.16,3.84	93.55	OK,OK,34=24=2,OK,S@56.13,3.87	90.08	SOK,SOK,68=41=6,OK,S@103.59,11.41	86.44	OK,OK,34=17=4,OK,S@47.54,7.46	90.62	OK,OK,22=36=3,OK,S@55.28,5.72	89.74	SOK,SOK,70=70=8,OK,S@132.82,15.18	89.13	OK,OK,48=34=5,OK,S@77.54,9.46	78.18	OK,OK,24=19=6,OK,S@38.31,10.69	79.83	SOK,SOK,52=43=12,OK,S@85.42,21.58	81.25	OK,OK,28=24=6,OK,S@47.12,10.88	89.995	79.715	-10.28
1700086O06Rik	1700086O06Rik	MmuINT0001519	chr18:38398844-38409367	10524	chr18:38409368-38409852=38398059-38398843:-	IR-C	12	OK,OK,NA=0,3=3=22,0.364@3.36,24.64	13.92	OK,OK,NA=0,5=6=34,0.133@6.26,38.74	17.24	VLOW,VLOW,NA=0,2=3=12,0.364@2.93,14.07	34.88	VLOW,VLOW,NA=0,10=5=14,0.0346@10.12,18.88	29.9	OK,OK,NA=0,18=11=34,0.00234@18.84,44.16	25.93	OK,OK,NA=0,8=6=20,0.0678@8.82,25.18	52.94	N,N,NA=0,8=1=4,0.0678@6.88,6.12	42.86	VLOW,VLOW,NA=0,14=4=12,0.009@12.86,17.14	36	N,N,NA=0,6=3=8,0.133@6.12,10.88	11.76	OK,OK,NA=0,5=3=30,0.186@4.47,33.53	15.33	OK,OK,NA=0,13=8=58,0.0126@12.11,66.89	18.84	OK,OK,NA=0,8=5=28,0.0678@7.72,33.28	30.405	15.3	-15.105
1700094D03Rik	Cfap141	MmuINT0001540	chr3:89867172-89868346	1175	chr3:89867131-89867171=89868347-89868476:+	IR-S	31.81	OK,OK,5.6=151,7=12=20,0.766@12.66,27.14	28.49	OK,OK,9.7=151,12=18=37,0.852@19.5,48.94	24.16	LOW,LOW,4.2=151,5=6=17,0.873@6.92,21.73	20.81	LOW,LOW,3.5=151,4=4=15,0.892@4.9,18.66	18.01	OK,OK,9.0=151,12=8=45,0.913@12.01,54.67	16.53	OK,OK,5.6=151,8=4=30,0.76@7.13,35.99	15.39	LOW,LOW,2.1=151,4=3=19,0.77@4.11,22.57	18.93	OK,OK,5.1=151,8=11=40,0.706@11.44,48.98	21.89	OK,OK,3.0=151,4=8=21,0.611@7.38,26.35	34.49	OK,OK,8.8=151,6=22=26,0.272@18.95,35.99	32.55	SOK,SOK,16.0=151,21=38=60,0.634@39.51,81.87	30.99	OK,OK,7.2=151,15=16=34,0.675@20.59,45.85	18.67	32.74	14.07
1700123M08Rik	1700123M08Rik	MmuEX0000631	chr4:11903591-11903734	144	chr4:11893830,11903591-11903734,11921012	C2	17.65	N,N,1=2=7,OK,C1@1.76,8.23	23.08	VLOW,VLOW,3=3=10,OK,C1@3.69,12.31	33.33	N,N,2=1=3,OK,S@2.00,4.00	18.18	LOW,LOW,6=2=18,B1,S@4.73,21.27	19.54	OK,OK,10=7=35,OK,C1@10.16,41.84	20.93	LOW,LOW,4=5=17,OK,C1@5.44,20.56	46.67	N,N,4=3=4,OK,C1@5.13,5.87	42.11	VLOW,VLOW,6=10=11,OK,C1@11.37,15.63	39.13	N,N,2=7=7,B1,C1@6.26,9.74	35.14	VLOW,VLOW,5=8=12,OK,C1@8.79,16.22	30.23	OK,OK,12=14=30,OK,C1@16.93,39.07	26.53	LOW,LOW,7=6=18,OK,C1@8.22,22.78	19.555	30.835	11.28
2010106G01Rik	Sppl2a	MmuEX0000722	chr2:126739036-126739089	54	chr2:126739268,126739036-126739089,126738481	S	34.81	SOK,SOK,46=49=89,OK,S@64.05,119.95	35.4	SOK,SOK,90=93=167,OK,S@123.90,226.10	36.07	SOK,SOK,44=44=78,OK,S@59.88,106.12	48.7	SOK,SOK,63=49=59,OK,S@83.28,87.72	48.97	SOK,SOK,128=110=124,OK,S@177.27,184.73	49.22	SOK,SOK,65=61=65,OK,S@94.01,96.99	49.48	SOK,SOK,72=71=73,OK,S@106.88,109.12	46.09	SOK,SOK,150=168=186,OK,S@232.29,271.71	43.64	SOK,SOK,78=97=113,OK,S@125.68,162.32	31.47	SOK,SOK,69=55=135,OK,S@81.51,177.49	32.82	SOK,SOK,138=118=262,OK,S@170.01,347.99	34.2	SOK,SOK,69=63=127,OK,S@88.58,170.42	48.96	32.835	-16.125
2210013O21Rik	Nbdy	MmuEX0000768	chrX:150163405-150163482	78	chrX:150160384,150163405-150163482,150175583	S	82.09	SOK,SOK,363=361=79,OK,S@659.18,143.82	82.39	SOK,SOK,663=684=144,OK,S@1228.43,262.57	82.74	SOK,SOK,300=323=65,OK,S@569.25,118.75	85.12	SOK,SOK,221=145=32,OK,S@338.78,59.22	87.76	SOK,SOK,487=345=58,OK,S@781.06,108.94	89.96	SOK,SOK,266=200=26,OK,S@442.60,49.40	81.82	SOK,SOK,210=204=46,OK,S@376.37,83.63	82.17	SOK,SOK,488=489=106,OK,S@889.90,193.10	82.43	SOK,SOK,278=285=60,OK,S@513.54,109.46	69.77	SOK,SOK,302=215=112,OK,S@438.85,190.15	71.35	SOK,SOK,611=430=209,OK,S@891.87,358.13	72.98	SOK,SOK,309=215=97,OK,S@453.21,167.79	87.54	71.375	-16.165
2310028H24Rik	Fam219a	MmuALTD0000266-2/2	chr4:41471348-41471447	51	chr4:41471399+41471348-41471447,41469002	Alt5	34.92	SOK,SOK,100.00,44=126=0,C1@44.00,82.00	36.17	SOK,SOK,100.00,85=235=0,C1@85.00,150.00	37.61	SOK,SOK,100.00,41=109=0,C1@40.99,68.01	14.71	LOW,LOW,100.00,5=34=0,C1@5.00,29.00	19.4	OK,OK,100.00,13=67=0,S@13.00,54.00	24.24	LOW,LOW,100.00,8=33=0,S@8.00,25.00	33.93	OK,OK,100.00,19=56=0,C1@19.00,37.00	25.20	SOK,SOK,100.00,32=127=0,C1@32.00,95.00	18.31	OK,OK,100.00,13=71=0,C1@13.00,58.00	29.82	OK,OK,100.00,17=57=0,C1@17.00,40.00	30.28	SOK,SOK,100.00,33=109=0,C1@33.01,75.99	30.77	OK,OK,100.00,16=52=0,C1@16.00,36.00	19.475	30.295	10.82
2310035C23Rik	Relch	MmuEX0000916	chr1:107583526-107583597	72	chr1:107574829,107583526-107583597,107583707	S	91.3	VLOW,VLOW,12=9=1,OK,S@20.09,1.91	92.73	OK,OK,24=27=2,OK,S@49.15,3.85	93.75	LOW,LOW,12=18=1,OK,S@29.06,1.94	94.74	LOW,LOW,23=13=1,OK,S@35.05,1.95	97.22	OK,OK,44=26=1,OK,S@69.03,1.97	100	LOW,LOW,21=13=0,OK,S@34.00,0.00	90.24	LOW,LOW,24=13=2,OK,S@35.19,3.81	86.21	OK,OK,41=34=6,OK,S@69.83,11.17	82.61	OK,OK,17=21=4,OK,S@34.70,7.30	80.65	OK,OK,27=23=6,OK,S@45.16,10.84	79.31	SOK,SOK,48=44=12,OK,S@82.48,21.52	77.78	OK,OK,21=21=6,OK,S@37.33,10.67	97.37	79.215	-18.155
2310061I04Rik	2310061I04Rik	MmuALTD0000290-2/2	chr17:36033925-36034018	65	chr17:36033990+36033925-36034018,36033017	Alt5	89.8	VLOW,VLOW,11.33,14=15=122,S@13.47,1.53	78.08	VLOW,VLOW,7.70,17=20=261,S@15.62,4.38	48.53	N,N,4.26,3=5=139,S@2.43,2.57	73.88	OK,OK,27.26,36=44=130,S@32.51,11.49	71.54	SOK,SOK,26.57,80=100=309,S@71.54,28.46	69.74	OK,OK,26.06,44=56=179,S@39.05,16.95	77.56	N,N,11.80,11=13=106,S@10.08,2.92	80.93	LOW,LOW,11.61,27=31=254,S@25.09,5.91	83.41	VLOW,VLOW,11.47,16=18=148,S@15.01,2.99	86.66	OK,OK,29.26,62=68=173,C1@58.93,9.07	84.05	SOK,SOK,27.97,109=122=334,S@102.54,19.46	80.84	OK,OK,26.53,47=54=161,S@43.65,10.35	71.81	83.75	11.94
2410002I01Rik	Tepsin	MmuINT0002434	chr11:119958284-119958822	539	chr11:119958823-119958895=119958192-119958283:-	IR-S	55.96	OK,OK,26.1=47,35=26=24,0.994@47.57,37.43	49.77	SOK,SOK,52.9=47,62=45=54,0.999@80.13,80.87	43.4	OK,OK,26.8=47,27=19=30,0.978@32.98,43.02	32.2	OK,OK,13.4=47,7=12=20,0.814@12.56,26.44	33.82	OK,OK,34.2=47,14=32=45,0.607@30.78,60.22	35.06	OK,OK,20.9=47,7=20=25,0.429@18.23,33.77	31.2	OK,OK,14.2=47,26=13=43,0.8@25.58,56.42	29.8	SOK,SOK,32.0=47,47=26=86,0.926@47.38,111.62	28.33	OK,OK,17.9=47,21=13=43,0.921@21.81,55.19	48.45	OK,OK,35.0=47,15=32=25,0.655@34.88,37.12	46.45	SOK,SOK,57.3=47,26=59=49,0.707@62.24,71.76	44.19	OK,OK,22.3=47,11=27=24,0.601@27.4,34.6	33.63	46.32	12.69
2700049A03Rik	2700049A03Rik	MmuEX0001190	chr12:72317029-72317183	155	chr12:72295453,72317029-72317183,72343931	C2	56	LOW,LOW,13=15=11,OK,C2@21.84,17.16	49.09	OK,OK,25=29=28,OK,C2@40.25,41.75	43.33	LOW,LOW,12=14=17,OK,C2@18.63,24.37	66.67	OK,OK,23=33=14,OK,C2@46.67,23.33	70.65	SOK,SOK,57=73=27,OK,C2@110.92,46.08	74	OK,OK,34=40=13,OK,C2@64.38,22.62	61.76	OK,OK,16=26=13,OK,C2@33.97,21.03	58.44	SOK,SOK,39=51=32,OK,C2@71.30,50.70	55.81	OK,OK,23=25=19,OK,C2@37.39,29.61	50.82	OK,OK,24=38=30,OK,C2@46.75,45.25	55.28	SOK,SOK,52=84=55,OK,C2@105.58,85.42	59.68	OK,OK,28=46=25,OK,C2@59.08,39.92	70.335	55.25	-15.085
2700097O09Rik	2700097O09Rik	MmuALTD0000396-2/2	chr12:56160362-56160565	82	chr12:56160444+56160362-56160565,56158339	Alt5	29.03	LOW,LOW,77.50,9=31=9,S@9.00,22.00	22.45	OK,OK,75.38,11=49=16,S@11.00,38.00	11.11	VLOW,VLOW,72.00,2=18=7,S@2.00,16.00	3.03	LOW,LOW,89.19,1=33=4,S@1.00,32.00	5.62	OK,OK,91.75,5=89=8,S@5.00,84.00	7.14	OK,OK,93.33,4=56=4,S@4.00,52.00	33.33	LOW,LOW,78.00,13=39=11,S@13.00,26.00	26.25	OK,OK,76.19,21=80=25,S@21.00,59.00	19.51	OK,OK,74.55,8=41=14,S@8.00,33.00	12.68	OK,OK,93.42,9=71=5,S@9.00,62.00	15.13	SOK,SOK,92.25,18=119=10,S@18.00,101.00	18.75	OK,OK,90.57,9=48=5,S@9.00,39.00	5.085	15.715	10.63
3110056O03Rik	Sppl2b	MmuALTA0000444-2/2	chr10:80325922-80326064	3	chr10:80325839,80325925+80325922-80326064	Alt3	41.77	OK,OK,100.00,33=79=0,S@33.00,46.00	47.26	SOK,SOK,100.00,69=146=0,S@69.00,77.00	53.73	OK,OK,100.00,36=67=0,S@36.00,31.00	30.77	OK,OK,100.00,16=52=0,S@16.00,36.00	28.15	SOK,SOK,100.00,38=135=0,S@38.00,97.00	26.51	OK,OK,100.00,22=83=0,S@22.00,61.00	29.82	OK,OK,100.00,17=57=0,S@17.00,40.00	29.57	SOK,SOK,100.00,34=115=0,S@34.01,80.99	29.31	OK,OK,100.00,17=58=0,S@17.00,41.00	38.89	SOK,SOK,99.08,42=108=1,S@42.00,66.00	39.01	SOK,SOK,99.11,87=223=2,S@86.99,136.01	39.13	SOK,SOK,99.14,45=115=1,S@45.00,70.00	28.64	39.01	10.37
3830406C13Rik	3830406C13Rik	MmuALTA0000453-2/2	chr14:13117899-13117982	3	chr14:13116771,13117902+13117899-13117982	Alt3	77.71	LOW,LOW,82.06,19=25=6,C3@19.43,5.57	79.8	OK,OK,86.30,36=46=8,C3@36.71,9.29	82.3	VLOW,VLOW,91.98,17=21=2,C3@17.28,3.72	62.85	VLOW,VLOW,84.20,9=15=3,C3@9.43,5.57	68.12	OK,OK,88.14,27=41=6,C3@27.93,13.07	71.12	LOW,LOW,90.55,18=26=3,C3@18.49,7.51	68.72	VLOW,VLOW,95.09,11=17=1,C2@11.68,5.32	66.98	OK,OK,96.86,35=55=2,C2@36.84,18.16	66.18	LOW,OK,97.69,24=38=1,C2@25.15,12.85	82.1	LOW,OK,88.80,28=35=5,C2@28.73,6.27	83.56	OK,OK,93.51,61=75=6,C2@62.67,12.33	84.8	OK,OK,97.93,33=40=1,C2@33.92,6.08	66.985	83.45	16.465
4732418C07Rik	Efcab14	MmuALTD0000451-1/2	chr4:115446443-115446610	0	chr4:115446443-115446610+115446627,115447666	Alt5	60.53	LOW,LOW,100.00,23=38=0,S@23.00,15.00	55.56	OK,OK,100.00,40=72=0,S@40.00,32.00	50	LOW,LOW,100.00,17=34=0,S@17.00,17.00	55.56	OK,OK,100.00,30=54=0,S@30.00,24.00	59.63	SOK,SOK,100.00,65=109=0,S@65.00,44.00	63.64	OK,OK,100.00,35=55=0,S@35.00,20.00	80.95	VLOW,VLOW,100.00,17=21=0,S@17.00,4.00	76.19	OK,OK,100.00,48=63=0,S@48.00,15.00	73.81	OK,OK,100.00,31=42=0,S@31.00,11.00	74.19	OK,OK,100.00,46=62=0,S@46.00,16.00	76.34	SOK,SOK,100.00,100=131=0,S@100.01,30.99	78.26	OK,OK,100.00,54=69=0,S@54.00,15.00	59.6	76.225	16.625
4930422G04Rik	Zgrf1	MmuINT0003955	chr3:127266137-127270545	4409	chr3:127264393-127266136=127270546-127270619:+	IR-C	13.33	VLOW,VLOW,0.0=150,4=0=13,0.26@2.27,14.73	13.04	OK,OK,0.0=150,6=0=20,0.133@3.39,22.61	12.5	N,N,0.0=150,2=0=7,0.51@1.12,7.88	40.91	VLOW,VLOW,0.0=150,18=0=13,0.00234@12.68,18.32	43.21	OK,OK,0.0=150,35=0=23,7.68e-06@25.06,32.94	45.95	VLOW,VLOW,0.0=150,17=0=10,0.00328@12.41,14.59	17.65	VLOW,VLOW,0.0=150,6=0=14,0.133@3.53,16.47	20.45	OK,OK,0.0=150,18=0=35,0.00234@10.84,42.16	22.22	OK,OK,0.0=150,12=0=21,0.0176@7.33,25.67	26.13	OK,OK,0.2=150,22=0=31,0.00061@13.87,39.22	26.92	SOK,SOK,0.2=150,45=0=61,2.66e-07@28.56,77.53	27.71	OK,OK,0.0=150,23=0=30,0.000436@14.69,38.31	43.43	26.92	-16.51
4931406P16Rik	Garre1	MmuEX0001751	chr7:35090804-35090941	138	chr7:35097108,35090804-35090941,35072084	C3	23.98	OK,OK,6=10=23,OK,C3@9.35,29.65	26.95	OK,OK,15=18=41,OK,C3@19.94,54.06	30.43	LOW,OK,9=8=18,OK,C3@10.65,24.35	33.56	LOW,LOW,8=11=17,OK,C3@12.08,23.92	30.36	OK,OK,12=26=39,B1,C3@23.38,53.62	27.67	OK,OK,4=15=22,B1,C3@11.34,29.66	17.01	OK,OK,3=6=20,OK,C3@4.93,24.07	19.41	OK,OK,6=17=43,B1,C3@12.81,53.19	21.39	OK,OK,3=11=23,B1,C3@7.91,29.09	12.03	OK,OK,4=7=37,OK,C3@5.77,42.23	15.1	OK,OK,8=15=59,OK,C3@12.38,69.62	19.79	OK,OK,4=8=22,OK,C3@6.73,27.27	30.615	15.91	-14.705
4933411K20Rik	Cfap97	MmuALTD0000533-3/3	chr8:47249089-47249518	415	chr8:47249089-47249103+47249217+47249518,47250116	Alt5	14.46	VLOW,OK,97.61,6=15=1,C3@2.17,12.83	11.25	LOW,OK,96.71,10=33=3,C3@3.71,29.29	8.47	VLOW,OK,95.94,4=18=2,C3@1.52,16.48	8.29	VLOW,OK,100.00,5=21=0,C3@1.74,19.26	10.69	OK,SOK,100.00,14=46=0,C3@4.92,41.08	12.73	LOW,OK,100.00,9=25=0,C3@3.18,21.82	24.29	VLOW,OK,100.00,13=24=0,C3@5.83,18.17	19.66	OK,SOK,98.15,21=48=2,C3@9.44,38.56	15.03	VLOW,OK,96.38,8=24=2,C3@3.61,20.39	17.84	OK,SOK,100.00,18=42=0,C3@7.49,34.51	20.57	OK,SOK,99.49,40=83=1,C3@17.07,65.93	23.53	OK,OK,98.93,22=41=1,C3@9.65,31.35	10.51	20.685	10.175
8430419L09Rik	Fam234b	MmuINT0005856	chr6:135181757-135183273	1517	chr6:135181639-135181756=135183274-135183494:+	IR-S	0	LOW,LOW,0.5=151,0=0=17,1@0,17	0	OK,OK,0.9=151,0=0=30,0.714@0,30	0	VLOW,VLOW,0.5=151,0=0=13,1@0,13	2.56	LOW,LOW,1.4=151,1=0=19,0.714@0.51,19.49	3.92	OK,OK,2.3=151,3=1=49,0.677@2.08,50.92	4.76	OK,OK,0.9=151,2=1=30,0.802@1.57,31.43	2.86	LOW,LOW,0.0=151,1=0=17,0.714@0.51,17.49	4.11	OK,OK,0.0=151,2=1=35,0.51@1.56,36.44	5.26	LOW,LOW,0.0=151,1=1=18,0.714@1.05,18.95	13.33	OK,OK,1.2=151,6=2=26,0.36@4.53,29.47	15.09	OK,OK,3.0=151,11=5=45,0.4@9.2,51.8	17.39	LOW,LOW,1.9=151,5=3=19,0.679@4.7,22.3	3.66	15.36	11.7
9930104L06Rik	9930104L06Rik	MmuINT0006349	chr4:124617790-124619596	1807	chr4:124617610-124617789=124619597-124619715:+	IR-S	27	OK,OK,8.8=151,5=20=34,0.239@15.97,43.18	28.75	SOK,SOK,13.4=151,14=34=60,0.518@31.17,77.24	30.91	OK,OK,4.6=151,9=14=26,0.529@15.23,34.04	10.79	OK,OK,9.0=151,8=7=63,0.943@8.44,69.79	12.16	SOK,SOK,17.6=151,13=24=135,0.856@20.96,151.42	13.33	OK,OK,8.6=151,5=17=72,0.367@12.55,81.6	20.78	OK,OK,5.1=151,4=9=25,0.697@7.92,30.2	19.48	SOK,SOK,11.6=151,13=20=69,0.903@19.94,82.44	18.72	OK,OK,6.5=151,9=11=44,0.814@12.03,52.23	25.45	SOK,SOK,12.1=151,11=31=62,0.442@26.55,77.77	23	SOK,SOK,25.0=151,23=48=120,0.847@44.09,147.59	20.19	OK,OK,13.0=151,12=17=58,0.954@17.64,69.72	12.06	22.82	10.76
A230050P20Rik	Shfl	MmuINT0006440	chr9:20677416-20677553	138	chr9:20677312-20677415=20677554-20677708:+	IR-S	46.27	LOW,LOW,7.5=89,15=16=18,0.675@22.67,26.33	39.87	SOK,SOK,14.6=89,28=33=46,0.721@42.66,64.34	34.88	OK,OK,7.1=89,13=17=28,0.625@20.23,37.77	33.33	OK,OK,6.3=89,7=13=20,0.715@13.33,26.67	27.03	OK,OK,13.0=89,13=27=54,0.769@25.41,68.59	22.73	OK,OK,6.7=89,6=14=34,0.662@12.27,41.73	46.67	VLOW,VLOW,3.9=89,7=14=12,0.382@15.4,17.6	39.81	OK,OK,8.3=89,16=25=31,0.37@28.66,43.34	34.48	LOW,LOW,4.3=89,9=11=19,0.565@13.45,25.55	41.67	OK,OK,14.6=89,12=38=35,0.294@35.42,49.58	40.54	SOK,SOK,26.4=89,31=59=66,0.707@63.24,92.76	39.22	OK,OK,11.8=89,19=21=31,0.88@27.85,43.15	28.03	40.445	12.415
A330069E16Rik	A330069E16Rik	MmuINT0006543	chr2:91077559-91077878	320	chr2:91077303-91077558=91077879-91078514:+	IR-S	20	N,N,3.2=55,3=0=6,0.364@1.8,7.2	16.67	LOW,LOW,7.0=55,5=1=15,0.285@3.5,17.5	14.29	N,N,3.8=55,2=1=9,0.558@1.71,10.29	2.04	OK,OK,3.8=55,1=0=24,0.26@0.51,24.49	5.38	OK,OK,10.2=55,4=1=44,0.133@2.64,46.36	9.09	OK,OK,6.4=55,3=1=20,0.36@2.18,21.82	7.14	VLOW,VLOW,3.2=55,1=1=13,0.677@1.07,13.93	6.67	OK,OK,5.1=55,2=1=21,0.452@1.6,22.4	5.88	N,N,1.9=55,1=0=8,0.51@0.53,8.47	14.29	OK,OK,5.7=55,9=0=27,0.0484@5.14,30.86	15.7	OK,OK,17.2=55,19=0=51,0.00167@10.99,59.01	17.24	OK,OK,11.4=55,10=0=24,0.0247@5.86,28.14	5.565	15.765	10.2
Aasdh	Aasdh	MmuINT0007433	chr5:77320821-77325401	4581	chr5:77325402-77325715=77320628-77320820:-	IR-C	31.03	VLOW,VLOW,NA=0,9=0=10,0.0484@5.9,13.1	28.3	LOW,LOW,NA=0,15=0=19,0.00643@9.62,24.38	25	N,N,NA=0,6=0=9,0.133@3.75,11.25	29.17	LOW,LOW,NA=0,14=0=17,0.009@9.04,21.96	24.53	OK,OK,NA=0,26=0=40,0.000159@16.19,49.81	20.69	OK,OK,NA=0,12=0=23,0.0176@7.24,27.76	24.44	LOW,LOW,NA=0,11=0=17,0.0247@6.84,21.16	20.43	OK,OK,NA=0,19=0=37,0.00167@11.44,44.56	16.67	OK,OK,NA=0,8=0=20,0.0678@4.67,23.33	15.38	OK,OK,NA=0,12=0=33,0.0176@6.92,38.08	13.27	OK,OK,NA=0,15=0=49,0.00643@8.49,55.51	8.57	LOW,LOW,NA=0,3=0=16,0.364@1.63,17.37	24.93	11.975	-12.955
Aatk	Aatk	MmuINT0007482	chr11:119869759-119870588	830	chr11:119870589-119870789=119868632-119869758:-	IR-S	20.4	SOK,SOK,11.4=151,34=20=109,0.334@33.63,131.24	22.78	SOK,SOK,22.7=151,58=50=191,0.542@69.18,234.51	25.73	SOK,SOK,11.4=151,24=30=82,0.369@35.72,103.1	13.4	VLOW,VLOW,2.5=151,2=1=10,0.677@1.75,11.34	13.02	OK,OK,4.2=151,5=2=24,0.679@4.06,27.13	12.76	VLOW,VLOW,1.6=151,3=1=14,0.677@2.31,15.78	18.22	LOW,LOW,1.6=151,3=5=19,0.679@5,22.46	27.17	OK,OK,4.4=151,10=12=31,0.439@14.71,39.42	37.91	VLOW,VLOW,2.8=151,7=7=12,0.611@10.11,16.55	25.75	LOW,LOW,3.9=151,5=5=15,0.918@6.58,18.98	25.1	OK,OK,7.4=151,11=9=31,0.888@13.04,38.9	24.48	LOW,LOW,3.5=151,6=4=16,0.762@6.46,19.92	13.08	25.115	12.035
Abca4	Abca4	MmuEX6073800	chr3:121850116-121850221	106	chr3:121846350,121850116-121850221,121850349	ANN	100	N,N,7=2=0,B1,S@9.00,0.00	100	VLOW,VLOW,10=8=0,OK,S@18.00,0.00	100	N,N,3=6=0,OK,S@9.00,0.00	100	VLOW,VLOW,6=20=0,B1,S@26.00,0.00	100	OK,OK,18=38=0,OK,S@56.00,0.00	100	LOW,LOW,12=18=0,OK,S@30.00,0.00	100.00	N,N,6=8=0,OK,S@14.00,0.00	92.63	LOW,LOW,14=15=1,OK,S@27.79,2.21	86.84	N,VLOW,8=7=1,OK,S@13.89,2.11	85.51	VLOW,LOW,8=21=2,OK,S@26.51,4.49	89.99	OK,OK,19=47=3,OK,S@62.09,6.91	93.81	LOW,LOW,11=26=1,OK,S@35.65,2.35	100	89.66	-10.34
Abca4	Abca4	MmuEX6073810	chr3:121829740-121829877	138	chr3:121829178,121829740-121829877,121831043	ANN	100	N,N,7=8=0,OK,S@15.00,0.00	100	LOW,LOW,16=13=0,OK,S@29.00,0.00	100	N,N,9=5=0,OK,S@14.00,0.00	83.52	LOW,LOW,21=10=3,B1,C1@28.40,5.60	89.17	OK,OK,40=27=4,OK,S@63.31,7.69	94.66	LOW,LOW,19=17=1,OK,S@35.02,1.98	100.00	N,N,8=7=0,OK,S@15.00,0.00	100.00	OK,OK,23=19=0,OK,S@42.00,0.00	100.00	LOW,LOW,15=12=0,OK,S@27.00,0.00	100	LOW,LOW,28=14=0,OK,S@42.00,0.00	100	OK,OK,49=28=0,OK,S@77.00,0.00	100	LOW,LOW,21=14=0,OK,S@35.00,0.00	89.09	100	10.91
Abca7	Abca7	MmuALTA0000857-2/2	chr10:79473781-79473925	47	chr10:79473011,79473828+79473781-79473925	Alt3	96.88	OK,OK,100.00,62=64=0,S@62.00,2.00	95.31	SOK,SOK,100.00,122=128=0,S@122.00,6.00	93.75	OK,OK,100.00,60=64=0,S@60.00,4.00	75.13	VLOW,VLOW,100.00,18=24=0,C1@18.03,5.97	76.71	OK,OK,100.00,46=60=0,S@46.03,13.97	77.78	LOW,LOW,100.00,28=36=0,S@28.00,8.00	88.46	OK,OK,98.11,46=52=1,S@46.00,6.00	89.38	SOK,SOK,98.21,101=113=2,S@101.00,12.00	90.16	OK,OK,98.29,55=61=1,S@55.00,6.00	98.08	OK,OK,98.00,51=52=1,S@51.00,1.00	96.94	OK,OK,98.93,95=98=1,S@95.00,3.00	95.65	OK,OK,100.00,44=46=0,S@44.00,2.00	76.455	96.865	20.41
Abhd1	Abhd1	MmuINT0008877	chr5:31255899-31256039	141	chr5:31255716-31255898=31256040-31256085:+	IR-C	33.33	OK,OK,8.0=92,16=5=21,0.418@14,28	33.33	OK,OK,14.1=92,28=14=42,0.805@28,56	33.33	OK,OK,6.1=92,12=9=21,0.766@14,28	20.59	OK,OK,5.0=92,8=6=27,0.863@8.44,32.56	18.62	OK,OK,10.3=92,16=11=59,0.906@16.01,69.99	16.88	OK,OK,5.3=92,8=5=32,0.863@7.6,37.4	24.44	OK,OK,5.7=92,14=8=34,0.662@13.69,42.31	19.34	SOK,SOK,12.2=92,23=12=73,0.826@20.89,87.11	14.29	OK,OK,6.5=92,9=4=39,0.697@7.43,44.57	32.14	OK,OK,15.2=92,22=14=38,0.937@23.78,50.22	30.81	SOK,SOK,25.5=92,38=27=73,0.979@42.52,95.48	29.29	OK,OK,10.3=92,16=13=35,0.906@18.75,45.25	18.735	30.715	11.98
Abhd1	Abhd1	MmuINT0008881	chr5:31256827-31256906	80	chr5:31256778-31256826=31256907-31257072:+	IR-C	34.43	OK,OK,10.2=31,6=15=20,0.608@14.12,26.88	40.17	OK,OK,22.6=31,15=32=35,0.752@32.94,49.06	46.43	LOW,LOW,12.4=31,9=17=15,0.817@19.04,21.96	16.42	OK,OK,10.2=31,4=7=28,0.631@6.4,32.6	17.86	OK,OK,23.7=31,11=19=69,0.719@17.68,81.32	18.81	OK,OK,13.6=31,7=12=41,0.77@11.29,48.71	29.63	LOW,LOW,9.0=31,9=7=19,0.943@10.37,24.63	30.58	OK,OK,26.0=31,18=19=42,0.973@24.16,54.84	31.34	OK,OK,16.9=31,9=12=23,0.817@13.79,30.21	25.93	OK,OK,14.7=31,21=7=40,0.429@17.63,50.37	29.95	SOK,SOK,32.7=31,43=22=76,0.859@42.23,98.77	33.94	OK,OK,18.1=31,22=15=36,0.96@24.78,48.22	17.615	29.935	12.32
Abhd1	Abhd1	MmuINT0008876	chr5:31255419-31255715	297	chr5:31255258-31255418=31255716-31255898:+	IR-C	28.16	OK,OK,10.9=151,25=4=37,0.0532@18.59,47.41	26.49	SOK,SOK,20.4=151,42=7=68,0.0155@30.99,86.01	24.39	OK,OK,9.5=151,17=3=31,0.134@12.44,38.56	22.73	OK,OK,6.7=151,19=1=34,0.0108@12.27,41.73	18.92	SOK,SOK,15.5=151,33=2=75,0.000847@20.81,89.19	15.46	OK,OK,8.8=151,14=1=41,0.045@8.66,47.34	25	OK,OK,4.6=151,16=6=33,0.418@13.75,41.25	19.46	SOK,SOK,13.7=151,34=9=89,0.174@25.69,106.31	15.79	OK,OK,9.0=151,18=3=56,0.109@12.16,64.84	32.76	OK,OK,16.0=151,32=6=39,0.0532@25.23,51.77	33.33	SOK,SOK,32.0=151,66=18=84,0.0894@55.99,112.01	33.82	OK,OK,16.0=151,34=12=45,0.426@30.78,60.22	19.095	33.29	14.195
Abhd14b	Abhd14b	MmuALTA0000929-1/2	chr9:106352335-106352562	0	chr9:106351040,106352335+106352245-106352562	Alt3	84.78	OK,OK,100.00,78=92=0,S@78.00,14.00	82.07	SOK,SOK,100.00,151=184=0,S@151.01,32.99	79.36	OK,OK,100.00,73=92=0,C1@73.01,18.99	67.61	OK,OK,100.00,48=71=0,S@48.00,23.00	69.09	SOK,SOK,100.00,114=165=0,S@114.00,51.00	70.21	OK,OK,100.00,66=94=0,S@66.00,28.00	82.45	OK,OK,93.78,47=57=1,S@47.00,10.00	76.73	SOK,SOK,97.15,99=129=1,S@98.98,30.02	72.21	OK,OK,100.00,52=72=0,S@51.99,20.01	77.17	SOK,SOK,100.00,98=127=0,S@98.01,28.99	78.85	SOK,SOK,100.00,179=227=0,S@178.99,48.01	81	SOK,SOK,100.00,81=100=0,S@81.00,19.00	68.91	79.085	10.175
Abtb1	Abtb1	MmuINT0009189	chr6:88790895-88791762	868	chr6:88791763-88791929=88790832-88790894:-	IR-S	2.56	OK,OK,1.6=151,0=2=38,0.51@1.02,38.98	3.82	OK,OK,1.9=151,2=3=63,0.855@2.6,65.4	5.66	OK,OK,0.2=151,2=1=25,0.51@1.58,26.42	3.7	VLOW,VLOW,0.5=151,0=1=13,0.714@0.52,13.48	3.61	OK,OK,1.9=151,0=3=40,0.364@1.55,41.45	3.57	OK,OK,1.4=151,0=2=27,0.51@1.04,27.96	1.75	OK,OK,0.0=151,0=1=28,0.714@0.51,28.49	2.8	OK,OK,1.2=151,0=3=52,0.364@1.54,53.46	4	OK,OK,1.2=151,0=2=24,0.51@1.04,24.96	10	LOW,LOW,0.9=151,3=1=18,0.677@2.2,19.8	16.46	OK,OK,2.5=151,3=10=33,0.466@7.57,38.43	23.08	LOW,LOW,1.6=151,0=9=15,0.0484@5.54,18.46	3.635	16.54	12.905
Accn2	Asic1	MmuINT0009635	chr15:99529331-99529464	134	chr15:99529226-99529330=99529465-99531559:+	IR-S	100	OK,OK,20.6=85,28=28=0,0.989@56,0	96.52	SOK,SOK,33.4=85,60=51=2,0.942@109.07,3.93	93.22	OK,OK,12.8=85,32=23=2,0.593@53.14,3.86	69.23	OK,OK,14.0=85,21=33=12,0.643@45.69,20.31	62.73	SOK,SOK,28.8=85,38=63=30,0.773@82.18,48.82	56.63	OK,OK,14.8=85,17=30=18,0.81@36.81,28.19	84.31	OK,OK,9.9=85,23=20=4,0.668@39.63,7.37	76.56	SOK,SOK,28.0=85,50=48=15,0.938@86.51,26.49	71.43	OK,OK,18.1=85,27=28=11,0.956@47.14,18.86	51.52	SOK,SOK,21.4=85,29=39=32,0.892@51.52,48.48	50.61	SOK,SOK,38.3=85,51=74=61,0.911@94.13,91.87	49.57	OK,OK,16.9=85,22=35=29,0.794@42.63,43.37	62.93	50.545	-12.385
Accs	Accs	MmuINT0009684	chr2:93680281-93681465	1185	chr2:93681466-93681543=93680180-93680280:-	IR-C	11.86	OK,OK,NA=0,3=4=26,0.26@3.91,29.09	13.56	OK,OK,NA=0,5=11=51,0.0247@9.09,57.91	15.25	OK,OK,NA=0,2=7=25,0.0949@5.18,28.82	4.76	VLOW,VLOW,NA=0,0=1=10,0.714@0.52,10.48	4.76	OK,OK,NA=0,1=1=20,0.714@1.05,20.95	4.76	VLOW,VLOW,NA=0,1=0=10,0.714@0.52,10.48	2.86	LOW,LOW,NA=0,0=1=17,0.714@0.51,17.49	9.59	OK,OK,NA=0,6=1=33,0.133@3.84,36.16	15.79	LOW,LOW,NA=0,6=0=16,0.133@3.47,18.53	16.28	LOW,LOW,NA=0,3=4=18,0.26@4.07,20.93	15.94	OK,OK,NA=0,3=8=29,0.0678@6.38,33.62	15.38	VLOW,VLOW,NA=0,0=4=11,0.26@2.31,12.69	4.76	15.83	11.07
Acvr2b	Acvr2b	MmuALTA0001111-1/2	chr9:119337343-119337470	0	chr9:119337194,119337343+119337319-119337470	Alt3	16.67	N,N,100.00,2=12=0,S@2.00,10.00	21.05	VLOW,VLOW,100.00,4=19=0,S@4.00,15.00	28.57	N,N,100.00,2=7=0,S@2.00,5.00	12.5	VLOW,VLOW,100.00,2=16=0,S@2.00,14.00	12.54	LOW,LOW,100.00,4=32=0,S@4.01,27.99	12.59	VLOW,VLOW,100.00,2=16=0,C1@2.01,13.99	25.00	N,N,100.00,1=4=0,S@1.00,3.00	25.00	N,N,100.00,3=12=0,S@3.00,9.00	25.00	N,N,100.00,2=8=0,S@2.00,6.00	23.81	VLOW,VLOW,100.00,5=21=0,S@5.00,16.00	24.39	OK,OK,100.00,10=41=0,S@10.00,31.00	25	VLOW,VLOW,100.00,5=20=0,S@5.00,15.00	12.545	24.405	11.86
Adamts10	Adamts10	MmuEX0003812	chr17:33680581-33680726	146	chr17:33680250,33680581-33680726,33680817	S	95.45	SOK,SOK,120=132=6,OK,S@246.26,11.74	96.04	SOK,SOK,213=272=10,OK,S@475.40,19.60	96.68	SOK,SOK,93=140=4,OK,S@229.13,7.87	89.83	OK,OK,25=28=3,OK,S@50.30,5.70	91.35	SOK,SOK,74=95=8,OK,S@161.69,15.31	92.06	SOK,SOK,49=67=5,OK,S@111.39,9.61	96.97	OK,OK,31=33=1,OK,S@63.03,1.97	95.29	SOK,SOK,74=88=4,OK,S@158.18,7.82	94.23	SOK,SOK,43=55=3,OK,S@95.17,5.83	66.2	SOK,SOK,33=61=24,OK,S@78.12,39.88	67.15	SOK,SOK,70=114=45,OK,S@153.77,75.23	68.18	SOK,SOK,37=53=21,OK,S@75.68,35.32	90.945	67.19	-23.755
Adamts7	Adamts7	MmuALTA0001179-1/2	chr9:90075539-90075609	0	chr9:90074310,90075539+90075463-90075609	Alt3	30.4	OK,OK,100.00,14=47=0,S@14.29,32.71	37.89	OK,OK,100.00,32=86=0,S@32.59,53.41	46.88	LOW,LOW,100.00,18=39=0,S@18.28,20.72	17.07	VLOW,VLOW,100.00,4=24=0,S@4.10,19.90	23.2	OK,OK,100.00,12=53=0,S@12.30,40.70	28.25	LOW,LOW,100.00,8=29=0,S@8.19,20.81	18.96	LOW,LOW,100.00,5=27=0,S@5.12,21.88	24.73	OK,OK,100.00,15=62=0,S@15.33,46.67	29.17	LOW,LOW,100.00,10=35=0,S@10.21,24.79	41.18	OK,OK,100.00,17=42=0,S@17.30,24.70	39.26	OK,OK,100.00,27=70=0,S@27.48,42.52	36.38	LOW,LOW,100.00,10=28=0,S@10.19,17.81	22.66	38.78	16.12
Adcy4	Adcy4	MmuEX0003998	chr14:56391498-56391623	126	chr14:56392259,56391498-56391623,56391267	S	99.28	SOK,SOK,264=288=2,OK,S@550.01,3.99	99.6	SOK,SOK,487=506=2,OK,S@991.02,3.98	100	SOK,SOK,223=218=0,OK,S@441.00,0.00	100	SOK,SOK,95=137=0,OK,S@232.00,0.00	100	SOK,SOK,212=312=0,OK,S@524.00,0.00	100	SOK,SOK,117=175=0,OK,S@292.00,0.00	100.00	SOK,SOK,118=121=0,OK,S@239.00,0.00	100.00	SOK,SOK,252=285=0,OK,S@537.00,0.00	100.00	SOK,SOK,134=164=0,OK,S@298.00,0.00	87.12	SOK,SOK,142=115=19,OK,S@240.45,35.55	88.67	SOK,SOK,249=252=32,OK,S@472.61,60.39	90.37	SOK,SOK,107=137=13,OK,S@232.25,24.75	100	88.745	-11.255
Aebp1	Aebp1	MmuALTA0001259-2/2	chr11:5767098-5767154	3	chr11:5767003,5767101+5767098-5767154	Alt3	33.33	N,N,100.00,3=9=0,S@3.00,6.00	45.83	VLOW,VLOW,100.00,11=24=0,S@11.00,13.00	53.33	VLOW,VLOW,100.00,8=15=0,S@8.00,7.00	50	VLOW,VLOW,100.00,11=22=0,S@11.00,11.00	49.12	OK,OK,98.28,28=57=1,S@28.00,29.00	48.57	LOW,LOW,97.22,17=35=1,S@17.00,18.00	51.46	SOK,SOK,100.00,53=103=0,S@53.00,50.00	50.20	SOK,SOK,100.00,125=249=0,S@125.00,124.00	49.32	SOK,SOK,100.00,72=146=0,S@72.01,73.99	63.1	OK,OK,98.82,53=84=1,S@53.00,31.00	60.87	SOK,SOK,99.28,84=138=1,S@84.00,54.00	57.41	OK,OK,100.00,31=54=0,S@31.00,23.00	49.285	60.255	10.97
Afmid	Afmid	MmuEX0004172	chr11:117696817-117696895	79	chr11:117696556+117696575,117696817-117696895,117697722	C3	91.67	VLOW,VLOW,11=11=1,OK,C3@21.08,1.92	91.55	OK,OK,23=21=2,OK,C2@42.11,3.89	91.44	VLOW,VLOW,12=10=1,OK,C2@21.03,1.97	100	VLOW,VLOW,11=9=0,OK,C2@20.00,0.00	100	OK,OK,23=21=0,OK,C2@44.00,0.00	100	VLOW,VLOW,12=12=0,OK,C2@24.00,0.00	94.87	OK,OK,15=22=1,OK,C3@36.05,1.95	93.62	OK,OK,38=50=3,OK,C3@85.19,5.81	92.73	OK,OK,23=28=2,OK,C3@49.15,3.85	86.96	OK,OK,20=20=3,OK,C3@37.39,5.61	87.11	OK,OK,28=40=5,OK,C3@63.59,9.41	87.34	VLOW,VLOW,8=20=2,B1,C3@26.20,3.80	100	87.15	-12.85
Ager	Ager	MmuINT0012631	chr17:34737083-34737295	213	chr17:34736941-34737082=34737296-34737322:+	IR-S	15.94	N,N,0.7=151,1=1=5,0.802@1.59,8.41	12.86	VLOW,LOW,1.2=151,1=2=10,0.558@2.54,17.21	9.86	N,N,0.5=151,0=1=5,0.51@0.96,8.79	15.43	VLOW,LOW,1.4=151,5=1=11,0.452@3.9,21.35	16.57	OK,OK,3.5=151,8=4=22,0.611@8.74,44.01	17.65	VLOW,LOW,2.1=151,3=3=11,0.679@4.85,22.65	0	N,N,0.0=151,0=0=4,1@0,7	17.24	N,N,0.5=151,2=1=6,0.51@2.2,10.55	48.39	N,N,0.5=151,2=1=2,0.51@2.78,2.97	3.77	LOW,OK,1.2=151,2=0=15,0.51@1.04,26.46	2.55	OK,OK,1.9=151,3=0=34,0.364@1.54,58.71	1.55	LOW,OK,0.7=151,1=0=19,0.714@0.51,32.24	16.54	2.66	-13.88
Agfg1	Agfg1	MmuEX0004228	chr1:82876583-82876702	120	chr1:82872899,82876583-82876702,82878803	S	96.45	SOK,SOK,334=369=13,OK,S@690.58,25.42	95.82	SOK,SOK,610=639=25,OK,S@1220.75,53.25	95.01	SOK,SOK,276=270=12,OK,S@530.16,27.84	97.67	SOK,SOK,339=415=9,OK,S@745.22,17.78	97.47	SOK,SOK,747=884=20,OK,S@1609.23,41.77	97.3	SOK,SOK,408=469=11,OK,S@864.02,23.98	97.78	SOK,SOK,386=405=9,OK,S@782.24,17.76	98.23	SOK,SOK,825=839=15,OK,S@1649.28,29.72	98.65	SOK,SOK,439=434=6,OK,S@867.13,11.87	84.31	SOK,SOK,457=497=89,OK,S@879.35,163.65	83.52	SOK,SOK,857=943=178,OK,S@1652.03,325.97	82.66	SOK,SOK,400=446=89,OK,S@772.87,162.13	97.485	83.485	-14
Agpat9	Gpat3	MmuINT0012770	chr5:101275381-101275673	293	chr5:101275248-101275380=101275674-101275967:+	IR-C	31.15	OK,OK,5.2=135,1=18=21,0.0144@12.46,27.54	37.4	OK,OK,9.9=135,6=43=41,0.00578@33.66,56.34	42.86	OK,OK,4.7=135,5=25=20,0.103@21.43,28.57	31.43	VLOW,VLOW,4.4=135,0=11=12,0.0247@7.23,15.77	35.9	OK,OK,11.9=135,0=28=25,8.1e-05@19.03,33.97	39.53	VLOW,VLOW,7.5=135,0=17=13,0.00328@11.86,18.14	42.11	OK,OK,6.2=135,2=30=22,0.00196@22.74,31.26	57.14	SOK,SOK,13.5=135,4=84=33,9.32e-09@69.14,51.86	71.79	VLOW,VLOW,7.3=135,2=54=11,1.77e-06@48.1,18.9	49.15	LOW,LOW,10.1=135,5=24=15,0.124@21.63,22.37	49.18	OK,OK,16.9=135,10=50=31,0.0245@44.75,46.25	49.21	LOW,LOW,6.7=135,5=26=16,0.0862@23.13,23.87	35.48	49.18	13.7
Aim1	Aim1	MmuINT0013169	chr10:43671764-43676454	4691	chr10:43676455-43676617=43670113-43671763:-	IR-S	50.36	N,N,0.0=52,1=1=1,0.714@1.53,1.5	33.66	N,N,0.0=52,1=1=2,0.714@1.36,2.67	0	N,N,0.0=52,0=0=1,1@0,1	23.6	VLOW,VLOW,0.0=52,0=6=10,0.133@3.82,12.36	19.01	OK,OK,0.7=52,2=9=24,0.173@6.7,28.56	15.38	VLOW,VLOW,0.7=52,2=3=14,0.677@2.94,16.15	2.33	OK,OK,0.7=52,1=0=21,0.714@0.51,21.49	3.51	OK,OK,0.7=52,1=2=42,0.802@1.58,43.48	4.67	OK,OK,0.0=52,0=2=21,0.51@1.08,21.98	4.3	OK,OK,0.7=52,1=2=34,0.802@1.59,35.47	3.87	OK,OK,4.7=52,2=4=76,0.679@3.18,78.94	3.51	OK,OK,4.0=52,1=2=42,0.558@1.58,43.48	19.49	3.905	-15.585
Akap11	Akap11	MmuEX0004484	chr14:78902746-78902829	84	chr14:78907532,78902746-78902829+78902832,78902043	S	56.03	SOK,SOK,65=65=51,OK,S@101.41,79.59	51.66	SOK,SOK,111=107=102,OK,S@165.31,154.69	46.32	SOK,SOK,46=42=51,OK,S@64.38,74.62	45.76	SOK,SOK,68=67=80,OK,S@98.38,116.62	43.96	SOK,SOK,152=143=188,OK,S@212.33,270.67	42.55	SOK,SOK,84=76=108,OK,S@114.03,153.97	47.47	SOK,SOK,48=55=57,OK,S@75.95,84.05	42.86	SOK,SOK,102=108=140,OK,S@150.01,199.99	39.19	SOK,SOK,54=53=83,OK,S@74.46,115.54	59.48	SOK,SOK,131=98=78,OK,S@182.60,124.40	58.4	SOK,SOK,238=214=161,OK,S@357.99,255.01	57.33	SOK,SOK,107=116=83,OK,S@175.43,130.57	44.155	58.405	14.25
Akap9	Akap9	MmuEX6015749	chr5:3960112-3962457	2346	chr5:3957800,3960112-3962457,3968580	ANN	95.6	OK,OK,20=24=1,OK,S@43.02,1.98	97.47	OK,OK,35=43=1,OK,S@77.00,2.00	100	LOW,OK,15=19=0,OK,S@34.00,0.00	73.35	LOW,LOW,16=12=5,OK,S@24.21,8.79	81.35	OK,OK,32=30=7,OK,S@56.13,12.87	89.34	LOW,LOW,16=18=2,OK,S@32.16,3.84	95.69	OK,OK,22=23=1,OK,S@44.02,1.98	96.06	SOK,SOK,49=50=2,OK,S@97.02,3.98	96.38	OK,OK,27=27=1,OK,S@53.01,1.99	100	OK,OK,28=40=0,OK,S@68.00,0.00	100	SOK,SOK,56=69=0,OK,S@125.00,0.00	100	OK,OK,28=29=0,OK,S@57.00,0.00	81.345	100	18.655
Alcam	Alcam	MmuEX0004576	chr16:52268903-52268941	39	chr16:52270760,52268903-52268941,52268612	S	96.53	SOK,SOK,294=266=11,OK,S@551.19,19.81	96.52	SOK,SOK,503=460=19,OK,S@947.83,34.17	96.5	SOK,SOK,209=194=8,OK,S@396.62,14.39	95.62	SOK,SOK,387=291=17,OK,S@664.56,30.44	94.07	SOK,SOK,913=654=54,OK,S@1524.87,96.13	92.93	SOK,SOK,526=363=37,OK,S@860.53,65.47	95.13	SOK,SOK,137=113=7,OK,S@244.48,12.52	96.47	SOK,SOK,299=251=11,OK,S@541.20,19.80	97.62	SOK,SOK,162=138=4,OK,S@296.76,7.24	80.03	SOK,SOK,444=362=110,OK,S@733.07,182.93	80.08	SOK,SOK,896=677=214,OK,S@1431.03,355.97	80.13	SOK,SOK,452=315=104,OK,S@697.93,173.07	94.275	80.08	-14.195
Ankrd16	Ankrd16	MmuINT0015456	chr2:11701525-11703103	1579	chr2:11701304-11701524=11703104-11703146:+	IR-C	62.96	VLOW,VLOW,18.9=37,25=9=10,0.479@27.7,16.3	58.06	OK,OK,35.0=37,54=18=26,0.299@56.9,41.1	54.29	LOW,LOW,16.1=37,29=9=16,0.32@29.32,24.68	37.14	OK,OK,8.5=37,18=8=22,0.687@17.83,30.17	40.15	OK,OK,15.1=37,31=24=41,0.782@38.54,57.46	43.28	LOW,LOW,6.6=37,13=16=19,0.675@20.77,27.23	44.83	N,N,8.5=37,8=5=8,0.815@9.41,11.59	50.59	OK,OK,22.7=37,25=18=21,0.979@32.38,31.62	53.57	LOW,LOW,14.2=37,17=13=13,0.973@23.04,19.96	50.56	OK,OK,17.0=37,33=12=22,0.463@33.88,33.12	53.12	SOK,SOK,31.2=37,74=28=45,0.45@78.09,68.91	55.34	OK,OK,14.2=37,41=16=23,0.366@44.27,35.73	40.21	52.95	12.74
Ano8	Ano8	MmuINT0016148	chr8:74002731-74002825	95	chr8:74002826-74002957=74002620-74002730:-	IR-S	8.11	OK,OK,0.0=46,2=2=22,0.51@2.16,24.49	5.72	OK,OK,2.3=46,2=3=40,0.855@2.64,43.6	2.62	LOW,LOW,2.3=46,0=1=18,0.51@0.51,19.08	0	LOW,LOW,0.8=46,0=0=17,0.714@0,17.5	0	OK,OK,0.8=46,0=0=32,0.714@0,32.94	0	LOW,LOW,0.0=46,0=0=15,1@0,15.44	2.37	OK,OK,0.0=46,1=0=20,0.714@0.51,21.08	2.68	OK,OK,0.0=46,2=1=53,0.51@1.54,56.02	2.86	OK,OK,0.0=46,1=1=33,0.714@1.03,34.94	9.13	OK,OK,0.0=46,0=6=29,0.133@3.27,32.58	9.94	OK,OK,0.0=46,1=9=44,0.0484@5.5,49.8	11.47	LOW,LOW,0.0=46,1=3=15,0.364@2.23,17.21	0	10.3	10.3
Anp32b	Anp32b	MmuEX0005302	chr4:46469258-46469299	42	chr4:46465415,46469258-46469299,46472962	C2	15.04	VLOW,VLOW,2=2=11,OK,C1@2.26,12.74	11.28	OK,OK,2=4=23,OK,C1@3.27,25.73	7.52	VLOW,VLOW,0=2=12,Bn,C1@1.05,12.95	39.14	LOW,LOW,11=10=16,OK,C2@14.48,22.52	33	OK,OK,20=23=43,OK,C2@28.38,57.62	28.7	OK,OK,9=13=27,OK,C3@14.06,34.94	12.25	VLOW,VLOW,3=1=14,B1,C2@2.21,15.79	26.47	LOW,LOW,6=8=19,OK,C2@8.74,24.26	49.42	N,N,3=7=5,B1,C2@7.41,7.59	45.01	LOW,LOW,17=13=18,OK,C2@21.60,26.40	45.26	SOK,SOK,34=30=38,OK,C2@46.17,55.83	45.48	OK,OK,17=17=20,OK,C2@24.56,29.44	33.92	45.245	11.325
Anubl1	Zfand4	MmuINT0016270	chr6:116278343-116279366	1024	chr6:116278225-116278342=116279367-116279644:+	IR-S	8.33	OK,OK,0.5=151,4=0=22,0.26@2.17,23.83	9.27	OK,OK,0.5=151,8=1=44,0.0678@4.92,48.14	10.18	OK,OK,0.0=151,4=1=22,0.26@2.75,24.3	3.23	LOW,LOW,0.0=151,1=0=15,0.714@0.52,15.48	2.08	OK,OK,0.5=151,1=1=47,0.714@1.02,48.01	1.54	OK,OK,0.5=151,0=1=32,0.714@0.51,32.52	5.66	OK,OK,0.5=151,3=0=25,0.364@1.58,26.42	4.44	OK,OK,1.4=151,4=0=43,0.26@2.09,44.91	2.7	LOW,LOW,0.9=151,1=0=18,0.714@0.51,18.49	16.67	LOW,LOW,0.7=151,2=4=15,0.558@3.5,17.5	13.5	OK,OK,2.1=151,4=6=32,0.588@5.67,36.36	10.51	LOW,LOW,1.4=151,2=2=17,0.802@2.21,18.82	2.385	13.59	11.205
Anubl1	Zfand4	MmuEX0005321	chr6:116234758-116234833	76	chr6:116223890,116234758-116234833,116235872	ANN	37.01	VLOW,VLOW,13=4=14,B1,C2@11.47,19.53	41.34	OK,OK,23=12=24,OK,C2@24.39,34.61	46.52	VLOW,VLOW,10=8=10,OK,C2@13.03,14.97	40.04	LOW,LOW,16=9=18,OK,C2@17.22,25.78	40.92	OK,OK,34=17=35,OK,C2@35.19,50.81	41.81	LOW,LOW,18=8=17,B1,C2@17.98,25.02	49.84	VLOW,VLOW,11=7=9,OK,C2@13.46,13.54	51.52	OK,OK,24=20=20,OK,C2@32.97,31.03	52.76	VLOW,VLOW,13=13=11,OK,C2@19.52,17.48	49.17	LOW,LOW,17=12=14,OK,C2@21.14,21.86	54.04	OK,OK,28=28=22,OK,C2@42.15,35.85	60.53	LOW,LOW,11=16=8,OK,C2@21.19,13.81	40.925	54.85	13.925
Anubl1	Zfand4	MmuEX0005322	chr6:116235872-116235939	68	chr6:116223890,116235872-116235939,116255635	ANN	58.62	VLOW,VLOW,9=18=9,B1,C3@21.10,14.90	55.28	OK,OK,17=32=19,OK,C3@37.59,30.41	51.68	VLOW,VLOW,8=14=10,OK,C3@16.54,15.46	33.72	LOW,LOW,12=4=15,B1,C3@10.45,20.55	39.19	OK,OK,22=19=30,OK,C3@27.82,43.18	43.72	LOW,LOW,10=15=15,OK,C3@17.49,22.51	60.05	VLOW,VLOW,9=13=7,OK,C3@17.41,11.59	57.03	OK,OK,24=21=16,OK,C3@34.79,26.21	54.40	VLOW,VLOW,15=8=9,OK,C3@17.41,14.59	52.33	LOW,LOW,15=16=13,OK,C3@23.03,20.97	57.14	OK,OK,31=30=21,OK,C3@46.85,35.15	63.12	LOW,LOW,16=14=8,OK,C3@23.99,14.01	38.72	57.725	19.005
Aox1	Aox1	MmuINT0016474	chr1:58139048-58142277	3230	chr1:58138856-58139047=58142278-58142505:+	IR-S	8.11	OK,OK,0.0=151,9=0=51,0.0484@4.87,55.13	10.68	SOK,SOK,0.0=151,22=0=92,0.00061@12.18,101.82	13.68	OK,OK,0.0=151,13=0=41,0.0126@7.39,46.61	38.89	VLOW,VLOW,0.0=151,14=0=11,0.009@9.72,15.28	38.82	OK,OK,0.0=151,33=0=26,1.51e-05@22.9,36.1	38.78	LOW,LOW,0.0=151,19=0=15,0.00167@13.19,20.81	16.67	LOW,LOW,0.0=151,6=0=15,0.133@3.5,17.5	15.32	OK,OK,0.0=151,17=0=47,0.00328@9.8,54.2	14.67	OK,OK,0.0=151,11=0=32,0.0247@6.31,36.69	19.59	OK,OK,0.0=151,19=0=39,0.00167@11.36,46.64	17.71	SOK,SOK,0.0=151,34=0=79,1.08e-05@20.01,92.99	15.79	OK,OK,0.0=151,15=0=40,0.00643@8.68,46.32	38.835	17.69	-21.145
Apbb3	Apbb3	MmuEX0005541	chr18:36838048-36838124	77	chr18:36838651,36838048-36838124,36837159	C3	93.85	OK,OK,29=32=2,OK,C2@59.13,3.87	90.4	SOK,SOK,67=46=6,OK,C3@107.58,11.42	86.67	LOW,LOW,38=14=4,B1,C3@48.54,7.46	80.33	OK,OK,31=18=6,OK,C3@44.18,10.82	84.72	SOK,SOK,82=40=11,B1,C3@112.68,20.32	87.95	OK,OK,51=22=5,B1,C3@68.60,9.40	67.44	VLOW,VLOW,20=9=7,B1,C3@24.28,11.72	68.70	OK,OK,49=30=18,OK,C3@66.64,30.36	69.44	OK,OK,29=21=11,OK,C3@42.36,18.64	74.26	OK,OK,43=32=13,OK,C2@65.35,22.65	72.38	SOK,SOK,78=74=29,OK,C2@131.01,49.99	70.64	OK,OK,35=42=16,OK,C2@65.70,27.30	84.14	72.45	-11.69
Aplp2	Aplp2	MmuEX0005569	chr9:30963775-30963810	36	chr9:30965280,30963775-30963810,30961084	S	13.75	SOK,SOK,255=242=1860,OK,S@324.09,2032.91	14.13	SOK,SOK,478=468=3430,OK,S@618.33,3757.67	14.58	SOK,SOK,223=226=1570,OK,S@294.37,1724.63	7.79	SOK,SOK,51=46=684,OK,S@60.84,720.16	7.68	SOK,SOK,109=102=1512,OK,S@132.33,1590.67	7.59	SOK,SOK,58=56=828,OK,S@71.50,870.50	4.83	SOK,SOK,40=46=1013,OK,S@53.08,1045.92	5.39	SOK,SOK,91=112=2128,OK,S@125.64,2205.36	5.90	SOK,SOK,51=66=1115,OK,S@72.69,1159.31	19.51	SOK,SOK,165=152=780,OK,S@214.02,882.98	18.25	SOK,SOK,307=301=1625,OK,S@407.52,1825.48	17.05	SOK,SOK,142=149=845,OK,S@193.69,942.31	7.69	18.28	10.59
Arhgef11	Arhgef11	MmuEX0005964	chr3:87538346-87538474	129	chr3:87537426,87538346-87538474,87539267	S	58.93	OK,OK,29=37=23,OK,S@52.45,36.55	59.62	SOK,SOK,54=70=42,OK,S@98.97,67.03	60.42	OK,OK,25=33=19,OK,S@46.52,30.48	52.73	LOW,LOW,15=14=13,OK,S@22.15,19.85	51.79	OK,OK,27=31=27,OK,S@44.02,40.98	50.88	LOW,LOW,12=17=14,OK,S@21.88,21.12	65.41	SOK,SOK,39=48=23,OK,S@71.95,38.05	58.74	SOK,SOK,75=93=59,OK,S@133.34,93.66	52.94	SOK,SOK,36=45=36,OK,S@61.94,55.06	65.59	OK,OK,25=36=16,OK,S@50.50,26.50	64.82	SOK,SOK,61=68=35,OK,S@106.30,57.70	64.15	OK,OK,36=32=19,OK,S@55.81,31.19	51.805	64.87	13.065
Arhgef12	Arhgef12	MmuEX0005976	chr9:42848623-42848679	57	chr9:42850674,42848623-42848679,42835378	S	42.25	SOK,SOK,70=88=108,OK,S@112.38,153.62	40.87	SOK,SOK,109=155=191,OK,S@185.96,269.04	38.97	SOK,SOK,39=67=83,OK,S@73.65,115.35	62.59	SOK,SOK,78=96=52,OK,S@141.45,84.55	62.07	SOK,SOK,177=242=128,OK,S@339.52,207.48	61.71	SOK,SOK,99=146=76,OK,S@198.09,122.91	50.18	SOK,SOK,63=76=69,OK,S@104.37,103.63	51.25	SOK,SOK,140=167=146,OK,S@232.16,220.84	52.17	SOK,SOK,77=91=77,OK,S@127.82,117.18	43.95	SOK,SOK,101=128=146,OK,S@164.81,210.19	44.76	SOK,SOK,182=249=266,OK,S@311.98,385.02	45.7	SOK,SOK,81=121=120,OK,S@147.15,174.85	62.15	44.825	-17.325
Arhgef7	Arhgef7	MmuEX0006051	chr8:11817660-11817884	225	chr8:11815300,11817660-11817884,11819638	S	80.28	SOK,SOK,507=356=106,OK,S@777.91,191.09	81.11	SOK,SOK,930=642=183,OK,S@1423.48,331.52	82.16	SOK,SOK,423=286=77,OK,S@645.78,140.22	80.88	SOK,SOK,360=359=85,OK,S@650.28,153.72	82.33	SOK,SOK,850=809=178,OK,S@1512.40,324.60	83.48	SOK,SOK,490=450=93,OK,S@862.35,170.65	86.38	SOK,SOK,249=195=35,OK,S@413.76,65.24	88.24	SOK,SOK,545=430=65,OK,S@917.70,122.30	89.85	SOK,SOK,296=235=30,OK,S@504.06,56.94	66.37	SOK,SOK,446=438=224,OK,S@735.38,372.62	65.99	SOK,SOK,948=818=455,OK,S@1465.64,755.36	65.62	SOK,SOK,502=380=231,OK,S@730.35,382.65	82.18	65.995	-16.185
Armcx4	Armcx4	MmuALTA0002041-1/2	chrX:131223961-131224615	0	chrX:131223443,131223961+131223756-131224615	Alt3	48.57	LOW,LOW,100.00,17=35=0,S@17.00,18.00	44.93	OK,OK,100.00,31=69=0,S@31.00,38.00	41.18	LOW,LOW,100.00,14=34=0,S@14.00,20.00	30.23	OK,OK,100.00,13=43=0,S@13.00,30.00	32.98	OK,OK,100.00,31=94=0,S@31.00,63.00	35.29	OK,OK,100.00,18=51=0,S@18.00,33.00	41.46	OK,OK,100.00,17=41=0,S@17.00,24.00	40.00	OK,OK,100.00,32=80=0,S@32.00,48.00	38.46	LOW,LOW,100.00,15=39=0,S@15.00,24.00	44.44	OK,OK,100.00,20=45=0,S@20.00,25.00	47.92	OK,OK,100.00,46=96=0,S@46.00,50.00	50.98	OK,OK,100.00,26=51=0,S@26.00,25.00	32.76	47.71	14.95
Arnt	Arnt	MmuEX0006215	chr3:95270715-95270759	45	chr3:95264343,95270715-95270759,95274099+95274111	S	71.33	SOK,SOK,42=81=24,B1,S@104.86,42.14	74.63	SOK,SOK,80=144=37,OK,S@194.78,66.22	79.1	SOK,SOK,38=63=13,OK,S@90.17,23.83	83.23	SOK,SOK,43=60=10,OK,S@94.05,18.95	79.68	SOK,SOK,107=151=32,OK,S@231.07,58.93	77.48	SOK,SOK,64=91=22,OK,S@137.14,39.86	72.85	SOK,SOK,48=101=27,B1,S@128.22,47.78	76.04	SOK,SOK,110=222=51,B1,S@291.23,91.77	78.85	SOK,SOK,62=121=24,B1,S@163.22,43.78	68.19	SOK,SOK,70=86=35,OK,S@130.24,60.76	70.08	SOK,SOK,128=173=62,OK,S@254.39,108.61	72.23	SOK,SOK,58=87=27,OK,S@124.24,47.76	80.355	70.21	-10.145
Arntl	Arntl	MmuEX0006230	chr7:120424916-120424936	21	chr7:120424316,120424916-120424936,120426771	S	14.97	OK,OK,6=3=64,OK,S@10.93,62.07	16.72	SOK,SOK,10=7=108,OK,S@20.90,104.10	19.13	OK,OK,4=4=44,OK,S@9.95,42.05	2.78	OK,OK,1=0=40,Bn,S@1.14,39.86	4.57	OK,OK,2=1=78,OK,S@3.70,77.30	6.4	OK,OK,1=1=38,OK,S@2.56,37.44	7.08	OK,OK,4=0=60,Bl,S@4.53,59.47	8.99	SOK,SOK,8=3=137,B1,S@13.31,134.69	10.42	OK,SOK,4=3=77,OK,S@8.75,75.25	19.08	OK,OK,6=5=60,OK,S@13.55,57.45	18.06	SOK,SOK,9=12=126,OK,S@26.55,120.45	17.11	OK,SOK,3=7=66,B1,S@13.00,63.00	4.59	18.095	13.505
Arv1	Arv1	MmuALTA0002088-1/2	chr8:127252269-127252382	0	chr8:127249275,127252269+127252229-127252382	Alt3	50	LOW,LOW,100.00,13=26=0,S@13.00,13.00	38.3	OK,OK,100.00,18=47=0,S@18.00,29.00	23.81	VLOW,VLOW,100.00,5=21=0,S@5.00,16.00	25.93	OK,OK,100.00,14=54=0,S@14.00,40.00	30.36	SOK,SOK,100.00,34=112=0,S@34.00,78.00	34.48	OK,OK,100.00,20=58=0,S@20.00,38.00	38.46	LOW,LOW,100.00,10=26=0,S@10.00,16.00	30.16	OK,OK,100.00,19=63=0,S@19.00,44.00	24.32	LOW,LOW,100.00,9=37=0,S@9.00,28.00	41.67	OK,OK,100.00,30=72=0,S@30.00,42.00	42.68	SOK,SOK,100.00,67=157=0,S@67.01,89.99	43.53	OK,OK,100.00,37=85=0,S@37.00,48.00	30.205	42.6	12.395
Atg2a	Atg2a	MmuALTD0001766-1/2	chr19:6255101-6255265	0	chr19:6255101-6255265+6255271,6255409	Alt5	79.66	OK,OK,96.65,47=59=2,S@47.00,12.00	82.93	SOK,SOK,95.95,102=123=5,S@102.00,21.00	85.94	OK,OK,95.32,55=64=3,S@55.00,9.00	73.91	OK,OK,84.43,34=46=8,S@34.00,12.00	74.26	SOK,SOK,82.85,75=101=20,S@75.00,26.00	74.55	OK,OK,81.59,41=55=12,S@41.00,14.00	83.78	LOW,LOW,100.00,31=37=0,S@31.00,6.00	88.10	OK,OK,97.80,74=84=2,S@74.00,10.00	91.49	OK,OK,96.14,43=47=2,S@43.00,4.00	83.75	OK,OK,85.76,67=80=13,S@67.00,13.00	86.18	SOK,SOK,86.38,131=152=23,S@130.99,21.01	88.89	OK,OK,87.08,64=72=10,S@64.00,8.00	74.23	86.32	12.09
Atg7	Atg7	MmuEX0006677	chr6:114622813-114622865	53	chr6:114593172,114622813-114622865,114622996	C1	50.02	SOK,SOK,14=68=41,B1,C1@61.52,61.48	46.94	SOK,SOK,32=120=86,B1,C1@111.72,126.28	43.78	SOK,SOK,18=52=45,B1,C1@50.35,64.65	50.57	OK,OK,14=33=23,B1,C1@35.40,34.60	51.76	SOK,SOK,34=86=56,B1,C1@91.10,84.90	52.55	SOK,SOK,20=53=33,B1,C1@55.70,50.30	45.88	OK,OK,9=52=36,B2,C1@44.50,52.50	49.71	SOK,SOK,30=120=76,B1,C1@112.34,113.66	52.73	SOK,SOK,21=68=40,B1,C1@68.02,60.98	42.18	SOK,SOK,25=61=59,B1,S@61.16,83.84	41.17	SOK,SOK,37=114=108,B1,C1@106.63,152.37	39.91	SOK,SOK,12=53=49,B1,C1@45.50,68.50	51.56	41.045	-10.515
Atg9b	Atg9b	MmuINT0020555	chr5:23891182-23891263	82	chr5:23891264-23891387=23891042-23891181:-	IR-S	25.14	N,N,2.1=33,3=1=6,0.677@2.52,7.51	26.09	VLOW,VLOW,4.2=33,5=2=10,0.679@4.45,12.61	27.47	N,N,2.1=33,2=1=4,0.802@1.93,5.1	10.44	VLOW,VLOW,2.1=33,2=1=13,0.802@1.67,14.36	8.81	OK,OK,2.1=33,4=4=42,0.77@4.42,45.7	8.07	OK,OK,0.0=33,2=3=29,0.364@2.75,31.34	4.9	VLOW,VLOW,1.1=33,0=1=10,0.714@0.54,10.49	5.18	OK,OK,4.2=33,1=2=28,0.558@1.61,29.45	5.34	LOW,LOW,3.2=33,1=1=18,0.677@1.07,18.96	22.8	VLOW,VLOW,7.4=33,4=3=12,0.687@4.35,14.74	20.69	OK,OK,13.8=33,10=6=31,0.662@9.76,37.42	19.3	LOW,LOW,6.4=33,6=3=19,0.762@5.42,22.67	9.255	21.05	11.795
Atp11c	Atp11c	MmuEX0006765	chrX:57482325-57482429	105	chrX:57489734,57482325-57482429,57478970	C1	41.82	VLOW,VLOW,8=11=13,OK,S@13.38,18.62	47.24	OK,OK,18=22=22,OK,S@29.29,32.71	53.52	VLOW,VLOW,10=11=9,OK,C1@16.06,13.94	56.42	VLOW,VLOW,11=10=8,OK,S@16.36,12.64	52.22	OK,OK,21=21=19,OK,S@31.85,29.15	48.59	VLOW,VLOW,10=11=11,OK,C1@15.55,16.45	72.68	VLOW,VLOW,9=18=5,OK,C1@23.26,8.74	75.84	OK,OK,25=45=11,OK,S@61.43,19.57	77.95	OK,OK,16=27=6,OK,S@38.20,10.80	32.86	OK,OK,8=15=23,OK,S@15.12,30.88	28.47	SOK,SOK,25=21=57,OK,S@29.32,73.68	25.15	OK,OK,17=6=34,B1,S@14.34,42.66	52.505	29.005	-23.5
Atp2b1	Atp2b1	MmuALTD0001827-2/2	chr10:98453696-98453836	4	chr10:98453696-98453832+98453836,98457178	Alt5	54.82	SOK,SOK,100.00,163=176=0,C3@96.48,79.52	62.95	SOK,SOK,100.00,316=334=0,C3@210.25,123.75	74.76	SOK,SOK,100.00,153=158=0,C3@118.12,39.88	46.22	SOK,SOK,100.00,222=247=0,C2@114.16,132.84	45.6	SOK,SOK,100.00,459=512=0,C2@233.47,278.53	45.03	SOK,SOK,100.00,237=265=0,C2@119.33,145.67	50.84	SOK,SOK,99.74,171=187=1,C3@95.07,91.93	49.87	SOK,SOK,99.88,371=408=1,C2@203.47,204.53	49.06	SOK,SOK,100.00,200=221=0,C2@108.42,112.58	63.1	SOK,SOK,100.00,371=392=0,C3@247.35,144.65	58.4	SOK,SOK,100.00,798=853=0,C3@498.15,354.85	54.86	SOK,SOK,100.00,427=461=0,C3@252.90,208.10	45.625	58.98	13.355
Atp5sl	Dmac2	MmuINT0021445	chr7:26405484-26405914	431	chr7:26404512-26405483=26405915-26406111:+	IR-S	37.74	VLOW,VLOW,3.2=151,9=9=14,0.537@12.4,20.45	45.02	LOW,OK,5.6=151,19=14=19,0.4@23.93,29.22	58.58	VLOW,VLOW,2.3=151,10=5=5,0.289@11.89,8.41	15.87	LOW,LOW,2.8=151,2=4=15,0.77@3.48,18.43	22.49	OK,OK,5.8=151,10=14=39,0.662@14.7,50.66	26.12	OK,OK,3.0=151,8=10=24,0.466@11.35,32.1	14.8	LOW,OK,1.6=151,2=5=19,0.679@4.02,23.13	15.87	OK,OK,3.0=151,6=8=35,0.611@8.11,43.01	17.1	LOW,LOW,1.4=151,4=3=16,0.558@4.1,19.87	36.65	OK,OK,5.8=151,11=16=22,0.554@18.45,31.89	34.95	OK,OK,10.4=151,21=28=43,0.459@33.06,61.54	33.06	OK,OK,4.6=151,10=12=21,0.647@14.64,29.64	20.995	34.855	13.86
Atp8a1	Atp8a1	MmuEX0006941	chr5:68172227-68172300	74	chr5:68177865,68172227-68172300,68167437	C3	63.12	LOW,OK,20=14=11,OK,C2@28.40,16.60	65.81	OK,OK,35=24=17,OK,C2@50.02,25.98	69.83	LOW,LOW,15=10=6,OK,C1@21.65,9.35	71.95	OK,OK,34=17=11,OK,C1@44.61,17.39	71.32	SOK,SOK,56=34=20,OK,C1@78.45,31.55	70.52	OK,OK,22=17=9,OK,C1@33.85,14.15	93.49	VLOW,VLOW,20=6=1,B1,S@25.24,1.76	90.11	OK,OK,51=15=4,B1,C1@63.08,6.92	88.04	VLOW,LOW,31=9=3,B1,C1@37.86,5.14	61.95	OK,OK,35=21=19,OK,C2@46.46,28.54	60.52	SOK,SOK,63=34=35,OK,C2@79.89,52.11	58.68	LOW,OK,28=13=16,B1,C2@33.45,23.55	71.235	60.315	-10.92
Atrx	Atrx	MmuALTA0002402-2/2	chrX:103075248-103075357	3	chrX:103079646,103075248-103075357+103075354	Alt3	75.84	OK,OK,95.13,61=81=4,C2@61.43,19.57	74.78	SOK,SOK,96.32,121=163=6,C2@121.89,41.11	73.74	OK,OK,97.53,60=82=2,C2@60.47,21.53	73.04	OK,OK,95.76,50=69=3,C2@50.40,18.60	73.68	SOK,SOK,97.50,87=119=3,C2@87.68,31.32	74.55	OK,OK,100.00,37=50=0,C2@37.27,12.73	72.80	OK,OK,93.34,52=72=5,C2@52.42,19.58	74.42	SOK,SOK,97.17,130=176=5,C2@130.98,45.02	75.54	SOK,SOK,100.00,78=104=0,C2@78.56,25.44	86.87	SOK,SOK,96.20,90=104=4,C2@90.34,13.66	84.64	SOK,SOK,96.47,166=197=7,C2@166.74,30.26	82.15	OK,OK,96.77,76=93=3,C2@76.40,16.60	73.795	84.51	10.715
Atxn2	Atxn2	MmuEX0007075	chr5:122231342-122231551	210	chr5:122229605,122231342-122231551,122233866	S	93.14	SOK,SOK,101=89=7,OK,S@183.49,13.51	91.73	SOK,SOK,190=165=16,OK,S@340.32,30.68	90.16	SOK,SOK,89=76=9,OK,S@156.88,17.12	89.38	SOK,SOK,113=89=12,OK,S@191.27,22.73	91.52	SOK,SOK,239=236=22,OK,S@454.85,42.15	93.17	SOK,SOK,126=147=10,OK,S@263.67,19.33	95.49	SOK,SOK,116=138=6,OK,S@248.27,11.73	95.24	SOK,SOK,254=266=13,OK,S@507.63,25.37	95.00	SOK,SOK,138=128=7,OK,S@259.35,13.65	74.25	SOK,SOK,144=127=47,OK,C1@236.12,81.88	75.76	SOK,SOK,296=279=92,OK,S@505.32,161.68	77.16	SOK,SOK,152=152=45,OK,S@269.29,79.71	91.275	75.705	-15.57
Atxn7l1	Atxn7l1	MmuINT0022234	chr12:34029838-34030702	865	chr12:34029755-34029837=34030703-34030953:+	IR-C	4	VLOW,VLOW,0.0=151,0=1=12,0.714@0.52,12.48	2.22	OK,OK,0.2=151,0=1=22,0.714@0.51,22.49	0	VLOW,VLOW,0.2=151,0=0=10,1@0,10	0	OK,OK,0.2=151,0=0=22,1@0,22	0	OK,OK,0.2=151,0=0=54,1@0,54	0	OK,OK,0.0=151,0=0=32,1@0,32	0	LOW,LOW,0.5=151,0=0=17,1@0,17	0	OK,OK,0.7=151,0=0=35,0.714@0,35	0	LOW,LOW,0.2=151,0=0=18,1@0,18	11.76	LOW,LOW,0.5=151,0=4=15,0.26@2.23,16.77	11.34	OK,OK,1.4=151,2=9=43,0.173@6.12,47.88	11.11	OK,OK,0.9=151,2=5=28,0.452@3.89,31.11	0	11.435	11.435
AV249152	Wdpcp	MmuEX6084194	chr11:21621106-21621294	189	chr11:21612074,21621106-21621294,21624516	ANN	95.36	OK,OK,24=21=1,OK,S@43.87,2.13	97.01	OK,OK,37=34=1,OK,S@69.85,2.15	100	VLOW,VLOW,13=13=0,OK,S@26.00,0.00	100	VLOW,VLOW,10=9=0,OK,C1@19.00,0.00	100	OK,OK,33=23=0,OK,S@56.00,0.00	100	LOW,LOW,23=14=0,OK,S@37.00,0.00	100.00	OK,OK,23=26=0,OK,S@49.00,0.00	100.00	SOK,SOK,49=53=0,OK,S@102.00,0.00	100.00	OK,OK,26=27=0,OK,S@53.00,0.00	92.54	LOW,LOW,20=11=1,OK,C1@29.61,2.39	89.16	OK,OK,33=22=3,OK,C1@51.71,6.29	85.14	VLOW,VLOW,13=11=2,OK,C1@22.14,3.86	100	88.84	-11.16
AV249152	Wdpcp	MmuEX6084193	chr11:21648881-21648944	64	chr11:21624639,21648881-21648944,21713363	ANN	95.11	OK,OK,23=19=1,OK,S@40.90,2.10	96.63	OK,OK,34=28=1,OK,S@60.88,2.12	100	VLOW,VLOW,11=9=0,OK,S@20.00,0.00	100	VLOW,VLOW,14=6=0,B1,S@20.00,0.00	100	OK,OK,24=15=0,OK,C1@39.00,0.00	100	VLOW,VLOW,10=9=0,OK,C1@19.00,0.00	100.00	LOW,LOW,18=12=0,OK,S@30.00,0.00	100.00	OK,OK,34=37=0,OK,S@71.00,0.00	100.00	OK,OK,16=25=0,OK,S@41.00,0.00	87.94	VLOW,VLOW,10=8=1,OK,C1@16.71,2.29	90.09	OK,OK,21=21=2,OK,C1@39.64,4.36	91.77	VLOW,VLOW,11=13=1,OK,C1@22.94,2.06	100	89.855	-10.145
Baz2b	Baz2b	MmuALTD0002135-1/2	chr2:59745601-59745806	0	chr2:59745601+59745496-59745806,59745108	Alt5	14.64	OK,OK,100.00,10=70=0,S@10.25,59.75	15.33	SOK,SOK,100.00,19=127=0,S@19.47,107.53	16.18	OK,OK,100.00,9=57=0,S@9.22,47.78	16.73	OK,OK,100.00,8=49=0,S@8.20,40.80	19.34	OK,OK,100.00,17=90=0,S@17.41,72.59	22.45	OK,OK,100.00,9=41=0,S@9.20,31.80	35.66	OK,OK,100.00,14=40=0,S@14.26,25.74	32.82	OK,OK,100.00,28=87=0,S@28.55,58.45	30.40	OK,OK,100.00,14=47=0,S@14.29,32.71	35.88	OK,OK,98.63,25=71=1,S@25.47,45.53	36.27	SOK,SOK,99.26,47=132=1,S@47.88,84.12	36.74	OK,OK,100.00,22=61=0,S@22.41,38.59	19.59	36.31	16.72
BC002230	Nrde2	MmuALTD0002015-1/2	chr12:101389436-101389544	0	chr12:101389436+101389421-101389544,101388260	Alt5	29.41	OK,OK,100.00,15=51=0,S@15.00,36.00	26.6	OK,OK,100.00,25=94=0,S@25.00,69.00	23.26	OK,OK,100.00,10=43=0,S@10.00,33.00	21.21	OK,OK,100.00,14=66=0,S@14.00,52.00	24.57	SOK,SOK,100.00,43=175=0,S@43.00,132.00	26.61	SOK,SOK,100.00,29=109=0,S@29.00,80.00	40.74	OK,OK,100.00,22=54=0,S@22.00,32.00	31.43	SOK,SOK,99.06,33=105=1,S@33.00,72.00	21.57	OK,OK,98.08,11=51=1,S@11.00,40.00	37.16	SOK,SOK,100.00,55=148=0,S@55.00,93.00	36.64	SOK,SOK,100.00,96=262=0,S@96.00,166.00	35.96	SOK,SOK,100.00,41=114=0,S@40.99,73.01	23.91	36.56	12.65
BC020535	Ccm2l	MmuEX0007373	chr2:152900508-152900643	136	chr2:152897948,152900508-152900643,152902137	C1	87.85	SOK,SOK,363=336=47,OK,S@655.36,90.64	87.21	SOK,SOK,691=614=93,OK,S@1219.20,178.80	86.48	SOK,SOK,328=278=46,OK,S@563.85,88.15	92.53	SOK,SOK,52=50=4,OK,S@98.08,7.92	89.92	SOK,SOK,144=131=15,OK,S@260.77,29.23	88.45	SOK,SOK,92=81=11,OK,S@162.75,21.25	88.60	OK,OK,43=37=5,OK,S@75.31,9.69	86.21	SOK,SOK,112=81=15,OK,S@179.32,28.68	84.59	SOK,SOK,69=44=10,OK,S@104.05,18.95	78.81	SOK,SOK,51=56=14,OK,S@95.36,25.64	80.09	SOK,SOK,94=104=24,OK,S@177.80,44.20	81.64	SOK,SOK,43=48=10,OK,S@82.46,18.54	90.49	80.225	-10.265
BC020535	Ccm2l	MmuINT0022986	chr2:152896742-152897493	752	chr2:152896558-152896741=152897494-152897948:+	IR-S	23.2	SOK,SOK,147.0=5,81=58=234,0.5@87.09,288.29	24.38	SOK,SOK,224.0=5,153=114=421,0.983@168.83,523.67	25.81	SOK,SOK,77.0=5,72=56=187,1@81.85,235.27	12.85	OK,OK,0.0=5,7=4=38,0.0949@6.32,42.88	20.06	SOK,SOK,7.0=5,22=14=73,0.342@22,87.65	26.66	OK,OK,7.0=5,15=10=35,0.724@16.11,44.33	16.17	OK,OK,0.0=5,7=9=42,0.0484@9.41,48.79	21.09	SOK,SOK,21.0=5,19=20=74,0.998@23.95,89.61	26.73	OK,OK,21.0=5,12=11=32,0.823@14.8,40.56	38.04	OK,OK,35.0=5,16=13=24,0.482@20.34,33.13	41.41	OK,OK,77.0=5,30=20=36,0.0492@35.98,50.9	47.15	VLOW,VLOW,42.0=5,14=7=12,0.0155@15.75,17.66	19.755	42.595	22.84
BC053749	Proser3	MmuALTA0002585-1/2	chr7:31331144-31331244	0	chr7:31331322,31331144-31331247+31331244	Alt3	100	N,N,82.47,9=9=2,S@9.00,0.00	94.88	VLOW,VLOW,83.11,18=19=4,S@18.03,0.97	90.27	N,N,83.70,9=10=2,S@9.03,0.97	59.54	VLOW,VLOW,74.05,10=17=6,S@10.12,6.88	64.79	LOW,OK,79.85,25=39=10,S@25.27,13.73	68.83	VLOW,VLOW,84.97,15=22=4,S@15.14,6.86	66.06	LOW,LOW,89.92,17=26=3,S@17.18,8.82	68.04	OK,OK,86.97,31=46=7,S@31.30,14.70	70.62	VLOW,VLOW,83.41,14=20=4,S@14.12,5.88	77.66	LOW,LOW,87.75,27=35=5,S@27.18,7.82	78.71	OK,OK,83.17,61=78=16,S@61.39,16.61	79.56	OK,OK,79.78,34=43=11,S@34.21,8.79	64.185	78.61	14.425
BC067068	Mettl25	MmuEX0007565	chr10:105273183-105273276	94	chr10:105278132,105273183-105273276,105270071	S	26.32	OK,OK,6=9=21,OK,C1@9.48,26.52	35.19	OK,OK,17=21=35,OK,S@25.69,47.31	45.1	VLOW,VLOW,11=12=14,OK,S@16.69,20.31	19.23	OK,OK,7=3=21,B1,S@5.96,25.04	25.18	OK,OK,17=18=52,OK,S@21.91,65.09	28.74	OK,OK,10=15=31,OK,S@16.09,39.91	31.82	LOW,LOW,4=10=15,B1,S@9.23,19.77	31.65	OK,OK,9=16=27,OK,S@16.46,35.54	31.43	VLOW,VLOW,5=6=12,OK,S@7.23,15.77	37.5	OK,OK,22=14=30,OK,C1@24.75,41.25	37.65	SOK,SOK,41=23=53,OK,S@44.05,72.95	37.84	OK,OK,19=9=23,B1,S@19.30,31.70	23.985	37.67	13.685
Bdp1	Bdp1	MmuALTA0002734-2/2	chr13:100795352-100795610	3	chr13:100797390,100795352-100795610+100795607	Alt3	44.44	VLOW,VLOW,100.00,8=18=0,S@8.00,10.00	56.76	LOW,OK,100.00,21=37=0,S@21.00,16.00	68.42	VLOW,VLOW,100.00,13=19=0,S@13.00,6.00	55.88	LOW,OK,100.00,19=34=0,S@19.00,15.00	56.41	OK,OK,100.00,44=78=0,S@44.00,34.00	56.82	OK,OK,100.00,25=44=0,S@25.00,19.00	45.83	VLOW,LOW,100.00,11=24=0,S@11.00,13.00	65.08	OK,OK,100.00,41=63=0,S@41.00,22.00	76.92	LOW,OK,100.00,30=39=0,S@30.00,9.00	71.93	OK,OK,100.00,41=57=0,S@41.00,16.00	70.62	SOK,SOK,100.00,77=109=0,S@76.98,32.02	69.18	OK,OK,100.00,36=52=0,S@35.97,16.03	56.35	70.555	14.205
Bloc1s3	Bloc1s3	MmuALTD0002231-2/4	chr7:20093627-	27	chr7:20093654+20093627+20093511+20093458-,20092959	Alt5	3.85	LOW,LOW,100.00,1=26=0,S@1.00,25.00	2.04	OK,OK,100.00,1=49=0,S@1.00,48.00	0	VLOW,VLOW,100.00,0=23=0,S@0.00,23.00	0	VLOW,VLOW,100.00,0=17=0,S@0.00,17.00	0	LOW,LOW,100.00,0=35=0,S@0.00,35.00	0	VLOW,VLOW,100.00,0=18=0,S@0.00,18.00	7.69	N,N,100.00,1=13=0,S@1.00,12.00	3.33	LOW,LOW,100.00,1=30=0,S@1.00,29.00	0.00	VLOW,VLOW,100.00,0=17=0,S@0.00,17.00	6.67	VLOW,VLOW,100.00,1=15=0,S@1.00,14.00	12.5	LOW,LOW,100.00,4=32=0,S@4.00,28.00	17.65	VLOW,VLOW,100.00,3=17=0,S@3.00,14.00	0	12.16	12.16
Braf	Braf	MmuINT0025556	chr6:39560404-39564130	3727	chr6:39564131-39564284=39553237-39560403:-	IR-C	46.72	VLOW,VLOW,3.9=151,9=9=10,0.697@13.21,15.06	57.08	OK,OK,6.7=151,22=19=15,0.384@32.2,24.21	69.08	VLOW,VLOW,2.8=151,13=10=5,0.287@19.44,8.7	19.54	OK,OK,5.6=151,7=9=32,0.894@9.56,39.38	21.73	OK,OK,11.3=151,17=15=56,0.925@19.48,70.17	24.46	OK,OK,5.8=151,10=6=24,0.857@9.96,30.75	35.33	LOW,LOW,3.5=151,13=5=16,0.287@12.18,22.29	41.67	OK,OK,8.8=151,36=14=34,0.132@35.42,49.58	46.34	LOW,LOW,5.3=151,23=9=18,0.147@23.42,27.11	30.88	OK,OK,4.4=151,15=8=25,0.33@15.05,33.69	36.39	OK,OK,8.3=151,32=21=45,0.152@36.14,63.18	42.15	OK,OK,3.9=151,17=13=20,0.24@21.32,29.27	22	36.515	14.515
Brca1	Brca1	MmuEX0008180	chr11:101385860-101387625	1766	chr11:101389315,101385860-101387625+101387953,101383816	S	84.67	VLOW,VLOW,25=8=3,B1,C1@30.48,5.52	81.29	VLOW,VLOW,44=8=6,B2,C1@47.15,10.85	76	N,N,19=0=3,B3,S@16.72,5.28	68.92	VLOW,VLOW,58=4=14,B2,C1@52.38,23.62	65.91	SOK,SOK,130=9=36,B2,S@115.34,59.66	63.66	OK,OK,72=5=22,B2,S@63.02,35.98	78.38	N,N,28=1=4,B2,S@25.87,7.13	74.00	VLOW,VLOW,73=1=13,B2,S@64.38,22.62	71.43	N,N,45=0=9,B3,S@38.57,15.43	88.34	VLOW,VLOW,113=8=8,B2,S@113.96,15.04	86.28	SOK,SOK,209=17=18,B2,S@210.52,33.48	84.02	VLOW,VLOW,96=9=10,B2,S@96.62,18.38	66.29	86.18	19.89
Brd9	Brd9	MmuALTA0002878-3/3	chr13:74080079-74080254	63	chr13:74079502,74080142+74080139+74080079-74080254	Alt3	16.56	SOK,SOK,98.15,20=121=2,C1@20.04,100.96	11.6	SOK,SOK,98.95,25=216=2,C1@25.06,190.94	5.25	OK,OK,100.00,5=95=0,S@4.99,90.01	9.79	SOK,SOK,100.00,10=102=0,S@9.99,92.01	9.42	SOK,SOK,100.00,20=212=0,S@19.97,192.03	9.08	SOK,SOK,100.00,10=110=0,S@9.99,100.01	9.67	OK,OK,100.00,9=93=0,S@8.99,84.01	9.37	SOK,SOK,100.00,17=182=0,S@17.05,164.95	9.07	OK,OK,100.00,8=89=0,S@8.07,80.93	21.94	SOK,SOK,100.00,40=182=0,S@39.93,142.07	21.67	SOK,SOK,100.00,79=364=0,S@78.88,285.12	21.4	SOK,SOK,100.00,39=182=0,S@38.95,143.05	9.435	21.67	12.235
Btbd19	Btbd19	MmuEX0008378	chr4:116796544-116796745	202	chr4:116797934,116796544-116796745,116796387	C1	62.2	SOK,SOK,30=72=31,B1,C2@82.73,50.27	64.9	SOK,SOK,66=130=53,OK,C1@161.60,87.40	68.12	SOK,SOK,36=58=22,OK,C1@79.02,36.98	64.29	SOK,SOK,37=53=25,OK,C1@73.93,41.07	65.14	SOK,SOK,88=125=57,OK,C1@175.88,94.12	65.78	SOK,SOK,51=72=32,OK,C1@101.96,53.04	49.28	SOK,SOK,26=42=35,OK,C2@50.76,52.24	53.44	SOK,SOK,51=112=71,B1,C1@125.05,108.95	56.89	SOK,SOK,25=70=36,B1,C1@74.53,56.47	50.38	SOK,SOK,46=86=65,OK,C1@99.25,97.75	54.17	SOK,SOK,98=188=121,OK,C1@220.47,186.53	57.89	SOK,SOK,52=102=56,OK,C1@121.57,88.43	65.035	54.135	-10.9
Btbd19	Btbd19	MmuALTA0002932-3/4	chr4:116797109-116797596	265	chr4:116797934,116797109-116797598+116797596+116797336+116797331	Alt3	12.25	LOW,LOW,53.83,4=32=28,S@3.92,28.08	5.92	OK,OK,52.96,4=66=60,S@3.91,62.09	0	LOW,LOW,52.18,0=34=32,S@0.00,34.00	6.16	VLOW,VLOW,29.93,1=16=38,S@0.99,15.01	12.27	OK,OK,35.99,6=48=87,S@5.89,42.11	15.3	LOW,LOW,40.01,5=32=49,S@4.90,27.10	21.79	VLOW,VLOW,37.19,4=18=31,S@3.92,14.08	20.09	OK,OK,39.36,9=44=69,S@8.84,35.16	18.91	LOW,LOW,41.03,5=26=38,S@4.92,21.08	21.79	LOW,LOW,35.06,8=36=68,S@7.84,28.16	29.8	OK,OK,33.37,20=66=134,S@19.67,46.33	39.46	LOW,LOW,31.54,12=30=66,S@11.84,18.16	10.73	30.625	19.895
C85492	C85492	MmuEX0008634	chr9:121903963-121904068	106	chr9:121904994+121905068,121903963-121904068,121892919+121892941	C1	8.33	OK,OK,2=2=22,OK,C2@2.17,23.83	7.69	OK,OK,3=3=36,OK,C2@3.23,38.77	6.67	VLOW,VLOW,1=1=14,OK,C2@1.07,14.93	4	VLOW,VLOW,1=0=12,Bn,C3@0.52,12.48	8.77	OK,OK,2=3=26,OK,C2@2.72,28.28	12.5	VLOW,VLOW,1=3=14,B1,C2@2.25,15.75	15.79	LOW,LOW,2=4=16,OK,C2@3.47,18.53	11.63	OK,OK,5=5=38,OK,C2@5.58,42.42	8.33	OK,OK,3=1=22,B1,C2@2.17,23.83	19.3	OK,OK,2=9=23,B1,C2@6.56,27.44	19.27	OK,OK,6=15=44,B1,C2@12.53,52.47	19.23	OK,OK,4=6=21,OK,C2@5.96,25.04	8.25	19.265	11.015
Carns1	Carns1	MmuINT0029191	chr19:4170131-4170825	695	chr19:4170826-4170911=4169899-4170130:-	IR-S	78.38	OK,OK,32.7=30,27=31=8,0.998@51.73,14.27	74.97	SOK,SOK,59.5=30,46=50=16,1@83.99,28.04	70.29	LOW,LOW,26.8=30,19=19=8,0.978@32.35,13.68	74.41	OK,OK,38.5=30,28=37=11,0.994@56.68,19.49	70.53	SOK,SOK,82.8=30,62=83=30,1@123.63,51.66	67.66	OK,OK,44.3=30,34=46=19,0.997@67.06,32.05	67.44	LOW,LOW,19.8=30,16=13=7,0.938@24.28,11.72	67.9	OK,OK,32.7=30,29=26=13,0.996@46.17,21.83	68.42	VLOW,VLOW,12.8=30,13=13=6,0.994@21.89,10.11	54.28	SOK,SOK,57.2=30,39=59=41,0.994@75.59,63.67	58.07	SOK,SOK,127.2=30,81=117=71,1@156.48,112.99	62.34	SOK,SOK,70.0=30,42=58=30,0.984@81.17,49.04	71.035	58.31	-12.725
Carns1	Carns1	MmuEX0009187	chr19:4169528-4169808	281	chr19:4169899,4169528-4169808,4166564	S	93.74	OK,OK,29=30=2,OK,S@57.18,3.82	96.77	SOK,SOK,59=59=2,OK,S@116.12,3.88	100	OK,OK,30=29=0,OK,S@59.00,0.00	97.15	OK,OK,37=30=1,OK,S@66.06,1.94	93.21	SOK,SOK,90=72=6,OK,S@156.59,11.41	90.62	SOK,SOK,53=42=5,OK,S@90.62,9.38	100.00	LOW,LOW,15=19=0,OK,S@34.00,0.00	95.00	OK,OK,34=41=2,OK,S@73.15,3.85	91.22	OK,OK,19=22=2,OK,S@39.22,3.78	85.24	SOK,SOK,72=76=13,OK,C1@137.24,23.76	83.49	SOK,SOK,134=125=26,OK,C1@237.95,47.05	81.27	SOK,SOK,62=49=13,OK,C1@100.77,23.23	93.885	83.255	-10.63
Carns1	Carns1	MmuINT0029190	chr19:4170912-4170995	84	chr19:4170996-4171170=4170826-4170911:-	IR-S	81.22	OK,OK,25.0=35,26=18=5,0.983@40.35,9.33	73.76	OK,OK,50.0=35,45=35=14,0.997@70.4,25.04	66.33	LOW,LOW,25.0=35,19=17=9,0.979@30.36,15.41	67.91	OK,OK,37.0=35,37=36=17,1@62.18,29.38	68.72	SOK,SOK,90.0=35,70=77=33,1@125.92,57.32	69.54	OK,OK,53.0=35,33=41=16,0.981@63.75,27.92	76.46	LOW,LOW,22.0=35,18=15=5,0.96@29.5,9.08	72.4	OK,OK,36.0=35,36=28=12,0.998@55.88,21.3	68.53	LOW,LOW,14.0=35,18=13=7,0.964@26.44,12.14	76.89	SOK,SOK,71.0=35,79=63=21,1@127.23,38.24	78.89	SOK,SOK,156.0=35,136=137=36,1@247.78,66.3	81.18	SOK,SOK,85.0=35,57=74=15,0.999@120.65,27.97	68.725	79.035	10.31
Cast	Cast	MmuEX0009296	chr13:74886253-74886309	57	chr13:74891759,74886253-74886309,74885691	S	45.59	SOK,SOK,122=118=137,OK,S@171.87,205.13	46.64	SOK,SOK,222=234=250,OK,S@329.28,376.72	47.86	SOK,SOK,100=116=113,OK,S@157.46,171.54	35.72	SOK,SOK,62=70=114,OK,S@87.87,158.13	35.68	SOK,SOK,144=149=253,OK,S@194.81,351.19	35.64	SOK,SOK,82=79=139,OK,S@106.92,193.08	41.90	SOK,SOK,159=172=220,OK,S@230.87,320.13	42.18	SOK,SOK,327=381=466,OK,S@495.19,678.81	42.43	SOK,SOK,168=209=246,OK,S@264.34,358.66	55.94	SOK,SOK,200=226=161,OK,S@328.37,258.63	54.99	SOK,SOK,389=458=333,OK,S@648.88,531.12	54.06	SOK,SOK,189=232=172,OK,S@320.58,272.42	35.68	55	19.32
Catsper2	Catsper2	MmuEX0009311	chr2:121237886-121238026	141	chr2:121239152,121237886-121238026,121236286	S	88.89	LOW,LOW,16=16=2,OK,S@30.22,3.78	93.33	OK,OK,27=29=2,OK,S@54.13,3.87	100	VLOW,VLOW,11=13=0,OK,S@24.00,0.00	80.95	LOW,LOW,18=16=4,OK,S@30.76,7.24	71.79	OK,OK,27=29=11,OK,S@48.10,18.90	61.11	VLOW,VLOW,9=13=7,OK,S@17.72,11.28	100.00	VLOW,VLOW,10=8=0,OK,S@18.00,0.00	91.49	OK,OK,25=18=2,OK,S@41.17,3.83	86.21	LOW,LOW,15=10=2,OK,S@23.28,3.72	90.7	OK,OK,22=17=2,OK,S@37.19,3.81	92.77	OK,OK,48=29=3,OK,S@74.22,5.78	95	LOW,LOW,26=12=1,B1,S@37.05,1.95	71.03	92.85	21.82
Cblb	Cblb	MmuEX0009366	chr16:52183325-52183471	147	chr16:52174561,52183325-52183471,52186248	S	100	SOK,SOK,68=53=0,OK,S@121.00,0.00	100	SOK,SOK,125=90=0,OK,S@215.00,0.00	100	OK,OK,57=37=0,OK,S@94.00,0.00	100	SOK,SOK,104=70=0,OK,S@174.00,0.00	100	SOK,SOK,213=156=0,OK,S@369.00,0.00	100	SOK,SOK,109=86=0,OK,S@195.00,0.00	97.83	OK,OK,52=38=1,OK,S@89.03,1.97	99.16	SOK,SOK,133=103=1,OK,S@235.01,1.99	100.00	SOK,SOK,81=65=0,OK,S@146.00,0.00	85.52	SOK,SOK,135=113=21,OK,S@230.05,38.95	88.3	SOK,SOK,270=213=32,OK,S@454.75,60.25	91.44	SOK,SOK,135=100=11,OK,S@224.94,21.06	100	88.48	-11.52
Cblb	Cblb	MmuALTD0002583-2/2	chr16:52032291-52032411	39	chr16:52032291-52032372+52032411,52033122	Alt5	53.33	VLOW,VLOW,41.67,8=15=21,S@8.00,7.00	51.85	LOW,LOW,42.19,14=27=37,S@14.00,13.00	50	N,N,42.86,6=12=16,S@6.00,6.00	31.58	VLOW,VLOW,31.67,6=19=41,S@6.00,13.00	30.77	LOW,LOW,30.71,12=39=88,S@12.00,27.00	30	VLOW,VLOW,29.85,6=20=47,S@6.00,14.00	30.77	N,N,29.55,4=13=31,S@4.00,9.00	40.62	LOW,LOW,35.16,13=32=59,S@13.00,19.00	47.37	VLOW,VLOW,40.43,9=19=28,S@9.00,10.00	40.62	LOW,LOW,29.63,13=32=76,S@13.00,19.00	41.27	OK,OK,31.66,26=63=136,S@26.00,37.00	41.94	LOW,LOW,34.07,13=31=60,S@13.00,18.00	30.79	41.28	10.49
Cblb	Cblb	MmuEX0009368	chr16:52186462-52186593	132	chr16:52186345,52186462-52186593,52189126	S	32.47	OK,OK,14=11=26,OK,S@16.56,34.44	30.95	OK,OK,24=19=48,OK,S@28.16,62.84	29.07	OK,OK,10=8=22,OK,S@11.63,28.37	23.71	OK,OK,23=13=58,OK,C1@22.29,71.71	21.94	SOK,SOK,45=28=130,OK,C1@44.54,158.46	20.46	SOK,SOK,22=15=72,OK,S@22.30,86.70	48.39	LOW,LOW,12=18=16,OK,S@22.26,23.74	40.23	SOK,SOK,37=33=52,OK,S@49.08,72.92	35.71	OK,OK,25=15=36,OK,S@27.14,48.86	34.03	SOK,SOK,47=19=64,B1,S@44.24,85.76	34.29	SOK,SOK,77=44=116,OK,S@81.27,155.73	34.62	SOK,SOK,30=25=52,OK,C1@37.04,69.96	22.085	34.325	12.24
Cbx7	Cbx7	MmuINT0029848	chr15:79748907-79749182	276	chr15:79749183-79749255=79748707-79748906:-	IR-S	0	N,N,0.2=151,0=0=2,1@0,2	0	N,N,0.5=151,0=0=4,1@0,4	0	N,N,0.2=151,0=0=2,1@0,2	0	VLOW,VLOW,0.7=151,0=0=13,0.714@0,13.03	0	OK,OK,0.7=151,0=0=33,0.714@0,33.06	0	OK,OK,0.0=151,0=0=20,1@0,20.03	12.82	N,N,0.7=151,0=2=7,0.51@1.16,7.9	14.53	N,N,0.7=151,1=2=9,0.802@1.75,10.31	20	N,N,0.0=151,1=0=2,0.714@0.6,2.4	7.51	LOW,LOW,0.5=151,0=3=19,0.364@1.66,20.46	12.29	OK,OK,2.5=151,0=9=33,0.0484@5.2,37.12	18.04	VLOW,VLOW,2.1=151,0=6=14,0.133@3.65,16.56	0	12.775	12.775
Ccdc136	Ccdc136	MmuEX0009557	chr6:29362364-29362534	171	chr6:29361385,29362364-29362534+29362587,29371991	C3	85.32	OK,OK,41=27=6,OK,C3@63.14,10.86	85.46	SOK,SOK,73=53=11,OK,C3@117.08,19.92	85.62	OK,OK,32=26=5,OK,C3@53.94,9.06	100	LOW,OK,21=14=0,OK,C3@35.00,0.00	97.17	OK,OK,38=29=1,OK,C3@66.08,1.92	94.28	LOW,LOW,17=15=1,OK,C3@31.11,1.89	96.50	OK,OK,24=29=1,OK,C3@52.11,1.89	95.17	SOK,SOK,54=60=3,OK,C3@111.35,5.65	94.04	OK,OK,30=31=2,OK,C3@59.25,3.75	76.33	OK,OK,22=16=6,OK,C3@33.59,10.41	72.38	OK,OK,36=31=13,OK,C3@57.90,22.10	67.82	LOW,LOW,14=15=7,OK,C3@24.42,11.58	97.14	72.075	-25.065
Ccdc136	Ccdc136	MmuEX0009555	chr6:29361710-29361868	159	chr6:29361385,29361710-29361868,29371991	C2	78.17	OK,OK,52=35=12,OK,C2@77.39,21.61	81.38	SOK,SOK,94=66=18,OK,C2@144.86,33.14	85.58	OK,OK,42=31=6,OK,C2@67.61,11.39	96.08	OK,OK,29=20=1,OK,C2@48.04,1.96	93.63	OK,OK,53=36=3,OK,C2@86.14,5.86	90.79	OK,OK,24=16=2,OK,C2@38.13,3.87	88.58	OK,OK,25=22=3,OK,C3@44.29,5.71	90.11	SOK,SOK,60=51=6,OK,C2@105.43,11.57	91.27	OK,OK,35=29=3,OK,C2@61.15,5.85	70.96	OK,OK,26=19=9,OK,C3@38.32,15.68	71.44	OK,OK,49=33=16,OK,C3@70.01,27.99	72.03	LOW,LOW,23=14=7,OK,C2@31.69,12.31	93.435	71.495	-21.94
Ccdc136	Ccdc136	MmuEX0009558	chr6:29362902-29363087	186	chr6:29361385,29362902-29363087,29371991	C3	86.15	OK,OK,27=46=6,OK,C3@68.06,10.94	87.8	SOK,SOK,54=87=10,OK,C3@132.58,18.42	89.65	OK,OK,27=41=4,OK,C3@64.55,7.45	100	LOW,LOW,14=17=0,OK,C3@31.00,0.00	96.87	OK,OK,29=31=1,OK,C3@59.09,1.91	93.76	LOW,LOW,15=14=1,OK,C3@28.13,1.87	100.00	OK,OK,30=45=0,OK,C3@75.00,0.00	97.61	SOK,SOK,61=108=2,OK,C3@166.91,4.09	95.78	OK,SOK,31=63=2,OK,C3@91.95,4.05	79.46	OK,OK,17=21=5,OK,C3@34.17,8.83	78.66	OK,OK,34=39=10,OK,C3@65.29,17.71	77.8	LOW,LOW,17=18=5,OK,C3@31.12,8.88	96.88	78.63	-18.25
Ccdc142	Ccdc142	MmuINT0030391	chr6:83057627-83057748	122	chr6:83057449-83057626=83057749-83057948:+	IR-S	30.23	OK,OK,7.7=73,13=13=30,0.884@16.93,39.07	28.41	SOK,SOK,17.7=73,26=24=63,0.973@32.1,80.9	26.67	OK,OK,10.1=73,13=11=33,0.961@15.2,41.8	31.25	VLOW,VLOW,3.4=73,4=6=11,0.762@6.56,14.44	31.87	OK,OK,9.1=73,10=19=31,0.741@19.12,40.88	32.2	OK,OK,5.8=73,6=13=20,0.715@12.56,26.44	35.29	VLOW,VLOW,3.4=73,6=6=11,0.762@8.12,14.88	30.23	OK,OK,8.6=73,11=15=30,0.882@16.93,39.07	26.92	LOW,LOW,5.3=73,5=9=19,0.815@8.88,24.12	41.67	OK,OK,10.1=73,14=16=21,0.906@21.25,29.75	43.84	SOK,SOK,19.7=73,28=36=41,0.906@46.03,58.97	45.95	OK,OK,9.6=73,14=20=20,0.785@24.81,29.19	31.725	43.81	12.085
Ccdc142	Ccdc142	MmuINT0030390	chr6:83057162-83057448	287	chr6:83057047-83057161=83057449-83057626:+	IR-S	14.9	OK,OK,4.4=151,10=3=35,0.466@7.47,42.65	17.1	OK,OK,7.7=151,20=8=64,0.594@16.4,79.48	19.6	OK,OK,3.2=151,10=5=29,0.466@8.97,36.79	25.84	OK,OK,1.2=151,15=2=23,0.034@10.7,30.7	22.53	OK,OK,2.3=151,26=3=47,0.00589@17.76,61.08	19.08	OK,OK,1.2=151,11=1=24,0.102@7.15,30.31	50.91	N,N,1.6=151,9=2=5,0.351@8.3,8	34.05	OK,OK,3.0=151,18=5=21,0.109@15.42,29.86	26.12	LOW,LOW,1.4=151,9=3=16,0.173@7.57,21.4	42.82	LOW,LOW,1.6=151,25=2=17,0.00771@19.28,25.75	37.32	OK,OK,4.6=151,43=5=38,0.00231@32.95,55.35	32.04	OK,OK,3.0=151,18=3=21,0.109@13.86,29.41	22.46	37.43	14.97
Ccdc18	Ccdc18	MmuEX0009695	chr5:108625015-108625178	164	chr5:108622862,108625015-108625178,108626776	S	60	N,N,7=5=4,OK,S@9.60,6.40	70.37	VLOW,VLOW,9=10=4,OK,S@16.19,6.81	100	N,N,2=5=0,B1,S@7.00,0.00	100	VLOW,VLOW,12=7=0,OK,S@19.00,0.00	100	OK,OK,26=25=0,OK,S@51.00,0.00	100	LOW,LOW,14=18=0,OK,S@32.00,0.00	87.88	LOW,LOW,12=17=2,OK,S@27.24,3.76	92.86	OK,OK,25=27=2,OK,S@50.14,3.86	100.00	VLOW,VLOW,13=10=0,OK,S@23.00,0.00	80.95	LOW,LOW,15=19=4,OK,S@30.76,7.24	87.18	OK,OK,32=36=5,OK,S@63.64,9.36	94.44	LOW,LOW,17=17=1,OK,S@33.05,1.95	100	87.695	-12.305
Ccdc84	Ccdc84	MmuINT0031305	chr9:44221285-44221553	269	chr9:44221554-44221616=44221220-44221284:-	IR-S	47.52	SOK,SOK,37.5=14,35=32=37,0.999@49.42,54.58	47.09	SOK,SOK,80.0=14,60=45=59,0.972@77.23,86.77	46.34	OK,OK,42.5=14,25=13=22,0.258@27.8,32.2	23.97	OK,OK,20.0=14,18=11=46,0.853@17.98,57.02	21.74	SOK,SOK,42.5=14,37=28=117,0.986@39.57,142.43	20.22	SOK,SOK,22.5=14,19=17=71,0.985@21.64,85.36	37.04	LOW,LOW,25.0=14,18=2=17,0.00771@13.7,23.3	48.39	OK,OK,45.0=14,44=16=32,0.404@44.52,47.48	57.14	LOW,LOW,20.0=14,26=14=15,0.858@31.43,23.57	34.1	SOK,SOK,32.5=14,39=20=57,0.853@39.56,76.44	32.34	SOK,SOK,65.0=14,66=42=113,0.992@71.47,149.53	30.43	SOK,SOK,32.5=14,27=22=56,0.981@31.95,73.05	22.095	32.265	10.17
Ccdc84	Ccdc84	MmuINT0031308	chr9:44218864-44220535	1672	chr9:44220536-44220566=44218774-44218863:-	IR-C	20.92	OK,OK,NA=0,13=15=44,0.00167@20.53,77.6	21.12	SOK,SOK,NA=0,24=22=73,7.68e-06@34.52,128.94	21.41	OK,OK,NA=0,11=7=29,0.00459@13.99,51.35	11.39	OK,OK,NA=0,6=4=34,0.0484@7.1,55.23	13.04	SOK,SOK,NA=0,13=14=76,0.00167@18.63,124.24	14.34	OK,OK,NA=0,7=10=42,0.0346@11.55,68.99	21.13	VLOW,LOW,NA=0,3=5=12,0.186@5.68,21.2	23.66	OK,OK,NA=0,9=14=30,0.009@16.77,54.11	25.27	LOW,OK,NA=0,6=9=18,0.0484@11.12,32.88	22.76	OK,SOK,NA=0,18=15=48,0.000159@25.32,85.93	23.38	SOK,SOK,NA=0,39=25=92,4.68e-09@50.51,165.53	24.04	OK,SOK,NA=0,21=10=44,2.95e-05@25.19,79.6	12.865	23.4	10.535
Ccdc88a	Ccdc88a	MmuEX0009965	chr11:29398409-29398612	204	chr11:29394093,29398409-29398612,29399335	C1	94.96	SOK,SOK,68=45=3,OK,C2@110.15,5.85	92.34	SOK,SOK,112=81=8,OK,C2@185.60,15.40	88.89	OK,OK,44=36=5,OK,C1@75.56,9.44	89.33	SOK,SOK,51=83=8,OK,C1@126.85,15.15	91.81	SOK,SOK,121=148=12,OK,C1@257.99,23.01	94.41	SOK,SOK,70=65=4,OK,C2@131.23,7.77	93.75	SOK,SOK,59=61=4,OK,C1@116.25,7.75	95.17	SOK,SOK,128=148=7,OK,C1@269.33,13.67	96.30	SOK,SOK,69=87=3,OK,C1@153.12,5.88	66.24	SOK,SOK,75=82=40,OK,C1@130.49,66.51	74.22	SOK,SOK,162=172=58,OK,C1@290.94,101.06	83.1	SOK,SOK,87=90=18,OK,C2@162.04,32.96	91.87	74.67	-17.2
Cdk19	Cdk19	MmuEX0010572	chr10:40173821-40173878	58	chr10:40156018,40173821-40173878,40186444	S	80	OK,OK,23=17=5,OK,S@36.00,9.00	82.05	OK,OK,37=27=7,OK,S@58.26,12.74	85.71	VLOW,VLOW,14=10=2,OK,S@22.28,3.72	78.57	VLOW,VLOW,9=13=3,OK,C1@19.64,5.36	77.78	OK,OK,24=25=7,OK,S@43.56,12.44	77.14	LOW,LOW,15=12=4,OK,S@23.91,7.09	87.50	LOW,LOW,12=16=2,OK,S@26.25,3.75	81.82	OK,OK,32=31=7,OK,S@57.27,12.73	77.78	OK,OK,20=15=5,OK,S@31.11,8.89	91.11	OK,OK,24=17=2,OK,S@39.18,3.82	90.48	SOK,SOK,57=38=5,OK,S@90.48,9.52	90	OK,OK,33=21=3,OK,S@51.30,5.70	77.855	90.555	12.7
Ceacam1	Ceacam1	MmuEX0010703	chr7:26259539-26259823	285	chr7:26261363,26259539-26259823,26257092	C3	65.52	OK,OK,43=33=20,OK,C2@62.90,33.10	64.38	SOK,SOK,68=73=39,OK,C2@115.88,64.12	63.11	OK,OK,25=40=19,OK,C2@53.01,30.99	88.24	VLOW,VLOW,5=10=1,OK,C2@14.12,1.88	73.58	OK,OK,17=22=7,OK,C2@33.85,12.15	66.67	VLOW,VLOW,12=12=6,OK,C1@20.00,10.00	81.48	OK,OK,19=25=5,OK,C2@39.93,9.07	63.50	SOK,SOK,40=47=25,OK,C2@71.12,40.88	51.81	OK,OK,21=22=20,OK,C2@32.64,30.36	46.67	VLOW,VLOW,8=13=12,OK,C2@15.40,17.60	52.5	OK,OK,15=27=19,OK,C2@32.02,28.97	60	VLOW,VLOW,7=14=7,OK,C2@16.80,11.20	77.455	53.335	-24.12
Ceacam1	Ceacam1	MmuEX0010700	chr7:26251336-26251456	121	chr7:26256817,26251336-26251456,26249899	C2	97.4	OK,OK,54=21=1,B1,C1@74.02,1.98	89.9	SOK,SOK,95=38=7,B1,C1@125.86,14.14	81.78	OK,OK,41=17=6,OK,C1@52.34,11.66	78.79	VLOW,VLOW,10=8=2,OK,S@15.76,4.24	75	OK,OK,22=16=5,OK,C1@32.25,10.75	71.62	VLOW,VLOW,12=8=3,OK,C1@16.47,6.53	95.43	OK,OK,21=18=1,OK,C2@38.17,1.83	93.23	OK,OK,55=31=3,OK,C1@82.97,6.03	91.52	LOW,OK,34=13=2,OK,S@44.84,4.16	94.38	LOW,LOW,21=11=1,OK,C2@31.15,1.85	97.02	OK,OK,46=16=1,B1,C1@61.12,1.88	100	VLOW,VLOW,25=5=0,B1,S@30.00,0.00	75.205	97.19	21.985
Cebpg	Cebpg	MmuINT0034088	chr7:35835952-35841394	5443	chr7:35841395-35841585=35831441-35835951:-	IR-S	7.69	LOW,LOW,0.6=116,0=3=18,0.364@1.61,19.39	8.43	OK,OK,1.2=116,0=7=38,0.0949@3.79,41.21	9.09	OK,OK,0.6=116,0=4=20,0.26@2.18,21.82	0	VLOW,VLOW,1.5=116,0=0=11,0.51@0,11	2.04	OK,OK,2.1=116,0=1=24,0.51@0.51,24.49	3.7	VLOW,VLOW,0.6=116,0=1=13,0.714@0.52,13.48	11.11	VLOW,VLOW,0.9=116,0=3=12,0.364@1.67,13.33	11.39	OK,OK,0.9=116,0=9=35,0.0484@5.01,38.99	11.54	OK,OK,0.0=116,0=6=23,0.133@3.35,25.65	9.09	VLOW,VLOW,2.1=116,0=2=10,0.51@1.09,10.91	21.13	OK,OK,3.9=116,0=15=28,0.00643@9.09,33.91	26.53	LOW,LOW,1.8=116,0=13=18,0.0126@8.22,22.78	1.85	17.81	15.96
Cenpl	Cenpl	MmuALTA0003870-2/2	chr1:163008360-163008611	100	chr1:163005061,163008460+163008360-163008611	Alt3	91.89	LOW,LOW,92.30,34=37=3,S@34.00,3.00	82.05	OK,OK,90.45,64=78=8,S@64.00,14.00	73.17	OK,OK,88.85,30=41=5,S@30.00,11.00	78.57	OK,OK,80.71,44=56=13,S@44.00,12.00	74.8	SOK,SOK,88.19,92=123=16,S@92.00,31.00	71.64	OK,OK,95.59,48=67=3,S@48.00,19.00	80.60	OK,OK,91.56,54=67=6,S@54.00,13.00	75.00	SOK,SOK,93.44,99=132=9,S@99.00,33.00	69.23	OK,OK,95.46,45=65=3,S@45.00,20.00	89.86	OK,OK,82.72,62=69=14,S@62.00,7.00	87.88	SOK,SOK,83.68,116=132=25,S@116.00,16.00	85.71	OK,OK,84.76,54=63=11,S@54.00,9.00	75.105	87.785	12.68
Cep152	Cep152	MmuEX0010909	chr2:125397405-125397569	165	chr2:125402450,125397405-125397569,125395387	S	89.83	OK,OK,19=34=3,OK,S@50.30,5.70	90	OK,OK,24=66=5,B1,S@85.50,9.50	90.24	VLOW,VLOW,5=32=2,B2,S@35.19,3.81	90.24	OK,OK,37=37=4,OK,S@70.39,7.61	91.35	SOK,SOK,83=86=8,OK,S@161.69,15.31	92.23	OK,OK,46=49=4,OK,S@91.31,7.69	100.00	OK,OK,18=31=0,OK,S@49.00,0.00	98.25	SOK,SOK,41=71=1,OK,S@111.02,1.98	96.92	OK,OK,23=40=1,OK,S@62.03,1.97	76	OK,OK,37=39=12,OK,S@66.88,21.12	80.28	SOK,SOK,78=93=21,OK,S@154.14,37.86	84.07	SOK,SOK,41=54=9,OK,S@87.43,16.57	91.235	80.035	-11.2
Cep152	Cep152	MmuALTA0003906-1/3	chr2:125440024-125440129	0	chr2:125444109,125440024-125440167+125440164+125440129	Alt3	21.43	N,N,100.00,3=14=0,S@3.00,11.00	28.57	VLOW,VLOW,100.00,6=21=0,S@6.00,15.00	42.86	N,N,100.00,3=7=0,S@3.00,4.00	55	VLOW,VLOW,100.00,11=20=0,S@11.00,9.00	42.86	OK,OK,100.00,18=42=0,S@18.00,24.00	31.82	VLOW,VLOW,100.00,7=22=0,S@7.00,15.00	54.55	N,N,100.00,6=11=0,S@6.00,5.00	51.72	LOW,LOW,100.00,15=29=0,S@15.00,14.00	50.00	VLOW,VLOW,100.00,9=18=0,S@9.00,9.00	68.29	OK,OK,100.00,28=41=0,S@28.00,13.00	68.75	OK,OK,100.00,44=64=0,S@44.00,20.00	69.57	VLOW,VLOW,100.00,16=23=0,S@16.00,7.00	43.41	68.93	25.52
Chd3	Chd3	MmuALTA0004030-1/2	chr11:69177122-69177243	0	chr11:69177475,69177122-69177246+69177243	Alt3	0	N,N,100.00,0=1=0,S@0.00,1.00	0	N,N,100.00,0=6=0,S@0.00,6.00	0	N,N,100.00,0=5=0,S@0.00,5.00	5.56	VLOW,VLOW,100.00,1=18=0,S@1.00,17.00	2.5	OK,OK,100.00,1=40=0,S@1.00,39.00	0	VLOW,VLOW,100.00,0=22=0,S@0.00,22.00	17.97	LOW,LOW,100.00,6=33=0,C1@5.93,27.07	17.38	OK,OK,100.00,13=74=0,C1@12.86,61.14	16.90	OK,OK,100.00,7=41=0,C1@6.93,34.07	24.79	VLOW,VLOW,100.00,5=20=0,C1@4.96,15.04	19.77	OK,OK,100.00,8=40=0,C1@7.91,32.09	14.76	VLOW,VLOW,100.00,3=20=0,C1@2.95,17.05	2.78	19.775	16.995
Chi3l7	Chil5	MmuEX0011285	chr3:105822507-105822630	124	chr3:105826985,105822507-105822630,105822240	S	70.11	OK,OK,24=37=13,OK,S@51.88,22.12	75.16	SOK,SOK,50=65=19,OK,S@100.71,33.29	81.82	OK,OK,26=28=6,OK,S@49.09,10.91	100	VLOW,VLOW,8=10=0,OK,S@18.00,0.00	95	OK,OK,18=20=1,OK,S@37.05,1.95	90.91	VLOW,VLOW,10=10=1,OK,S@19.09,1.91	71.43	N,N,1=4=1,B1,S@4.29,1.71	88.24	N,N,2=13=1,B2,S@14.12,1.88	100.00	N,N,1=9=0,B2,S@10.00,0.00	63.64	VLOW,VLOW,9=19=8,B1,S@22.91,13.09	66.67	OK,OK,20=36=14,OK,S@46.67,23.33	70	LOW,LOW,11=17=6,OK,S@23.80,10.20	95.455	66.82	-28.635
Cirbp	Cirbp	MmuEX6049776	chr10:79635159-79635257	99	chr10:79633509,79635159-79635257,79635382	ANN	100	OK,OK,29=53=0,OK,C1@82.00,0.00	100	SOK,SOK,57=91=0,OK,C1@148.00,0.00	100	OK,OK,28=38=0,OK,S@66.00,0.00	91.34	VLOW,VLOW,10=12=1,OK,C1@21.01,1.99	84.82	OK,OK,39=41=7,OK,C2@73.79,13.21	82.59	OK,OK,29=29=6,OK,C2@52.86,11.14	91.20	LOW,LOW,14=29=2,B1,C1@41.04,3.96	96.33	SOK,SOK,38=71=2,OK,C1@106.93,4.07	100.00	OK,OK,24=42=0,OK,C1@66.00,0.00	97.63	OK,OK,40=41=1,OK,C1@80.06,1.94	97.23	SOK,SOK,65=73=2,OK,C1@136.12,3.88	96.67	OK,OK,25=32=1,OK,C1@56.07,1.93	86.965	97.15	10.185
Cit	Cit	MmuEX0011457	chr5:116437697-116437741	45	chr5:116437072,116437697-116437741,116438165	S	49.02	VLOW,VLOW,12=13=13,OK,S@18.63,19.37	51.28	LOW,LOW,26=14=19,OK,S@30.26,28.74	55.56	N,N,14=1=6,B2,S@11.67,9.33	89.83	OK,OK,25=28=3,OK,S@50.30,5.70	83.89	SOK,SOK,56=69=12,OK,S@114.93,22.07	80	OK,OK,31=41=9,OK,S@64.80,16.20	63.16	OK,OK,32=16=14,OK,S@39.16,22.84	64.71	SOK,SOK,63=36=27,OK,S@81.53,44.47	66.23	OK,OK,31=20=13,OK,S@42.39,21.61	70.31	SOK,SOK,53=37=19,OK,S@76.64,32.36	71.65	SOK,SOK,98=89=37,OK,S@160.50,63.50	72.93	SOK,SOK,45=52=18,OK,S@83.87,31.13	84.915	71.62	-13.295
Cln3	Cln3	MmuEX0011741	chr7:133724307-133724378	72	chr7:133725160,133724307-133724378,133723926	S	74.65	SOK,SOK,74=85=27,OK,S@138.85,47.15	77.67	SOK,SOK,136=177=45,OK,S@278.06,79.94	81.05	SOK,SOK,62=92=18,OK,S@139.41,32.59	80.72	OK,OK,31=36=8,OK,S@60.54,14.46	87.37	SOK,SOK,83=83=12,OK,S@155.52,22.48	92.52	SOK,SOK,52=47=4,OK,S@95.30,7.70	80.39	OK,OK,33=49=10,OK,S@73.96,18.04	84.00	SOK,SOK,92=118=20,OK,S@193.20,36.80	86.49	SOK,SOK,59=69=10,OK,S@119.36,18.64	72.78	SOK,SOK,66=57=23,OK,S@106.26,39.74	72.87	SOK,SOK,118=113=43,OK,S@199.66,74.34	72.97	SOK,SOK,52=56=20,OK,S@93.40,34.60	86.62	72.875	-13.745
Cobl	Cobl	MmuEX0012042	chr11:12265108-12265182	75	chr11:12269597,12265108-12265182,12243920	S	50	N,N,0=2=1,Bn,S@1.50,1.50	81.82	N,N,3=6=1,OK,S@8.18,1.82	100	N,N,3=4=0,OK,S@7.00,0.00	62.35	OK,OK,27=26=16,OK,S@43.02,25.98	59.81	SOK,SOK,63=62=42,OK,S@99.88,67.12	58.06	OK,OK,36=36=26,OK,S@56.90,41.10	59.18	LOW,LOW,11=18=10,OK,S@23.08,15.92	68.33	SOK,SOK,31=51=19,OK,S@69.01,31.99	74.65	OK,OK,20=33=9,OK,S@46.28,15.72	47.17	SOK,SOK,31=44=42,OK,S@55.19,61.81	49.69	SOK,SOK,61=97=80,OK,S@118.26,119.74	52.2	SOK,SOK,30=53=38,OK,S@63.16,57.84	60.205	49.685	-10.52
Col23a1	Col23a1	MmuEX0012230	chr11:51385958-51386014	57	chr11:51385632,51385958-51386014,51386260	C1	84.29	SOK,SOK,277=259=39,OK,C1@484.67,90.33	87.61	SOK,SOK,568=507=59,OK,C1@993.50,140.50	91.22	SOK,SOK,291=248=20,OK,S@509.92,49.08	83.56	VLOW,LOW,11=14=2,B1,S@22.56,4.44	82.36	OK,OK,29=30=5,OK,C1@52.71,11.29	81.46	LOW,OK,18=16=3,OK,C1@30.14,6.86	87.75	LOW,LOW,12=30=3,B1,C1@39.49,5.51	87.92	OK,SOK,34=47=5,B1,C1@75.61,10.39	88.12	OK,OK,22=17=2,OK,C1@36.13,4.87	94.73	OK,OK,19=25=1,B1,S@42.63,2.37	94.49	OK,SOK,48=41=2,OK,S@85.99,5.01	94.24	OK,OK,29=16=1,OK,S@43.35,2.65	82.51	94.485	11.975
Col7a1	Col7a1	MmuINT0040515	chr9:108884768-108885378	611	chr9:108884719-108884767=108885379-108885411:+	IR-S	46.56	N,N,0.2=151,1=1=1,0.714@1.72,1.97	14.84	N,N,0.9=151,1=1=5,0.918@1.35,7.73	0	N,N,0.7=151,0=0=4,0.714@0,5.38	4.37	OK,OK,4.2=151,1=2=30,0.558@1.93,42.15	8.03	OK,SOK,11.4=151,4=11=80,0.33@10.16,116.34	10.1	OK,OK,7.2=151,3=9=50,0.34@8.32,74.1	32.53	N,VLOW,1.6=151,2=6=8,0.422@6.68,13.85	23.48	OK,OK,4.2=151,7=10=25,0.439@12.63,41.17	18.49	LOW,OK,2.5=151,5=4=17,0.831@6.15,27.12	17.38	OK,OK,7.0=151,8=15=50,0.476@16.54,78.64	18.92	SOK,SOK,15.3=151,16=37=105,0.201@39.13,167.7	20.26	OK,SOK,8.3=151,8=22=55,0.201@22.62,89.03	7.235	18.82	11.585
Cox5a	Cox5a	MmuALTA0004538-2/2	chr9:57379476-57379599	45	chr9:57376879,57379521+57379476-57379599	Alt3	23.08	N,N,100.00,3=13=0,C3@3.00,10.00	19.05	VLOW,VLOW,100.00,4=21=0,C3@4.00,17.00	12.5	N,N,100.00,1=8=0,C3@1.00,7.00	0	VLOW,VLOW,100.00,0=19=0,C3@0.00,19.00	5.5	LOW,LOW,100.00,2=38=0,C3@2.09,35.91	10.97	VLOW,VLOW,100.00,2=19=0,C3@2.08,16.92	5.00	VLOW,VLOW,100.00,1=20=0,C3@1.00,19.00	12.34	LOW,LOW,100.00,4=33=0,C3@4.07,28.93	23.46	N,N,100.00,3=13=0,C3@3.05,9.95	18.1	VLOW,VLOW,100.00,3=17=0,C3@3.08,13.92	20.96	OK,OK,100.00,9=44=0,C3@9.22,34.78	22.76	LOW,LOW,100.00,6=27=0,C3@6.15,20.85	5.485	20.43	14.945
Cpt1b	Cpt1b	MmuINT0041875	chr15:89247669-89248262	594	chr15:89248263-89248376=89247576-89247668:-	IR-S	54.55	N,N,3.2=151,6=6=5,0.762@9.27,7.73	42.22	VLOW,VLOW,5.6=151,9=10=13,0.857@13.51,18.49	30.43	N,N,2.3=151,3=4=8,0.77@4.56,10.44	18.52	VLOW,VLOW,1.4=151,2=3=11,0.677@2.96,13.04	29.41	OK,OK,4.6=151,11=9=24,0.706@12.94,31.06	36.59	VLOW,VLOW,3.2=151,9=6=13,0.537@10.25,17.75	28	N,N,3.2=151,4=3=9,0.892@4.48,11.52	41.18	VLOW,VLOW,6.0=151,9=5=10,0.815@9.88,14.12	77.78	N,N,2.8=151,5=2=1,0.679@6.22,1.78	54.29	VLOW,VLOW,3.9=151,8=11=8,0.565@14.66,12.34	49.4	OK,OK,6.7=151,23=18=21,0.342@30.63,31.37	45.83	VLOW,VLOW,2.8=151,15=7=13,0.199@16.04,18.96	27.555	50.06	22.505
Creb3l4	Creb3l4	MmuINT0042117	chr3:90046368-90046643	276	chr3:90046644-90046758=90046133-90046367:-	IR-C	2.44	OK,OK,0.0=151,1=0=20,0.714@0.51,20.49	2.33	OK,OK,0.7=151,2=0=42,0.51@1.03,42.97	2.22	OK,OK,0.7=151,1=0=22,0.714@0.51,22.49	17.24	VLOW,VLOW,0.7=151,2=3=12,0.677@2.93,14.07	13.85	OK,OK,1.2=151,4=5=28,0.452@5.12,31.88	11.11	LOW,LOW,0.5=151,2=2=16,0.51@2.22,17.78	0	VLOW,VLOW,0.0=151,0=0=13,1@0,13	6.9	OK,OK,1.2=151,2=2=27,0.802@2.14,28.86	12.5	VLOW,VLOW,1.2=151,2=2=14,0.802@2.25,15.75	0	VLOW,VLOW,0.5=151,0=0=12,1@0,12	1.89	OK,OK,0.7=151,0=1=26,0.714@0.51,26.49	3.45	VLOW,VLOW,0.2=151,0=1=14,0.714@0.52,14.48	14.175	1.725	-12.45
Crtc1	Crtc1	MmuEX0012790	chr8:72929158-72929219	62	chr8:72963332,72929158-72929219,72924603	C3	80.37	OK,OK,30=36=8,OK,C3@59.47,14.53	78.55	SOK,SOK,58=60=16,OK,C3@105.26,28.74	76.35	OK,OK,28=24=8,OK,C3@45.81,14.19	65.46	OK,OK,24=18=11,OK,C3@34.69,18.31	69.29	SOK,SOK,55=50=23,OK,C3@88.69,39.31	72.12	OK,OK,31=32=12,OK,C3@54.09,20.91	84.99	LOW,LOW,13=22=3,OK,C3@32.30,5.70	74.72	OK,OK,36=48=14,OK,C3@73.23,24.77	68.78	OK,OK,23=26=11,OK,C3@41.27,18.73	59.55	SOK,SOK,46=34=27,OK,C3@63.72,43.28	58.4	SOK,SOK,72=67=49,OK,C3@109.79,78.21	56.91	OK,OK,26=33=22,OK,C3@46.10,34.90	68.79	58.23	-10.56
Csad	Csad	MmuEX0012846	chr15:102032875-102033005	131	chr15:102033568,102032875-102033005,102019393	C1	69.7	SOK,SOK,97=65=35,OK,C1@137.31,59.69	70.22	SOK,SOK,188=111=63,OK,C1@254.20,107.80	70.85	SOK,SOK,91=46=28,OK,C1@116.90,48.10	66.34	SOK,SOK,51=40=23,OK,C1@75.63,38.37	67.45	SOK,SOK,122=74=47,OK,C1@163.90,79.10	68.44	SOK,SOK,71=34=24,B1,C1@88.29,40.71	73.21	OK,OK,46=31=14,OK,C1@66.62,24.38	73.62	SOK,SOK,102=61=29,OK,C1@141.35,50.65	73.98	SOK,SOK,56=30=15,OK,C1@74.72,26.28	54.65	SOK,SOK,56=41=40,OK,C2@74.87,62.13	56.29	SOK,SOK,108=81=73,OK,C2@147.48,114.52	58.12	SOK,SOK,52=40=33,OK,C2@72.65,52.35	67.39	56.385	-11.005
Ctage5	Mia2	MmuEX0013003	chr12:60247323-60247349	27	chr12:60245757,60247323-60247349,60247834	C2	42.48	SOK,SOK,49=43=109,OK,C1@85.38,115.62	39.87	SOK,SOK,72=75=194,OK,C1@135.96,205.04	36.15	SOK,SOK,23=32=85,OK,C1@50.61,89.39	56.89	SOK,SOK,180=102=187,OK,C1@266.81,202.19	59.25	SOK,SOK,381=257=384,OK,C1@605.54,416.46	61.26	SOK,SOK,201=155=197,OK,C1@338.77,214.23	37.92	SOK,SOK,46=58=149,OK,C1@95.94,157.06	42.36	SOK,SOK,117=124=287,OK,C1@223.66,304.34	46.49	SOK,SOK,71=66=138,OK,C1@127.85,147.15	45.27	SOK,SOK,176=118=311,OK,C1@273.88,331.12	45.66	SOK,SOK,369=260=655,OK,C1@586.27,697.73	46.01	SOK,SOK,193=142=344,OK,C1@312.41,366.59	59.075	45.64	-13.435
Ctns	Ctns	MmuEX0013089	chr11:72999791-72999961	171	chr11:73001024,72999791-72999961,72998857	S	97.3	SOK,SOK,92=124=3,OK,S@213.09,5.91	98.64	SOK,SOK,203=232=3,OK,S@432.04,5.96	100	SOK,SOK,111=108=0,OK,S@219.00,0.00	100	OK,OK,29=24=0,OK,S@53.00,0.00	96.49	SOK,SOK,67=43=2,OK,S@108.07,3.93	93.44	OK,OK,38=19=2,OK,S@55.13,3.87	97.78	OK,OK,36=52=1,OK,S@87.02,1.98	98.17	SOK,SOK,101=114=2,OK,S@213.03,3.97	98.45	SOK,SOK,65=62=1,OK,S@126.02,1.98	79.07	OK,OK,36=32=9,OK,S@60.88,16.12	78.7	SOK,SOK,65=68=18,OK,S@118.84,32.16	78.31	OK,OK,29=36=9,OK,S@57.95,16.05	96.72	78.69	-18.03
Cxxc5	Cxxc5	MmuALTD0003812-3/3	chr18:-35990053	413	chr18:-35989640+35989893+35990053,36018047	Alt5	23.08	OK,OK,100.00,18=78=0,S@18.00,60.00	30.68	SOK,SOK,99.44,54=176=1,S@54.00,122.00	36.73	OK,OK,98.99,36=98=1,S@36.00,62.00	25	OK,OK,100.00,23=92=0,S@23.00,69.00	26.26	SOK,SOK,100.00,52=198=0,S@51.99,146.01	27.36	SOK,SOK,100.00,29=106=0,S@29.00,77.00	22.81	OK,OK,100.00,13=57=0,S@13.00,44.00	27.78	SOK,SOK,98.18,30=108=2,S@30.00,78.00	33.33	OK,OK,96.23,17=51=2,S@17.00,34.00	44.51	SOK,SOK,99.43,77=173=1,S@77.00,96.00	42.18	SOK,SOK,99.32,124=294=2,S@124.01,169.99	38.84	SOK,SOK,99.18,47=121=1,S@47.00,74.00	26.18	41.675	15.495
Cyb5rl	Cyb5rl	MmuALTD0003820-1/3	chr4:-106739646	0	chr4:-106739646+106739650+106739654,106741217	Alt5	40.96	N,N,100.00,5=12=0,S@4.92,7.08	46.65	VLOW,VLOW,100.00,9=19=0,C1@8.86,10.14	56.43	N,N,100.00,4=7=0,C1@3.95,3.05	39.31	VLOW,VLOW,100.00,6=15=0,C1@5.90,9.10	40.21	OK,OK,100.00,18=44=0,C1@17.69,26.31	40.68	LOW,LOW,100.00,12=29=0,C1@11.80,17.20	45.43	N,N,100.00,6=13=0,C1@5.91,7.09	45.43	LOW,LOW,100.00,12=26=0,C1@11.81,14.19	45.43	N,N,100.00,6=13=0,C1@5.91,7.09	63.33	LOW,LOW,100.00,16=25=0,C1@15.83,9.17	58.56	OK,OK,100.00,32=54=0,C1@31.62,22.38	54.45	LOW,LOW,100.00,16=29=0,C1@15.79,13.21	39.995	58.89	18.895
Cyld	Cyld	MmuEX0013306	chr8:91253358-91253737	380	chr8:91247111,91253358-91253737,91255574	C3	84.96	SOK,SOK,59=54=10,OK,C2@104.50,18.50	85.6	SOK,SOK,112=102=18,OK,C2@198.59,33.41	86.32	SOK,SOK,53=48=8,OK,C2@94.09,14.91	89.19	SOK,SOK,80=85=10,OK,C2@156.08,18.92	91.61	SOK,SOK,192=201=18,OK,C2@376.52,34.48	93.44	SOK,SOK,112=116=8,OK,C2@220.52,15.48	87.20	SOK,SOK,46=63=8,OK,C3@102.02,14.98	89.55	SOK,SOK,105=135=14,OK,C3@227.46,26.54	91.61	SOK,SOK,59=72=6,OK,C3@125.51,11.49	81.21	SOK,SOK,109=133=28,OK,C2@219.27,50.73	80.83	SOK,SOK,204=243=53,OK,C2@404.15,95.85	80.39	SOK,SOK,95=110=25,OK,C2@184.90,45.10	91.315	80.8	-10.515
Cyld	Cyld	MmuEX0013304	chr8:91226211-91226337	127	chr8:91220998+91221092+91221096+91221300+91221424,91226204+91226207+91226211-91226337,91229125+91229223	C1	22.39	OK,OK,5=10=26,OK,C1@9.18,31.82	24.53	OK,OK,11=15=40,OK,C1@16.19,49.81	28.21	VLOW,VLOW,6=5=14,OK,C1@7.05,17.95	15.79	OK,OK,6=12=48,OK,C1@10.42,55.58	18.3	SOK,SOK,14=29=96,B1,C2@25.44,113.56	20.66	OK,OK,8=17=48,B1,C2@15.08,57.92	20.59	OK,OK,7=7=27,OK,C1@8.44,32.56	27.87	OK,OK,12=22=44,OK,C1@21.74,56.26	37.04	LOW,LOW,5=15=17,B1,C1@13.70,23.30	30	OK,OK,17=25=49,OK,C1@27.30,63.70	33.12	SOK,SOK,43=59=103,OK,C1@67.90,137.10	35.71	SOK,SOK,26=34=54,OK,C1@40.71,73.29	18.225	32.855	14.63
Cyp2ab1	Cyp2ab1	MmuEX0013321	chr16:20314271-20314431	161	chr16:20315028,20314271-20314431,20313974	S	92	VLOW,VLOW,9=14=1,OK,S@22.08,1.92	95	LOW,LOW,14=24=1,OK,S@37.05,1.95	100	VLOW,VLOW,5=10=0,OK,S@15.00,0.00	100	LOW,LOW,15=16=0,OK,S@31.00,0.00	97.01	OK,OK,30=35=1,OK,S@64.03,1.97	94.44	LOW,LOW,15=19=1,OK,S@33.05,1.95	84.62	N,N,4=7=1,OK,S@10.15,1.85	93.33	LOW,LOW,12=16=1,OK,S@27.07,1.93	100.00	N,N,8=9=0,OK,S@17.00,0.00	87.01	OK,OK,33=34=5,OK,S@62.65,9.35	86.83	SOK,SOK,65=80=11,OK,S@135.45,20.55	86.67	OK,OK,32=46=6,OK,S@72.80,11.20	97.22	86.84	-10.38
Cyth1	Cyth1	MmuEX0013417	chr11:118041516-118041518	3	chr11:118043534,118041516-118041518,118038610	MIC	63.38	SOK,SOK,106=67,na,na@109.65,63.35	65.83	SOK,SOK,199=113,na,na@205.39,106.61	68.86	SOK,SOK,93=46,na,na@95.72,43.28	80.4	OK,SOK,75=20,na,na@76.38,18.62	77.34	SOK,SOK,181=58,na,na@184.84,54.16	75.32	SOK,SOK,106=38,na,na@108.46,35.54	59.86	OK,OK,45=33,na,na@46.69,31.31	58.29	SOK,SOK,92=72,na,na@95.60,68.40	56.86	OK,OK,47=39,na,na@48.90,37.10	59.08	SOK,SOK,99=75,na,na@102.80,71.20	57.86	SOK,SOK,177=141,na,na@183.99,134.01	56.38	SOK,SOK,78=66,na,na@81.19,62.81	77.86	57.73	-20.13
D430042O09Rik	Katnip	MmuEX0013572	chr7:132941088-132941219	132	chr7:132938994,132941088-132941219,132956294	S	95.74	OK,OK,18=27=1,OK,S@44.04,1.96	97.73	OK,OK,37=49=1,OK,S@85.03,1.97	100	OK,OK,19=22=0,OK,S@41.00,0.00	100	OK,OK,24=19=0,OK,S@43.00,0.00	98.2	SOK,SOK,57=52=1,OK,S@108.02,1.98	97.06	OK,OK,33=33=1,OK,S@65.03,1.97	100.00	OK,OK,17=31=0,OK,S@48.00,0.00	98.20	SOK,SOK,39=70=1,OK,S@108.02,1.98	96.83	OK,OK,22=39=1,OK,S@60.03,1.97	82.28	OK,OK,26=39=7,OK,S@59.24,12.76	87.06	SOK,SOK,59=89=11,OK,S@138.43,20.57	91.21	OK,OK,33=50=4,OK,S@79.35,7.65	98.53	86.745	-11.785
Dab2ip	Dab2ip	MmuEX0013711	chr2:35576781-35576933	153	chr2:35576261,35576781-35576933,35578549	S	97.37	SOK,SOK,216=377=8,OK,S@585.19,15.81	97.34	SOK,SOK,462=711=16,OK,S@1157.37,31.63	97.32	SOK,SOK,246=334=8,OK,S@572.24,15.76	93.63	SOK,SOK,160=193=12,OK,S@341.75,23.25	95.34	SOK,SOK,402=457=21,OK,S@838.99,41.01	96.56	SOK,SOK,242=264=9,OK,S@497.28,17.72	95.61	SOK,SOK,169=223=9,OK,S@383.40,17.60	96.08	SOK,SOK,405=526=19,OK,S@912.76,37.24	96.42	SOK,SOK,236=303=10,OK,S@529.35,19.65	82.38	SOK,SOK,222=283=54,OK,S@460.50,98.50	81.24	SOK,SOK,420=524=109,OK,S@855.46,197.54	79.96	SOK,SOK,198=241=55,OK,S@395.00,99.00	95.095	81.17	-13.925
Daglb	Daglb	MmuINT0046554	chr5:144235740-144239281	3542	chr5:144235481-144235739=144239282-144239404:+	IR-C	8.4	OK,OK,0.0=54,9=1=53,0.0484@5.42,59.14	8.15	SOK,SOK,0.0=54,16=1=93,0.00459@9.19,103.55	7.83	OK,OK,0.0=54,7=0=40,0.0949@3.77,44.4	34.04	LOW,LOW,0.7=54,17=0=16,0.00328@11.39,22.08	27.98	OK,OK,1.3=54,36=0=45,5.49e-06@23.03,59.29	24.14	OK,OK,0.7=54,19=0=29,0.00167@11.79,37.06	6.59	OK,OK,0.0=54,8=1=62,0.0678@4.8,68.02	8.11	SOK,SOK,0.0=54,21=1=121,0.000854@11.89,134.67	9.67	OK,OK,0.0=54,13=0=59,0.0126@7.13,66.61	13.3	OK,OK,0.0=54,11=1=38,0.0247@6.8,44.32	12.9	SOK,SOK,0.0=54,24=1=82,0.000311@14.11,95.3	12.55	OK,OK,0.0=54,13=0=44,0.0126@7.32,50.98	29.09	12.925	-16.165
Dgat1	Dgat1	MmuINT0048626	chr15:76335137-76336995	1859	chr15:76336996-76337083=76335096-76335136:-	IR-S	25.31	OK,OK,2.1=151,11=11=32,0.235@13.99,41.28	21.03	OK,OK,6.0=151,18=15=61,0.449@20.24,76	15.7	OK,OK,3.9=151,7=4=29,0.82@6.43,34.54	10.53	OK,OK,2.3=151,4=2=25,0.77@3.35,28.45	12.93	OK,OK,4.6=151,13=4=56,0.439@9.67,65.1	14.77	OK,OK,2.3=151,9=2=31,0.351@6.35,36.62	18.53	OK,OK,1.9=151,6=6=26,0.588@7.22,31.73	14.49	OK,OK,5.6=151,11=11=64,0.814@12.78,75.42	11.48	OK,OK,3.7=151,5=5=38,0.918@5.66,43.61	29.1	OK,OK,6.7=151,20=6=31,0.354@16.9,41.16	28.89	SOK,SOK,13.9=151,36=17=64,0.536@34.48,84.87	28.68	OK,OK,7.2=151,16=11=33,0.675@17.58,43.71	12.65	28.89	16.24
Dgat1	Dgat1	MmuINT0048630	chr15:76334403-76334544	142	chr15:76334545-76334650=76334295-76334402:-	IR-S	22.58	OK,OK,11.3=93,14=14=48,0.969@17.16,58.84	21.16	SOK,SOK,21.1=93,24=27=95,0.992@30.89,115.11	19.66	OK,OK,9.8=93,10=13=47,0.961@13.76,56.24	12.5	OK,OK,3.8=93,5=3=28,0.831@4.5,31.5	20.51	OK,OK,14.7=93,15=17=62,0.992@19.28,74.72	26.09	OK,OK,10.9=93,10=14=34,0.946@15.13,42.87	19.3	OK,OK,6.8=93,12=10=46,0.853@13.12,54.88	19.01	SOK,SOK,14.7=93,25=21=98,0.92@27.37,116.63	18.75	OK,OK,7.9=93,13=11=52,0.884@14.25,61.75	36.94	OK,OK,13.2=93,18=23=35,0.881@28.07,47.93	38.86	SOK,SOK,27.1=93,30=45=59,0.962@52.07,81.93	41.46	OK,OK,13.9=93,12=22=24,0.854@24.05,33.95	19.295	39.2	19.905
Dgkq	Dgkq	MmuINT0048887	chr5:109079988-109081412	1425	chr5:109081413-109081528=109079836-109079987:-	IR-S	14.44	OK,OK,2.5=151,1=9=28,0.173@5.72,33.91	18.49	OK,OK,3.7=151,6=19=52,0.17@14.81,65.28	22.76	OK,OK,1.2=151,5=10=24,0.133@9.21,31.25	4.09	VLOW,VLOW,0.7=151,0=1=11,0.714@0.52,12.21	8.18	OK,OK,2.3=151,2=5=37,0.679@3.79,42.52	9.81	OK,OK,1.6=151,2=4=26,0.77@3.29,30.28	8.94	OK,OK,1.9=151,0=5=24,0.186@2.72,27.73	10.74	OK,OK,4.2=151,5=8=51,0.76@7.2,59.83	12.28	OK,OK,2.3=151,5=3=27,0.679@4.49,32.08	19.08	OK,OK,3.5=151,3=7=20,0.687@5.96,25.26	19.08	OK,OK,6.5=151,10=12=44,0.766@13.1,55.57	19.08	OK,OK,3.0=151,7=5=24,0.687@7.15,30.31	6.95	19.08	12.13
Disp1	Disp1	MmuEX0014750	NT_165754:137473-137600	128	NT_165754:165882,137473-137600,97527	C1	78.2	VLOW,VLOW,8=13=3,OK,C1@18.77,5.23	73.35	OK,OK,16=27=8,OK,C2@37.41,13.59	69.25	VLOW,VLOW,8=14=5,OK,C2@18.70,8.30	90.91	VLOW,VLOW,14=6=1,B1,C1@19.09,1.91	88.58	OK,OK,27=19=3,OK,C2@43.40,5.60	86.89	VLOW,VLOW,13=13=2,OK,C2@24.33,3.67	77.78	OK,OK,17=25=6,OK,C1@37.33,10.67	85.19	SOK,SOK,38=60=8,OK,C1@90.30,15.70	91.74	OK,OK,21=35=2,OK,C1@53.21,4.79	75	OK,OK,20=22=7,OK,S@36.75,12.25	75.94	OK,OK,38=43=13,OK,C1@71.38,22.62	76.94	OK,OK,18=21=6,OK,C2@34.62,10.38	88.9	75.97	-12.93
Dixdc1	Dixdc1	MmuINT0049732	chr9:50490306-50490641	336	chr9:50490642-50490731=50490138-50490305:-	IR-S	4.76	VLOW,VLOW,0.5=151,1=0=10,0.714@0.52,10.48	3.2	OK,OK,0.7=151,1=1=30,0.918@1.03,31.21	2.41	OK,OK,0.2=151,0=1=20,0.714@0.51,20.73	0	OK,OK,0.2=151,0=0=22,1@0,22.64	3.07	OK,OK,1.6=151,3=0=46,0.364@1.55,48.82	5.72	OK,OK,1.4=151,3=0=24,0.364@1.59,26.14	0	LOW,LOW,0.2=151,0=0=17,1@0,17.55	3.83	OK,OK,0.9=151,3=1=49,0.677@2.08,52.16	5.76	OK,OK,0.7=151,3=1=32,0.677@2.11,34.58	15	OK,OK,1.4=151,3=5=22,0.452@4.6,26.07	13.12	OK,OK,3.5=151,7=7=45,0.687@7.92,52.42	11.25	OK,OK,2.1=151,4=2=23,0.77@3.34,26.33	2.86	13.125	10.265
Dmap1	Dmap1	MmuALTA0005565-2/2	chr4:117354438-117354598	11	chr4:117354819,117354438-117354598+117354587	Alt3	61.54	OK,OK,100.00,32=52=0,S@32.00,20.00	62.35	OK,OK,100.00,53=85=0,S@53.00,32.00	63.64	LOW,LOW,100.00,21=33=0,S@21.00,12.00	53.23	OK,OK,100.00,33=62=0,S@33.00,29.00	59.04	SOK,SOK,100.00,98=166=0,S@98.01,67.99	62.5	SOK,SOK,100.00,65=104=0,S@65.00,39.00	58.49	OK,OK,100.00,31=53=0,C1@31.00,22.00	56.90	SOK,SOK,100.00,66=116=0,S@66.00,50.00	55.56	OK,OK,100.00,35=63=0,S@35.00,28.00	70.23	SOK,SOK,100.00,92=131=0,S@92.00,39.00	69.35	SOK,SOK,100.00,181=261=0,S@181.00,80.00	68.46	SOK,SOK,100.00,89=130=0,S@89.00,41.00	57.865	69.345	11.48
Dmpk	Dmpk	MmuINT0050316	chr7:19669504-19671334	1831	chr7:19669198-19669503=19671335-19671426:+	IR-S	77.78	N,N,2.8=151,6=8=2,0.611@12.44,3.56	62.16	VLOW,VLOW,5.1=151,11=12=7,0.647@18.65,11.35	47.37	N,N,2.3=151,5=4=5,0.679@6.63,7.37	67.44	LOW,LOW,7.4=151,19=10=7,0.525@24.28,11.72	66.36	OK,OK,15.8=151,43=28=18,0.467@59.06,29.94	65.62	OK,OK,8.3=151,24=18=11,0.411@34.78,18.22	8.29	OK,OK,2.5=151,6=9=83,0.537@8.12,89.88	10.62	SOK,SOK,4.6=151,21=22=181,0.174@23.79,200.21	12.5	SOK,SOK,2.1=151,15=13=98,0.0969@15.75,110.25	41.09	OK,OK,10.9=151,31=22=38,0.442@37.39,53.61	38.69	SOK,SOK,22.2=151,58=48=84,0.472@73.51,116.49	36.55	OK,OK,11.4=151,27=26=46,0.601@36.18,62.82	66.53	38.82	-27.71
Dmpk	Dmpk	MmuEX0014892	chr7:19677557-19677603	47	chr7:19677385,19677557-19677603,19678299	C3	93.1	VLOW,VLOW,7=20=1,B1,C3@26.07,1.93	79.22	OK,OK,20=41=8,B1,C3@54.66,14.34	70.83	LOW,LOW,13=21=7,OK,C3@29.04,11.96	85.45	LOW,LOW,11=36=4,B1,C3@43.58,7.42	87.2	SOK,SOK,20=89=8,B1,C3@102.02,14.98	88.57	VLOW,VLOW,9=53=4,B2,C3@58.46,7.54	87.32	SOK,SOK,43=81=9,OK,C3@116.14,16.86	91.53	SOK,SOK,99=182=13,OK,C3@269.10,24.90	95.15	SOK,SOK,56=101=4,OK,C3@153.19,7.81	68.35	SOK,SOK,29=79=25,B1,C3@90.91,42.09	70.8	SOK,SOK,47=147=40,B1,C3@165.67,68.33	74.14	SOK,SOK,18=68=15,B1,C3@74.88,26.12	87.01	71.245	-15.765
Dnajb2	Dnajb2	MmuINT0051377	chr1:75240237-75241368	1132	chr1:75240033-75240236=75241369-75242267:+	IR-S	70.45	SOK,SOK,22.0=151,37=87=26,0.0303@105.67,44.32	70.3	SOK,SOK,45.2=151,83=149=49,0.0551@197.54,83.46	70.13	SOK,SOK,23.2=151,46=62=23,0.432@91.87,39.13	48.76	OK,OK,12.3=151,40=19=31,0.238@43.88,46.12	55.73	SOK,SOK,35.7=151,76=70=58,0.827@113.69,90.31	61.7	SOK,SOK,23.4=151,36=51=27,0.732@70.34,43.66	67.39	SOK,SOK,29.4=151,71=115=45,0.0137@155.67,75.33	66.19	SOK,SOK,69.5=151,144=224=94,0.0389@305.8,156.2	65	SOK,SOK,40.1=151,73=109=49,0.358@150.15,80.85	67.44	SOK,SOK,37.8=151,63=82=35,0.804@121.39,58.61	69.04	SOK,SOK,68.4=151,124=157=63,0.735@237.5,106.5	70.83	SOK,SOK,30.6=151,61=75=28,0.608@116.16,47.84	55.23	69.135	13.905
Dnajb6	Dnajb6	MmuINT0051385	chr5:30082879-30084087	1209	chr5:30082774-30082878=30084088-30084508:+	IR-C	3.45	VLOW,VLOW,1.6=151,0=1=14,0.51@0.52,14.48	5.88	LOW,LOW,2.3=151,0=2=16,0.51@1.06,16.94	20	N,N,0.7=151,0=1=2,0.714@0.6,2.4	7.32	LOW,LOW,0.5=151,2=1=19,0.51@1.61,20.39	8.05	OK,OK,2.3=151,2=5=40,0.679@3.78,43.22	8.7	OK,OK,1.9=151,0=4=21,0.26@2.17,22.82	6.98	OK,OK,1.4=151,3=0=20,0.364@1.61,21.39	7.14	OK,OK,4.2=151,3=3=39,0.892@3.21,41.79	7.32	LOW,LOW,2.8=151,0=3=19,0.364@1.61,20.39	25.81	OK,OK,2.1=151,6=10=23,0.289@10.07,28.93	20.61	OK,OK,4.2=151,11=16=52,0.283@16.28,62.72	15.94	OK,OK,2.1=151,5=6=29,0.588@6.38,33.62	8.01	20.875	12.865
Dnase1l1	Dnase1l1	MmuINT0051698	chrX:71519366-71519444	79	chrX:71519445-71519557=71519117-71519365:-	IR-S	19.35	SOK,SOK,21.0=30,18=18=75,0.994@21.48,89.52	19.88	SOK,SOK,38.5=30,29=39=137,0.996@40.76,164.27	20.51	OK,OK,17.5=30,11=21=62,0.823@19.29,74.74	38.73	LOW,LOW,10.5=30,9=10=15,0.977@13.18,20.85	37.46	OK,OK,26.8=30,18=24=35,0.965@28.87,48.19	36.47	OK,OK,16.3=30,9=14=20,0.851@15.69,27.34	15.78	OK,OK,17.5=30,13=11=64,0.904@13.89,74.14	16.23	SOK,SOK,35.0=30,20=30=129,0.921@29.06,149.97	16.67	OK,OK,17.5=30,7=19=65,0.525@15.17,75.83	22.32	OK,OK,18.7=30,9=10=33,0.741@11.62,40.44	22.84	SOK,SOK,37.3=30,20=18=64,0.799@23.34,78.84	23.39	OK,OK,18.7=30,11=8=31,0.641@11.72,38.4	37.6	22.855	-14.745
Dnase1l1	Dnase1l1	MmuEX0015252	chrX:71521985-71522073	89	chrX:71522378+71522649,71521985-71522073,71519030	C2	74.32	SOK,SOK,66=44=19,OK,C2@95.87,33.13	72.89	SOK,SOK,114=85=37,OK,C2@172.02,63.98	71.2	SOK,SOK,48=41=18,OK,C3@76.18,30.82	71.43	OK,OK,24=21=9,OK,C2@38.57,15.43	70.94	SOK,SOK,43=40=17,OK,C2@70.94,29.06	70.37	LOW,LOW,19=19=8,OK,C2@32.37,13.63	82.00	OK,OK,49=33=9,OK,C2@74.62,16.38	74.06	SOK,SOK,94=83=31,OK,C2@154.04,53.96	68.35	SOK,SOK,45=50=22,OK,C3@79.97,37.03	55.56	OK,OK,31=29=24,OK,C2@46.67,37.33	57.89	SOK,SOK,61=49=40,OK,C3@86.83,63.17	60.98	OK,OK,30=20=16,OK,C3@40.25,25.75	70.9	58.27	-12.63
Dnm1	Dnm1	MmuEX0015279	chr2:32190202-32190340	139	chr2:32191296,32190202-32190340,32183567	C2	100	N,N,6=4=0,OK,S@10.00,0.00	90.34	VLOW,VLOW,11=9=1,OK,C1@18.97,2.03	82.28	N,N,5=5=1,OK,C1@9.05,1.95	87.1	LOW,LOW,15=14=2,OK,C1@27.00,4.00	89.58	OK,OK,25=31=3,OK,C1@52.85,6.15	92.47	LOW,LOW,10=17=1,OK,S@25.89,2.11	100.00	VLOW,VLOW,9=13=0,OK,S@22.00,0.00	100.00	LOW,OK,14=26=0,OK,S@40.00,0.00	100.00	VLOW,VLOW,5=13=0,B1,S@18.00,0.00	100	OK,OK,27=42=0,OK,S@69.00,0.00	100	SOK,SOK,68=73=0,OK,S@141.00,0.00	100	OK,OK,41=31=0,OK,S@72.00,0.00	89.785	100	10.215
Dnm2	Dnm2	MmuEX0015299	chr9:21283343-21283481	139	chr9:21282792,21283343-21283481,21285777	C3	84.58	SOK,SOK,238=528=62,OK,C1@700.32,127.68	82.44	SOK,SOK,398=973=129,B1,C1@1236.60,263.40	79.86	SOK,SOK,160=445=67,B1,C1@536.66,135.34	84.34	SOK,SOK,164=323=40,OK,C1@444.47,82.53	85.32	SOK,SOK,389=697=83,OK,C1@997.39,171.61	86.13	SOK,SOK,225=374=43,OK,C1@552.95,89.05	81.41	SOK,SOK,188=443=64,OK,C1@565.80,129.20	82.86	SOK,SOK,420=942=125,OK,C1@1232.13,254.87	84.15	SOK,SOK,232=499=61,OK,C1@666.47,125.53	69.7	SOK,SOK,212=370=113,OK,C1@484.42,210.58	69.47	SOK,SOK,395=746=223,OK,C1@947.57,416.43	69.22	SOK,SOK,183=376=110,OK,C1@463.08,205.92	85.235	69.46	-15.775
Dnm2	Dnm2	MmuEX0015305	chr9:21284851-21284989	139	chr9:21282792,21284851-21284989,21285777	ANN	17.6	SOK,SOK,62=161=531,B1,C3@132.70,621.30	18.91	SOK,SOK,132=313=974,OK,C3@268.33,1150.67	20.43	SOK,SOK,70=152=443,OK,C3@135.86,529.14	15.14	SOK,SOK,40=71=324,OK,C3@65.86,369.14	15.85	SOK,SOK,83=172=699,OK,C3@151.21,802.79	16.44	SOK,SOK,43=101=375,OK,C3@85.32,433.68	17.95	SOK,SOK,62=128=448,OK,C3@114.52,523.48	17.68	SOK,SOK,123=273=947,OK,C3@237.44,1105.56	17.43	SOK,SOK,61=145=499,OK,C3@122.88,582.12	29.55	SOK,SOK,109=194=377,OK,C3@200.94,479.06	29.28	SOK,SOK,217=382=755,OK,C3@396.45,957.55	29.01	SOK,SOK,108=188=378,OK,C3@195.53,478.47	15.79	29.28	13.49
Dock11	Dock11	MmuEX0015391	chrX:33549938-33549976	39	chrX:33549445,33549938-33549976,33551627	S	52.24	N,N,1=7=4,B2,S@6.27,5.73	52.24	N,N,3=13=8,B1,S@12.54,11.46	52.24	N,N,2=6=4,B1,S@6.27,5.73	58.94	VLOW,VLOW,15=6=8,B1,S@17.09,11.91	55.42	OK,OK,23=27=22,OK,S@39.90,32.10	53.11	VLOW,VLOW,8=21=14,B1,S@22.84,20.16	67.84	VLOW,VLOW,8=19=7,B1,S@23.07,10.93	67.34	OK,OK,23=26=13,OK,S@41.75,20.25	66.73	VLOW,VLOW,15=7=6,B1,S@18.68,9.32	42.65	OK,OK,17=17=25,OK,S@25.16,33.84	41.66	SOK,SOK,28=36=49,OK,S@47.08,65.92	40.6	OK,OK,11=19=24,OK,S@21.92,32.08	56.025	41.625	-14.4
Dopey1	Dop1a	MmuEX0015517	chr9:86373232-86373285	54	chr9:86360903,86373232-86373285,86378961+86379020	S	2.33	OK,OK,0=1=21,Bn,S@0.51,21.49	6.17	OK,OK,2=3=38,OK,S@2.65,40.35	10.53	LOW,LOW,2=2=17,OK,S@2.21,18.79	7.69	VLOW,VLOW,1=1=12,OK,S@1.08,12.92	5.26	OK,OK,1=2=27,OK,S@1.58,28.42	3.23	LOW,LOW,0=1=15,Bn,S@0.52,15.48	5.26	LOW,LOW,0=2=18,Bn,S@1.05,18.95	6.33	OK,OK,1=4=37,B1,S@2.66,39.34	7.32	LOW,LOW,1=2=19,OK,S@1.61,20.39	17.39	LOW,LOW,3=5=19,OK,S@4.70,22.30	16.33	OK,OK,8=8=41,OK,S@9.31,47.69	15.38	OK,OK,5=3=22,OK,S@4.61,25.39	5.46	16.385	10.925
Dpp7	Dpp7	MmuEX0015605	chr2:25209128-25209246	119	chr2:25209753,25209128-25209246,25209036	S	47.15	SOK,SOK,63=78=78,OK,S@103.26,115.74	47.14	SOK,SOK,130=168=165,OK,S@218.26,244.74	47.13	SOK,SOK,67=90=87,OK,S@115.00,129.00	51.61	SOK,SOK,37=43=37,OK,S@60.38,56.62	51.01	SOK,SOK,89=101=90,OK,S@142.83,137.17	50.59	SOK,SOK,52=58=53,OK,S@82.46,80.54	61.03	SOK,SOK,43=71=36,OK,S@91.55,58.45	57.68	SOK,SOK,99=141=87,OK,S@188.61,138.39	54.95	SOK,SOK,56=70=51,OK,S@97.26,79.74	36.43	SOK,SOK,63=58=104,OK,S@81.97,143.03	37.87	SOK,SOK,115=115=186,OK,S@157.54,258.46	39.6	SOK,SOK,52=57=82,OK,S@75.64,115.36	51.1	38.015	-13.085
Dpp7	Dpp7	MmuINT0052962	chr2:25211663-25211750	88	chr2:25211751-25211852=25211549-25211662:-	IR-S	8.23	SOK,SOK,24.2=39,14=19=184,0.902@17.86,199.14	11.23	SOK,SOK,58.3=39,44=41=336,0.998@47.28,373.72	14.61	SOK,SOK,34.1=39,30=22=152,0.97@29.8,174.2	16.39	OK,OK,14.4=39,9=11=51,0.909@11.64,59.36	16.26	SOK,SOK,26.0=39,17=23=103,0.957@23.25,119.75	16.13	OK,OK,11.7=39,8=12=52,0.913@11.61,60.39	15.61	SOK,SOK,22.4=39,21=16=100,0.975@21.39,115.61	16.96	SOK,SOK,53.0=39,49=38=213,0.997@50.88,249.12	18.12	SOK,SOK,30.5=39,28=22=113,0.985@29.54,133.46	27.93	SOK,SOK,27.8=39,19=43=80,0.697@39.66,102.34	27.88	SOK,SOK,71.8=39,56=77=172,1@85.03,219.97	27.84	SOK,SOK,44.0=39,37=34=92,0.998@45.38,117.62	16.26	27.885	11.625
Dpp7	Dpp7	MmuINT0052966	chr2:25211474-25211548	75	chr2:25211549-25211662=25211334-25211473:-	IR-S	8.7	SOK,SOK,31.0=26,11=17=147,0.442@15.22,159.78	9.7	SOK,SOK,53.8=26,27=28=256,0.858@30.17,280.86	11.02	SOK,SOK,22.9=26,16=11=109,0.756@14.99,121.04	13.21	OK,OK,12.1=26,11=3=46,0.34@7.93,52.07	15.15	SOK,SOK,31.0=26,24=21=126,0.976@25.91,145.09	16.23	SOK,SOK,18.9=26,13=18=80,0.952@18.02,92.98	13.87	OK,OK,12.1=26,4=15=59,0.33@10.82,67.18	10.38	SOK,SOK,20.2=26,9=26=151,0.436@19.31,166.72	8	SOK,SOK,8.1=26,5=11=92,0.706@8.64,99.39	27.36	SOK,SOK,66.0=26,30=25=73,0.46@35.02,92.98	27.94	SOK,SOK,102.3=26,63=51=147,0.917@72.92,188.08	28.5	SOK,SOK,36.4=26,33=26=74,0.992@37.9,95.1	14.72	27.93	13.21
Dysf	Dysf	MmuEX0016017	chr6:84046471-84046512	42	chr6:84037868,84046471-84046512,84047702	S	18.43	SOK,SOK,53=74=281,OK,S@75.19,332.81	19.65	SOK,SOK,108=137=501,OK,S@146.59,599.41	21.15	SOK,SOK,55=63=220,OK,S@71.49,266.51	42.26	SOK,SOK,211=190=274,OK,S@285.25,389.75	42.53	SOK,SOK,479=412=602,OK,S@634.97,858.03	42.76	SOK,SOK,268=222=328,OK,S@349.78,468.22	42.14	SOK,SOK,98=103=138,OK,S@142.85,196.15	44.27	SOK,SOK,217=258=299,OK,S@342.65,431.35	45.97	SOK,SOK,119=155=161,OK,S@199.97,235.03	27.26	SOK,SOK,195=182=503,OK,S@239.89,640.11	25.2	SOK,SOK,363=333=1033,OK,S@435.71,1293.29	23.13	SOK,SOK,168=151=530,OK,S@196.37,652.63	42.51	25.195	-17.315
Dzip1	Dzip1	MmuEX0016033	chr14:119312335-119312432	98	chr14:119314412,119312335-119312432,119311788	S	12.16	OK,OK,9=9=65,OK,S@10.09,72.91	10.32	SOK,SOK,11=18=126,OK,S@16.00,139.00	8.27	OK,OK,2=9=61,B1,S@5.95,66.05	37.84	OK,OK,17=11=23,OK,S@19.30,31.70	32.52	SOK,SOK,31=22=55,OK,S@35.12,72.88	28.09	OK,OK,14=11=32,OK,S@16.01,40.99	13.29	OK,OK,8=11=62,OK,S@10.76,70.24	14.85	SOK,SOK,24=21=129,OK,S@25.84,148.16	16.25	OK,OK,16=10=67,OK,S@15.11,77.89	13.33	OK,OK,8=12=65,OK,S@11.33,73.67	15.86	SOK,SOK,15=31=122,B1,S@26.64,141.36	18.57	OK,OK,7=19=57,B1,S@15.41,67.59	32.965	15.95	-17.015
E130112L23Rik	Arhgef40	MmuINT0054563	chr14:52624711-52625015	305	chr14:52624664-52624710=52625016-52625922:+	IR-S	26.54	SOK,SOK,39.1=129,12=82=137,7.86e-05@62.63,173.34	26.48	SOK,SOK,67.6=129,18=163=265,8.85e-11@120.72,335.16	26.42	SOK,SOK,28.5=129,6=81=128,1.26e-07@58.1,161.81	19.32	SOK,SOK,24.1=129,3=36=86,0.000848@24.57,102.61	22.01	SOK,SOK,57.5=129,12=101=211,8.89e-07@72.66,257.46	23.77	SOK,SOK,33.4=129,9=65=125,0.000275@48.24,154.7	23.37	SOK,SOK,24.7=129,9=45=93,0.0191@34.99,114.74	20.49	SOK,SOK,54.0=129,23=109=269,0.000711@83.52,324.09	18.87	SOK,SOK,29.3=129,14=64=176,0.0117@48.66,209.22	34.12	SOK,SOK,49.6=129,19=111=132,3.76e-05@91.69,177.04	32.58	SOK,SOK,97.4=129,43=211=276,1.41e-06@176.84,365.95	31.11	SOK,SOK,47.8=129,24=100=144,0.00551@85.26,188.8	21.545	32.615	11.07
E230008N13Rik	Ccdc180	MmuINT0054650	chr4:45957951-45959073	1123	chr4:45957813-45957950=45959074-45959185:+	IR-S	42.47	N,N,6.1=120,2=3=3,0.588@3.56,4.83	55.46	N,N,9.3=120,4=7=4,0.697@8.55,6.87	74.45	N,N,3.2=120,2=4=1,0.77@5.23,1.8	91.06	VLOW,VLOW,7.3=120,10=13=1,0.814@21.97,2.16	89.21	OK,OK,19.8=120,26=30=3,0.971@52.98,6.41	87.96	LOW,LOW,12.5=120,16=17=2,0.973@31.01,4.25	100	N,N,9.0=120,4=8=0,0.697@12,0	93.21	LOW,LOW,17.8=120,11=20=1,0.853@29.95,2.18	89.38	VLOW,VLOW,8.8=120,7=12=1,0.853@17.99,2.14	73.92	LOW,LOW,14.0=120,16=16=5,0.989@27.83,9.82	73.3	OK,OK,26.5=120,31=31=10,0.999@53.72,19.57	72.66	LOW,LOW,12.5=120,15=15=5,0.987@25.9,9.75	89.51	73.29	-16.22
Edf1	Edf1	MmuALTD0004648-1/3	chr2:25416105-25416220	0	chr2:25416105-25416220+25416252+25416259,25417371	Alt5	80.5	VLOW,VLOW,95.48,17=21=1,C1@16.91,4.09	82.08	OK,OK,95.26,33=40=2,C1@32.83,7.17	83.82	VLOW,VLOW,95.02,16=19=1,C1@15.93,3.07	69.98	VLOW,VLOW,100.00,12=17=0,C2@11.90,5.10	69.08	LOW,LOW,100.00,23=33=0,C2@22.80,10.20	68.12	VLOW,VLOW,100.00,11=16=0,C2@10.90,5.10	92.39	LOW,LOW,100.00,25=27=0,C1@24.95,2.05	90.49	OK,OK,98.19,49=54=1,C1@48.86,5.14	88.60	LOW,LOW,96.44,24=27=1,C1@23.92,3.08	75.33	LOW,LOW,100.00,22=29=0,C2@21.85,7.15	82.4	OK,OK,98.47,53=64=1,C1@52.74,11.26	88.27	LOW,LOW,97.23,31=35=1,C1@30.89,4.11	69.05	81.8	12.75
Eef1b2	Eef1b2	MmuEX0016264	chr1:63224597-63224601	5	chr1:63223865,63224597-63224601,63225013	MIC	0	N,N,0=8,na,na@0.00,8.00	0	VLOW,VLOW,0=14,na,na@0.00,14.00	0	N,N,0=6,na,na@0.00,6.00	0	OK,OK,0=35,na,na@0.00,35.00	0	OK,OK,0=59,na,na@0.00,59.00	0	OK,OK,0=24,na,na@0.00,24.00	0.00	VLOW,VLOW,0=14,na,na@0.00,14.00	0.00	LOW,LOW,0=19,na,na@0.00,19.00	0.00	N,N,0=5,na,na@0.00,5.00	38.67	OK,OK,2=37,na,na@15.08,23.92	35	OK,SOK,3=65,na,na@23.80,44.20	29.42	OK,OK,1=28,na,na@8.53,20.47	0	34.045	34.045
Efcab4a	Cracr2b	MmuINT0055463	chr7:148651256-148651417	162	chr7:148651163-148651255=148651418-148651584:+	IR-S	7.69	OK,OK,2.2=113,4=8=72,0.422@6.46,77.54	6.94	SOK,SOK,4.0=113,6=14=134,0.382@10.69,143.31	6.06	OK,OK,1.9=113,2=6=62,0.588@4.24,65.76	3.09	OK,OK,0.9=113,1=2=47,0.802@1.54,48.45	4.93	SOK,SOK,2.2=113,5=6=106,0.588@5.77,111.23	6.35	OK,OK,1.2=113,4=4=59,0.558@4.25,62.75	17.65	OK,OK,2.5=113,5=7=28,0.501@7.06,32.94	10.47	OK,OK,3.7=113,8=10=77,0.631@9.95,85.05	5.77	OK,OK,1.2=113,3=3=49,0.677@3.17,51.83	20	OK,OK,5.3=113,7=14=42,0.529@12.6,50.4	17.98	SOK,SOK,8.1=113,12=20=73,0.594@18.88,86.12	15.07	OK,OK,2.8=113,5=6=31,0.762@6.33,35.67	4.72	17.535	12.815
Efcab4a	Cracr2b	MmuINT0055462	chr7:148650929-148651162	234	chr7:148650838-148650928=148651163-148651255:+	IR-S	12.24	SOK,SOK,8.1=151,10=14=86,0.852@13.46,96.54	14.81	SOK,SOK,16.4=151,26=31=164,0.84@32.73,188.27	17.46	SOK,SOK,8.3=151,16=17=78,0.732@19.38,91.62	12.07	OK,OK,5.3=151,8=6=51,0.863@7.85,57.15	14.17	SOK,SOK,10.9=151,19=16=106,0.88@19.98,121.02	16.03	OK,OK,5.6=151,11=10=55,0.814@12.18,63.82	24.44	OK,OK,5.1=151,6=16=34,0.418@13.69,42.31	22.75	SOK,SOK,11.4=151,15=28=73,0.56@26.39,89.61	21.21	OK,OK,6.3=151,9=12=39,0.766@12.73,47.27	26.67	OK,OK,12.8=151,20=20=55,0.938@25.34,69.66	28	SOK,SOK,26.7=151,39=38=99,0.989@49.28,126.72	29.6	OK,OK,13.9=151,19=18=44,0.971@23.98,57.02	14.05	28.135	14.085
Efcab4a	Cracr2b	MmuINT0055464	chr7:148651585-148651664	80	chr7:148651418-148651584=148651665-148651736:+	IR-S	9.43	OK,OK,12.4=31,7=8=72,0.853@8.2,78.8	12.05	SOK,SOK,29.4=31,23=17=146,0.92@22.41,163.59	14.45	OK,OK,16.9=31,16=9=74,0.817@14.31,84.69	17.02	OK,OK,10.2=31,9=7=39,0.918@9.36,45.64	13.88	SOK,SOK,22.6=31,14=15=90,0.921@16.52,102.48	11.3	OK,OK,12.4=31,5=8=51,0.647@7.23,56.77	37.84	OK,OK,18.1=31,9=19=23,0.741@19.3,31.7	30.32	SOK,SOK,33.9=31,21=26=54,0.955@30.62,70.38	23.46	OK,OK,15.8=31,12=7=31,0.675@11.73,38.27	32.2	OK,OK,23.7=31,22=16=40,0.959@25.12,52.88	27.82	SOK,SOK,42.9=31,38=36=96,1@47.29,122.71	24.32	OK,OK,19.2=31,16=20=56,0.987@22.37,69.63	14.16	28.26	14.1
Efcab4a	Cracr2b	MmuINT0055460	chr7:148650193-148650594	402	chr7:148650030-148650192=148650595-148650741:+	IR-S	11.48	SOK,SOK,7.4=151,14=7=81,0.77@11.71,90.29	9.42	SOK,SOK,12.5=151,17=14=149,0.973@16.96,163.04	6.85	OK,OK,5.1=151,3=7=68,0.687@5.34,72.66	20	OK,OK,5.8=151,10=12=44,0.766@13.2,52.8	19.01	SOK,SOK,14.1=151,27=19=98,0.833@27.37,116.63	18.18	OK,OK,8.3=151,17=7=54,0.625@14.18,63.82	22.11	OK,OK,5.1=151,15=6=37,0.472@12.82,45.18	24.64	SOK,SOK,11.8=151,31=20=78,0.538@31.79,97.21	26.79	OK,OK,6.7=151,16=14=41,0.675@19.02,51.98	33.87	OK,OK,10.2=151,21=21=41,0.748@28.11,54.89	33.91	SOK,SOK,21.6=151,40=39=77,0.909@52.9,103.1	33.94	OK,OK,11.4=151,19=18=36,0.88@24.78,48.22	19.09	33.905	14.815
Efcab4a	Cracr2b	MmuINT0055461	chr7:148650742-148650837	96	chr7:148650595-148650741=148650838-148650928:+	IR-S	15.15	OK,OK,11.9=47,10=15=70,0.928@14.39,80.61	14.19	SOK,SOK,18.6=47,18=25=130,0.979@24.55,148.45	13.04	OK,OK,6.7=47,8=10=60,0.918@10.17,67.83	11.54	OK,OK,3.7=47,5=7=46,0.82@6.69,51.31	12.84	SOK,SOK,11.2=47,13=15=95,0.957@15.79,107.21	14.04	OK,OK,7.5=47,8=8=49,0.962@9.13,55.87	18.18	OK,OK,10.4=47,7=13=45,0.814@11.82,53.18	15.6	SOK,SOK,19.4=47,14=20=92,0.962@19.66,106.34	12.96	OK,OK,8.9=47,7=7=47,0.943@7.91,53.09	29.41	OK,OK,17.1=47,12=28=48,0.654@25.88,62.12	28.26	SOK,SOK,29.8=47,29=49=99,0.962@50.02,126.98	27.14	OK,OK,12.7=47,17=21=51,0.921@24.15,64.85	12.79	28.275	15.485
Efcab4a	Cracr2b	MmuINT0055459	chr7:148649661-148650029	369	chr7:148649549-148649660=148650030-148650192:+	IR-S	22.35	OK,OK,4.4=151,8=12=36,0.439@12.68,44.05	28.36	SOK,SOK,8.3=151,17=31=63,0.132@32.01,80.87	35.06	OK,OK,3.9=151,9=19=27,0.142@19.69,36.46	25.36	OK,OK,3.0=151,6=13=29,0.24@12.4,36.51	18.58	SOK,SOK,8.6=151,15=23=86,0.522@23.35,102.34	14.63	OK,OK,5.6=151,9=10=57,0.814@11.23,65.55	40.65	LOW,LOW,3.0=151,8=17=19,0.109@18.3,26.73	33.59	OK,OK,7.0=151,18=25=44,0.203@29.73,58.78	26.99	OK,OK,3.9=151,10=8=25,0.631@11.74,31.75	33.39	OK,OK,6.3=151,16=19=36,0.354@24.11,48.1	37.01	SOK,SOK,15.3=151,33=40=64,0.417@51.67,87.94	41.12	OK,OK,9.0=151,17=21=28,0.611@27.71,39.68	19.995	37.255	17.26
Efcab4a	Cracr2b	MmuINT0055458	chr7:148649472-148649548	77	chr7:148649283-148649471=148649549-148649660:+	IR-S	10.31	SOK,SOK,13.8=28,16=3=83,0.164@10.53,91.56	7.9	SOK,SOK,16.2=28,18=6=141,0.449@13.05,152.13	4.2	OK,OK,2.5=28,2=3=58,0.855@2.65,60.44	8.12	OK,OK,5.0=28,4=3=40,0.831@3.83,43.38	5.83	SOK,SOK,8.8=28,6=6=98,0.894@6.44,104.04	4.19	OK,OK,3.8=28,2=3=58,0.77@2.65,60.62	14.01	OK,OK,5.0=28,3=5=25,0.831@4.64,28.5	17.14	OK,OK,15.0=28,10=14=59,0.928@14.3,69.11	19.3	OK,OK,10.0=28,7=9=34,0.918@9.7,40.56	19.75	OK,OK,10.0=28,13=7=41,0.814@12.1,49.17	23.37	SOK,SOK,27.5=28,22=22=73,0.993@27.54,90.29	27.56	OK,OK,17.5=28,9=15=32,0.78@15.59,40.97	6.155	23.655	17.5
Efcab4a	Cracr2b	MmuINT0055465	chr7:148651737-148651944	208	chr7:148651665-148651736=148651945-148652501:+	IR-S	18.71	OK,OK,8.1=151,10=19=63,0.641@17.21,74.79	14.72	SOK,SOK,14.1=151,15=33=139,0.643@27.53,159.47	11.11	OK,OK,6.0=151,5=14=76,0.529@10.55,84.45	16.42	OK,OK,4.2=151,10=12=56,0.501@12.81,65.19	11.89	SOK,SOK,8.3=151,13=21=126,0.547@19.02,140.98	7.89	OK,OK,4.2=151,3=9=70,0.537@6.47,75.53	30.12	OK,OK,6.0=151,8=17=29,0.5@16.26,37.74	26.8	SOK,SOK,16.0=151,17=35=71,0.73@32.96,90.04	24.32	OK,OK,10.0=151,9=18=42,0.78@16.78,52.22	33.93	OK,OK,14.1=151,19=19=37,0.971@25.45,49.55	35.09	SOK,SOK,26.4=151,33=47=74,0.926@54.04,99.96	36.21	OK,OK,12.3=151,14=28=37,0.654@28.61,50.39	12.155	35.07	22.915
Eif2ak4	Eif2ak4	MmuINT0056134	chr2:118298423-118299767	1345	chr2:118298378-118298422=118299768-118299886:+	IR-S	14.67	OK,OK,0.7=151,0=11=32,0.0247@6.31,36.69	15.49	OK,OK,1.2=151,2=20=60,0.00802@12.7,69.3	16.42	OK,OK,0.5=151,2=9=28,0.0484@6.4,32.6	5.45	OK,OK,0.2=151,0=3=26,0.364@1.58,27.42	5.6	OK,OK,0.5=151,0=7=59,0.0949@3.7,62.3	5.71	OK,OK,0.2=151,0=4=33,0.26@2.11,34.89	9.68	OK,OK,0.5=151,0=6=28,0.133@3.29,30.71	8.45	OK,OK,1.2=151,1=11=65,0.102@6.51,70.49	7.5	OK,OK,0.7=151,1=5=37,0.452@3.23,39.77	13.33	OK,OK,0.2=151,1=11=39,0.0247@6.8,44.2	16.94	SOK,SOK,1.2=151,2=29=76,0.000537@18.13,88.87	20.43	OK,OK,0.9=151,1=18=37,0.0144@11.44,44.56	5.58	16.88	11.3
Eif5	Eif5	MmuALTA0006292-1/2	chr12:112780991-112781052	0	chr12:112780521,112780991+112780897-112781052	Alt3	90.45	N,N,33.97,10=11=21,C2@9.95,1.05	93.43	VLOW,VLOW,23.18,15=16=52,C2@14.95,1.05	100	N,N,13.61,5=5=31,C2@5.00,0.00	69.03	VLOW,VLOW,30.54,14=20=45,C2@13.81,6.19	67.83	OK,OK,32.22,31=45=94,C2@30.52,14.48	66.88	LOW,LOW,33.70,17=25=49,C2@16.72,8.28	81.89	VLOW,VLOW,38.31,14=17=27,C2@13.92,3.08	68.70	VLOW,VLOW,28.48,16=23=57,C2@15.80,7.20	32.65	N,N,16.73,2=6=30,S@1.96,4.04	78.4	VLOW,LOW,27.48,19=24=63,C1@18.82,5.18	79.57	OK,OK,28.29,41=51=128,C2@40.58,10.42	80.61	LOW,LOW,29.05,22=27=65,C2@21.76,5.24	67.955	79.505	11.55
Elmod3	Elmod3	MmuEX0016719	chr6:72546430-72546460	31	chr6:72548316,72546430-72546460,72545014	C1	41.63	VLOW,VLOW,4=13=13,B1,C1@12.49,17.51	46.35	OK,OK,9=29=24,B1,C1@28.74,33.26	51.04	VLOW,VLOW,5=16=11,B1,C1@16.33,15.67	62.71	VLOW,VLOW,9=14=8,OK,C1@19.44,11.56	55.82	OK,OK,20=32=24,OK,C1@42.42,33.58	51.33	LOW,LOW,11=18=16,OK,C2@23.10,21.90	32.82	LOW,LOW,4=9=15,OK,C2@9.19,18.81	37.32	OK,OK,7=20=25,OK,C1@19.41,32.59	43.05	VLOW,VLOW,3=11=10,B1,C1@10.33,13.67	41.9	OK,OK,8=19=21,OK,C1@20.11,27.89	43.91	OK,SOK,22=31=40,OK,C1@40.84,52.16	45.99	LOW,LOW,14=12=19,OK,C1@20.70,24.30	57.02	43.945	-13.075
Eme1	Eme1	MmuEX0016757	chr11:94510777-94510833	57	chr11:94511322,94510777-94510833,94509543	S	39.24	OK,OK,14=17=24,OK,S@21.58,33.42	37.4	OK,OK,23=26=41,OK,S@33.66,56.34	34.62	LOW,LOW,9=9=17,OK,S@12.12,22.88	47.11	SOK,SOK,64=50=64,OK,S@83.86,94.14	47.02	SOK,SOK,137=108=138,OK,S@180.09,202.91	46.95	SOK,SOK,73=58=74,OK,S@96.25,108.75	30.34	OK,OK,10=17=31,OK,S@17.60,40.40	39.08	SOK,SOK,38=30=53,OK,S@47.29,73.71	48.24	OK,OK,28=13=22,B1,S@30.39,32.61	59.88	SOK,SOK,101=96=66,OK,S@157.48,105.52	58.67	SOK,SOK,186=166=124,OK,S@279.27,196.73	57.2	SOK,SOK,85=70=58,OK,S@121.84,91.16	47.03	58.54	11.51
Eml2	Eml2	MmuEX0016785	chr7:19787179-19787276	98	chr7:19787002,19787179-19787276,19787858	S	82.08	SOK,SOK,65=53=13,OK,S@107.52,23.48	82.18	SOK,SOK,137=92=25,OK,S@208.74,45.26	82.28	SOK,SOK,72=39=12,OK,C1@101.20,21.80	68.05	OK,OK,39=38=18,OK,C1@64.65,30.35	65.19	SOK,SOK,103=85=50,OK,C1@155.15,82.85	63.35	SOK,SOK,64=47=32,OK,C1@90.59,52.41	75.30	SOK,SOK,59=32=15,OK,C1@79.82,26.18	83.77	SOK,SOK,142=84=22,OK,S@207.75,40.25	90.65	SOK,SOK,83=52=7,OK,S@128.72,13.28	44.34	SOK,SOK,69=54=77,OK,C2@88.68,111.32	44.98	SOK,SOK,119=89=127,OK,C2@150.68,184.32	45.94	SOK,SOK,50=35=50,OK,C2@62.02,72.98	65.7	45.14	-20.56
Eml2	Eml2	MmuEX0016786	chr7:19787858-19787945	88	chr7:19787002,19787858-19787945,19788326	C2	95.77	SOK,SOK,63=77=3,OK,C2@136.95,6.05	92.6	SOK,SOK,107=150=10,OK,C2@247.24,19.76	89.07	SOK,SOK,44=73=7,OK,C2@110.45,13.55	79.37	SOK,SOK,44=51=12,OK,C2@84.93,22.07	76.51	SOK,SOK,101=127=34,OK,C2@200.46,61.54	74.59	SOK,SOK,57=76=22,OK,C2@115.61,39.39	88.12	SOK,SOK,40=67=7,OK,C2@100.46,13.54	91.47	SOK,SOK,96=125=10,OK,C2@211.30,19.70	94.86	SOK,SOK,56=58=3,OK,C2@110.99,6.01	62.38	SOK,SOK,80=94=51,OK,C2@140.36,84.64	64.61	SOK,SOK,134=174=82,OK,C2@251.98,138.02	67.76	SOK,SOK,54=80=31,OK,C2@111.80,53.20	76.98	65.07	-11.91
Eml4	Eml4	MmuEX0016802	chr17:83827556-83827588	33	chr17:83827365,83827556-83827588,83839371	S	88.9	SOK,SOK,21=81=6,OK,S@96.01,11.99	92.48	SOK,SOK,36=149=7,OK,S@177.56,14.44	97.44	OK,SOK,15=68=1,OK,S@81.85,2.15	91.56	OK,SOK,23=63=4,OK,S@82.40,7.60	90.04	SOK,SOK,57=159=12,OK,S@205.29,22.71	89.06	SOK,SOK,34=96=8,OK,S@122.90,15.10	88.31	LOW,SOK,12=54=4,OK,S@61.82,8.18	89.30	SOK,SOK,27=118=8,OK,S@136.63,16.37	90.13	OK,SOK,15=64=4,OK,S@74.81,8.19	80.72	SOK,SOK,29=102=15,OK,S@117.85,28.15	79.15	SOK,SOK,63=201=34,OK,S@235.87,62.13	77.71	SOK,SOK,34=99=19,OK,S@118.12,33.88	90.31	79.215	-11.095
Epb4.1l2	Epb41l2	MmuEX0016999	chr10:25221384-25221437	54	chr10:25208899,25221384-25221437,25221630	C2	48.1	SOK,SOK,63=76=75,OK,C2@102.93,111.07	51.14	SOK,SOK,115=132=118,OK,C2@186.66,178.34	55.67	SOK,SOK,52=56=43,OK,C3@84.06,66.94	26.35	SOK,SOK,110=154=369,OK,C2@166.80,466.20	26.33	SOK,SOK,285=324=852,OK,C2@384.68,1076.32	26.32	SOK,SOK,175=170=483,OK,C2@217.93,610.07	15.67	SOK,SOK,29=55=226,OK,C2@48.58,261.42	16.07	SOK,SOK,75=118=504,OK,C2@112.01,584.99	16.39	SOK,SOK,46=63=278,OK,C2@63.43,323.57	41.3	SOK,SOK,294=387=484,OK,C2@481.14,683.85	42.86	SOK,SOK,612=795=938,OK,C2@1005.07,1339.93	44.43	SOK,SOK,318=408=454,OK,C2@524.27,655.73	26.335	42.865	16.53
Epc1	Epc1	MmuALTD0004926-1/2	chr18:6455191-6455332	0	chr18:6455191+6455187-6455332,6454391	Alt5	32.09	OK,OK,98.64,2=50=1,S@16.05,33.95	30.36	SOK,SOK,99.35,4=108=1,S@32.79,75.21	28.81	OK,OK,100.00,2=58=0,S@16.71,41.29	30.77	OK,OK,100.00,2=53=0,S@16.31,36.69	28.27	SOK,SOK,100.00,4=119=0,S@33.64,85.36	26.15	OK,OK,100.00,2=66=0,S@17.26,48.74	48.57	OK,OK,100.00,4=52=0,S@25.26,26.74	54.14	SOK,SOK,100.00,10=106=0,S@57.39,48.61	58.62	OK,SOK,100.00,6=54=0,S@31.65,22.35	52.09	OK,SOK,100.00,7=80=0,S@41.67,38.33	46.76	SOK,SOK,100.00,11=153=0,S@71.54,81.46	39.65	OK,SOK,100.00,4=73=0,S@28.94,44.06	28.46	45.87	17.41
Epn1	Epn1	MmuEX0017112	chr7:5044914-5044988	75	chr7:5044567+5044586,5044914-5044988,5045501	S	92.23	SOK,SOK,418=555=41,OK,S@935.21,78.79	92.73	SOK,SOK,884=1080=77,OK,S@1892.62,148.38	93.23	SOK,SOK,466=525=36,OK,S@957.47,69.53	89.83	SOK,SOK,551=579=64,OK,S@1072.57,121.43	89.75	SOK,SOK,1269=1393=152,OK,S@2525.57,288.44	89.7	SOK,SOK,718=814=88,OK,S@1453.14,166.86	95.14	SOK,SOK,354=468=21,OK,S@802.03,40.97	94.72	SOK,SOK,827=1075=53,OK,S@1851.78,103.22	94.41	SOK,SOK,473=607=32,OK,S@1049.84,62.16	68.19	SOK,SOK,621=768=324,OK,S@1168.09,544.91	69.27	SOK,SOK,1223=1428=588,OK,S@2243.66,995.34	70.5	SOK,SOK,602=660=264,OK,S@1075.83,450.17	89.765	69.345	-20.42
Eps15l1	Eps15l1	MmuEX0017149	chr8:74882212-74882344	133	chr8:74891803,74882212-74882344,74865423	C2	43.23	SOK,SOK,44=40=55,OK,C2@60.09,78.91	45.78	SOK,SOK,92=101=114,OK,C2@140.54,166.46	47.96	SOK,SOK,48=61=59,OK,C2@80.57,87.43	45.22	SOK,SOK,45=46=55,OK,C2@66.02,79.98	43.22	SOK,SOK,93=93=122,OK,C2@133.12,174.88	41.46	SOK,SOK,48=47=67,OK,C2@67.17,94.83	42.64	SOK,SOK,30=37=45,OK,C2@47.76,64.24	42.45	SOK,SOK,65=87=103,OK,C2@108.25,146.75	42.30	SOK,SOK,35=50=58,OK,C2@60.49,82.51	51.32	SOK,SOK,83=73=74,OK,C2@118.04,111.96	54.37	SOK,SOK,165=152=133,OK,C2@244.66,205.34	57.7	SOK,SOK,82=79=59,OK,C2@126.94,93.06	43.34	54.51	11.17
Erc1	Erc1	MmuEX0017224	chr6:119728006-119728089	84	chr6:119729495,119728006-119728089,119723919	S	65.59	SOK,SOK,56=64=31,OK,S@99.04,51.96	71.3	SOK,SOK,97=120=43,OK,S@185.38,74.62	79.9	SOK,SOK,41=56=12,OK,S@87.09,21.91	79.74	SOK,SOK,52=68=15,OK,S@107.65,27.35	75.07	SOK,SOK,112=176=47,OK,S@251.48,83.52	72.04	SOK,SOK,60=108=32,OK,S@144.08,55.92	86.07	SOK,SOK,50=63=9,OK,S@105.01,16.99	82.73	SOK,SOK,122=121=25,OK,S@221.72,46.28	80.04	SOK,SOK,72=58=16,OK,S@116.86,29.14	62.14	SOK,SOK,75=112=56,OK,S@151.00,92.00	64.06	SOK,SOK,134=218=97,OK,S@287.63,161.37	66.39	SOK,SOK,59=106=41,OK,S@136.76,69.24	75.89	64.265	-11.625
Ercc2	Ercc2	MmuINT0058735	chr7:19978691-19978781	91	chr7:19978598-19978690=19978782-19978854:+	IR-S	43.95	OK,OK,16.7=42,17=17=22,0.996@24.83,31.67	40.03	OK,OK,30.8=42,29=25=41,0.998@38.32,57.41	34.75	LOW,LOW,14.2=42,12=8=19,0.852@13.63,25.6	24.46	OK,OK,21.7=42,23=11=53,0.756@21.36,65.96	21.09	SOK,SOK,46.7=42,48=24=136,0.884@44.02,164.69	18.78	SOK,SOK,25.0=42,25=13=83,0.83@22.8,98.59	30.09	OK,OK,16.7=42,9=13=26,0.817@14.56,33.82	28.83	SOK,SOK,29.2=42,20=27=59,0.977@30.79,76.01	27.8	OK,OK,12.5=42,11=14=33,0.969@16.24,42.17	37.18	SOK,SOK,45.0=42,47=36=71,0.999@57.65,97.41	36.65	SOK,SOK,85.8=42,83=70=134,1@105.94,183.12	36.04	SOK,SOK,40.8=42,36=34=63,1@48.29,85.71	21.62	36.61	14.99
Etl4	Etl4	MmuEX0017442	chr2:20681174-20681278	105	chr2:20665918,20681174-20681278,20681842	S	5.69	OK,OK,5=2=58,B1,S@3.70,61.30	6.74	SOK,SOK,9=4=90,B1,S@6.94,96.06	8.57	OK,OK,4=2=32,OK,S@3.26,34.74	4.76	VLOW,VLOW,0=1=10,Bn,S@0.52,10.48	1.96	OK,OK,0=1=25,Bn,S@0.51,25.49	0	LOW,LOW,0=0=15,Bn,S@0.00,15.00	4.00	OK,OK,0=2=24,Bn,S@1.04,24.96	5.77	OK,OK,2=4=49,OK,S@3.17,51.83	7.41	OK,OK,2=2=25,OK,S@2.15,26.85	39.13	VLOW,VLOW,5=13=14,B1,S@12.52,19.48	33.87	OK,OK,13=29=41,B1,S@28.11,54.89	30.77	OK,OK,8=16=27,OK,S@15.69,35.31	2.38	34.95	32.57
Evi5	Evi5	MmuEX0017496	chr5:108238609-108238755	147	chr5:108241377,108238609-108238755,108228279	C2	54.68	SOK,SOK,47=92=64,OK,C2@111.00,92.00	56.53	SOK,SOK,92=191=119,OK,C2@227.25,174.75	58.45	SOK,SOK,45=99=55,OK,C2@116.32,82.68	58.48	SOK,SOK,36=68=41,OK,C2@84.80,60.20	59.17	SOK,SOK,87=146=88,OK,C2@189.94,131.06	59.74	SOK,SOK,51=78=47,OK,C2@105.14,70.86	54.47	SOK,SOK,42=68=51,OK,C2@87.70,73.30	57.70	SOK,SOK,93=156=101,OK,C2@201.95,148.05	60.55	SOK,SOK,51=88=50,OK,C2@114.44,74.56	50.4	SOK,SOK,46=107=80,OK,C2@117.43,115.57	47.87	SOK,SOK,85=170=149,OK,C2@193.39,210.61	44.59	SOK,SOK,39=63=69,OK,C2@76.25,94.75	59.11	47.495	-11.615
Evl	Evl	MmuEX0017508	chr12:109921558-109921620	63	chr12:109921471,109921558-109921620,109924260	S	51.09	SOK,SOK,164=223=183,OK,S@291.21,278.79	51.52	SOK,SOK,335=412=347,OK,S@563.63,530.37	51.99	SOK,SOK,171=189=164,OK,S@272.43,251.57	73.94	SOK,SOK,310=340=113,OK,S@564.16,198.84	71.28	SOK,SOK,646=708=269,OK,S@1156.87,466.13	69	SOK,SOK,336=368=156,OK,S@593.40,266.60	69.16	SOK,SOK,208=233=97,OK,S@372.08,165.92	70.17	SOK,SOK,444=519=202,OK,S@817.48,347.52	71.04	SOK,SOK,236=286=105,OK,S@445.42,181.58	54.33	SOK,SOK,343=383=301,OK,S@557.97,469.03	56.72	SOK,SOK,669=760=538,OK,S@1115.68,851.32	59.41	SOK,SOK,326=377=237,OK,S@558.45,381.55	71.47	56.87	-14.6
Exo1	Exo1	MmuINT0059632	chr1:177811332-177813025	1694	chr1:177811263-177811331=177813026-177813199:+	IR-S	17.65	OK,OK,0.0=151,9=0=21,0.0484@5.29,24.71	21.57	OK,OK,0.0=151,22=0=40,0.00061@13.37,48.63	25.49	LOW,LOW,0.0=151,13=0=19,0.0126@8.16,23.84	38.3	OK,OK,0.5=151,36=0=29,5.49e-06@24.89,40.1	35.87	SOK,SOK,0.5=151,65=1=59,3.17e-10@44.84,80.16	33.33	OK,OK,0.0=151,29=1=30,5.78e-05@20,40	27.71	OK,OK,0.0=151,23=0=30,0.000436@14.69,38.31	30.68	SOK,SOK,0.0=151,54=0=61,1.29e-08@35.28,79.72	33.33	OK,OK,0.0=151,31=0=31,2.95e-05@20.66,41.34	47.37	OK,OK,0.2=151,63=0=35,6.22e-10@46.42,51.58	54.1	SOK,SOK,0.2=151,132=0=56,5.14e-20@101.71,86.29	62.16	OK,OK,0.0=151,69=0=21,8.26e-11@55.94,34.06	35.815	54.765	18.95
Exoc1	Exoc1	MmuEX0017543	chr5:76969772-76969792	21	chr5:76966882,76969772-76969792,76971076	S	2.91	SOK,SOK,2=2=167,OK,S@4.98,166.02	2.91	SOK,SOK,3=4=292,OK,S@8.70,290.30	2.91	SOK,SOK,1=2=125,OK,S@3.72,124.28	0.87	SOK,SOK,0=1=143,Bn,S@1.25,142.75	2.54	SOK,SOK,2=5=336,B1,S@8.71,334.29	3.74	SOK,SOK,2=4=193,OK,S@7.44,191.56	3.21	SOK,SOK,2=2=151,OK,S@4.98,150.02	1.45	SOK,SOK,2=2=339,OK,S@4.97,338.03	0.00	SOK,SOK,0=0=188,Bn,S@0.00,188.00	9.39	SOK,SOK,6=11=205,OK,S@20.85,201.15	14.08	SOK,SOK,19=35=412,OK,S@65.61,400.39	18.26	SOK,SOK,13=24=207,OK,S@44.55,199.45	2.305	13.825	11.52
Exog	Exog	MmuEX0017608	chr9:119354405-119354439	35	chr9:119354268,119354405-119354439,119356067	C1	48.39	VLOW,VLOW,8=10=12,OK,C1@14.52,15.48	50	OK,OK,19=13=20,OK,C1@26.00,26.00	52.24	N,N,11=3=8,B1,C1@11.49,10.51	48.39	OK,OK,14=19=22,OK,C1@26.61,28.39	45.33	SOK,SOK,28=37=49,OK,C1@51.68,62.32	42.55	OK,OK,14=18=27,OK,C2@25.10,33.90	55.56	LOW,LOW,15=11=13,OK,C2@21.67,17.33	51.96	OK,OK,26=19=26,OK,C2@36.89,34.11	47.74	VLOW,VLOW,11=8=13,OK,C2@15.28,16.72	31.91	OK,OK,11=13=32,OK,C1@17.87,38.13	33.73	SOK,SOK,31=26=70,OK,C1@42.84,84.16	35.18	OK,OK,20=13=38,OK,C1@24.98,46.02	45.47	33.545	-11.925
Exosc8	Exosc8	MmuINT0059877	chr3:54536152-54536621	470	chr3:54536622-54536667=54536034-54536151:-	IR-C	65.22	N,N,0.0=6,4=11=4,0.0247@12.39,6.61	69.7	VLOW,VLOW,11.7=6,5=18=5,0.32@19.52,8.48	80	N,N,11.7=6,1=7=1,0.0781@7.2,1.8	92	VLOW,VLOW,29.2=6,8=15=1,0.229@22.08,1.92	81.48	LOW,LOW,46.7=6,14=30=5,0.205@39.93,9.07	72.41	VLOW,VLOW,17.5=6,6=15=4,0.449@18.1,6.9	57.89	N,N,0.0=6,3=8=4,0.0678@8.68,6.32	59.26	VLOW,VLOW,17.5=6,8=24=11,0.411@25.48,17.52	60	VLOW,VLOW,17.5=6,5=16=7,0.32@16.8,11.2	60.71	LOW,LOW,29.2=6,12=22=11,0.616@27.32,17.68	55.56	OK,OK,35.0=6,19=46=26,0.608@50.56,40.44	50.82	LOW,LOW,5.8=6,7=24=15,0.204@23.38,22.62	82.205	55.765	-26.44
Fam113b	Pced1b	MmuALTA0006749-2/2	chr15:97214456-	3	chr15:97207719,97214459+97214456-	Alt3	42.12	LOW,LOW,100.00,14=33=0,C3@13.90,19.10	41.19	OK,OK,100.00,24=58=0,C3@23.89,34.11	39.95	LOW,LOW,100.00,10=25=0,C3@9.99,15.01	34.54	VLOW,VLOW,100.00,8=23=0,C3@7.94,15.06	36.89	OK,OK,100.00,23=62=0,C3@22.87,39.13	38.27	LOW,LOW,100.00,15=39=0,C3@14.93,24.07	31.26	VLOW,VLOW,100.00,6=19=0,C3@5.94,13.06	34.84	LOW,LOW,100.00,13=37=0,C3@12.89,24.11	38.60	VLOW,VLOW,100.00,7=18=0,C3@6.95,11.05	58.61	LOW,LOW,100.00,17=29=0,C3@17.00,12.00	52.83	OK,OK,100.00,36=68=0,C3@35.92,32.08	48.51	LOW,LOW,100.00,19=39=0,C3@18.92,20.08	36.405	53.56	17.155
Fam116b	Dennd6b	MmuEX0017853	chr15:89023366-89023549	184	chr15:89026650,89023366-89023549,89021459	S	46.4	N,N,4=5=5,OK,S@6.50,7.50	38.44	VLOW,VLOW,6=7=10,OK,S@8.84,14.16	27.69	N,N,2=2=5,OK,S@2.49,6.51	26.76	VLOW,LOW,9=2=14,B1,S@6.69,18.31	29.8	OK,OK,18=9=30,OK,S@16.99,40.01	32.25	LOW,LOW,9=7=16,OK,S@10.32,21.68	20.18	VLOW,VLOW,5=2=13,B1,S@4.04,15.96	33.20	LOW,LOW,13=6=18,OK,S@12.28,24.72	53.09	N,N,8=4=5,OK,S@9.03,7.97	21.69	OK,OK,7=8=26,OK,S@8.89,32.11	18.56	OK,OK,12=15=57,OK,S@15.59,68.41	15.73	OK,OK,5=7=31,OK,S@6.76,36.24	29.505	18.71	-10.795
Fam116b	Dennd6b	MmuINT0060593	chr15:89018640-89018889	250	chr15:89018890-89018952=89018584-89018639:-	IR-S	3.67	VLOW,VLOW,0.2=151,1=0=13,0.714@0.52,13.6	7.25	LOW,LOW,0.5=151,3=0=19,0.364@1.61,20.57	14.16	N,N,0.2=151,2=0=6,0.51@1.14,6.92	9.09	VLOW,VLOW,0.5=151,0=2=10,0.51@1.09,10.91	11.9	OK,OK,1.6=151,0=6=22,0.133@3.36,24.85	14.07	VLOW,VLOW,1.2=151,0=4=12,0.26@2.28,13.93	7.66	VLOW,VLOW,0.7=151,1=1=12,0.918@1.08,12.98	4.32	OK,OK,0.9=151,2=1=33,0.802@1.57,34.68	2.31	OK,OK,0.2=151,1=0=21,0.714@0.51,21.67	1.68	OK,OK,1.2=151,1=0=29,0.714@0.51,29.73	0.98	OK,OK,1.6=151,1=0=50,0.51@0.5,50.86	0	OK,OK,0.5=151,0=0=21,1@0,21.12	11.58	0.84	-10.74
Fam126a	Fam126a	MmuEX0017910	chr5:23471952-23472249	298	chr5:23485306,23471952-23472249,23471176	C1	64.41	SOK,SOK,106=150=66,OK,S@207.40,114.60	60.67	SOK,SOK,192=250=134,OK,S@349.46,226.54	56.21	SOK,SOK,86=100=68,OK,S@142.77,111.23	84.09	SOK,SOK,84=120=18,OK,S@186.68,35.32	76.39	SOK,SOK,145=252=57,OK,S@346.81,107.19	69.58	SOK,SOK,61=132=39,OK,S@161.43,70.57	71.03	SOK,SOK,76=119=37,OK,S@164.79,67.21	72.00	SOK,SOK,175=254=78,OK,S@365.04,141.96	72.83	SOK,SOK,99=135=41,OK,S@200.28,74.72	60.85	SOK,SOK,71=130=60,OK,S@158.82,102.18	61.24	SOK,SOK,141=261=118,OK,S@318.45,201.55	61.64	SOK,SOK,70=131=58,OK,S@159.65,99.35	76.835	61.245	-15.59
Fam160a2	Fhip2b	MmuALTD0005220-2/3	chr7:112533460-112533665	42	chr7:112533502+112533460+112533442-112533665,112533086	Alt5	59.88	LOW,LOW,100.00,23=38=0,S@22.75,15.25	60.96	OK,OK,100.00,53=86=0,S@52.43,33.57	61.82	OK,OK,100.00,30=48=0,S@29.67,18.33	56.67	OK,OK,97.10,39=68=2,S@38.54,29.46	58.75	SOK,SOK,97.73,104=175=4,S@102.81,72.19	60.07	SOK,SOK,98.13,65=107=2,S@64.27,42.73	55.35	OK,OK,100.00,37=66=0,S@36.53,29.47	57.64	SOK,SOK,98.61,84=144=2,S@83.00,61.00	59.58	OK,OK,97.46,47=78=2,S@46.47,31.53	69.1	SOK,SOK,100.00,92=132=0,S@91.21,40.79	68.85	SOK,SOK,98.76,166=239=3,S@164.55,74.45	68.54	SOK,SOK,97.27,74=107=3,S@73.34,33.66	58.37	68.82	10.45
Fam160a2	Fhip2b	MmuINT0061001	chr7:112533087-112533501	415	chr7:112533502-112533665=112532295-112533086:-	IR-S	59.87	VLOW,VLOW,0.0=21,43=0=14,5.21e-07@34.37,23.04	57.74	SOK,SOK,0.0=21,90=0=32,7.05e-14@70.99,51.95	55.91	LOW,LOW,0.0=21,47=0=18,1.36e-07@36.64,28.89	45.23	OK,OK,0.0=21,51=0=30,3.53e-08@37.04,44.85	44.8	SOK,SOK,0.0=21,122=0=73,1.49e-18@88.32,108.83	44.51	SOK,SOK,0.0=21,71=0=43,4.22e-11@51.3,63.96	46.55	OK,OK,0.0=21,52=0=29,2.52e-08@38.1,43.75	45.77	SOK,SOK,1.7=21,106=0=61,3.24e-16@77.26,91.54	45.04	OK,OK,1.7=21,54=0=32,1.29e-08@39.16,47.78	57.58	SOK,SOK,1.7=21,109=0=39,1.18e-16@85.88,63.27	56.68	SOK,SOK,1.7=21,202=0=75,3.03e-30@158.25,120.95	55.65	SOK,SOK,0.0=21,93=0=36,2.57e-14@72.38,57.68	44.87	56.615	11.745
Fam173b	Atpsckmt	MmuEX0018092	chr15:31533204-31533329	126	chr15:31531904,31533204-31533329,31546626	C3	25.58	LOW,LOW,0=11=16,Bl,C3@6.91,20.09	20.99	OK,OK,0=17=32,B3,C3@10.29,38.71	15.79	LOW,LOW,0=6=16,Bn,C2@3.47,18.53	36	OK,OK,0=27=24,B3,C3@18.36,32.64	28.67	SOK,SOK,0=53=66,B3,C3@34.12,84.88	23.68	OK,OK,0=26=42,B3,C3@16.10,51.90	25.00	VLOW,VLOW,0=8=12,Bn,C2@5.00,15.00	35.00	OK,OK,0=28=26,B3,C3@18.90,35.10	41.67	VLOW,VLOW,0=20=14,B3,C3@14.17,19.83	17.88	OK,OK,0=27=62,B3,C2@15.91,73.09	17.48	SOK,SOK,0=44=104,B3,C2@25.87,122.13	16.88	OK,OK,0=17=42,B3,C2@9.96,49.04	29.84	17.38	-12.46
Fam173b	Atpsckmt	MmuEX0018093	chr15:31535666-31535943	278	chr15:31531904,31535666-31535943,31546626	C3	66.67	OK,OK,15=33=12,B1,C3@40.00,20.00	67.61	SOK,SOK,26=70=23,B1,C3@80.46,38.54	68.57	LOW,LOW,11=37=11,B1,C3@40.46,18.54	71.43	SOK,SOK,32=63=19,OK,C3@81.43,32.57	66.86	SOK,SOK,69=133=50,OK,C3@168.49,83.51	63.27	SOK,SOK,37=70=31,OK,C3@87.31,50.69	66.67	LOW,LOW,10=30=10,B1,C3@33.34,16.66	71.81	SOK,SOK,33=74=21,B1,C3@91.92,36.08	75.28	OK,OK,23=44=11,OK,C3@58.72,19.28	54.75	SOK,SOK,39=82=50,B1,C3@93.62,77.38	55.97	SOK,SOK,58=171=90,B1,C3@178.54,140.46	57.41	SOK,SOK,19=89=40,B1,C3@84.97,63.03	67.35	56.08	-11.27
Fam185a	Fam185a	MmuEX0018155	chr5:20944518-20944656	139	chr5:20939601,20944518-20944656,20953134	S	74.19	VLOW,VLOW,17=6=4,B1,S@20.03,6.97	75.51	OK,OK,22=15=6,OK,S@32.47,10.53	77.78	N,N,5=9=2,OK,C1@12.44,3.56	76.74	OK,OK,36=30=10,OK,C1@58.32,17.68	71.43	SOK,SOK,80=65=29,OK,C1@124.29,49.71	67.52	OK,OK,44=35=19,OK,C1@66.17,31.83	82.14	OK,OK,25=21=5,OK,C1@41.89,9.11	76.74	SOK,SOK,56=43=15,OK,C1@87.48,26.52	72.60	OK,OK,31=22=10,OK,C1@45.74,17.26	87.41	SOK,SOK,87=38=9,B1,S@117.13,16.87	85.62	SOK,SOK,167=107=23,OK,S@254.29,42.71	84.18	SOK,SOK,80=69=14,OK,S@137.21,25.79	72.13	85.795	13.665
Fam193a	Fam193a	MmuEX0018215	chr5:34782997-34783239	243	chr5:34782882,34782997-34783239,34785950	S	92.38	SOK,SOK,86=108=8,OK,S@186.61,15.39	93.23	SOK,SOK,153=205=13,OK,S@345.88,25.12	94.25	SOK,SOK,67=97=5,OK,S@159.28,9.72	94.12	SOK,SOK,64=64=4,OK,S@124.24,7.76	94.23	SOK,SOK,150=144=9,OK,S@285.52,17.48	94.32	SOK,SOK,86=80=5,OK,S@161.29,9.71	95.97	SOK,SOK,69=74=3,OK,S@140.12,5.88	95.93	SOK,SOK,154=176=7,OK,S@323.28,13.72	95.90	SOK,SOK,85=102=4,OK,S@183.17,7.83	81.94	SOK,SOK,135=101=26,OK,S@214.68,47.32	81.65	SOK,SOK,251=194=50,OK,S@404.17,90.83	81.32	SOK,SOK,116=93=24,OK,S@189.48,43.52	94.22	81.63	-12.59
Fam193b	Fam193b	MmuEX0018221	chr13:55671066-55671249	184	chr13:55672136,55671066-55671249,55657586	C3	31.03	OK,OK,0=18=20,B3,C2@11.79,26.21	35.65	OK,OK,0=41=37,B3,C2@27.81,50.19	40.35	LOW,LOW,0=23=17,B3,C3@16.14,23.86	14.81	OK,OK,0=8=23,Bn,C3@4.59,26.41	16.24	OK,OK,0=19=49,B3,C3@11.04,56.96	17.46	OK,OK,0=11=26,Bl,C3@6.46,30.54	41.94	LOW,LOW,0=26=18,B3,C2@18.45,25.55	41.89	SOK,SOK,0=62=43,B3,C2@43.98,61.02	41.86	OK,OK,0=36=25,B3,C3@25.53,35.47	30.56	OK,OK,0=22=25,B3,C3@14.36,32.64	30.61	OK,OK,0=45=51,B3,C3@29.39,66.61	30.67	OK,OK,0=23=26,B3,C3@15.03,33.97	16.135	30.615	14.48
Fam36a	Cox20	MmuINT0061556	chr1:180251991-180252072	82	chr1:180251876-180251990=180252073-180252136:+	IR-S	24.79	SOK,SOK,97.6=33,54=95=226,0.975@92.96,282.04	23.23	SOK,SOK,179.2=33,97=176=451,0.993@168.19,555.81	21.6	SOK,SOK,81.7=33,43=81=225,0.936@75.38,273.62	35.71	SOK,SOK,68.9=33,60=60=108,1@81.42,146.58	38.74	SOK,SOK,163.3=33,133=149=223,1@195.64,309.36	41.33	SOK,SOK,94.4=33,73=89=115,1@114.48,162.52	16.03	SOK,SOK,83.8=33,51=62=296,0.992@65.56,343.44	17.46	SOK,SOK,179.2=33,116=145=617,1@153.3,724.7	18.73	SOK,SOK,95.5=33,65=83=321,1@87.84,381.16	48.43	SOK,SOK,148.5=33,119=127=131,1@182.58,194.42	50.64	SOK,SOK,294.8=33,258=253=249,1@384.86,375.14	52.89	SOK,SOK,146.4=33,139=126=118,1@202.57,180.43	38.52	50.66	12.14
Fam48a	Supt20	MmuALTA0006918-2/3	chr3:54521261-54521567	237	chr3:54519611,54521498+54521261+54521258-54521567	Alt3	60.56	OK,OK,100.00,43=71=0,S@43.00,28.00	62.41	SOK,SOK,100.00,88=141=0,S@88.00,53.00	64.29	OK,OK,100.00,45=70=0,S@45.00,25.00	40	OK,OK,100.00,26=65=0,S@26.00,39.00	43.93	SOK,SOK,100.00,76=173=0,S@76.00,97.00	46.3	SOK,SOK,100.00,50=108=0,S@50.00,58.00	64.53	SOK,SOK,100.00,111=172=0,S@110.99,61.01	62.89	SOK,SOK,100.00,222=353=0,S@222.00,131.00	61.33	SOK,SOK,100.00,111=181=0,S@111.01,69.99	58.12	SOK,SOK,99.01,68=117=1,S@68.00,49.00	55.92	SOK,SOK,99.45,118=211=1,S@117.99,93.01	53.19	OK,OK,100.00,50=94=0,S@50.00,44.00	43.15	55.655	12.505
Fam82b	Rmdn1	MmuEX0018481	chr4:19507537-19507654	118	chr4:19502474,19507537-19507654,19513923	S	94.2	OK,OK,24=41=2,OK,S@63.11,3.89	89.23	SOK,SOK,45=71=7,OK,S@109.75,13.25	83.61	OK,OK,21=30=5,OK,S@46.82,9.18	96.55	OK,OK,16=40=1,B1,S@55.03,1.97	98.11	SOK,SOK,29=75=1,B1,S@103.02,1.98	100	LOW,LOW,13=35=0,B1,S@48.00,0.00	82.86	OK,OK,25=33=6,OK,S@53.03,10.97	88.31	SOK,SOK,52=84=9,OK,S@128.05,16.95	92.86	OK,OK,27=51=3,OK,S@75.22,5.78	84	LOW,LOW,14=28=4,OK,S@38.64,7.36	83.33	OK,OK,31=59=9,OK,S@82.50,16.50	82.76	OK,OK,17=31=5,OK,S@43.86,9.14	98.275	83.38	-14.895
Fancc	Fancc	MmuEX6058939	chr13:63499391-63499485	95	chr13:63501542,63499391-63499485,63463000	ANN	100	VLOW,VLOW,17=6=0,B1,C1@23.00,0.00	100	LOW,LOW,29=13=0,B1,C1@42.00,0.00	100	VLOW,VLOW,12=7=0,OK,C1@19.00,0.00	89.47	LOW,LOW,16=17=2,OK,C1@31.31,3.69	83.13	OK,OK,38=29=7,OK,C1@61.52,12.48	77.78	LOW,LOW,22=12=5,OK,C1@30.33,8.67	100.00	LOW,LOW,16=10=0,OK,S@26.00,0.00	100.00	OK,OK,34=17=0,OK,S@51.00,0.00	100.00	VLOW,VLOW,18=7=0,B1,C1@25.00,0.00	95.68	OK,OK,25=18=1,OK,S@42.10,1.90	97.63	OK,OK,47=33=1,OK,S@79.08,1.92	100	OK,OK,22=15=0,OK,C1@37.00,0.00	83.625	97.84	14.215
Fbxl20	Fbxl20	MmuINT0063093	chr11:97956508-97958242	1735	chr11:97958243-97958373=97956447-97956507:-	IR-S	5.08	OK,OK,2.6=93,1=2=28,0.677@1.57,29.43	6.54	OK,OK,3.0=93,4=3=50,0.892@3.73,53.27	8.33	OK,OK,0.4=93,3=1=22,0.364@2.17,23.83	0	VLOW,VLOW,0.4=93,0=0=13,1@0,13	0	OK,OK,0.4=93,0=0=32,1@0,32	0	LOW,LOW,0.0=93,0=0=19,1@0,19	1.18	OK,OK,2.6=93,1=0=42,0.364@0.51,42.49	4.7	OK,OK,6.0=93,7=0=71,0.0949@3.67,74.33	9.38	OK,OK,3.4=93,6=0=29,0.133@3.28,31.72	12.28	OK,OK,0.8=93,3=4=25,0.558@3.93,28.07	10.53	OK,OK,1.9=93,6=6=51,0.588@6.63,56.37	8.77	OK,OK,1.1=93,3=2=26,0.677@2.72,28.28	0	10.525	10.525
Fbxl3	Fbxl3	MmuALTD0005422-1/2	chr14:103498573-	0	chr14:103498573+103498379-,103494758	Alt5	14	SOK,SOK,100.00,16=114=0,C1@15.96,98.04	16.62	SOK,SOK,100.00,37=222=0,C1@36.90,185.10	19.39	SOK,SOK,100.00,21=108=0,C1@20.94,87.06	5.08	SOK,SOK,100.00,9=177=0,S@8.99,168.01	6.99	SOK,SOK,100.00,24=343=0,S@23.98,319.02	9.02	SOK,SOK,100.00,15=166=0,S@14.97,151.03	17.16	OK,OK,100.00,11=64=0,C1@10.98,53.02	19.32	SOK,SOK,100.00,24=124=0,C1@23.96,100.04	21.62	OK,OK,100.00,13=60=0,C1@12.97,47.03	26.23	SOK,SOK,100.00,31=118=0,C1@30.95,87.05	27.67	SOK,SOK,100.00,51=184=0,C1@50.91,133.09	30.25	OK,OK,100.00,20=66=0,C1@19.96,46.04	7.05	28.24	21.19
Fbxo9	Fbxo9	MmuINT0063409	chr9:77952162-77956808	4647	chr9:77956809-77956860=77952078-77952161:-	IR-C	33.33	N,N,0.0=9,4=0=4,0.26@2.67,5.33	39.13	N,N,0.0=9,9=0=7,0.0484@6.26,9.74	45.45	N,N,0.0=9,5=0=3,0.186@3.64,4.36	2.7	LOW,LOW,0.0=9,0=1=18,0.714@0.51,18.49	4.26	OK,OK,0.0=9,3=1=45,0.364@2.09,46.91	5.26	OK,OK,0.0=9,3=0=27,0.364@1.58,28.42	50	N,N,0.0=9,4=0=2,0.26@3,3	36.84	N,N,0.0=9,7=0=6,0.0949@4.79,8.21	27.27	N,N,0.0=9,3=0=4,0.364@1.91,5.09	11.11	OK,OK,0.0=9,6=0=24,0.133@3.33,26.67	15.66	OK,OK,0.0=9,13=0=35,0.0126@7.52,40.48	24.14	VLOW,VLOW,0.0=9,7=0=11,0.0949@4.35,13.65	3.98	17.625	13.645
Fbxw9	Fbxw9	MmuINT0063609	chr8:87588396-87588479	84	chr8:87588283-87588395=87588480-87588571:+	IR-S	30.97	OK,OK,19.0=35,11=24=39,0.719@22.92,51.08	32.69	SOK,SOK,40.0=35,23=45=70,0.862@45.11,92.89	34.74	OK,OK,21.0=35,12=21=31,0.88@22.23,41.77	17.65	OK,OK,7.0=35,5=4=21,0.82@5.29,24.71	18.46	OK,OK,18.0=35,12=12=53,0.94@14.21,62.79	18.99	OK,OK,11.0=35,7=8=32,0.888@8.93,38.07	26.19	OK,OK,13.0=35,8=14=31,0.852@13.88,39.12	27.49	SOK,SOK,25.0=35,19=28=62,0.972@29.96,79.04	28.74	OK,OK,12.0=35,11=14=31,0.969@16.09,39.91	36.08	OK,OK,28.0=35,12=23=31,0.654@23.81,42.19	31.52	SOK,SOK,48.0=35,18=40=63,0.469@38.14,82.86	26.44	OK,OK,20.0=35,6=17=32,0.354@14.54,40.46	18.32	31.26	12.94
Fer	Fer	MmuEX0019051	chr17:64227346-64227491	146	chr17:64213408,64227346-64227491,64245367	C3	7.9	OK,OK,2=2=23,OK,C3@2.13,24.87	6.58	OK,OK,4=3=49,OK,C3@3.68,52.32	5.38	OK,OK,2=1=26,OK,C3@1.56,27.44	25.98	OK,OK,3=16=27,B2,C3@11.95,34.05	21.44	OK,OK,8=20=51,B1,C3@16.94,62.06	15.61	OK,OK,5=4=24,OK,C3@5.15,27.85	12.83	OK,OK,5=6=37,OK,C3@6.16,41.84	8.96	SOK,SOK,6=13=96,B1,C3@10.30,104.70	6.35	OK,OK,1=7=59,B2,C3@4.25,62.75	8.33	OK,OK,7=1=43,B2,C3@4.25,46.75	8.55	OK,OK,9=6=79,OK,C3@8.04,85.96	8.82	OK,OK,2=5=36,B1,C3@3.79,39.21	20.795	8.575	-12.22
Fer	Fer	MmuALTA0007178-2/2	chr17:64330829-64330945	3	chr17:64322506,64330832+64330829-64330945	Alt3	53.01	OK,OK,100.00,44=83=0,S@44.00,39.00	65.1	SOK,SOK,100.00,97=149=0,S@97.00,52.00	80.3	OK,OK,100.00,53=66=0,S@53.00,13.00	58.54	OK,OK,100.00,48=82=0,S@48.00,34.00	57.92	SOK,SOK,99.46,106=183=1,S@105.99,77.01	57.43	SOK,SOK,99.02,58=101=1,S@58.00,43.00	61.00	SOK,SOK,100.00,61=100=0,S@61.00,39.00	65.67	SOK,SOK,100.00,132=201=0,S@132.00,69.00	70.30	SOK,SOK,100.00,71=101=0,S@71.00,30.00	66.17	SOK,SOK,100.00,88=133=0,S@88.01,44.99	69.14	SOK,SOK,100.00,186=269=0,S@185.99,83.01	72.06	SOK,SOK,100.00,98=136=0,S@98.00,38.00	57.985	69.115	11.13
Fggy	Fggy	MmuEX0019187	chr4:95510764-95510884	121	chr4:95504350,95510764-95510884,95516273	S	84.79	LOW,LOW,18=15=3,OK,C1@30.52,5.48	83.28	OK,OK,32=27=6,OK,S@54.13,10.87	81.45	VLOW,VLOW,14=12=3,OK,S@23.62,5.38	100	VLOW,VLOW,6=11=0,OK,C1@17.00,0.00	100	OK,OK,19=20=0,OK,S@39.00,0.00	100	VLOW,VLOW,13=9=0,OK,S@22.00,0.00	80.61	OK,OK,19=30=6,OK,S@44.34,10.66	85.19	SOK,SOK,51=51=9,OK,S@94.56,16.44	89.94	OK,OK,32=21=3,OK,S@50.37,5.63	85.37	VLOW,VLOW,11=12=2,OK,S@21.34,3.66	85.39	OK,OK,20=26=4,OK,S@42.70,7.31	85.41	VLOW,VLOW,9=14=2,OK,S@21.35,3.65	100	85.39	-14.61
Figf	Vegfd	MmuEX0019249	chrX:160823736-160823961	226	chrX:160811851,160823736-160823961,160829534	C1	NA	N,N,0=0=0,Bn,S@0,0	100	N,N,0=3=0,Bn,S@3.00,0.00	100	N,N,0=3=0,Bn,S@3.00,0.00	100	VLOW,VLOW,7=10=0,OK,S@17.00,0.00	100	LOW,LOW,14=21=0,OK,S@35.00,0.00	100	VLOW,VLOW,7=11=0,OK,S@18.00,0.00	100.00	LOW,LOW,10=26=0,B1,C1@36.00,0.00	95.18	OK,OK,32=50=2,OK,S@79.95,4.05	91.77	OK,OK,22=24=2,OK,S@44.05,3.95	90.47	OK,OK,21=18=2,OK,S@37.09,3.91	88.83	OK,OK,40=42=5,OK,S@77.28,9.72	87.39	OK,OK,19=24=3,OK,S@40.20,5.80	100	88.93	-11.07
Figf	Vegfd	MmuINT0064554	chrX:160838791-160839938	1148	chrX:160838595-160838790=160839939-160840579:+	IR-S	67.33	N,N,0.5=151,2=2=1,0.51@3.45,1.67	50.75	N,N,0.9=151,2=2=2,0.802@3.11,3.01	0	N,N,0.5=151,0=0=1,1@0,1	29.18	LOW,LOW,0.9=151,6=6=15,0.36@7.98,19.38	27.06	OK,OK,1.6=151,9=9=25,0.289@11.78,31.76	23.61	VLOW,VLOW,0.7=151,3=3=10,0.677@3.82,12.36	27.82	OK,OK,3.5=151,5=12=23,0.287@11.33,29.4	30.67	OK,OK,7.2=151,11=28=46,0.13@26.59,60.11	33.3	OK,OK,3.7=151,6=16=23,0.24@15.31,30.66	41.18	VLOW,VLOW,1.4=151,9=10=14,0.102@13.84,19.77	41.37	OK,OK,2.5=151,19=22=30,0.0365@29.92,42.41	41.53	LOW,LOW,1.2=151,10=12=16,0.0594@16.08,22.64	26.395	41.355	14.96
Flt3	Flt3	MmuEX0019357	chr5:148181008-148181147	140	chr5:148182033,148181008-148181147,148180919	S	100	VLOW,VLOW,6=11=0,OK,S@17.00,0.00	100	VLOW,VLOW,8=17=0,B1,S@25.00,0.00	100	N,N,2=6=0,B1,S@8.00,0.00	84.36	VLOW,VLOW,15=7=2,B1,C1@20.25,3.75	90.48	OK,OK,34=24=3,OK,S@55.19,5.81	94.66	LOW,LOW,19=17=1,OK,S@35.02,1.98	92.19	VLOW,VLOW,14=10=1,OK,S@23.05,1.95	90.77	OK,OK,24=16=2,OK,S@38.12,3.88	88.71	VLOW,VLOW,10=6=1,OK,C1@15.08,1.92	100	VLOW,VLOW,20=9=0,B1,S@29.00,0.00	100	OK,OK,41=23=0,OK,S@64.00,0.00	100	LOW,LOW,21=14=0,OK,S@35.00,0.00	89.51	100	10.49
Flywch1	Flywch1	MmuEX0019365	chr17:23907202-23907295	94	chr17:23908382,23907202-23907295+23907299,23900285	S	63.02	SOK,SOK,77=90=49,OK,S@136.12,79.88	63.55	SOK,SOK,122=157=80,OK,S@228.14,130.86	64.37	SOK,SOK,45=67=31,OK,S@92.05,50.95	49.47	SOK,SOK,51=90=72,OK,S@105.37,107.63	47.48	SOK,SOK,121=190=172,OK,S@229.33,253.67	45.95	SOK,SOK,70=100=100,OK,S@124.07,145.94	41.05	SOK,SOK,29=49=56,OK,S@55.01,78.99	41.51	SOK,SOK,72=104=124,OK,S@124.53,175.47	41.88	SOK,SOK,43=55=68,OK,S@69.52,96.48	57.89	SOK,SOK,122=186=112,OK,S@243.14,176.86	57.88	SOK,SOK,227=342=207,OK,S@449.15,326.85	57.87	SOK,SOK,105=156=95,OK,S@206.02,149.98	47.71	57.88	10.17
Fmnl2	Fmnl2	MmuEX0019399	chr2:52989446-52989492	47	chr2:52986010,52989446-52989492+52989539,52990874	C3	67.57	OK,OK,40=35=18,OK,S@62.84,30.16	68.91	SOK,SOK,71=62=30,OK,S@112.32,50.68	70.73	OK,OK,31=27=12,OK,S@49.51,20.49	85.47	SOK,SOK,70=83=13,OK,S@141.88,24.12	86.41	SOK,SOK,148=170=25,OK,S@296.39,46.61	87.3	SOK,SOK,78=87=12,OK,S@154.52,22.48	86.21	SOK,SOK,63=62=10,OK,S@116.38,18.62	85.02	SOK,SOK,138=123=23,OK,S@241.46,42.54	83.95	SOK,SOK,75=61=13,OK,S@125.09,23.91	67.82	SOK,SOK,109=127=56,OK,S@198.03,93.97	67.62	SOK,SOK,205=246=108,OK,S@378.00,181.00	67.4	SOK,SOK,96=119=52,OK,S@179.96,87.04	86.385	67.61	-18.775
Fnbp1	Fnbp1	MmuEX0019443	chr2:30908505-30908600	96	chr2:30909544,30908505-30908600+30908657+30908687,30896034	C1	99.39	SOK,SOK,83=229=1,B1,C1@311.09,1.91	98.37	SOK,SOK,169=418=5,B1,S@582.35,9.65	97.21	SOK,SOK,86=189=4,B1,S@271.22,7.78	99.32	SOK,SOK,102=175=1,OK,C1@276.11,1.89	98.56	SOK,SOK,242=394=5,OK,C1@631.77,9.23	98	SOK,SOK,140=219=4,OK,C1@355.74,7.26	98.02	SOK,SOK,72=201=3,B1,C1@270.54,5.46	98.34	SOK,SOK,151=413=5,B1,C1@559.55,9.45	98.66	SOK,SOK,79=212=2,B1,S@289.07,3.93	83	SOK,SOK,156=208=37,OK,C1@332.83,68.17	85.67	SOK,SOK,267=433=56,OK,C1@647.67,108.33	88.84	SOK,SOK,111=225=19,B1,C1@315.38,39.62	98.66	85.92	-12.74
Fpgt	Fpgt	MmuEX0019596	chr3:154755899-154755972	74	chr3:154756263,154755899-154755972,154754522	S	30.56	OK,OK,0=22=25,B3,S@14.36,32.64	30.71	OK,OK,0=39=44,B3,S@25.49,57.51	30.91	LOW,LOW,0=17=19,B3,S@11.13,24.87	47.69	LOW,LOW,0=31=17,B3,S@22.89,25.11	46.67	OK,OK,0=63=36,B3,S@46.20,52.80	45.71	LOW,LOW,0=32=19,B3,S@23.31,27.69	24.39	OK,OK,1=19=31,B2,S@12.44,38.56	23.81	OK,OK,4=31=56,B2,S@21.67,69.33	23.08	OK,OK,3=12=25,B1,S@9.23,30.77	30.77	OK,OK,0=32=36,B3,S@20.92,47.08	33.68	SOK,SOK,1=64=64,B2,S@43.45,85.55	37.08	OK,OK,1=32=28,B2,S@22.62,38.38	46.7	33.925	-12.775
Fzd5	Fzd5	MmuALTD0005724-2/2	chr1:64783707-	107	chr1:64783814+64783707-,64783427	Alt5	82.76	LOW,LOW,100.00,24=29=0,S@24.00,5.00	71.93	OK,OK,100.00,41=57=0,S@41.00,16.00	60.71	LOW,LOW,100.00,17=28=0,S@17.00,11.00	48.78	OK,OK,100.00,20=41=0,S@20.00,21.00	53.57	SOK,SOK,100.00,60=112=0,S@60.00,52.00	56.34	OK,OK,100.00,40=71=0,S@40.00,31.00	60.87	VLOW,VLOW,100.00,14=23=0,S@14.00,9.00	67.65	OK,OK,100.00,46=68=0,S@46.00,22.00	71.11	OK,OK,100.00,32=45=0,S@32.00,13.00	63.64	OK,OK,100.00,49=77=0,S@49.00,28.00	64.67	SOK,SOK,100.00,97=150=0,S@97.01,52.99	65.75	OK,OK,100.00,48=73=0,S@48.00,25.00	52.56	64.695	12.135
Galns	Galns	MmuEX0019980	chr8:125115338-125115440	103	chr8:125119666,125115338-125115440,125108933	C3	93.18	OK,OK,44=38=3,OK,C3@79.20,5.80	93.79	SOK,SOK,84=67=5,OK,C3@146.31,9.69	94.52	OK,OK,40=29=2,OK,C3@67.11,3.89	96.67	OK,OK,27=31=1,OK,C2@57.04,1.96	98.72	SOK,SOK,85=69=1,OK,C3@153.02,1.98	100	OK,OK,58=38=0,OK,C3@96.00,0.00	94.87	SOK,SOK,65=46=3,OK,C3@108.15,5.85	94.40	SOK,SOK,129=107=7,OK,C3@229.39,13.61	93.99	SOK,SOK,64=61=4,OK,C3@121.25,7.75	88.24	SOK,SOK,61=44=7,OK,C3@98.83,13.17	87.83	SOK,SOK,114=88=14,OK,C3@189.71,26.29	87.39	SOK,SOK,53=44=7,OK,C3@90.89,13.11	98.335	87.815	-10.52
Galnt2	Galnt2	MmuEX6038943	chr8:126819258-126819351	94	chr8:126755549,126819258-126819351,126829415	ANN	63.52	SOK,SOK,135=207=87,OK,C2@272.50,156.50	64.82	SOK,SOK,250=395=155,OK,C2@518.56,281.44	66.37	SOK,SOK,115=188=68,OK,C2@246.23,124.77	45.41	SOK,SOK,108=170=148,OK,C2@193.45,232.55	42.39	SOK,SOK,221=382=363,OK,C2@409.49,556.51	40.1	SOK,SOK,113=212=215,OK,C2@216.54,323.46	50.39	SOK,SOK,108=181=126,OK,C2@209.12,205.88	45.97	SOK,SOK,244=344=306,OK,C2@410.97,483.03	42.38	SOK,SOK,136=163=180,OK,C2@203.00,276.00	55.7	SOK,SOK,190=281=166,OK,C2@354.81,282.19	53.37	SOK,SOK,359=558=355,OK,C2@678.87,593.13	51.11	SOK,SOK,169=277=189,OK,C2@324.55,310.45	42.755	53.405	10.65
Galnt2	Galnt2	MmuEX6038940	chr8:126848171-126848236	66	chr8:126847959,126848171-126848236,126851992	ANN	57.51	SOK,SOK,152=117=88,OK,C2@205.31,151.69	58.13	SOK,SOK,278=211=156,OK,C2@374.94,270.06	58.89	SOK,SOK,126=94=68,OK,C2@169.60,118.40	37.09	SOK,SOK,101=96=148,OK,C2@127.96,217.04	37.56	SOK,SOK,271=222=363,OK,C2@321.51,534.49	37.88	SOK,SOK,170=126=215,OK,C2@193.57,317.43	38.88	SOK,SOK,99=82=126,OK,C2@119.36,187.64	38.02	SOK,SOK,225=200=307,OK,C2@278.31,453.69	37.40	SOK,SOK,126=118=181,OK,C2@158.95,266.05	52.33	SOK,SOK,241=168=165,OK,C2@300.37,273.63	49.43	SOK,SOK,454=329=355,OK,C2@562.51,575.49	46.6	SOK,SOK,213=161=190,OK,C2@262.82,301.18	37.485	49.465	11.98
Galnt2	Galnt2	MmuEX6038942	chr8:126847572-126847670	99	chr8:126829568,126847572-126847670,126847892	ANN	68.44	SOK,SOK,242=189=88,OK,C1@355.20,163.80	70.25	SOK,SOK,467=365=156,OK,C1@694.07,293.93	72.31	SOK,SOK,225=176=68,OK,C1@339.13,129.87	46.63	SOK,SOK,160=132=148,OK,C2@205.17,234.83	44.68	SOK,SOK,346=316=363,OK,C2@457.97,567.03	43.25	SOK,SOK,186=184=215,OK,C2@253.01,331.99	52.22	SOK,SOK,166=145=126,OK,C2@228.20,208.80	51.40	SOK,SOK,405=328=307,OK,C2@534.56,505.44	50.82	SOK,SOK,239=183=181,OK,C2@306.44,296.56	61.01	SOK,SOK,295=288=165,OK,C2@456.35,291.65	57.66	SOK,SOK,570=521=355,OK,C2@833.76,612.24	54.24	SOK,SOK,275=233=190,OK,C2@378.60,319.40	44.94	57.625	12.685
Galnt2	Galnt2	MmuEX6038941	chr8:126847892-126847959	68	chr8:126847670,126847892-126847959,126848171	ANN	63.18	SOK,SOK,189=152=88,OK,C2@271.04,157.96	64.61	SOK,SOK,365=278=156,OK,C2@516.23,282.77	66.29	SOK,SOK,176=126=68,OK,C2@245.27,124.73	41.08	SOK,SOK,132=101=148,OK,C2@156.51,224.49	41.73	SOK,SOK,316=271=363,OK,C2@396.43,553.56	42.17	SOK,SOK,184=170=215,OK,C2@239.95,329.05	46.17	SOK,SOK,145=99=126,OK,C2@170.83,199.17	44.38	SOK,SOK,328=225=307,OK,C2@381.67,478.33	43.07	SOK,SOK,183=126=181,OK,C2@211.04,278.96	58.67	SOK,SOK,288=241=165,OK,C2@407.17,286.83	54.89	SOK,SOK,521=454=355,OK,C2@730.04,599.96	50.99	SOK,SOK,233=213=190,OK,C2@324.30,311.70	41.625	54.83	13.205
Gan	Gan	MmuINT0067486	chr8:119682202-119707400	25199	chr8:119682035-119682201=119707401-119707515:+	IR-S	20.93	LOW,LOW,0.3=137,9=0=17,0.0484@5.44,20.56	29.41	OK,OK,0.3=137,20=0=24,0.0012@12.94,31.06	44	N,N,0.0=137,11=0=7,0.0247@7.92,10.08	24.32	VLOW,VLOW,0.0=137,9=0=14,0.0484@5.59,17.41	29.9	OK,OK,0.0=137,29=0=34,5.78e-05@18.84,44.16	33.33	OK,OK,0.0=137,20=0=20,0.0012@13.33,26.67	17.95	LOW,LOW,0.0=137,7=0=16,0.0949@4.13,18.87	27.27	OK,OK,0.0=137,18=0=24,0.00234@11.45,30.55	40.74	N,N,0.0=137,11=0=8,0.0247@7.74,11.26	40.21	OK,OK,0.0=137,39=0=29,2e-06@27.34,40.66	40	SOK,SOK,0.0=137,68=0=51,1.16e-10@47.6,71.4	39.73	OK,OK,0.0=137,29=0=22,5.78e-05@20.26,30.74	28.825	39.97	11.145
Gas2l1	Gas2l1	MmuINT0067675	chr11:4956693-4962157	5465	chr11:4962158-4962329=4954134-4956692:-	IR-C	58.82	N,N,0.9=151,16=4=7,0.0256@15.88,11.12	56.36	VLOW,VLOW,2.8=151,24=7=12,0.0289@24.23,18.77	52.38	N,N,1.9=151,8=3=5,0.422@8.38,7.62	31.43	OK,OK,1.4=151,19=3=24,0.0108@14.46,31.54	37.63	OK,OK,3.7=151,40=12=43,0.00167@35.78,59.31	44	LOW,LOW,2.3=151,21=9=19,0.0221@21.6,27.49	40.54	VLOW,VLOW,1.4=151,13=2=11,0.0594@10.54,15.46	46.15	OK,OK,3.7=151,34=2=21,0.000638@26.31,30.69	51.22	VLOW,VLOW,2.3=151,21=0=10,0.000854@15.88,15.12	62.16	VLOW,VLOW,4.2=151,42=4=14,0.00101@37.3,22.7	58.87	SOK,SOK,9.5=151,77=6=29,1.41e-06@65.93,46.07	55.22	LOW,LOW,5.3=151,35=2=15,0.00048@28.71,23.29	37.715	58.69	20.975
Gba2	Gba2	MmuINT0067842	chr4:43582534-43582701	168	chr4:43582702-43582827=43582361-43582533:-	IR-S	23.08	OK,OK,3.8=119,9=6=25,0.697@9.23,30.77	24.27	OK,OK,6.2=119,16=9=39,0.554@15.53,48.47	26.32	VLOW,VLOW,2.4=119,7=3=14,0.501@6.32,17.68	14.89	OK,OK,1.2=119,5=2=20,0.452@4.02,22.98	14	OK,OK,4.4=119,6=8=43,0.76@7.98,49.02	13.21	OK,OK,3.2=119,1=6=23,0.36@3.96,26.04	16.67	LOW,LOW,0.9=119,2=4=15,0.558@3.5,17.5	11.43	OK,OK,1.5=119,2=6=31,0.36@4.46,34.54	5.88	LOW,LOW,0.6=119,0=2=16,0.51@1.06,16.94	25.3	OK,OK,5.6=119,6=15=31,0.608@13.16,38.84	25.3	SOK,SOK,11.5=119,14=28=62,0.56@26.31,77.69	25.3	OK,OK,5.9=119,8=13=31,0.715@13.16,38.84	14.05	25.3	11.25
Gba2	Gba2	MmuINT0067843	chr4:43582158-43582360	203	chr4:43582361-43582533=43582053-43582157:-	IR-S	10.64	OK,OK,2.5=151,2=3=21,0.855@2.77,23.23	15.22	OK,OK,4.9=151,9=5=39,0.815@8.07,44.93	20	LOW,LOW,2.3=151,7=2=18,0.501@5.4,21.6	12.5	OK,OK,0.9=151,1=5=21,0.452@3.38,23.62	11.3	OK,OK,3.5=151,6=7=51,0.687@7.23,56.77	10.45	OK,OK,2.5=151,5=2=30,0.679@3.87,33.13	9.68	VLOW,VLOW,0.7=151,2=1=14,0.802@1.65,15.35	12.2	OK,OK,1.6=151,6=4=36,0.588@5.61,40.39	13.73	OK,OK,0.9=151,4=3=22,0.558@3.98,25.02	22.39	OK,OK,4.4=151,8=7=26,0.76@9.18,31.82	26.87	OK,OK,10.4=151,18=18=49,0.852@22.84,62.16	31.34	OK,OK,6.0=151,10=11=23,0.814@13.79,30.21	11.475	26.865	15.39
Gigyf1	Gigyf1	MmuALTA0007720-1/2	chr5:137966661-137966787	0	chr5:137966587,137966661+137966658-137966787	Alt3	57.38	VLOW,SOK,100.00,7=20=0,S@11.48,8.52	51.72	LOW,SOK,100.00,9=30=0,S@15.52,14.48	38.46	N,OK,100.00,2=10=0,S@3.85,6.15	14.29	VLOW,SOK,100.00,1=16=0,S@2.29,13.71	20	LOW,SOK,100.00,3=33=0,S@6.60,26.40	25	VLOW,SOK,100.00,2=17=0,S@4.25,12.75	38.46	VLOW,SOK,100.00,3=15=0,S@5.77,9.23	35.21	LOW,SOK,100.00,5=28=0,S@9.86,18.14	31.25	N,SOK,100.00,2=13=0,S@4.06,8.94	42.86	LOW,SOK,100.00,6=26=0,S@11.14,14.86	43.48	OK,SOK,100.00,12=51=0,S@22.17,28.83	44.12	LOW,SOK,100.00,6=25=0,S@11.03,13.97	19.645	43.49	23.845
Gm11457	Gm11457	MmuEX0020721	chr2:164588221-164588381	161	chr2:164593213,164588221-164588381,164588108	C2	14.29	N,N,0=1=3,Bn,C2@0.57,3.43	5.88	N,N,0=1=8,Bn,C2@0.53,8.47	0	N,N,0=0=5,Bn,C1@0.00,5.00	16	OK,OK,7=1=21,B2,C2@4.64,24.36	18.18	OK,OK,11=5=36,B1,C2@9.45,42.55	21.05	LOW,LOW,4=4=15,OK,C2@4.84,18.16	17.65	N,N,2=1=7,OK,C3@1.76,8.23	26.32	VLOW,VLOW,6=4=14,OK,C2@6.32,17.68	33.33	N,N,4=3=7,OK,C1@4.67,9.33	9.09	OK,OK,3=2=25,OK,C2@2.73,27.27	7.2	OK,OK,5=4=58,OK,C2@4.82,62.18	5.71	OK,OK,2=2=33,OK,C2@2.11,34.89	18.525	7.4	-11.125
Gm5595	Zfp975	MmuEX0021119	chr7:49920388-49920514	127	chr7:49948021,49920388-49920514,49920188	S	100	LOW,LOW,15=13=0,OK,S@28.00,0.00	93.22	OK,OK,26=29=2,OK,S@53.14,3.86	87.1	LOW,LOW,11=16=2,OK,S@25.26,3.74	76	VLOW,VLOW,9=10=3,OK,S@16.72,5.28	78.72	OK,OK,16=21=5,OK,S@33.06,8.94	81.82	VLOW,VLOW,7=11=2,OK,S@16.36,3.64	92.31	VLOW,VLOW,14=10=1,OK,S@23.08,1.92	93.44	OK,OK,30=27=2,OK,S@55.13,3.87	94.29	LOW,LOW,16=17=1,OK,S@32.06,1.94	89.47	LOW,LOW,13=21=2,OK,S@32.21,3.79	89.04	OK,OK,27=38=4,OK,S@61.44,7.56	88.57	LOW,LOW,14=17=2,OK,S@29.23,3.77	78.91	89.02	10.11
Gpcpd1	Gpcpd1	MmuALTA0008064-1/2	chr2:132397921-132397990	0	chr2:132403804,132397921-132397993+132397990	Alt3	67.37	OK,OK,100.00,64=95=0,S@64.00,31.00	71.43	SOK,SOK,100.00,130=182=0,S@130.00,52.00	75.86	OK,OK,100.00,66=87=0,S@66.00,21.00	64.71	VLOW,VLOW,94.13,11=17=1,S@11.00,6.00	58.97	LOW,LOW,97.35,23=39=1,S@23.00,16.00	54.55	VLOW,VLOW,100.00,12=22=0,S@12.00,10.00	72.50	OK,OK,100.00,29=40=0,S@29.00,11.00	71.84	SOK,SOK,100.00,74=103=0,S@74.00,29.00	71.43	OK,OK,100.00,45=63=0,S@45.00,18.00	100	LOW,LOW,100.00,27=27=0,S@27.00,0.00	89.29	OK,OK,100.00,50=56=0,S@50.00,6.00	79.31	LOW,LOW,100.00,23=29=0,S@23.00,6.00	59.63	89.655	30.025
Gphn	Gphn	MmuEX0021593	chr12:79594937-79595044	108	chr12:79593297,79594937-79595044,79605604	S	92.35	SOK,SOK,115=54=7,B1,S@162.54,13.46	92.24	SOK,SOK,186=123=13,OK,S@297.01,24.99	92.11	SOK,SOK,71=69=6,OK,S@134.48,11.52	87	SOK,SOK,96=78=13,OK,S@162.69,24.31	89.45	SOK,SOK,226=164=23,OK,S@369.43,43.57	91.53	SOK,SOK,130=86=10,OK,S@206.86,19.14	96.88	SOK,SOK,113=73=3,OK,S@183.10,5.90	94.39	SOK,SOK,230=176=12,OK,S@394.55,23.45	92.39	SOK,SOK,117=103=9,OK,S@211.57,17.43	70.82	SOK,SOK,122=87=43,OK,S@178.47,73.53	69.79	SOK,SOK,234=187=91,OK,S@357.32,154.68	68.8	SOK,SOK,112=100=48,OK,S@178.88,81.12	89.265	69.81	-19.455
Gpr137	Gpr137	MmuEX0021666	chr19:7014019-7014244	226	chr19:7014842,7014019-7014244,7013900	ANN	46.31	SOK,SOK,65=99=94,OK,S@119.48,138.52	49.04	SOK,SOK,140=195=172,OK,S@248.63,258.37	51.98	SOK,SOK,75=96=78,OK,S@129.43,119.57	32.8	SOK,SOK,37=48=86,OK,S@56.09,114.91	30.78	SOK,SOK,103=100=225,OK,S@131.74,296.26	29.46	SOK,SOK,66=52=139,OK,S@75.71,181.29	42.57	SOK,SOK,33=48=54,OK,S@57.47,77.53	48.49	SOK,SOK,74=124=104,OK,S@146.44,155.56	53.65	SOK,SOK,41=76=50,OK,S@89.60,77.40	41.65	SOK,SOK,89=72=111,OK,S@113.29,158.71	41.83	SOK,SOK,164=147=213,OK,S@219.19,304.81	42.02	SOK,SOK,75=75=102,OK,S@105.89,146.11	31.13	41.835	10.705
Gpr19	Gpr19	MmuEX0021703	chr6:134836909-134836954	46	chr6:134837648,134836909-134836954,134820461+134820500	C1	46.34	VLOW,VLOW,9=10=11,OK,C1@13.90,16.10	46.67	OK,OK,17=18=20,OK,C1@25.67,29.33	47.06	N,N,8=8=9,OK,S@11.77,13.23	62.26	LOW,LOW,15=18=10,OK,S@26.77,16.23	58.04	SOK,SOK,41=42=30,OK,C1@65.59,47.41	55.56	OK,OK,26=24=20,OK,C1@38.89,31.11	40.54	VLOW,VLOW,9=6=11,OK,C1@10.54,15.46	40.43	OK,OK,21=17=28,OK,C1@26.68,39.32	40.35	LOW,LOW,12=11=17,OK,C1@16.14,23.86	38.61	OK,OK,22=17=31,OK,C1@27.03,42.97	42.58	SOK,SOK,49=40=60,OK,C1@63.44,85.56	46.3	OK,OK,27=23=29,OK,C1@36.58,42.42	58.91	42.455	-16.455
Gripap1	Gripap1	MmuEX0021926	chrX:7377662-7377709	48	chrX:7377467,7377662-7377709,7378303	S	63.59	SOK,SOK,53=39=22,OK,S@72.49,41.51	63.35	SOK,SOK,78=86=41,OK,S@129.87,75.13	63.06	OK,SOK,25=47=19,B1,S@57.38,33.62	57.49	SOK,SOK,53=46=31,OK,S@74.74,55.26	63.07	SOK,SOK,105=106=53,OK,S@166.50,97.50	68.83	SOK,SOK,52=60=22,OK,S@92.23,41.77	58.14	OK,OK,28=30=18,OK,S@44.19,31.81	59.75	SOK,SOK,64=76=41,OK,S@108.15,72.85	60.92	SOK,SOK,36=46=23,OK,S@63.97,41.03	45.39	SOK,SOK,52=41=47,OK,S@63.55,76.45	45.79	SOK,SOK,100=84=92,OK,S@126.38,149.62	46.2	SOK,SOK,48=43=45,OK,S@62.83,73.17	63.16	45.795	-17.365
Gtf2i	Gtf2i	MmuEX0022111	chr5:134752242-134752298	57	chr5:134755307,134752242-134752298+134752301,134750465	C1	4.85	SOK,SOK,8=13=205,OK,C1@10.96,215.04	5.3	SOK,SOK,18=29=418,OK,C1@24.64,440.35	5.73	SOK,SOK,10=16=213,OK,C1@13.69,225.31	2.89	SOK,SOK,4=8=201,OK,C1@6.16,206.84	3.43	SOK,SOK,10=23=463,B1,C1@17.01,478.99	3.83	SOK,SOK,6=15=262,B1,C1@10.84,272.16	4.90	SOK,SOK,11=4=145,B1,C1@7.84,152.16	3.44	SOK,SOK,20=6=363,B1,C1@13.38,375.62	2.45	SOK,SOK,9=2=218,B1,C1@5.61,223.39	15.53	SOK,SOK,43=56=268,OK,C1@57.00,310.00	14.82	SOK,SOK,85=113=567,OK,C1@113.37,651.63	14.17	SOK,SOK,42=57=299,OK,C1@56.40,341.60	3.36	14.85	11.49
Gtpbp2	Gtpbp2	MmuINT0075048	chr17:46302947-46303259	313	chr17:46302727-46302946=46303260-46303395:+	IR-S	11.46	SOK,SOK,16.5=151,51=30=313,0.24@45.15,348.85	11.61	SOK,SOK,29.0=151,93=62=590,0.141@86.49,658.51	11.78	SOK,SOK,12.5=151,42=32=277,0.258@41.35,309.65	13.73	OK,OK,10.7=151,11=10=66,0.982@11.95,75.05	15.57	SOK,SOK,19.9=151,23=22=122,0.996@26,141	17.65	OK,OK,9.3=151,12=12=56,0.95@14.12,65.88	11.87	SOK,SOK,7.4=151,27=25=193,0.203@29.08,215.92	10.86	SOK,SOK,19.2=151,54=51=431,0.369@58.21,477.79	10.02	SOK,SOK,11.8=151,27=26=238,0.691@29.16,261.84	25.21	SOK,SOK,15.3=151,27=33=89,0.721@37.56,111.44	25.83	SOK,SOK,31.5=151,63=54=168,0.887@73.62,211.38	26.51	SOK,SOK,16.2=151,36=21=79,0.699@36.05,99.95	15.69	25.86	10.17
Guf1	Guf1	MmuINT0075277	chr5:69958501-69959634	1134	chr5:69958367-69958500=69959635-69959736:+	IR-C	35.79	OK,OK,9.0=151,22=15=34,0.611@25.74,46.17	36.27	SOK,SOK,13.7=151,32=31=57,0.643@44.21,77.67	36.96	OK,OK,4.6=151,10=16=23,0.367@18.47,31.5	9.91	OK,OK,7.2=151,3=9=57,0.466@6.89,62.65	14.56	SOK,SOK,13.2=151,16=27=131,0.702@25.57,150.06	17.82	SOK,SOK,6.0=151,13=18=74,0.4@18.91,87.19	31.35	OK,OK,8.3=151,17=21=43,0.5@25.79,56.48	31.33	SOK,SOK,19.5=151,44=42=97,0.638@58.15,127.46	31.31	SOK,SOK,11.1=151,27=21=54,0.601@32.35,70.98	27.58	OK,OK,13.2=151,13=28=56,0.666@27.24,71.52	25.64	SOK,SOK,26.6=151,26=51=116,0.817@50.31,145.9	23.74	OK,OK,13.4=151,13=23=60,0.856@23.14,74.32	13.865	25.66	11.795
Hace1	Hace1	MmuEX0022339	chr10:45358127-45358209	83	chr10:45338435,45358127-45358209,45368397	S	76.92	VLOW,VLOW,13=7=3,OK,S@17.69,5.31	80.33	OK,OK,27=22=6,OK,C1@44.18,10.82	82.86	LOW,LOW,14=15=3,OK,C1@26.52,5.48	89.47	LOW,LOW,18=16=2,OK,S@32.21,3.79	89.19	OK,OK,35=31=4,OK,S@62.43,7.57	88.89	LOW,LOW,17=15=2,OK,C1@30.22,3.78	87.10	LOW,LOW,16=11=2,OK,S@25.26,3.74	87.30	OK,OK,30=25=4,OK,S@51.51,7.49	87.50	VLOW,VLOW,14=14=2,OK,S@26.25,3.75	78.26	LOW,LOW,12=24=5,OK,S@32.09,8.91	78.64	OK,OK,33=48=11,OK,C1@72.35,19.65	78.95	OK,OK,21=24=6,OK,C1@40.26,10.74	89.18	78.605	-10.575
Hapln4	Hapln4	MmuINT0075931	chr8:72608440-72608680	241	chr8:72608319-72608439=72608681-72609043:+	IR-S	26.32	N,N,0.7=151,1=4=7,0.558@3.16,8.84	15.56	LOW,LOW,0.7=151,1=6=19,0.36@4.05,21.95	7.69	VLOW,VLOW,0.0=151,0=2=12,0.51@1.08,12.92	28.57	VLOW,VLOW,1.2=151,2=6=10,0.36@5.14,12.86	23.68	OK,OK,3.0=151,5=13=29,0.287@11.13,35.87	20.83	LOW,LOW,1.9=151,3=7=19,0.501@6.04,22.96	13.33	VLOW,VLOW,1.2=151,2=2=13,0.802@2.27,14.73	19.44	OK,OK,3.5=151,7=7=29,0.687@8.36,34.64	23.81	LOW,LOW,2.3=151,5=5=16,0.679@6.19,19.81	12.68	OK,OK,1.4=151,3=6=31,0.36@5.07,34.93	12.33	OK,OK,4.2=151,8=10=64,0.631@10.11,71.89	12	OK,OK,2.8=151,5=4=33,0.831@5.04,36.96	24.7	12.34	-12.36
Hdac6	Hdac6	MmuALTD0006495-3/3	chrX:7524701-	132	chrX:7524833+7524776+7524701-,7524370	Alt5	26.32	VLOW,VLOW,95.00,5=19=1,S@5.00,14.00	30.23	OK,OK,97.73,13=43=1,S@13.00,30.00	33.33	VLOW,VLOW,100.00,8=24=0,S@8.00,16.00	10.91	OK,OK,100.00,6=55=0,S@6.00,49.00	12.37	OK,OK,98.98,12=97=1,S@12.00,85.00	14.29	OK,OK,97.67,6=42=1,S@6.00,36.00	18.41	LOW,LOW,100.00,7=38=0,S@7.00,31.00	18.17	OK,OK,100.00,14=77=0,S@13.99,63.01	17.94	LOW,LOW,100.00,7=39=0,S@7.00,32.00	25.86	OK,OK,98.31,15=58=1,S@15.00,43.00	26.98	SOK,SOK,99.21,34=126=1,S@33.99,92.01	27.93	OK,OK,100.00,19=68=0,S@18.99,49.01	12.6	26.895	14.295
Helz	Helz	MmuALTA0008530-1/2	chr11:107488667-107488768	0	chr11:107488028,107488667+107488664-107488768	Alt3	73.91	VLOW,VLOW,95.83,17=23=1,S@17.00,6.00	72.73	OK,OK,93.62,32=44=3,S@32.00,12.00	71.43	VLOW,VLOW,91.30,15=21=2,S@15.00,6.00	42.86	LOW,LOW,90.32,12=28=3,S@12.00,16.00	51.47	OK,OK,95.77,35=68=3,S@35.00,33.00	57.5	OK,OK,100.00,23=40=0,S@23.00,17.00	57.14	LOW,LOW,96.55,16=28=1,S@16.00,12.00	63.16	OK,OK,94.74,36=57=3,S@36.00,21.00	68.97	LOW,LOW,93.05,20=29=2,S@20.00,9.00	63.79	OK,OK,98.31,37=58=1,S@37.00,21.00	67.62	SOK,SOK,98.13,71=105=2,S@71.00,34.00	72.34	OK,OK,97.92,34=47=1,S@34.00,13.00	50.18	68.065	17.885
Hps4	Hps4	MmuINT0078899	chr5:112772184-112773560	1377	chr5:112772115-112772183=112773561-112774068:+	IR-C	71.01	VLOW,VLOW,3.7=114,0=49=10,6.91e-08@41.9,17.1	75.21	LOW,LOW,4.9=114,0=91=15,5.04e-14@79.72,26.28	80.77	N,N,1.2=114,0=42=5,7.29e-07@37.96,9.04	46.84	OK,OK,2.1=114,1=36=21,6.19e-05@27.17,30.83	48.75	SOK,SOK,4.6=114,1=77=41,1.29e-10@58.01,60.99	50.62	OK,OK,2.5=114,0=41=20,1.02e-06@30.88,30.12	57.89	VLOW,VLOW,1.8=114,0=33=12,1.51e-05@26.05,18.95	66.18	SOK,SOK,3.7=114,0=90=23,7.05e-14@74.78,38.22	72.15	VLOW,VLOW,1.8=114,0=57=11,4.68e-09@49.06,18.94	60.75	OK,OK,3.1=114,0=65=21,3.17e-10@52.25,33.75	65.83	SOK,SOK,5.2=114,0=131=34,7.2e-20@108.62,56.38	71.74	VLOW,VLOW,2.1=114,0=66=13,2.27e-10@56.67,22.33	48.73	66.245	17.515
Hps5	Hps5	MmuINT0078916	chr7:54030308-54031134	827	chr7:54031135-54031321=54030184-54030307:-	IR-S	16.39	OK,OK,3.1=136,12=8=51,0.34@11.64,59.36	14.62	SOK,SOK,6.2=136,19=18=108,0.4@21.2,123.8	12.98	OK,OK,3.1=136,7=10=57,0.466@9.61,64.39	6.38	OK,OK,0.8=136,2=4=44,0.558@3.19,46.81	2.88	SOK,SOK,3.9=136,2=5=118,0.679@3.6,121.4	0.67	OK,OK,3.1=136,0=1=74,0.364@0.5,74.5	5.75	OK,OK,3.1=136,2=3=41,0.855@2.64,43.35	8.77	SOK,SOK,5.7=136,8=12=104,0.766@10.87,113.13	10.64	OK,OK,2.6=136,6=9=63,0.537@8.3,69.7	19.54	OK,OK,2.1=136,6=11=35,0.235@10.16,41.84	15.89	SOK,SOK,4.4=136,14=20=90,0.142@19.7,104.3	13.39	OK,OK,2.3=136,8=9=55,0.351@9.64,62.36	3.525	16.465	12.94
Huwe1	Huwe1	MmuEX0023496	chrX:148240819-148240950	132	chrX:148238112,148240815+148240819-148240950,148241263	C2	40.5	OK,OK,14=34=36,B1,C1@34.02,49.98	40.83	SOK,SOK,31=49=59,OK,C1@56.75,82.25	41.36	OK,OK,17=15=23,OK,C1@22.75,32.25	49.51	OK,OK,14=34=25,B1,C1@36.14,36.86	41.83	SOK,SOK,37=66=73,OK,C2@73.62,102.38	36.83	SOK,SOK,23=32=48,OK,C2@37.93,65.07	34.85	OK,OK,17=25=40,OK,C1@28.58,53.42	36.99	SOK,SOK,43=63=92,OK,C2@73.24,124.76	38.54	SOK,SOK,26=38=52,OK,C2@44.71,71.29	27.26	SOK,SOK,26=30=76,OK,C2@35.98,96.02	27.81	SOK,SOK,48=70=156,OK,C1@76.20,197.80	28.33	SOK,SOK,22=40=80,OK,C1@40.23,101.77	43.17	27.795	-15.375
Iffo1	Iffo1	MmuEX0023608	chr6:125101813-125101821	9	chr6:125101543,125101813+125101816-125101821,125102632	MIC	51.15	OK,SOK,39=50,na,na@45.52,43.48	52.32	SOK,SOK,81=99,na,na@94.18,85.82	53.45	OK,SOK,42=49,na,na@48.64,42.36	65.34	VLOW,LOW,14=10,na,na@15.68,8.32	64.23	OK,OK,47=35,na,na@52.67,29.33	63.77	OK,OK,33=25,na,na@36.99,21.01	40.22	OK,OK,12=24,na,na@14.48,21.52	44.67	OK,OK,29=48,na,na@34.40,42.60	48.50	OK,OK,17=24,na,na@19.88,21.12	56.23	OK,OK,23=24,na,na@26.43,20.57	52.04	OK,SOK,39=48,na,na@45.27,41.73	46.97	OK,OK,16=24,na,na@18.79,21.21	64.555	51.6	-12.955
Ift88	Ift88	MmuEX0023750	chr14:58074298-58074384	87	chr14:58069578,58074298-58074384,58091812	S	87.92	OK,OK,18=23=3,OK,C1@38.68,5.32	86.1	OK,OK,29=52=7,OK,C1@75.77,12.23	84.33	LOW,LOW,11=29=4,B1,C1@37.11,6.89	80.21	VLOW,VLOW,13=10=3,OK,C1@20.85,5.15	84.16	OK,OK,29=31=6,OK,C1@55.55,10.45	86.8	OK,OK,16=21=3,OK,C1@34.72,5.28	94.22	OK,OK,23=38=2,OK,S@59.36,3.64	95.27	SOK,SOK,44=69=3,OK,S@110.51,5.49	96.52	OK,OK,21=31=1,OK,S@51.16,1.84	95.9	OK,OK,20=24=1,OK,S@43.16,1.84	94.74	SOK,SOK,54=48=3,OK,S@99.48,5.52	93.87	OK,OK,34=24=2,OK,S@56.32,3.68	83.505	94.885	11.38
Igf1r	Igf1r	MmuALTA0009023-2/2	chr7:75334829-75335036	3	chr7:75334626,75334832+75334829-75335036	Alt3	NA	N,N,NA,0=0=0,S@0,0	0	N,N,100.00,0=5=0,S@0.00,5.00	0	N,N,100.00,0=5=0,S@0.00,5.00	0	VLOW,VLOW,100.00,0=16=0,S@0.00,16.00	5.27	LOW,LOW,100.00,2=39=0,S@2.06,36.94	8.93	VLOW,VLOW,100.00,2=23=0,S@2.05,20.95	21.70	LOW,LOW,100.00,7=33=0,C1@7.16,25.84	20.47	OK,OK,98.49,13=65=1,S@13.31,51.69	19.20	LOW,LOW,96.99,6=32=1,S@6.14,25.86	19.69	OK,OK,98.12,10=52=1,S@10.24,41.76	18.02	SOK,SOK,99.09,19=108=1,S@19.46,88.54	16.47	OK,OK,100.00,9=56=0,S@9.22,46.78	4.465	18.08	13.615
Ikbke	Ikbke	MmuINT0081115	chr1:133154575-133155758	1184	chr1:133155759-133155860=133154478-133154574:-	IR-S	11.11	N,N,0.0=66,1=0=4,0.714@0.56,4.44	8.33	VLOW,VLOW,0.5=66,2=0=11,0.51@1.08,11.92	6.67	N,N,0.5=66,1=0=7,0.714@0.53,7.47	5.26	LOW,LOW,0.5=66,0=2=18,0.51@1.05,18.95	4.48	OK,OK,2.1=66,1=2=32,0.802@1.57,33.43	3.45	VLOW,VLOW,1.6=66,1=0=14,0.51@0.52,14.48	5.26	N,N,0.5=66,0=1=9,0.714@0.53,9.47	4.55	OK,OK,0.5=66,0=2=21,0.51@1.05,21.95	4	VLOW,VLOW,0.0=66,0=1=12,0.714@0.52,12.48	15.15	VLOW,VLOW,1.1=66,3=2=14,0.677@2.88,16.12	16.67	OK,OK,2.1=66,5=7=30,0.501@7,35	17.95	LOW,LOW,1.1=66,2=5=16,0.452@4.13,18.87	4.355	16.55	12.195
Il18bp	Il18bp	MmuEX0023956	chr7:109165264-109165455	192	chr7:109165801,109165264-109165455,109164915	ANN	95.43	OK,OK,39=47=2,OK,C1@83.98,4.02	96.07	SOK,SOK,70=81=3,OK,C1@147.95,6.05	96.93	OK,OK,31=34=1,OK,S@63.97,2.03	91.07	VLOW,VLOW,11=10=1,OK,C2@20.04,1.96	82.4	OK,OK,17=21=4,OK,C2@34.61,7.39	73.72	VLOW,VLOW,6=11=3,OK,C2@14.74,5.26	100.00	VLOW,VLOW,8=14=0,OK,S@22.00,0.00	96.74	OK,OK,24=37=1,OK,C1@59.98,2.02	94.99	OK,OK,16=23=1,OK,C1@38.00,2.00	100	LOW,LOW,15=16=0,OK,C1@31.00,0.00	100	OK,OK,32=37=0,OK,C1@69.00,0.00	100	OK,OK,17=21=0,OK,C1@38.00,0.00	82.395	100	17.605
Il3ra	Il3ra	MmuEX0024008	chr14:15180428-15180582	155	chr14:15179702,15180428-15180582,15181335	C2	75.19	SOK,SOK,96=75=27,OK,C2@148.88,49.12	76.59	SOK,SOK,205=156=53,OK,C2@317.08,96.92	77.89	SOK,SOK,109=81=26,OK,C2@168.24,47.76	75.41	OK,OK,16=22=6,OK,C2@33.18,10.82	75.28	SOK,SOK,35=66=16,OK,C2@88.08,28.92	75.2	OK,OK,19=44=10,B1,C2@54.90,18.10	87.10	SOK,SOK,74=53=9,OK,C1@118.46,17.54	85.01	SOK,SOK,132=112=21,OK,C1@225.28,39.72	82.85	SOK,SOK,58=59=12,OK,C1@106.88,22.12	67	SOK,SOK,40=51=22,OK,C2@75.71,37.29	61.98	SOK,SOK,71=100=51,OK,C2@137.60,84.40	57.13	SOK,SOK,31=49=29,OK,C2@62.27,46.73	75.305	62.065	-13.24
Il3ra	Il3ra	MmuALTA0009105-2/2	chr14:15181335-15181458	33	chr14:15180582,15181368+15181335-15181458	Alt3	95.21	OK,SOK,94.34,93=98=6,C2@93.31,4.69	92.5	SOK,SOK,94.92,185=201=11,C2@185.93,15.07	89.92	SOK,SOK,95.48,92=103=5,C2@92.62,10.38	71.72	LOW,LOW,84.17,19=27=5,C1@19.36,7.64	77.12	OK,OK,85.65,60=79=13,C1@60.92,18.08	79.91	OK,OK,86.44,41=52=8,C1@41.55,10.45	88.96	OK,OK,93.47,53=60=4,C1@53.38,6.62	90.08	SOK,SOK,91.26,111=124=12,C1@111.70,12.30	91.13	OK,OK,89.28,58=64=8,C1@58.32,5.68	92.65	OK,OK,83.49,59=64=13,C2@59.30,4.70	91.64	SOK,SOK,80.34,123=135=33,C2@123.71,11.29	90.73	OK,OK,77.71,64=71=20,C2@64.42,6.58	75.815	91.69	15.875
Ino80e	Ino80e	MmuEX0024175	chr7:134000740-134000805	66	chr7:134001190,134000740-134000805+134000856,133996505	S	94.54	SOK,SOK,232=218=13,OK,S@437.72,25.28	94.07	SOK,SOK,470=419=28,OK,S@862.62,54.38	93.6	SOK,SOK,238=201=15,OK,S@424.94,29.06	95.68	SOK,SOK,493=527=23,OK,S@997.94,45.06	95.74	SOK,SOK,1132=1250=53,OK,S@2331.27,103.73	95.78	SOK,SOK,639=723=30,OK,S@1333.26,58.74	94.52	SOK,SOK,367=289=19,OK,S@638.01,36.99	95.76	SOK,SOK,850=639=33,OK,S@1457.47,64.53	96.75	SOK,SOK,483=350=14,OK,S@819.47,27.53	78.55	SOK,SOK,657=742=191,OK,S@1248.94,341.06	78.02	SOK,SOK,1254=1387=372,OK,S@2350.74,662.26	77.43	SOK,SOK,597=645=181,OK,S@1101.83,321.17	95.73	77.99	-17.74
Insr	Insr	MmuEX0024247	chr8:3181702-3181737	36	chr8:3184951,3181702-3181737,3174888	S	11.82	OK,OK,5=3=36,OK,S@5.20,38.80	13.74	OK,OK,8=11=72,OK,S@12.50,78.50	15.57	OK,OK,3=8=36,B1,S@7.32,39.68	3.09	LOW,LOW,0=1=19,Bn,S@0.62,19.38	5.21	OK,OK,1=2=33,OK,S@1.88,34.12	7.96	VLOW,VLOW,1=1=14,OK,S@1.27,14.73	14.46	OK,OK,3=4=25,OK,S@4.63,27.37	14.13	OK,OK,8=7=55,OK,S@9.89,60.11	13.85	OK,OK,5=3=30,OK,S@5.26,32.74	16	LOW,LOW,4=2=19,B1,S@4.00,21.00	21.05	OK,OK,8=11=43,OK,S@13.05,48.95	24.63	OK,OK,4=9=24,B1,S@9.11,27.89	5.525	20.315	14.79
Ipo11	Ipo11	MmuEX0024350	chr13:107626292-107626506	215	chr13:107632169,107626292-107626506,107613131	S	72.43	SOK,SOK,0=291=57,B3,S@252.06,95.94	69.64	SOK,SOK,0=526=118,B3,S@448.48,195.52	66.48	SOK,SOK,0=235=61,B3,S@196.78,99.22	46.52	SOK,SOK,0=338=200,B3,S@250.28,287.72	49.59	SOK,SOK,0=751=393,B3,S@567.31,576.69	52.41	SOK,SOK,0=413=193,B3,S@317.60,288.40	19.77	SOK,SOK,1=67=142,B2,S@41.52,168.48	22.71	SOK,SOK,1=172=303,B2,S@108.10,367.90	25.13	SOK,SOK,0=105=161,B3,S@66.85,199.15	34.58	SOK,SOK,1=265=259,B2,S@181.54,343.45	36.76	SOK,SOK,1=549=487,B2,S@381.20,655.80	39.06	SOK,SOK,0=284=228,B3,S@199.99,312.01	49.465	36.82	-12.645
Itpr1	Itpr1	MmuEX0024732	chr6:108315293-108315337	45	chr6:108313699,108315293-108315337,108319005	S	52.41	LOW,LOW,17=11=12,OK,S@20.96,19.04	54.13	OK,OK,26=22=19,OK,S@36.27,30.73	56.82	VLOW,VLOW,9=11=7,OK,S@15.34,11.66	62.62	OK,OK,17=31=13,OK,S@38.20,22.80	60.92	SOK,SOK,50=69=35,OK,S@93.82,60.18	59.84	OK,SOK,33=38=22,OK,S@55.65,37.35	61.65	LOW,LOW,12=16=8,OK,S@22.19,13.81	64.69	OK,OK,34=33=17,OK,S@54.34,29.66	67.02	OK,OK,22=17=9,OK,S@32.17,15.83	46.71	OK,SOK,27=36=33,OK,S@44.84,51.16	48.8	SOK,SOK,58=68=61,OK,S@91.26,95.74	51.06	OK,SOK,31=32=28,OK,S@46.46,44.54	61.23	48.885	-12.345
Itpr1	Itpr1	MmuINT0084431	chr6:108338333-108339360	1028	chr6:108338179-108338332=108339361-108339548:+	IR-S	29.03	OK,OK,0.5=151,17=1=22,0.00328@11.61,28.39	32.67	OK,OK,0.9=151,32=1=34,0.000214@21.89,45.11	38.46	VLOW,VLOW,0.5=151,15=0=12,0.00643@10.38,16.62	32.14	LOW,LOW,0.0=151,18=0=19,0.00234@11.89,25.11	26.09	OK,OK,0.0=151,36=0=51,5.49e-06@22.7,64.3	21.95	OK,OK,0.0=151,18=0=32,0.00234@10.97,39.02	13.79	OK,OK,0.0=151,7=1=25,0.0949@4.55,28.45	15.32	OK,OK,1.2=151,16=1=47,0.0256@9.8,54.2	16.98	OK,OK,1.2=151,9=0=22,0.0484@5.26,25.74	44.3	OK,OK,0.5=151,34=1=22,1.08e-05@25.25,31.75	45.58	SOK,SOK,1.2=151,64=3=40,8.57e-09@48.77,58.23	47.06	LOW,LOW,0.7=151,30=2=18,0.000395@23.53,26.47	27.045	45.68	18.635
Itpr1	Itpr1	MmuALTD0007226-2/2	chr6:108338179-108338359	27	chr6:108338179-108338332+108338359,108339361	Alt5	47.62	OK,OK,100.00,20=42=0,S@20.00,22.00	52.11	OK,OK,100.00,37=71=0,S@37.00,34.00	58.62	LOW,LOW,100.00,17=29=0,S@17.00,12.00	51.28	LOW,LOW,97.35,20=39=1,S@20.00,19.00	43.33	OK,OK,98.84,39=90=1,S@39.00,51.00	37.25	OK,OK,100.00,19=51=0,S@19.00,32.00	28.57	LOW,LOW,100.00,10=35=0,S@10.00,25.00	34.72	OK,OK,100.00,25=72=0,S@25.00,47.00	40.54	LOW,LOW,100.00,15=37=0,S@15.00,22.00	65.08	OK,OK,98.34,41=63=1,S@41.00,22.00	65.22	SOK,SOK,99.09,75=115=1,S@75.00,40.00	65.38	OK,OK,100.00,34=52=0,S@34.00,18.00	44.265	65.23	20.965
Katnal2	Katnal2	MmuALTD0007316-2/2	chr18:77250723-77250770	6	chr18:77250729+77250723-77250770,77249784	Alt5	66.67	N,N,75.00,2=3=1,S@2.00,1.00	66.67	N,N,85.71,4=6=1,S@4.00,2.00	66.67	N,N,100.00,2=3=0,S@2.00,1.00	72.22	VLOW,VLOW,100.00,13=18=0,S@13.00,5.00	75	OK,OK,100.00,30=40=0,S@30.00,10.00	77.27	VLOW,VLOW,100.00,17=22=0,S@17.00,5.00	81.25	VLOW,VLOW,88.89,13=16=2,S@13.00,3.00	76.47	LOW,LOW,94.44,26=34=2,S@26.00,8.00	72.22	VLOW,VLOW,100.00,13=18=0,S@13.00,5.00	92.31	LOW,LOW,89.66,24=26=3,S@24.00,2.00	89.83	OK,OK,95.16,53=59=3,S@53.00,6.00	87.88	LOW,LOW,100.00,29=33=0,S@29.00,4.00	74.745	90.095	15.35
Kctd17	Kctd17	MmuEX0025211	chr15:78267331-78267393	63	chr15:78266140,78267331-78267393+78267424+78267529,78268917	C2	74.9	SOK,SOK,686=125=132,B2,C1@706.31,236.69	75.36	SOK,SOK,1349=238=252,B2,C1@1385.87,453.13	75.85	SOK,SOK,663=113=120,B2,C1@679.62,216.38	70.69	SOK,SOK,785=188=196,B1,C1@826.37,342.63	71.36	SOK,SOK,1796=430=434,B1,C1@1898.18,761.82	71.89	SOK,SOK,1011=242=238,B1,C1@1071.88,419.12	82.38	SOK,SOK,501=67=59,B2,C1@516.52,110.48	80.88	SOK,SOK,1122=150=146,B2,C1@1146.88,271.12	79.72	SOK,SOK,621=83=87,B2,C1@630.59,160.41	55.77	SOK,SOK,838=208=403,B1,C1@808.11,640.89	56.58	SOK,SOK,1599=365=732,B1,C1@1525.40,1170.60	57.54	SOK,SOK,761=157=329,B1,C1@717.52,529.48	71.29	56.655	-14.635
Kctd17	Kctd17	MmuINT0085965	chr15:78267425-78268916	1492	chr15:78267331-78267424=78268917-78269733:+	IR-S	81.73	SOK,SOK,296.7=151,410=470=96,1@799.63,178.75	81.62	SOK,SOK,550.0=151,793=828=178,1@1472.04,331.49	81.49	SOK,SOK,253.3=151,383=358=82,1@672.41,152.73	75.57	SOK,SOK,311.8=151,536=351=140,1@778.66,251.72	75.69	SOK,SOK,742.6=151,1218=811=318,1@1782.37,572.46	75.79	SOK,SOK,430.9=151,682=460=178,1@1003.79,320.65	85.91	SOK,SOK,197.9=151,280=318=48,1@555.89,91.17	86.46	SOK,SOK,458.2=151,647=779=109,1@1329.48,208.2	86.86	SOK,SOK,260.3=151,367=461=61,1@773.59,117.03	62.98	SOK,SOK,350.0=151,609=377=282,1@803.48,472.29	65.23	SOK,SOK,667.8=151,1177=724=493,1@1570.47,837.12	67.85	SOK,SOK,317.8=151,568=347=211,1@767.94,363.88	75.68	65.415	-10.265
Kctd17	Kctd17	MmuEX0025212	chr15:78267588-78267662	75	chr15:78266140,78267588-78267662,78268917	C3	34.36	SOK,SOK,132=1=125,B2,C3@88.65,169.35	36.74	SOK,SOK,264=3=226,B2,C3@181.13,311.87	39.44	SOK,SOK,132=2=101,B2,C3@92.68,142.32	29.18	SOK,SOK,173=4=211,B2,C3@113.22,274.78	30.88	SOK,SOK,409=5=455,B2,C3@268.35,600.65	32.28	SOK,SOK,236=1=244,B2,C3@155.27,325.73	34.73	SOK,SOK,64=3=62,B2,C3@44.80,84.20	35.07	SOK,SOK,153=4=143,B2,C3@105.21,194.79	35.33	SOK,SOK,89=1=81,B2,C3@60.41,110.59	20.11	SOK,SOK,207=1=404,B2,C2@123.07,488.93	20.43	SOK,SOK,375=4=722,B2,C2@224.93,876.07	20.84	SOK,SOK,168=3=318,B2,C2@101.91,387.09	30.73	20.475	-10.255
Kidins220	Kidins220	MmuEX0025396	chr12:25725321-25725434	114	chr12:25723415,25725321-25725434,25735960	S	94.22	SOK,SOK,108=120=7,OK,S@221.42,13.58	93.01	SOK,SOK,193=232=16,OK,S@410.17,30.83	91.65	SOK,SOK,85=112=9,OK,S@188.80,17.20	97.48	SOK,SOK,69=86=2,OK,S@153.04,3.96	97.27	SOK,SOK,184=172=5,OK,S@351.14,9.86	97.1	SOK,SOK,115=86=3,OK,S@198.08,5.92	96.66	SOK,SOK,101=130=4,OK,S@227.15,7.85	96.63	SOK,SOK,218=297=9,OK,S@506.34,17.66	96.60	SOK,SOK,117=167=5,OK,S@279.17,9.83	77.71	SOK,SOK,98=106=29,OK,S@181.06,51.94	78.01	SOK,SOK,195=190=54,OK,S@342.46,96.54	78.35	SOK,SOK,97=84=25,OK,S@161.40,44.60	97.29	78.03	-19.26
Kif1b	Kif1b	MmuEX0025499	chr4:148594651-148594899	249	chr4:148596336,148594651-148594899,148589134	S	22.07	SOK,SOK,22=32=92,OK,S@32.22,113.78	21.69	SOK,SOK,41=55=167,OK,S@57.04,205.96	21.21	SOK,SOK,19=23=75,OK,S@24.82,92.18	13.01	SOK,SOK,9=16=81,OK,S@13.79,92.21	12.26	SOK,SOK,16=27=149,OK,S@23.54,168.46	11.34	OK,OK,7=11=68,OK,S@9.75,76.25	22.49	SOK,SOK,16=26=70,OK,S@25.19,86.81	24.30	SOK,SOK,38=59=146,OK,S@59.05,183.95	25.89	SOK,SOK,22=33=76,OK,S@33.92,97.08	22.37	SOK,SOK,27=22=81,OK,S@29.08,100.92	23.38	SOK,SOK,54=44=153,OK,S@58.68,192.32	24.48	SOK,SOK,27=22=72,OK,S@29.62,91.38	12.175	23.425	11.25
Kif21a	Kif21a	MmuEX0025524	chr15:90795406-90795426	21	chr15:90795898,90795406-90795426,90790179	S	20	N,N,0=1=5,Bn,S@1.20,4.80	17.24	N,N,0=1=6,Bn,S@1.21,5.79	0	N,N,0=0=1,Bn,S@0.00,1.00	17.24	LOW,LOW,0=3=18,Bn,S@3.62,17.38	18.07	OK,OK,3=6=51,OK,S@10.84,49.16	18.52	OK,OK,3=3=33,OK,S@7.22,31.78	55.56	N,N,2=1=3,OK,S@3.33,2.67	40.98	N,N,3=2=9,OK,S@5.74,8.26	29.41	N,N,1=1=6,OK,S@2.35,5.65	25.25	OK,OK,4=6=37,OK,S@11.87,35.13	28.38	SOK,SOK,15=11=82,OK,S@30.65,77.35	30.77	OK,OK,11=5=45,B1,S@18.77,42.23	17.88	28.01	10.13
Kif3a	Kif3a	MmuEX0025589	chr11:53404219-53404227	9	chr11:53400432+53402262,53404219-53404227,53406876+53406897	MIC	9.22	OK,OK,4=53,na,na@5.26,51.74	11.76	SOK,SOK,10=101,na,na@13.05,97.95	14.41	OK,OK,6=48,na,na@7.78,46.22	12.42	OK,OK,6=57,na,na@7.82,55.18	8.17	SOK,SOK,8=121,na,na@10.54,118.46	4.03	OK,OK,2=64,na,na@2.66,63.34	12.90	SOK,SOK,12=109,na,na@15.61,105.39	13.85	SOK,SOK,27=226,na,na@35.04,217.96	14.72	SOK,SOK,15=117,na,na@19.43,112.57	20.22	SOK,SOK,16=85,na,na@20.42,80.58	18.72	SOK,SOK,32=187,na,na@41.00,178.00	17.44	SOK,SOK,16=102,na,na@20.58,97.42	8.225	18.83	10.605
Kitl	Kitl	MmuEX0025667	chr10:99543491-99543574	84	chr10:99542764,99543491-99543574+99543584,99549981	S	95.16	SOK,SOK,659=520=30,OK,S@1150.48,58.52	94.51	SOK,SOK,1131=935=60,OK,S@2009.28,116.72	93.66	SOK,SOK,472=415=30,OK,S@858.86,58.14	96.08	SOK,SOK,357=280=13,OK,S@624.52,25.48	95.95	SOK,SOK,796=626=30,OK,S@1393.19,58.81	95.85	SOK,SOK,439=346=17,OK,S@768.72,33.28	94.74	SOK,SOK,336=312=18,OK,S@630.97,35.03	94.69	SOK,SOK,721=635=38,OK,S@1319.98,74.02	94.65	SOK,SOK,385=323=20,OK,S@689.05,38.95	87.21	SOK,SOK,446=318=56,OK,S@715.12,104.88	84.45	SOK,SOK,847=630=136,OK,S@1362.18,250.82	81.67	SOK,SOK,401=312=80,OK,S@647.64,145.36	95.965	84.44	-11.525
Klf11	Klf11	MmuEX0025686	chr12:25339708-25340641	934	chr12:25338675,25339708-25340641,25345048	S	97.92	OK,OK,38=56=1,OK,S@93.02,1.98	98.98	SOK,SOK,66=129=1,OK,S@194.00,2.00	100	SOK,SOK,28=73=0,B1,S@101.00,0.00	80	LOW,LOW,10=22=4,B1,S@28.80,7.20	80.56	OK,OK,21=37=7,OK,S@52.36,12.64	81.25	LOW,LOW,11=15=3,OK,S@23.56,5.44	100.00	OK,OK,42=42=0,OK,S@84.00,0.00	100.00	SOK,SOK,75=96=0,OK,S@171.00,0.00	100.00	OK,OK,33=54=0,OK,S@87.00,0.00	97.1	OK,OK,27=40=1,OK,S@66.03,1.97	98.47	SOK,SOK,48=81=1,OK,S@128.01,1.99	100	OK,OK,21=41=0,OK,S@62.00,0.00	80.625	98.55	17.925
Klhl25	Klhl25	MmuALTD0007537-3/3	chr7:-82993370	69	chr7:-82993301+82993359+82993370,83010223	Alt5	35.08	LOW,LOW,100.00,10=29=0,S@10.17,18.83	34.62	OK,OK,100.00,17=50=0,S@17.31,32.69	33.98	VLOW,VLOW,100.00,7=21=0,S@7.14,13.86	27.85	OK,OK,100.00,12=44=0,S@12.25,31.75	30.19	OK,OK,100.00,24=81=0,S@24.45,56.55	32.97	LOW,LOW,100.00,12=37=0,C1@12.20,24.80	19.20	LOW,LOW,100.00,6=32=0,S@6.14,25.86	31.88	OK,OK,100.00,20=64=0,S@20.40,43.60	44.46	LOW,LOW,100.00,14=32=0,S@14.23,17.77	41.02	OK,OK,100.00,25=62=0,S@25.43,36.57	42.92	SOK,SOK,100.00,49=116=0,C1@49.79,66.21	45.1	OK,OK,100.00,24=54=0,C1@24.35,29.65	30.41	43.06	12.65
Klra4	Klra4	MmuEX6007407	chr6:130013124-130013213	90	chr6:130015209,130013124-130013213,130012243	ANN	NA	N,N,0=0=0,Bn,S@0,0	0	N,N,0=0=1,Bn,C3@0.00,1.00	0	N,N,0=0=1,Bn,C3@0.00,1.00	63.95	SOK,SOK,37=151=53,B1,C2@154.12,86.88	59.86	SOK,SOK,89=263=118,B1,C2@281.34,188.66	55.78	SOK,SOK,52=112=65,B1,C2@127.74,101.26	29.63	LOW,LOW,6=10=19,OK,C3@10.37,24.63	27.13	OK,OK,14=21=47,OK,C3@22.25,59.75	25.33	OK,OK,8=11=28,OK,C3@11.91,35.09	73.44	SOK,SOK,110=338=81,B1,C1@388.50,140.50	72.13	SOK,SOK,224=625=164,B1,C1@730.68,282.32	70.72	SOK,SOK,114=287=83,B1,C1@342.28,141.72	59.865	72.08	12.215
Klra4	Klra4	MmuEX6007408	chr6:130012037-130012243	207	chr6:130015209,130012037-130012243,130009683	ANN	NA	N,N,0=0=0,Bn,S@0,0	0	N,N,0=0=1,Bn,C3@0.00,1.00	0	N,N,0=0=1,Bn,C3@0.00,1.00	58.42	SOK,SOK,150=1=54,B2,C3@119.76,85.24	50.81	SOK,SOK,255=3=126,B2,C3@195.11,188.89	42.97	SOK,SOK,105=2=72,B2,C3@76.92,102.08	26.79	OK,OK,9=2=20,OK,C3@8.30,22.70	20.09	OK,OK,19=2=49,B1,C3@14.06,55.94	14.71	OK,OK,10=0=29,Bl,C3@5.74,33.26	67.73	SOK,SOK,334=13=85,B2,C3@292.59,139.41	65.72	SOK,SOK,616=27=173,B2,C3@536.28,279.72	63.52	SOK,SOK,282=14=88,B2,C3@243.92,140.08	50.695	65.625	14.93
Ktn1	Ktn1	MmuEX0025961	chr14:48324095-48324163	69	chr14:48323952,48324095-48324163,48325438	S	39.66	SOK,SOK,69=112=187,OK,S@145.95,222.05	40.37	SOK,SOK,139=192=335,OK,S@268.86,397.14	41.23	SOK,SOK,70=80=148,OK,S@122.87,175.13	63.38	SOK,SOK,191=219=164,OK,S@363.80,210.20	62.7	SOK,SOK,417=452=359,OK,S@769.96,458.04	62.11	SOK,SOK,226=233=195,OK,S@406.20,247.80	69.27	SOK,SOK,180=273=137,OK,S@408.69,181.31	68.98	SOK,SOK,388=555=290,OK,S@850.52,382.48	68.71	SOK,SOK,208=282=153,OK,S@441.81,201.19	50.96	SOK,SOK,207=311=340,OK,S@437.24,420.76	52.18	SOK,SOK,469=621=686,OK,S@926.72,849.28	53.32	SOK,SOK,262=310=346,OK,S@489.48,428.52	62.745	52.14	-10.605
Ldha	Ldha	MmuINT0090411	chr7:54102759-54102965	207	chr7:54102452-54102758=54102966-54103115:+	IR-C	62.5	N,N,1.4=151,4=6=3,0.36@8.12,4.88	69.7	VLOW,VLOW,4.2=151,10=13=5,0.439@19.52,8.48	76.47	N,N,2.8=151,6=7=2,0.687@11.47,3.53	35.29	VLOW,VLOW,2.8=151,1=11=11,0.102@8.12,14.88	35.29	OK,OK,5.1=151,3=21=22,0.0573@16.23,29.77	35.29	VLOW,VLOW,2.3=151,2=10=11,0.289@8.12,14.88	52	N,N,2.8=151,2=11=6,0.235@9.88,9.12	62.26	VLOW,VLOW,8.1=151,6=27=10,0.127@26.77,16.23	71.43	N,N,5.3=151,4=16=4,0.283@17.14,6.86	42.37	LOW,LOW,5.8=151,8=17=17,0.5@17.8,24.2	46.3	OK,OK,10.9=151,14=36=29,0.272@36.58,42.42	51.02	VLOW,VLOW,5.1=151,6=19=12,0.277@18.88,18.12	35.29	46.695	11.405
Lipe	Lipe	MmuINT0091256	chr7:26168700-26169391	692	chr7:26169392-26169683=26168472-26168699:-	IR-C	5.66	OK,OK,0.5=151,1=2=25,0.51@1.58,26.42	2.4	OK,OK,1.6=151,1=2=61,0.802@1.54,62.46	0	OK,OK,1.2=151,0=0=36,0.714@0,36	26.32	VLOW,VLOW,0.5=151,3=7=14,0.0949@6.32,17.68	23.81	OK,OK,3.0=151,7=18=40,0.109@15.48,49.52	22.39	OK,OK,2.5=151,4=11=26,0.4@9.18,31.82	11.11	VLOW,VLOW,1.2=151,0=3=12,0.364@1.67,13.33	6.85	OK,OK,1.9=151,0=5=34,0.186@2.67,36.33	4.35	OK,OK,0.7=151,0=2=22,0.51@1.04,22.96	9.68	OK,OK,2.5=151,3=6=42,0.762@4.94,46.06	12.3	SOK,SOK,3.7=151,5=18=82,0.203@12.92,92.08	14.89	OK,OK,1.2=151,2=12=40,0.0781@8.04,45.96	24.355	12.285	-12.07
Lmbr1	Lmbr1	MmuEX0026568	chr5:29650342-29650445	104	chr5:29673307,29650342-29650445,29619489	S	72.29	LOW,LOW,14=23=7,OK,S@31.81,12.19	77.55	OK,OK,25=38=9,OK,S@55.84,16.16	86.49	LOW,LOW,11=15=2,OK,S@24.22,3.78	93.88	OK,OK,19=43=2,B1,C1@60.08,3.92	93.82	SOK,SOK,41=82=4,OK,C1@119.15,7.85	93.76	OK,OK,22=39=2,OK,C1@59.07,3.93	73.62	OK,OK,28=36=11,OK,C1@55.22,19.78	74.92	SOK,SOK,57=86=23,OK,S@124.37,41.63	76.01	OK,OK,29=50=12,OK,S@69.17,21.83	78.86	OK,OK,25=44=9,OK,C1@61.51,16.49	83.17	SOK,SOK,59=93=15,OK,C1@138.89,28.11	87.12	OK,OK,34=49=6,OK,S@77.54,11.46	93.82	82.99	-10.83
Lmtk3	Lmtk3	MmuEX0026639	chr7:53043016-53043124	109	chr7:53042840,53043016-53043124,53043274	S	50.74	N,N,1=1=1,OK,S@1.52,1.48	60.47	N,N,2=1=1,OK,S@2.42,1.58	100	N,N,1=0=0,Bn,S@1.00,0.00	92.01	VLOW,VLOW,5=17=1,B1,S@21.16,1.84	95.42	LOW,LOW,12=28=1,B1,S@39.12,1.88	100	VLOW,VLOW,7=11=0,OK,S@18.00,0.00	100.00	N,N,0=1=0,Bn,S@1.00,0.00	100.00	N,N,1=1=0,OK,S@2.00,0.00	100.00	N,N,1=0=0,Bn,S@1.00,0.00	54.74	LOW,LOW,11=17=12,OK,S@21.90,18.10	61.8	OK,OK,20=33=17,OK,S@43.26,26.74	72.2	VLOW,VLOW,9=16=5,OK,S@21.66,8.34	96.005	63.47	-32.535
Lphn1	Adgrl1	MmuEX0026705	chr8:86448105-86448254	150	chr8:86447007,86448105-86448254,86453363	C2	19.82	OK,OK,6=1=21,OK,C1@5.55,22.45	15.4	OK,OK,11=2=45,B1,C1@8.93,49.07	11.11	OK,OK,5=1=24,B1,S@3.33,26.67	6.86	LOW,OK,3=0=17,Bn,C1@1.37,18.63	4.73	OK,OK,6=1=57,B2,C2@3.03,60.97	3.84	OK,OK,3=1=40,B1,C2@1.69,42.31	8.55	LOW,OK,4=0=18,Bn,C1@1.88,20.12	9.22	OK,OK,6=2=36,B1,C1@4.06,39.94	10.00	LOW,LOW,2=2=18,OK,S@2.20,19.80	20.16	OK,OK,15=1=35,B1,C1@10.28,40.72	18.29	OK,OK,22=3=60,B1,C1@15.55,69.45	15.25	OK,OK,7=2=25,B1,S@5.18,28.82	5.35	17.705	12.355
Lrch3	Lrch3	MmuEX0026798	chr16:32995892-32995999	108	chr16:32995082+32995097,32995892-32995999,32997468	S	47.94	SOK,SOK,71=42=62,OK,S@83.89,91.10	44.17	SOK,SOK,116=78=124,OK,S@140.46,177.54	39.81	SOK,SOK,45=36=62,OK,S@56.93,86.07	84.97	SOK,SOK,80=87=15,OK,S@154.65,27.35	84.57	SOK,SOK,186=182=34,OK,S@339.97,62.03	84.24	SOK,SOK,106=95=19,OK,S@185.33,34.67	91.91	SOK,SOK,87=48=6,OK,S@129.59,11.41	92.84	SOK,SOK,193=115=12,OK,S@297.09,22.91	93.58	SOK,SOK,106=67=6,OK,S@167.51,11.49	57.36	SOK,SOK,100=73=65,OK,S@136.52,101.48	54.2	SOK,SOK,167=137=130,OK,S@235.23,198.77	50.52	SOK,SOK,67=64=65,OK,S@99.02,96.98	84.605	53.94	-30.665
Lrig2	Lrig2	MmuEX6073124	chr3:104295612-104295755	144	chr3:104297981,104295612-104295755,104295477	ANN	100	OK,OK,18=27=0,OK,S@45.00,0.00	100	OK,OK,45=43=0,OK,S@88.00,0.00	100	OK,OK,27=16=0,OK,S@43.00,0.00	86.71	VLOW,VLOW,10=7=1,OK,C1@15.61,2.39	90.26	OK,OK,24=19=2,OK,S@40.62,4.38	92.75	VLOW,VLOW,14=12=1,OK,S@25.04,1.96	100.00	LOW,OK,18=19=0,OK,S@37.00,0.00	100.00	OK,OK,41=41=0,OK,S@82.00,0.00	100.00	OK,OK,23=22=0,OK,S@45.00,0.00	100	LOW,LOW,13=20=0,OK,C1@33.00,0.00	100	OK,OK,27=37=0,OK,S@64.00,0.00	100	LOW,LOW,14=17=0,OK,S@31.00,0.00	89.73	100	10.27
Lrp12	Lrp12	MmuEX0026858	chr15:39736085-39736141	57	chr15:39775150,39736085-39736141,39716687	S	77.78	VLOW,VLOW,10=11=3,OK,S@18.67,5.33	80.95	LOW,LOW,16=18=4,OK,C1@30.76,7.24	86.67	N,N,6=7=1,OK,C1@12.13,1.87	72.97	LOW,LOW,12=15=5,OK,S@23.35,8.65	72.34	OK,OK,28=40=13,OK,S@58.60,22.40	71.93	OK,OK,16=25=8,OK,S@35.25,13.75	64.29	OK,OK,21=33=15,OK,S@44.36,24.64	73.08	SOK,SOK,48=66=21,OK,S@98.66,36.34	83.33	OK,OK,27=33=6,OK,S@55.00,11.00	83.33	OK,OK,45=35=8,OK,S@73.33,14.67	82.65	SOK,SOK,83=79=17,OK,S@147.94,31.06	82	OK,OK,38=44=9,OK,S@74.62,16.38	72.45	82.665	10.215
Lrrc16a	Carmil1	MmuEX0026934	chr13:24114365-24114505	141	chr13:24116192,24114365-24114505,24105329	C1	87.89	OK,OK,26=17=3,OK,S@40.43,5.57	89.16	OK,OK,40=41=5,OK,S@76.68,9.32	90.64	LOW,LOW,14=24=2,OK,S@36.26,3.74	100	VLOW,VLOW,16=8=0,OK,S@24.00,0.00	100	OK,OK,34=27=0,OK,S@61.00,0.00	100	LOW,OK,18=19=0,OK,C1@37.00,0.00	97.10	OK,OK,35=31=1,OK,S@65.06,1.94	97.44	SOK,SOK,77=73=2,OK,S@148.11,3.89	97.71	OK,OK,42=42=1,OK,S@83.05,1.95	81.53	OK,OK,21=31=6,OK,S@47.29,10.71	84.42	SOK,SOK,46=50=9,OK,S@88.64,16.36	88.14	OK,OK,25=19=3,OK,S@41.43,5.57	100	84.835	-15.165
Lrrcc1	Lrrcc1	MmuEX0027105	chr3:14535999-14536204	206	chr3:14534022,14535999-14536204,14536474	S	100	OK,OK,42=40=0,OK,S@82.00,0.00	100	SOK,SOK,63=71=0,OK,S@134.00,0.00	100	OK,OK,21=31=0,OK,S@52.00,0.00	100	OK,OK,24=27=0,OK,S@51.00,0.00	100	SOK,SOK,66=71=0,OK,S@137.00,0.00	100	OK,OK,42=44=0,OK,S@86.00,0.00	100.00	SOK,SOK,51=52=0,OK,S@103.00,0.00	100.00	SOK,SOK,117=127=0,OK,S@244.00,0.00	100.00	SOK,SOK,66=75=0,OK,S@141.00,0.00	83.87	SOK,SOK,50=54=10,OK,S@95.61,18.39	81.82	SOK,SOK,80=100=20,OK,S@163.64,36.36	79.17	OK,OK,30=46=10,OK,S@68.09,17.91	100	81.52	-18.48
Lrsam1	Lrsam1	MmuEX0027180	chr2:32811995-32812072	78	chr2:32815037,32811995-32812072,32810769	C2	100	LOW,LOW,17=16=0,OK,C3@33.00,0.00	100	OK,OK,22=32=0,OK,C2@54.00,0.00	100	VLOW,VLOW,5=16=0,B1,C2@21.00,0.00	80.11	OK,OK,20=25=6,OK,C2@40.86,10.14	81.5	SOK,SOK,51=65=14,OK,C2@105.95,24.05	82.41	OK,OK,31=40=8,OK,C2@65.10,13.90	100.00	VLOW,VLOW,7=22=0,B1,C2@29.00,0.00	100.00	OK,OK,20=33=0,OK,C2@53.00,0.00	100.00	VLOW,VLOW,13=11=0,OK,C3@24.00,0.00	95.63	OK,OK,37=50=2,OK,C2@85.11,3.89	95.05	SOK,SOK,76=108=5,OK,C2@179.64,9.36	94.53	SOK,SOK,39=58=3,OK,C2@94.53,5.47	81.26	95.08	13.82
Luc7l2	Luc7l2	MmuEX0027314	chr6:38519502-38519534	33	chr6:38518917,38519502-38519534,38519932	C2	23.08	N,N,2=1=5,OK,C3@1.85,6.15	20	VLOW,VLOW,4=3=14,OK,C2@4.20,16.80	18.18	N,N,2=2=9,OK,C1@2.36,10.64	23.08	LOW,LOW,4=5=15,OK,C2@5.54,18.46	24.14	OK,OK,13=8=33,OK,C2@13.04,40.96	25	LOW,LOW,9=3=18,B1,C2@7.50,22.50	42.86	N,N,2=7=6,B1,C3@6.43,8.57	28.89	LOW,LOW,3=10=16,B1,C2@8.38,20.62	16.67	VLOW,VLOW,1=3=10,B1,C2@2.33,11.67	36.36	VLOW,VLOW,8=8=14,OK,C2@10.91,19.09	37.21	OK,OK,18=14=27,OK,C2@21.95,37.05	38.1	VLOW,VLOW,10=6=13,OK,C1@11.05,17.95	24.04	37.23	13.19
Lyrm5	Etfrf1	MmuALTD0008056-2/3	chr6:-145159772	8	chr6:-145159764+145159772+145159996,145163704	Alt5	28.44	LOW,OK,100.00,11=35=0,C2@9.95,25.05	31.96	OK,OK,100.00,20=56=0,C2@17.90,38.10	38.98	VLOW,VLOW,100.00,9=21=0,C1@8.19,12.81	31.97	OK,OK,100.00,25=71=0,C1@22.70,48.30	33.41	SOK,SOK,100.00,60=167=0,C1@55.79,111.21	34.46	OK,SOK,100.00,35=96=0,C1@33.08,62.92	29.18	LOW,OK,100.00,11=36=0,C1@10.50,25.50	33.14	OK,OK,100.00,27=77=0,C1@25.52,51.48	36.91	OK,OK,100.00,16=41=0,S@15.13,25.87	46.85	SOK,SOK,100.00,63=129=0,C1@60.44,68.56	45.31	SOK,SOK,100.00,112=235=0,C1@106.48,128.52	43.42	SOK,SOK,100.00,49=106=0,C1@46.03,59.97	33.215	45.135	11.92
Lysmd4	Lysmd4	MmuEX0027410	chr7:74369262-74369287	26	chr7:74368777,74369262-74369287,74369912	C3	10.06	OK,OK,3=0=24,Bn,C3@2.72,24.28	8.86	OK,OK,5=0=46,Bn,C3@4.52,46.48	7.52	OK,OK,2=0=22,Bn,C3@1.80,22.20	0	VLOW,VLOW,0=0=14,Bn,C3@0.00,14.00	0	OK,OK,0=0=27,Bn,C3@0.00,27.00	0	VLOW,VLOW,0=0=13,Bn,C3@0.00,13.00	0.00	OK,OK,0=0=20,Bn,C3@0.00,20.00	4.65	OK,OK,3=0=55,Bn,C3@2.70,55.30	7.12	OK,OK,3=0=35,Bn,C3@2.71,35.29	15.85	LOW,LOW,4=0=19,Bn,C3@3.65,19.35	12.52	OK,OK,6=1=41,B2,C3@6.01,41.99	9.43	OK,OK,2=1=22,B1,C3@2.36,22.64	0	12.64	12.64
Macf1	Macf1	MmuEX0027469	chr4:123063792-123063800	9	chr4:123064471,123063792-123063800,123062929+123062114	MIC	92.31	SOK,SOK,107=12,na,na@109.85,9.15	92.93	SOK,SOK,205=21,na,na@210.02,15.98	93.61	SOK,SOK,98=9,na,na@100.16,6.84	93.67	SOK,SOK,99=9,na,na@101.16,6.84	92.68	SOK,SOK,235=25,na,na@240.97,19.03	91.96	SOK,SOK,136=16,na,na@139.78,12.22	95.76	SOK,SOK,151=9,na,na@153.22,6.78	96.14	SOK,SOK,333=18,na,na@337.45,13.55	96.46	SOK,SOK,182=9,na,na@184.24,6.76	74.57	SOK,SOK,122=56,na,na@132.73,45.27	73.09	SOK,SOK,230=114,na,na@251.43,92.57	71.48	SOK,SOK,108=58,na,na@118.66,47.34	92.815	73.025	-19.79
Macf1	Macf1	MmuEX0027471	chr4:123041300-123041317	18	chr4:123042516,123041300-123041317,123038270	S	61.19	SOK,SOK,49=64=114,OK,S@138.90,88.10	60.39	SOK,SOK,99=107=215,OK,S@254.24,166.76	59.43	SOK,SOK,50=43=101,OK,S@115.29,78.71	46.92	SOK,SOK,36=39=135,OK,S@98.53,111.47	46.12	SOK,SOK,75=88=303,OK,S@214.92,251.08	45.45	SOK,SOK,39=49=168,OK,S@116.35,139.65	56.97	SOK,SOK,54=65=143,OK,S@149.26,112.74	59.76	SOK,SOK,137=143=300,OK,S@346.61,233.39	62.00	SOK,SOK,83=78=157,OK,S@197.16,120.84	35.52	SOK,SOK,41=39=231,OK,S@110.47,200.53	33.46	SOK,SOK,62=85=465,OK,S@204.78,407.22	31.3	SOK,SOK,21=46=234,B1,S@94.21,206.79	46.185	33.41	-12.775
Macrod1	Macrod1	MmuINT0094340	chr19:7271715-7272021	307	chr19:7271641-7271714=7272022-7272103:+	IR-S	8.47	OK,OK,1.6=151,6=2=42,0.588@4.34,46.9	9.19	OK,OK,3.2=151,8=7=72,0.611@8.19,80.93	10.18	OK,OK,1.6=151,2=5=30,0.679@3.86,34.03	66.02	VLOW,VLOW,5.8=151,12=8=5,0.766@16.6,8.54	52.96	OK,OK,13.2=151,34=17=22,0.518@39,34.64	46.97	LOW,LOW,7.4=151,22=9=17,0.384@22.78,25.72	7.15	OK,OK,0.7=151,5=8=82,0.223@6.96,90.45	5.29	SOK,SOK,3.0=151,8=12=174,0.34@10.53,188.58	3.56	OK,SOK,2.3=151,3=4=92,0.77@3.62,98.09	38.76	OK,OK,9.7=151,23=20=33,0.668@29.83,47.14	36.34	SOK,SOK,17.9=151,33=34=57,0.867@45.67,80.01	32.69	OK,OK,8.1=151,10=14=24,0.852@15.92,32.78	56.495	35.725	-20.77
Magi1	Magi1	MmuEX0027548	chr6:93654271-93654354	84	chr6:93657998,93654271-93654354,93651369+93651375	S	69.49	SOK,SOK,42=40=18,OK,S@69.49,30.51	67.84	SOK,SOK,69=66=32,OK,S@113.29,53.71	65.43	OK,OK,27=26=14,OK,S@43.84,23.16	47.06	LOW,LOW,20=12=18,OK,S@23.53,26.47	40.51	SOK,SOK,43=36=58,OK,S@55.50,81.50	37.01	OK,OK,23=24=40,OK,S@32.20,54.80	42.86	OK,OK,13=20=22,OK,S@23.57,31.43	41.67	SOK,SOK,37=43=56,OK,S@56.67,79.33	40.87	OK,OK,24=23=34,OK,S@33.10,47.90	63.03	OK,OK,31=44=22,OK,S@61.14,35.86	66.24	SOK,SOK,70=87=40,OK,S@130.49,66.51	69.49	SOK,SOK,39=43=18,OK,S@69.49,30.51	42.035	66.26	24.225
Map4k4	Map4k4	MmuEX0027796	chr1:40068495-40068686	192	chr1:40067522,40068495-40068686,40070951	S	58.8	SOK,SOK,299=389=241,OK,S@546.25,382.75	58.94	SOK,SOK,520=706=427,OK,S@974.28,678.72	59.12	SOK,SOK,221=317=186,OK,S@428.03,295.97	74.88	SOK,SOK,253=355=102,OK,S@531.65,178.35	71.98	SOK,SOK,551=713=246,OK,S@1086.90,423.10	69.49	SOK,SOK,298=358=144,OK,S@555.92,244.08	70.59	SOK,SOK,362=459=171,OK,S@700.25,291.75	70.88	SOK,SOK,789=1046=377,OK,S@1567.87,644.13	71.11	SOK,SOK,427=587=206,OK,S@867.54,352.46	60.91	SOK,SOK,380=527=291,OK,S@729.70,468.30	60.72	SOK,SOK,751=1008=569,OK,S@1413.56,914.44	60.51	SOK,SOK,371=481=278,OK,S@683.76,446.24	72.185	60.71	-11.475
Mapk8	Mapk8	MmuINT0095565	chr14:34203931-34206127	2197	chr14:34206128-34206293=34203859-34203930:-	IR-C	73.33	VLOW,VLOW,5.3=151,11=11=4,0.706@19.07,6.93	67.44	LOW,LOW,12.5=151,15=14=7,0.987@24.28,11.72	53.85	N,N,7.2=151,4=3=3,0.687@5.38,4.62	27.78	VLOW,VLOW,2.5=151,2=8=13,0.422@6.39,16.61	29.58	OK,OK,7.9=151,7=14=25,0.77@13.61,32.39	31.43	VLOW,VLOW,5.3=151,5=6=12,0.937@7.23,15.77	53.85	N,N,3.0=151,3=4=3,0.892@5.38,4.62	40	VLOW,VLOW,7.2=151,5=11=12,0.706@11.2,16.8	33.33	N,N,4.2=151,2=7=9,0.501@6,12	49.15	LOW,LOW,9.0=151,14=15=15,0.882@21.63,22.37	52.85	OK,OK,16.0=151,32=33=29,0.788@49.68,44.32	56.25	LOW,LOW,7.0=151,18=18=14,0.575@28.12,21.88	29.605	52.7	23.095
Mapk8ip1	Mapk8ip1	MmuALTA0010539-3/3	chr2:92229132-92229437	97	chr2:92231193,92229132-92229437+92229362+92229340	Alt3	89.47	VLOW,VLOW,100.00,17=19=0,S@17.00,2.00	91.67	LOW,LOW,100.00,33=36=0,S@33.00,3.00	94.12	VLOW,VLOW,100.00,16=17=0,S@16.00,1.00	80	VLOW,VLOW,100.00,12=15=0,S@12.00,3.00	67.65	LOW,LOW,100.00,23=34=0,S@23.00,11.00	57.89	VLOW,VLOW,100.00,11=19=0,S@11.00,8.00	100.00	N,N,100.00,9=9=0,S@9.00,0.00	91.43	LOW,LOW,100.00,32=35=0,S@32.00,3.00	88.46	LOW,LOW,100.00,23=26=0,S@23.00,3.00	90.63	LOW,LOW,100.00,29=32=0,S@29.00,3.00	91.53	OK,OK,100.00,54=59=0,S@54.00,5.00	92.59	LOW,LOW,100.00,25=27=0,S@25.00,2.00	68.945	91.61	22.665
Mapkbp1	Mapkbp1	MmuINT0095699	chr2:119849876-119850253	378	chr2:119849279-119849875=119850254-119850339:+	IR-S	10.18	OK,OK,1.6=151,2=5=32,0.679@4.11,36.3	12.64	OK,OK,3.5=151,12=7=66,0.34@11.07,76.53	14.83	OK,OK,1.9=151,10=2=34,0.289@7,40.19	2.16	OK,OK,1.2=151,1=0=22,0.714@0.51,23.14	0.84	OK,OK,1.4=151,1=0=57,0.714@0.5,59.18	0	OK,OK,0.2=151,0=0=35,1@0,36.03	3.76	OK,OK,0.5=151,1=1=26,0.714@1.09,27.77	5.82	OK,OK,1.6=151,3=4=58,0.77@3.9,63.15	7.43	OK,OK,1.2=151,2=3=32,0.677@2.84,35.36	11.71	OK,OK,2.3=151,3=4=27,0.77@4.12,31.05	12.47	OK,OK,5.1=151,6=9=54,0.762@8.91,62.52	13.22	OK,OK,2.8=151,3=5=27,0.831@4.79,31.47	1.08	12.465	11.385
March7	Marchf7	MmuEX0027932	chr2:60085545-60085569	25	chr2:60083317,60085545-60085569,60085947	C1	6.09	SOK,SOK,2=6=120,B1,C1@7.80,120.20	5.04	SOK,SOK,2=11=238,B2,C1@12.65,238.35	3.96	SOK,SOK,0=5=118,Bn,C1@4.87,118.13	6.39	SOK,SOK,4=4=114,OK,S@7.80,114.20	5.18	SOK,SOK,9=5=249,OK,S@13.62,249.38	4.14	SOK,SOK,5=1=135,B2,S@5.84,135.16	3.51	SOK,SOK,2=2=107,OK,S@3.90,107.10	3.74	SOK,SOK,4=6=250,OK,S@9.72,250.28	3.92	SOK,SOK,2=4=143,OK,C1@5.84,143.16	20.76	SOK,SOK,20=18=141,OK,S@37.16,141.84	20.86	SOK,SOK,36=38=273,OK,S@72.38,274.62	20.96	SOK,SOK,16=20=132,OK,S@35.21,132.79	5.265	20.86	15.595
Mark3	Mark3	MmuEX0027962	chr12:112890169-112890195	27	chr12:112885939,112890169-112890195,112891601	C2	87.65	SOK,SOK,115=104=27,OK,C1@215.62,30.38	85.75	SOK,SOK,219=180=58,OK,C1@391.88,65.12	83.55	SOK,SOK,104=76=31,OK,C1@176.29,34.71	82.74	SOK,SOK,149=114=48,OK,C1@257.32,53.68	82.8	SOK,SOK,293=290=106,OK,C1@570.49,118.51	82.84	SOK,SOK,144=176=58,OK,C1@313.14,64.86	87.22	SOK,SOK,135=99=30,OK,C1@230.26,33.74	87.93	SOK,SOK,298=210=61,OK,C1@500.32,68.68	88.55	SOK,SOK,163=111=31,OK,C1@270.08,34.92	71.53	SOK,SOK,172=164=117,OK,C1@324.03,128.97	71.85	SOK,SOK,348=355=241,OK,C1@678.26,265.74	72.14	SOK,SOK,176=191=124,OK,C1@354.21,136.79	82.79	71.835	-10.955
Mavs	Mavs	MmuALTD0008256-2/2	chr2:-131060091	228	chr2:-131059863+131060091,131064472	Alt5	17.39	VLOW,VLOW,100.00,4=23=0,S@4.00,19.00	20.45	OK,OK,100.00,9=44=0,S@9.00,35.00	23.81	VLOW,VLOW,100.00,5=21=0,S@5.00,16.00	5.71	LOW,LOW,100.00,2=35=0,S@2.00,33.00	7.46	OK,OK,100.00,5=67=0,S@5.00,62.00	9.38	LOW,LOW,100.00,3=32=0,S@3.00,29.00	22.22	LOW,LOW,100.00,8=36=0,C1@8.00,28.00	17.39	OK,OK,100.00,12=69=0,S@12.00,57.00	12.12	LOW,LOW,100.00,4=33=0,S@4.00,29.00	21.74	OK,OK,100.00,10=46=0,S@10.00,36.00	20.88	OK,OK,100.00,19=91=0,C1@19.00,72.00	20	OK,OK,100.00,9=45=0,C1@9.00,36.00	7.545	20.87	13.325
Mcee	Mcee	MmuALTD0008303-2/3	chr7:71545212-71545392	162	chr7:71545212-71545230+71545392+71545395,71556721	Alt5	78.75	OK,OK,74.77,63=80=27,S@63.00,17.00	78.26	SOK,SOK,75.41,108=138=45,S@108.00,30.00	77.59	OK,OK,76.32,45=58=18,S@45.00,13.00	72.73	OK,OK,83.33,40=55=11,S@40.00,15.00	71.93	SOK,SOK,82.01,82=114=25,S@82.00,32.00	71.19	OK,OK,80.82,42=59=14,C1@42.00,17.00	80.77	OK,OK,75.36,42=52=17,S@42.00,10.00	78.83	SOK,SOK,83.03,108=137=28,S@108.00,29.00	77.65	OK,OK,88.54,66=85=11,S@66.00,19.00	87.32	OK,OK,84.52,62=71=13,S@62.00,9.00	83.22	SOK,SOK,87.73,119=143=20,S@119.00,24.00	79.17	OK,OK,91.14,57=72=7,S@57.00,15.00	71.96	83.245	11.285
Mcoln1	Mcoln1	MmuEX6034087	chr8:3512650-3512865	216	chr8:3511810,3512650-3512865,3514783	ANN	100	SOK,SOK,203=255=0,OK,S@458.00,0.00	99.78	SOK,SOK,400=484=1,OK,S@883.05,1.95	99.54	SOK,SOK,197=229=1,OK,S@425.04,1.96	100	SOK,SOK,65=68=0,OK,S@133.00,0.00	99.36	SOK,SOK,139=169=1,OK,S@307.02,1.98	98.88	SOK,SOK,74=101=1,OK,S@174.03,1.97	99.26	SOK,SOK,120=145=1,OK,S@264.03,1.97	99.65	SOK,SOK,246=321=1,OK,S@566.01,1.99	100.00	SOK,SOK,126=176=0,OK,S@302.00,0.00	92.04	SOK,SOK,111=96=9,OK,C1@198.81,17.19	89.47	SOK,SOK,190=201=23,OK,C1@370.41,43.59	86.74	SOK,SOK,79=105=14,OK,C1@171.75,26.25	99.44	89.39	-10.05
Meaf6	Meaf6	MmuEX0028434	chr4:124785567-124785600	34	chr4:124780275,124785567-124785600,124786543+124786821	C2	52.51	SOK,SOK,45=71=68,OK,C1@96.62,87.38	51.25	SOK,SOK,74=132=127,OK,C1@170.66,162.34	49.72	SOK,SOK,29=61=59,B1,C1@74.08,74.92	49.39	SOK,SOK,60=77=91,OK,C1@112.61,115.39	50.39	SOK,SOK,134=181=201,OK,C1@260.01,255.99	51.19	SOK,SOK,74=104=110,OK,C1@147.43,140.57	50.33	SOK,SOK,49=62=71,OK,C1@91.60,90.40	51.96	SOK,SOK,108=139=148,OK,C1@205.24,189.76	53.37	SOK,SOK,59=77=77,OK,C1@113.68,99.32	60.33	SOK,SOK,86=158=104,OK,C1@209.95,138.05	61.4	SOK,SOK,186=300=198,OK,C1@419.98,264.02	62.53	SOK,SOK,100=142=94,OK,C1@210.10,125.90	50.29	61.43	11.14
Meaf6	Meaf6	MmuINT0097145	chr4:124780276-124786820	6545	chr4:124780083-124780275=124786821-124787133:+	IR-S	37.9	SOK,SOK,17.5=104,5=78=68,2.61e-07@57.23,93.77	36.97	SOK,SOK,35.0=104,10=139=127,2.34e-11@102.04,173.96	35.87	SOK,SOK,17.5=104,5=61=59,2.57e-05@44.84,80.16	32.16	SOK,SOK,14.8=104,3=70=77,9.53e-08@48.24,101.76	35.65	SOK,SOK,28.9=104,7=178=167,2.2e-18@125.49,226.51	38.36	SOK,SOK,14.1=104,4=108=90,7.51e-12@77.49,124.51	39.56	SOK,SOK,21.2=104,4=85=68,6.96e-09@62.11,94.89	42.16	SOK,SOK,49.5=104,11=196=142,1.57e-17@147.14,201.86	44.36	SOK,SOK,28.3=104,7=111=74,5.82e-10@85.17,106.83	46.63	SOK,SOK,24.9=104,6=160=95,6.61e-17@121.7,139.3	48.15	SOK,SOK,48.5=104,16=309=175,8.08e-28@240.75,259.25	49.84	SOK,SOK,23.6=104,10=149=80,1.56e-12@119.12,119.88	35.26	48.235	12.975
Mef2c	Mef2c	MmuEX6059509	chr13:83764965-83765102	138	chr13:83732242,83764965-83765102,83772658	ANN	4.37	SOK,SOK,9=4=145,B1,C3@6.90,151.10	4.02	SOK,SOK,13=8=255,OK,C3@11.10,264.90	3.56	SOK,SOK,4=4=110,OK,C3@4.20,113.80	18.95	OK,OK,11=13=52,OK,C3@14.40,61.60	17.29	SOK,SOK,24=23=114,OK,C3@27.84,133.16	15.85	OK,OK,13=10=62,OK,C3@13.47,71.53	5.28	OK,OK,5=4=82,OK,C3@4.80,86.20	5.00	SOK,SOK,9=10=183,OK,C3@10.10,191.90	4.77	SOK,SOK,4=6=101,OK,C3@5.29,105.71	5.28	SOK,SOK,9=4=119,B1,C3@6.97,125.03	7.01	SOK,SOK,21=12=223,OK,C3@17.95,238.05	8.91	SOK,SOK,12=8=104,OK,C3@11.05,112.95	17.4	7.095	-10.305
Mga	Mga	MmuEX0028856	chr2:119747102-119747212	111	chr2:119745643,119747102-119747212+119747233,119749164	C2	91.67	OK,OK,24=20=2,OK,C2@42.17,3.83	90.91	OK,OK,43=37=4,OK,C2@76.36,7.64	90	LOW,LOW,19=17=2,OK,C2@34.20,3.80	72.25	OK,OK,41=37=15,OK,C3@67.19,25.81	70.21	SOK,SOK,96=83=38,OK,C3@152.36,64.64	68.72	SOK,SOK,55=46=23,OK,C3@85.21,38.79	88.41	OK,OK,36=25=4,OK,C2@57.47,7.53	87.06	SOK,SOK,67=54=9,OK,C2@113.18,16.82	85.73	OK,OK,31=29=5,OK,C2@55.72,9.28	85.07	SOK,SOK,63=51=10,OK,C2@105.49,18.51	83.97	SOK,SOK,135=106=23,OK,C2@221.68,42.32	83.01	SOK,SOK,72=55=13,OK,C2@116.21,23.79	70.485	84.04	13.555
Mical1	Mical1	MmuEX0028963	chr10:41198234-41198441	208	chr10:41198120,41198234-41198441,41198769+41198780	S	85.71	OK,OK,45=39=7,OK,S@78.00,13.00	90.72	SOK,SOK,83=93=9,OK,S@167.83,17.17	95.83	OK,OK,38=54=2,OK,S@90.08,3.92	89.19	LOW,LOW,21=12=2,OK,S@31.22,3.78	90.36	OK,OK,44=31=4,OK,S@71.38,7.62	91.3	OK,OK,23=19=2,OK,S@40.17,3.83	93.41	OK,OK,45=40=3,OK,S@82.20,5.80	94.35	SOK,SOK,119=115=7,OK,S@227.38,13.62	94.90	SOK,SOK,74=75=4,OK,S@145.20,7.80	71.43	LOW,LOW,16=19=7,OK,S@30.00,12.00	76.47	OK,OK,38=27=10,OK,S@57.35,17.65	83.33	VLOW,VLOW,22=8=3,B1,S@27.50,5.50	90.245	77.38	-12.865
Mical3	Mical3	MmuEX0028987	chr6:120903652-120903702	51	chr6:120907717,120903652-120903702,120902503	S	38.78	LOW,LOW,8=11=15,OK,S@13.19,20.81	29.73	OK,OK,13=20=39,OK,S@21.41,50.59	22.58	OK,OK,5=9=24,OK,S@8.58,29.42	54.35	OK,OK,31=19=21,OK,S@38.59,32.41	46.67	SOK,SOK,59=32=52,OK,S@66.74,76.26	39.81	OK,OK,28=13=31,B1,S@28.66,43.34	61.40	LOW,LOW,21=14=11,OK,S@28.24,17.76	60.29	SOK,SOK,41=41=27,OK,S@65.72,43.28	59.49	OK,OK,20=27=16,OK,S@37.48,25.52	25	OK,OK,10=14=36,OK,S@15.00,45.00	30.05	SOK,SOK,29=32=71,OK,S@39.67,92.33	34.58	OK,OK,19=18=35,OK,S@24.90,47.10	47.08	29.79	-17.29
Mll2	Kmt2d	MmuINT0099212	chr15:98673334-98673489	156	chr15:98673490-98673657=98673174-98673333:-	IR-S	15.35	OK,OK,1.6=107,5=3=21,0.679@4.8,26.49	18.81	OK,OK,3.3=107,11=7=37,0.4@11.14,48.08	22.94	LOW,LOW,1.6=107,6=4=16,0.588@6.4,21.51	7.33	OK,OK,2.6=107,5=2=42,0.679@3.9,49.31	8.81	SOK,SOK,5.6=107,16=5=103,0.418@11.84,122.56	9.81	OK,OK,2.9=107,11=3=61,0.4@7.96,73.23	13.62	LOW,LOW,1.3=107,5=1=18,0.452@3.53,22.37	15.32	OK,OK,4.6=107,11=5=42,0.706@9.58,52.98	16.56	OK,OK,3.3=107,6=4=24,0.762@6.07,30.6	17.62	OK,OK,4.2=107,13=9=49,0.439@13.48,63.04	18.72	SOK,SOK,10.5=107,26=18=91,0.5@27.22,118.17	19.97	OK,OK,6.2=107,13=9=42,0.715@13.75,55.11	8.57	18.795	10.225
Mll2	Kmt2d	MmuALTA0011029-3/3	chr15:98682322-98684136	93	chr15:98684221,98682322-98684136+98684133+98684043	Alt3	88.89	N,N,100.00,8=9=0,S@8.00,1.00	91.3	VLOW,VLOW,100.00,21=23=0,S@21.00,2.00	92.86	N,N,100.00,13=14=0,S@13.00,1.00	90.92	VLOW,VLOW,100.00,20=22=0,S@20.00,2.00	86.97	OK,OK,100.00,40=46=0,S@40.01,5.99	83.35	VLOW,VLOW,100.00,20=24=0,S@20.00,4.00	92.86	N,N,100.00,13=14=0,S@13.00,1.00	88.24	LOW,LOW,100.00,30=34=0,S@30.00,4.00	85.00	VLOW,VLOW,100.00,17=20=0,S@17.00,3.00	96.67	LOW,LOW,100.00,29=30=0,S@29.00,1.00	97.92	OK,OK,100.00,47=48=0,S@47.00,1.00	100	VLOW,VLOW,100.00,18=18=0,C1@18.00,0.00	87.135	98.335	11.2
Mll5	Kmt2e	MmuEX0029201	chr5:23006269-23006394	126	chr5:23006162,23006269-23006394,23006545	S	87.1	SOK,SOK,149=202=26,OK,S@328.37,48.63	88.78	SOK,SOK,268=365=40,OK,S@597.49,75.51	90.97	SOK,SOK,119=163=14,OK,S@269.27,26.73	91.62	SOK,SOK,69=84=7,OK,S@146.59,13.41	93.35	SOK,SOK,155=210=13,OK,S@352.86,25.14	94.64	SOK,SOK,86=126=6,OK,S@206.32,11.68	97.69	SOK,SOK,122=132=3,OK,S@251.06,5.94	97.25	SOK,SOK,249=316=8,OK,S@557.24,15.76	96.88	SOK,SOK,127=184=5,OK,S@306.14,9.86	73.16	SOK,SOK,95=134=42,OK,S@198.26,72.74	71.98	SOK,SOK,201=246=87,OK,S@384.37,149.63	70.78	SOK,SOK,106=112=45,OK,S@186.15,76.85	93.13	71.97	-21.16
Mocs1	Mocs1	MmuEX0029389	chr17:49592120-49592167	48	chr17:49591656,49592120-49592167+49592182,49593355	S	94.4	SOK,SOK,252=321=17,OK,S@556.96,33.04	94.41	SOK,SOK,466=614=32,OK,S@1049.84,62.16	94.41	SOK,SOK,214=293=15,OK,S@492.82,29.18	93.6	SOK,SOK,125=109=8,OK,S@226.51,15.49	92.82	SOK,SOK,258=259=20,OK,S@498.44,38.56	92.18	SOK,SOK,133=150=12,OK,S@271.93,23.07	92.18	SOK,SOK,56=109=7,OK,S@158.55,13.45	92.80	SOK,SOK,146=215=14,OK,S@348.00,27.00	93.33	SOK,SOK,90=106=7,OK,S@189.46,13.54	78.95	SOK,SOK,171=174=46,OK,S@308.69,82.31	79.35	SOK,SOK,324=337=86,OK,S@592.74,154.26	79.8	SOK,SOK,153=163=40,OK,S@284.09,71.91	92.89	79.375	-13.515
Mphosph9	Mphosph9	MmuALTA0011183-1/2	chr5:124715326-124715487	0	chr5:124717048,124715326-124715504+124715487	Alt3	7.47	LOW,OK,100.00,3=37=0,S@2.76,34.24	10.09	OK,OK,100.00,7=64=0,S@6.46,57.54	13.72	LOW,LOW,100.00,4=27=0,S@3.70,23.30	2.29	OK,OK,100.00,1=40=0,S@0.92,39.08	3.44	OK,OK,100.00,3=80=0,S@2.75,77.25	4.59	OK,OK,100.00,2=40=0,S@1.84,38.16	11.55	VLOW,VLOW,100.00,2=16=0,C1@1.85,14.15	3.90	OK,OK,100.00,2=47=0,C1@1.83,45.17	0.00	LOW,LOW,100.00,0=31=0,S@0.00,31.00	12.33	OK,OK,100.00,6=45=0,C1@5.55,39.45	15.09	OK,OK,97.89,14=86=2,C1@12.98,73.02	18.14	OK,OK,95.66,8=41=2,S@7.44,33.56	3.44	15.235	11.795
Mpzl1	Mpzl1	MmuEX0029602	chr1:167531881-167531986	106	chr1:167534741,167531881-167531986,167523808	S	80.89	SOK,SOK,209=200=49,OK,S@370.48,87.52	81.41	SOK,SOK,382=403=91,OK,S@713.15,162.85	81.97	SOK,SOK,173=203=42,OK,S@342.63,75.37	77.3	SOK,SOK,156=166=48,OK,S@286.01,83.99	78.44	SOK,SOK,318=398=100,OK,S@640.07,175.93	79.4	SOK,SOK,162=232=52,OK,S@354.12,91.88	88.75	SOK,SOK,177=196=24,OK,S@352.34,44.66	90.72	SOK,SOK,386=423=42,OK,S@772.03,78.97	92.48	SOK,SOK,209=227=18,OK,S@419.86,34.14	62.74	SOK,SOK,161=210=112,OK,S@303.03,179.97	61.47	SOK,SOK,323=396=229,OK,S@582.74,365.26	60.17	SOK,SOK,162=186=117,OK,S@279.79,185.21	78.35	61.455	-16.895
Mrpl27	Mrpl27	MmuALTA0011243-1/2	chr11:94517801-94517932	0	chr11:94515474,94517801+94517722-94517932	Alt3	90	N,N,38.46,9=10=16,C1@9.00,1.00	92	LOW,LOW,52.08,23=25=23,C1@23.00,2.00	93.33	VLOW,VLOW,68.18,14=15=7,C1@14.00,1.00	63.85	LOW,LOW,69.50,16=25=11,C2@15.96,9.04	65.23	OK,OK,65.88,34=52=27,C2@33.92,18.08	66.52	LOW,LOW,62.84,18=27=16,C2@17.96,9.04	93.75	VLOW,VLOW,84.21,15=16=3,C1@15.00,1.00	94.44	LOW,LOW,80.46,35=37=9,S@34.94,2.06	94.96	VLOW,VLOW,77.83,20=21=6,S@19.94,1.06	92.31	LOW,LOW,60.47,24=26=17,C1@24.00,2.00	93.44	OK,OK,60.40,57=61=40,C1@57.00,4.00	94.29	LOW,LOW,60.34,33=35=23,C1@33.00,2.00	65.185	93.3	28.115
Msh5	Msh5	MmuEX0029815	chr17:35169705-35169814	110	chr17:35170168,35169584+35169705-35169814,35169366	S	77.78	LOW,LOW,13=15=4,OK,C1@24.89,7.11	84.62	OK,OK,22=33=5,OK,C1@50.77,9.23	93.1	VLOW,VLOW,9=18=1,OK,C1@26.07,1.93	100	VLOW,VLOW,9=11=0,OK,S@20.00,0.00	100	OK,OK,20=30=0,OK,S@50.00,0.00	100	LOW,LOW,11=19=0,OK,S@30.00,0.00	100.00	VLOW,VLOW,6=12=0,OK,S@18.00,0.00	100.00	OK,OK,20=34=0,OK,S@54.00,0.00	100.00	LOW,LOW,14=22=0,OK,S@36.00,0.00	83.78	LOW,LOW,14=17=3,OK,C1@28.49,5.51	89.25	OK,OK,42=41=5,OK,S@78.54,9.46	92.86	OK,OK,28=24=2,OK,S@50.14,3.86	100	88.32	-11.68
Mtap4	Map4	MmuINT0101512	chr9:109982401-109983924	1524	chr9:109982285-109982400=109983925-109984114:+	IR-S	38.86	LOW,LOW,0.0=2,6=14=16,0.009@14.17,22.3	44.12	OK,OK,0.0=2,17=25=27,0.000159@30.79,39	50.36	VLOW,VLOW,0.0=2,11=11=11,0.0247@16.78,16.54	32.17	LOW,LOW,17.5=2,9=6=16,0.449@10.03,21.15	29.96	OK,OK,52.5=2,14=13=32,0.0785@17.79,41.59	27.61	LOW,LOW,35.0=2,5=7=16,0.0141@7.79,20.42	29.86	LOW,LOW,17.5=2,10=6=19,0.449@10.5,24.67	39.66	SOK,SOK,17.5=2,26=31=44,0.904@40.44,61.53	45.44	OK,OK,0.0=2,16=25=25,0.000159@30.35,36.44	50.29	OK,OK,0.0=2,21=21=21,0.00061@32.02,31.65	53	OK,OK,17.5=2,35=32=30,0.846@51.97,46.09	58.29	VLOW,VLOW,17.5=2,14=11=9,0.904@20.04,14.34	29.89	54.29	24.4
Mterfd3	Mterf2	MmuALTA0011392-1/2	chr10:84589113-84589210	0	chr10:84590707,84589113-84589231+84589210	Alt3	14.29	N,N,100.00,2=14=0,S@2.00,12.00	10.34	LOW,LOW,100.00,3=29=0,S@3.00,26.00	6.67	VLOW,VLOW,100.00,1=15=0,C1@1.00,14.00	0	VLOW,VLOW,100.00,0=22=0,S@0.00,22.00	2.08	OK,OK,100.00,1=48=0,C1@1.00,47.00	3.85	LOW,LOW,100.00,1=26=0,C1@1.00,25.00	5.00	VLOW,VLOW,100.00,1=20=0,S@1.00,19.00	3.12	LOW,LOW,100.00,1=32=0,S@1.00,31.00	0.00	N,N,100.00,0=12=0,S@0.00,12.00	10	VLOW,VLOW,100.00,2=20=0,S@2.00,18.00	25.71	LOW,LOW,97.22,9=35=1,S@9.00,26.00	46.67	VLOW,VLOW,93.75,7=15=1,C1@7.00,8.00	1.925	28.335	26.41
Mtr	Mtr	MmuEX0030147	chr13:12297010-12297130	121	chr13:12304655,12297010-12297130,12292545	C3	87.76	OK,OK,33=41=5,OK,C2@69.33,9.67	91.75	SOK,SOK,64=74=6,OK,C2@132.12,11.88	96.84	OK,OK,31=33=1,OK,C2@62.95,2.05	100	OK,OK,33=29=0,OK,C3@62.00,0.00	100	SOK,SOK,72=60=0,OK,C3@132.00,0.00	100	OK,OK,39=31=0,OK,C3@70.00,0.00	97.02	OK,OK,32=36=1,OK,C2@66.94,2.06	98.85	SOK,SOK,84=96=1,OK,C2@178.92,2.08	100.00	SOK,SOK,52=60=0,OK,C2@112.00,0.00	80.08	SOK,SOK,45=47=11,OK,C2@82.48,20.52	85.76	SOK,SOK,81=93=14,OK,C2@161.23,26.77	93.16	OK,OK,36=46=3,OK,C2@79.19,5.81	100	86.62	-13.38
Mtrf1l	Mtrf1l	MmuALTD0008918-1/2	chr10:4527557-4527613	0	chr10:4527557-4527613+4527740,4528929	Alt5	46.15	LOW,LOW,100.00,12=26=0,S@12.00,14.00	48.72	LOW,LOW,100.00,19=39=0,S@19.00,20.00	53.85	N,N,100.00,7=13=0,S@7.00,6.00	23.08	LOW,LOW,96.30,6=26=1,S@6.00,20.00	19.05	OK,OK,98.44,12=63=1,S@12.00,51.00	16.22	LOW,LOW,100.00,6=37=0,S@6.00,31.00	29.63	LOW,LOW,100.00,8=27=0,S@8.00,19.00	37.25	OK,OK,98.08,19=51=1,S@19.00,32.00	45.83	VLOW,VLOW,96.00,11=24=1,S@11.00,13.00	36.54	OK,OK,100.00,19=52=0,S@19.00,33.00	38.64	OK,OK,98.88,34=88=1,S@34.00,54.00	41.67	LOW,LOW,97.30,15=36=1,S@15.00,21.00	19.65	39.105	19.455
Mtrr	Mtrr	MmuEX6059071	chr13:68720173-68720780	608	chr13:68720818,68720173-68720780,68719592	ANN	31.62	OK,OK,2=1=20,B2,C3@7.27,15.73	31.25	OK,OK,4=5=44,B2,C3@16.56,36.44	30.94	OK,OK,2=4=24,B1,C3@9.28,20.72	42.66	OK,OK,3=5=21,B2,C2@12.37,16.63	51.71	OK,SOK,10=11=46,B2,C2@34.65,32.35	57.36	OK,OK,7=6=25,B2,C2@21.80,16.20	4.55	OK,OK,0=4=42,Bn,C3@2.09,43.91	2.76	OK,OK,0=5=88,Bn,C3@2.57,90.43	1.08	OK,OK,0=1=46,Bn,C3@0.51,46.49	20.27	OK,OK,1=6=29,OK,C3@7.30,28.70	30.72	OK,SOK,5=13=64,B1,C3@25.19,56.81	37.5	OK,OK,4=7=35,B1,C2@17.25,28.75	50.01	28.885	-21.125
Mtss1	Mtss1	MmuEX0030166	chr15:58778881-58779075	195	chr15:58783025,58778881-58779075,58777574	C3	62.9	SOK,SOK,345=445=233,OK,S@643.47,379.53	64.54	SOK,SOK,668=832=412,OK,S@1234.00,678.00	66.48	SOK,SOK,323=387=179,OK,S@591.01,297.99	60.08	SOK,SOK,155=140=98,OK,S@236.11,156.89	58.5	SOK,SOK,333=321=232,OK,S@518.31,367.69	57.26	SOK,SOK,178=181=134,OK,S@282.29,210.71	67.36	SOK,SOK,110=150=63,OK,S@217.57,105.43	67.80	SOK,SOK,255=322=137,OK,S@484.09,229.91	68.17	SOK,SOK,145=172=74,OK,S@266.54,124.46	43.11	SOK,SOK,127=161=190,OK,S@206.07,271.93	40.3	SOK,SOK,243=293=397,OK,S@376.00,557.00	37.46	SOK,SOK,116=132=207,OK,S@170.44,284.56	58.67	40.285	-18.385
Mum1l1	Pwwp3b	MmuEX0030219	chrX:135745278-135745345	68	chrX:135744756,135745278-135745345,135747630	C2	66.83	N,N,1=3=1,B1,C2@3.34,1.66	83.45	N,N,3=7=1,B1,C2@9.18,1.82	100	N,N,2=4=0,OK,C2@6.00,0.00	74.62	LOW,LOW,10=25=6,B1,C2@30.59,10.41	77.55	SOK,SOK,28=61=13,B1,C2@79.10,22.90	79.57	OK,OK,18=36=7,OK,C2@48.54,12.46	88.73	LOW,LOW,17=14=2,OK,C1@29.28,3.72	85.88	OK,OK,23=25=4,OK,C2@44.66,7.34	81.11	VLOW,VLOW,6=11=2,OK,C2@15.41,3.59	92.5	OK,OK,36=37=3,OK,C2@70.30,5.70	90.59	SOK,SOK,52=62=6,OK,C2@108.71,11.29	87.36	OK,OK,16=25=3,OK,C2@38.44,5.56	77.095	89.93	12.835
Mynn	Mynn	MmuALTD0008996-2/2	chr3:30502426-30502722	130	chr3:30502426-30502592+30502722,30505959	Alt5	64.29	OK,OK,97.67,27=42=1,S@27.00,15.00	60.29	OK,OK,98.55,41=68=1,S@41.00,27.00	53.85	LOW,LOW,100.00,14=26=0,S@14.00,12.00	53.19	OK,OK,95.92,25=47=2,S@25.00,22.00	54.39	SOK,SOK,92.68,62=114=9,S@62.00,52.00	55.22	OK,OK,90.54,37=67=7,S@37.00,30.00	57.14	LOW,LOW,100.00,20=35=0,S@20.00,15.00	55.13	OK,OK,96.30,43=78=3,S@43.00,35.00	53.49	OK,OK,93.48,23=43=3,S@23.00,20.00	63.29	OK,OK,90.80,50=79=8,S@50.00,29.00	66.05	SOK,SOK,90.50,107=162=17,S@107.00,55.00	68.67	OK,OK,90.22,57=83=9,S@57.00,26.00	54.205	65.98	11.775
Myo5a	Myo5a	MmuEX0030526	chr9:75040191-75040271	81	chr9:75037807,75040191-75040271,75041746	S	85.2	SOK,SOK,131=122=21,OK,S@233.45,40.55	82.96	SOK,SOK,227=211=43,OK,S@399.04,81.96	80.07	SOK,SOK,96=89=22,OK,S@165.74,41.26	92.07	SOK,SOK,200=235=18,OK,S@417.08,35.92	94.03	SOK,SOK,432=518=29,OK,S@920.55,58.45	95.75	SOK,SOK,232=283=11,OK,S@503.64,22.35	94.43	SOK,SOK,200=156=10,OK,S@345.61,20.39	94.43	SOK,SOK,414=334=21,OK,S@726.17,42.83	94.44	SOK,SOK,214=178=11,OK,S@380.59,22.41	70.5	SOK,SOK,195=252=90,OK,S@378.58,158.42	71.18	SOK,SOK,435=516=185,OK,S@808.60,327.40	71.79	SOK,SOK,240=264=95,OK,S@430.02,168.98	93.91	71.145	-22.765
Myo9a	Myo9a	MmuEX0030580	chr9:59637843-59637899	57	chr9:59636321,59637843-59637899,59649721	S	58.95	VLOW,VLOW,9=13=7,OK,S@17.10,11.90	52.99	OK,OK,20=17=15,OK,S@27.55,24.45	46.15	N,N,11=4=8,B1,S@10.61,12.39	22.22	LOW,LOW,5=5=16,OK,S@5.78,20.22	27.89	OK,OK,9=13=26,OK,S@13.39,34.61	35.42	VLOW,VLOW,4=8=10,OK,S@7.79,14.21	34.53	VLOW,VLOW,6=9=13,OK,S@9.67,18.33	30.00	OK,OK,16=14=32,OK,S@18.60,43.40	26.52	LOW,OK,10=5=19,OK,S@9.02,24.98	49.76	OK,OK,21=18=18,OK,S@28.36,28.64	50.28	SOK,SOK,44=29=33,OK,S@53.30,52.70	50.88	LOW,LOW,23=11=15,B1,S@24.93,24.07	28.82	50.32	21.5
Myo9b	Myo9b	MmuINT0104710	chr8:73882136-73882861	726	chr8:73882012-73882135=73882862-73882992:+	IR-C	30.23	LOW,LOW,5.8=151,4=12=18,0.501@10.65,24.58	26.52	OK,OK,12.7=151,8=18=35,0.641@16.78,46.5	22.16	LOW,LOW,7.0=151,4=6=17,0.82@6.22,21.83	30.51	VLOW,VLOW,4.4=151,3=6=10,0.762@5.99,13.64	31.78	OK,OK,9.0=151,12=12=25,0.95@16.05,34.45	32.6	LOW,LOW,4.6=151,9=6=15,0.815@10.06,20.8	16.57	OK,OK,6.3=151,2=9=27,0.351@6.57,33.06	19.97	OK,OK,19.2=151,5=21=51,0.174@15.97,63.99	23.5	OK,OK,13.0=151,3=12=24,0.287@9.48,30.86	13.23	OK,OK,8.1=151,4=6=32,0.76@5.76,37.79	13.84	OK,OK,14.8=151,7=13=61,0.724@11.6,72.2	14.52	OK,OK,6.7=151,3=7=29,0.687@5.84,34.4	31.555	13.875	-17.68
Myof	Myof	MmuEX0030610	chr19:38044397-38044435	39	chr19:38046665,38044397-38044435,38042942	S	79.84	SOK,SOK,183=208=54,OK,S@355.29,89.71	77.66	SOK,SOK,336=344=107,OK,S@611.18,175.82	74.89	SOK,SOK,153=136=53,OK,S@256.12,85.88	85.11	SOK,SOK,536=478=97,OK,S@945.57,165.43	84.34	SOK,SOK,1293=1120=245,OK,S@2241.76,416.24	83.79	SOK,SOK,757=642=148,OK,S@1296.23,250.77	84.19	SOK,SOK,337=296=65,OK,S@587.65,110.35	83.32	SOK,SOK,744=654=153,OK,S@1292.29,258.71	82.62	SOK,SOK,407=358=88,OK,S@704.75,148.25	69.18	SOK,SOK,699=643=327,OK,S@1154.61,514.39	70.04	SOK,SOK,1429=1285=635,OK,S@2345.64,1003.36	70.9	SOK,SOK,730=642=308,OK,S@1191.12,488.88	84.45	70.04	-14.41
Nav2	Nav2	MmuEX0030954	chr7:56830617-56830625	9	chr7:56827823,56830617-56830625,56831018	MIC	51.14	N,N,7=9,na,na@8.18,7.82	48.23	VLOW,VLOW,9=13,na,na@10.61,11.39	40.21	N,N,2=4,na,na@2.41,3.59	74.17	OK,OK,32=15,na,na@34.86,12.14	74.81	SOK,SOK,75=34,na,na@81.54,27.46	75.29	OK,OK,43=19,na,na@46.68,15.32	60.23	LOW,OK,18=16,na,na@20.48,13.52	69.97	OK,OK,45=26,na,na@49.68,21.32	78.43	OK,OK,27=10,na,na@29.02,7.98	66.88	OK,OK,48=32,na,na@53.50,26.50	64.22	SOK,SOK,92=69,na,na@103.39,57.61	61.55	OK,OK,44=37,na,na@49.86,31.14	74.73	64.215	-10.515
Nav3	Nav3	MmuEX0030963	chr10:109156122-109156142	21	chr10:109157013,109156122-109156142,109155422	S	23.81	N,N,1=0=4,Bn,S@1.19,3.81	42.86	N,N,2=1=5,OK,S@3.43,4.57	71.43	N,N,1=1=1,OK,S@2.14,0.86	48.72	OK,OK,9=10=25,OK,S@21.44,22.56	45.69	OK,SOK,16=19=52,OK,S@39.75,47.25	42.55	OK,OK,7=9=27,OK,S@18.30,24.70	25.42	OK,OK,1=5=22,B1,S@7.12,20.88	15.62	OK,OK,1=7=54,B2,S@9.68,52.32	7.25	OK,OK,0=2=32,Bn,S@2.46,31.54	29.73	OK,SOK,10=12=65,OK,S@25.87,61.13	31.11	SOK,SOK,22=21=119,OK,S@50.40,111.60	32.71	OK,SOK,12=9=54,OK,S@24.53,50.47	45.635	31.22	-14.415
Nav3	Nav3	MmuEX0030964	chr10:109303987-109304055	69	chr10:109317591,109303987-109304055,109300947	S	66.67	N,N,3=1=1,B1,S@3.33,1.67	57.14	N,N,6=2=3,B1,S@6.29,4.71	50	N,N,3=1=2,B1,S@3.00,3.00	78.57	OK,OK,20=24=6,OK,S@39.28,10.72	72.58	SOK,SOK,42=48=17,OK,S@77.66,29.34	67.65	OK,OK,22=24=11,OK,S@38.56,18.44	83.33	VLOW,VLOW,10=10=2,OK,S@18.33,3.67	69.23	OK,OK,27=18=10,OK,S@38.08,16.92	60.98	VLOW,VLOW,17=8=8,B1,S@20.12,12.88	61.8	OK,OK,29=26=17,OK,S@44.50,27.50	59.78	SOK,SOK,60=47=36,OK,S@85.49,57.51	57.78	OK,OK,31=21=19,OK,S@41.02,29.98	73.11	59.79	-13.32
Nav3	Nav3	MmuEX0030966	chr10:109201574-109202062	489	chr10:109203985,109201574-109202062,109197584	C1	100	N,N,3=5=0,OK,S@8.00,0.00	100	N,N,3=7=0,B1,S@10.00,0.00	100	N,N,0=2=0,Bn,S@2.00,0.00	97.18	OK,OK,40=29=1,OK,S@68.03,1.97	94.33	SOK,SOK,74=59=4,OK,S@129.23,7.77	91.43	OK,OK,34=30=3,OK,S@61.26,5.74	100.00	OK,OK,27=19=0,OK,S@46.00,0.00	100.00	OK,OK,48=38=0,OK,S@86.00,0.00	100.00	OK,OK,21=19=0,OK,S@40.00,0.00	84.42	OK,OK,54=33=8,OK,C1@80.20,14.80	84.05	SOK,SOK,102=67=16,OK,S@155.49,29.51	83.67	OK,OK,48=34=8,OK,S@75.30,14.70	94.305	84.045	-10.26
Nbeal2	Nbeal2	MmuEX0031016	chr9:110543915-110543995	81	chr9:110544275,110543915-110543995,110542367	S	27.08	LOW,LOW,6=7=17,OK,S@8.12,21.88	30.16	OK,OK,11=13=27,OK,S@15.38,35.62	34.83	VLOW,VLOW,5=6=10,OK,S@7.31,13.69	43.73	LOW,LOW,8=16=15,OK,S@17.05,21.95	43.73	OK,OK,20=28=30,OK,S@34.11,43.89	43.73	LOW,LOW,12=12=15,OK,S@17.05,21.95	23.28	N,N,0=5=8,Bn,S@3.03,9.97	27.97	LOW,LOW,1=11=15,B2,S@7.55,19.45	32.68	N,N,1=6=7,B2,S@4.58,9.42	23.76	OK,OK,12=22=53,OK,S@20.67,66.33	29.04	SOK,SOK,34=41=89,OK,S@47.63,116.37	35.62	OK,OK,22=19=36,OK,S@27.43,49.57	43.73	29.69	-14.04
Ncdn	Ncdn	MmuEX0031088	chr4:126430215-126430284	70	chr4:126430569,126430215-126430284,126429325	S	87.88	N,N,0=116=8,B3,S@108.97,15.03	83.33	SOK,SOK,0=220=22,B3,S@201.66,40.34	78.79	VLOW,VLOW,0=104=14,B3,S@92.97,25.03	71.05	SOK,SOK,3=105=22,B2,S@92.37,37.63	71.67	SOK,SOK,7=246=50,B2,S@217.16,85.84	72.14	SOK,SOK,4=141=28,B2,S@124.80,48.20	78.00	VLOW,VLOW,1=77=11,B2,S@69.42,19.58	79.41	SOK,SOK,6=156=21,B2,S@145.32,37.68	80.77	VLOW,VLOW,5=79=10,B2,S@75.92,18.08	55.19	SOK,SOK,14=188=82,B2,C1@156.74,127.26	57.53	SOK,SOK,22=322=127,B2,S@270.97,200.03	61.21	SOK,SOK,8=134=45,B2,S@114.46,72.54	71.595	58.2	-13.395
Nckap5l	Nckap5l	MmuINT0106510	chr15:99264621-99266457	1837	chr15:99266458-99266518=99264471-99264620:-	IR-S	4.17	OK,OK,1.2=151,0=2=23,0.51@1.04,23.96	9.09	OK,OK,2.1=151,0=6=30,0.133@3.27,32.73	22.22	N,N,0.9=151,0=4=7,0.26@2.44,8.56	11.63	LOW,LOW,1.6=151,0=5=19,0.186@2.79,21.21	12.07	OK,OK,4.2=151,0=11=40,0.0247@6.16,44.9	12.47	OK,OK,2.5=151,0=6=21,0.133@3.37,23.68	14.25	LOW,LOW,0.7=151,2=4=18,0.558@3.43,20.63	18.5	OK,OK,1.9=151,5=15=44,0.0969@11.85,52.21	21.21	OK,OK,1.2=151,3=11=26,0.102@8.48,31.52	27.2	OK,OK,3.7=151,8=10=24,0.631@11.45,30.64	24.96	OK,OK,7.4=151,9=17=39,0.625@16.25,48.84	21.05	LOW,LOW,3.7=151,1=7=15,0.285@4.84,18.16	12.05	24.125	12.075
Ncor1	Ncor1	MmuALTA0011815-3/3	chr11:62186888-62187124	168	chr11:62190137,62186888-62187124+62187076+62186956	Alt3	57.38	SOK,SOK,44.16,59=118=5,S@67.71,50.29	58.04	SOK,SOK,42.53,112=221=11,S@128.27,92.73	58.8	SOK,SOK,40.81,53=103=6,S@60.56,42.44	48.51	SOK,SOK,45.43,63=153=6,S@74.22,78.78	49.21	SOK,SOK,56.25,149=356=11,S@175.19,180.81	49.74	SOK,SOK,68.50,86=203=5,S@100.97,102.03	53.21	SOK,SOK,54.14,49=107=3,S@56.93,50.07	48.51	SOK,SOK,62.47,105=255=5,S@123.70,131.30	45.04	SOK,SOK,70.51,56=148=2,S@66.66,81.34	62.93	SOK,SOK,62.69,140=251=8,S@157.95,93.05	60.08	SOK,SOK,60.47,265=502=14,S@301.60,200.40	57.18	SOK,SOK,58.36,125=251=6,S@143.52,107.48	49.125	60.055	10.93
Ncor2	Ncor2	MmuALTD0009194-2/2	chr5:125500189-125500416	141	chr5:125500330+125500189-125500416,125499360	Alt5	42.37	SOK,SOK,58.12,50=120=83,S@50.84,69.16	40.25	SOK,SOK,58.80,89=225=151,S@90.56,134.44	37.82	SOK,SOK,59.60,39=105=68,S@39.71,65.29	19.81	OK,OK,45.72,18=93=105,S@18.42,74.58	19.06	SOK,SOK,46.97,43=231=248,S@44.03,186.97	18.55	SOK,SOK,47.84,25=138=143,S@25.60,112.40	37.93	SOK,SOK,50.90,38=102=94,S@38.69,63.31	35.64	SOK,SOK,51.25,78=223=203,S@79.48,143.52	33.70	SOK,SOK,51.55,40=121=109,S@40.78,80.22	26.85	SOK,SOK,45.52,46=175=200,S@46.99,128.01	30.42	SOK,SOK,47.98,107=359=372,S@109.21,249.79	33.8	SOK,SOK,50.57,61=184=172,S@62.19,121.81	19.18	30.325	11.145
Ncrna00085	Spaca6	MmuINT0106774	chr17:17973709-17974472	764	chr17:17973685-17973708=17974473-17974550:+	IR-C	93.79	OK,OK,11.8=151,21=19=1,0.169@60.3,3.99	80.5	OK,SOK,22.2=151,34=32=6,0.192@92.05,22.3	65.89	VLOW,LOW,10.4=151,13=13=5,0.5@32.98,17.08	65.91	OK,SOK,19.7=151,27=32=11,0.385@72.66,37.58	67.1	SOK,SOK,43.8=151,57=59=21,0.401@147.34,72.24	68.31	OK,SOK,24.1=151,30=27=10,0.5@74.7,34.65	55.16	LOW,OK,7.7=151,10=25=9,0.37@35.37,28.75	70.41	OK,SOK,22.7=151,30=46=11,0.432@91.82,38.59	88.3	OK,OK,15.1=151,20=21=2,0.45@58.54,7.76	74.01	SOK,SOK,43.3=151,74=47=17,0.0243@173.44,60.91	78.38	SOK,SOK,88.5=151,139=102=26,0.0204@346.21,95.5	83.59	SOK,SOK,45.2=151,65=55=9,0.176@173.33,34.03	67.11	78.8	11.69
Neil1	Neil1	MmuEX0031409	chr9:56991565-56991626	62	chr9:56991786,56991565-56991626,56991420	S	60.72	LOW,OK,13=35=11,OK,S@35.82,23.18	67.58	SOK,SOK,39=67=19,OK,S@84.47,40.53	73.86	OK,OK,26=32=8,OK,S@48.75,17.25	87.35	LOW,OK,12=26=2,OK,S@34.94,5.06	80.52	SOK,SOK,36=64=9,OK,S@87.77,21.23	76.97	OK,OK,24=38=7,OK,S@53.11,15.89	93.38	OK,OK,33=39=2,OK,S@69.10,4.90	81.03	SOK,SOK,65=91=14,OK,S@137.75,32.25	72.48	OK,SOK,32=52=12,OK,S@69.58,26.42	63.89	OK,OK,25=35=13,OK,S@46.64,26.36	66.57	SOK,SOK,53=71=24,OK,S@98.52,49.48	69.28	OK,SOK,28=36=11,OK,S@51.96,23.04	82.16	66.585	-15.575
Neo1	Neo1	MmuEX0031504	chr9:58732277-58732371	95	chr9:58736208,58732277-58732371+58732435,58728662	S	92.23	SOK,SOK,1187=1234=102,OK,S@2326.96,196.04	91.82	SOK,SOK,2143=2258=196,OK,S@4220.97,376.03	91.33	SOK,SOK,956=1024=94,OK,S@1894.18,179.82	96.63	SOK,SOK,468=450=16,OK,S@902.52,31.48	96.62	SOK,SOK,980=1021=35,OK,S@1967.18,68.82	96.61	SOK,SOK,512=571=19,OK,S@1064.64,37.36	98.00	SOK,SOK,514=566=11,OK,S@1069.18,21.82	97.94	SOK,SOK,1163=1211=25,OK,S@2349.58,49.42	97.88	SOK,SOK,649=645=14,OK,S@1280.27,27.73	67.73	SOK,SOK,706=755=348,OK,S@1225.24,583.76	65.72	SOK,SOK,1338=1450=727,OK,S@2310.06,1204.94	63.65	SOK,SOK,632=695=379,OK,S@1085.87,620.13	96.62	65.69	-30.93
Nfatc3	Nfatc3	MmuEX6038146	chr8:108602504-108603641	1138	chr8:108583893,108602504-108603641,108607711	ANN	98.42	SOK,SOK,91=158=2,OK,S@247.03,3.97	98.7	SOK,SOK,166=290=3,OK,S@453.03,5.97	99.04	SOK,SOK,75=132=1,OK,S@206.00,2.00	98.41	SOK,SOK,114=134=2,OK,S@246.03,3.98	99.28	SOK,SOK,257=296=2,OK,S@551.00,4.00	100	SOK,SOK,143=162=0,OK,S@305.00,0.00	99.00	SOK,SOK,65=134=1,B1,S@198.00,2.00	99.51	SOK,SOK,140=270=1,OK,S@408.99,2.01	100.00	SOK,SOK,75=136=0,OK,S@211.00,0.00	81.18	SOK,SOK,147=155=35,OK,S@273.58,63.42	84.89	SOK,SOK,294=324=55,OK,S@571.31,101.69	88.76	SOK,SOK,147=169=20,OK,S@298.23,37.77	99.205	84.97	-14.235
Nfya	Nfya	MmuEX0031657	chr17:48538310-48538390	81	chr17:48539763,48538307+48538310-48538390+48538393,48535121	S	93.63	SOK,SOK,70=74=5,OK,S@139.51,9.49	92.04	SOK,SOK,124=148=12,OK,S@261.39,22.61	90.3	SOK,SOK,54=74=7,OK,S@121.91,13.09	84.49	SOK,SOK,74=97=16,OK,S@158.00,29.00	85.01	SOK,SOK,200=222=38,OK,S@391.05,68.95	85.37	SOK,SOK,126=125=22,OK,S@233.06,39.94	93.62	SOK,SOK,62=82=5,OK,S@139.49,9.51	92.51	SOK,SOK,135=180=13,OK,S@303.43,24.57	91.59	SOK,SOK,73=98=8,OK,S@163.95,15.05	71.47	SOK,SOK,154=150=62,OK,S@261.58,104.42	73.6	SOK,SOK,278=301=106,OK,S@504.16,180.84	76.11	SOK,SOK,124=151=44,OK,S@242.79,76.21	84.93	73.79	-11.14
Ng23	Sapcd1	MmuINT0108348	chr17:35164534-35164741	208	chr17:35164742-35164961=35164389-35164533:-	IR-C	81.4	LOW,LOW,17.5=2,10=25=4,0.584@31.75,7.25	81.18	OK,OK,17.5=2,21=48=8,0.469@62.51,14.49	80.95	LOW,LOW,0.0=2,11=23=4,0.000436@30.76,7.24	90.91	VLOW,VLOW,0.0=2,7=13=1,0.0126@19.09,1.91	96.43	OK,OK,70.0=2,21=33=1,0.148@53.04,1.96	100	LOW,LOW,70.0=2,14=20=0,0.0084@34,0	90.48	VLOW,VLOW,0.0=2,6=13=1,0.0126@18.1,1.9	89.83	OK,OK,35.0=2,20=33=3,0.921@50.3,5.7	89.47	LOW,LOW,35.0=2,14=20=2,0.571@32.21,3.79	82.61	LOW,LOW,17.5=2,13=25=4,0.83@34.7,7.3	81.08	OK,OK,17.5=2,22=38=7,0.773@54.32,12.68	78.57	VLOW,VLOW,0.0=2,9=13=3,0.0126@19.64,5.36	95.455	80.59	-14.865
Nin	Nin	MmuALTD0009376-2/2	chr12:71212059-71212469	364	chr12:71212423+71212059-71212469,71211419	Alt5	16.67	N,N,42.15,2=12=16,C3@2.00,10.00	24	LOW,LOW,48.30,6=25=26,C3@6.00,19.00	30.77	N,N,55.81,4=13=10,C3@4.00,9.00	18.75	VLOW,VLOW,52.61,3=16=14,C3@3.00,13.00	22.86	LOW,LOW,57.63,8=35=25,C3@8.00,27.00	26.32	VLOW,VLOW,62.66,5=19=11,C3@5.00,14.00	27.27	N,N,40.04,3=11=16,C3@3.00,8.00	42.86	VLOW,VLOW,37.50,9=21=34,C3@9.00,12.00	60.00	N,N,35.05,6=10=18,C3@6.00,4.00	35	VLOW,VLOW,41.85,7=20=27,C3@7.00,13.00	38.89	LOW,LOW,41.65,14=36=49,C3@14.00,22.00	43.75	VLOW,VLOW,41.40,7=16=22,C3@7.00,9.00	22.535	39.375	16.84
Nol3	Nol3	MmuALTA0012111-2/2	chr8:107802871-107803170	3	chr8:107800513,107802874+107802871-107803170	Alt3	9.09	OK,OK,100.00,4=44=0,S@4.00,40.00	11.24	OK,OK,100.00,10=89=0,S@10.00,79.00	13.33	OK,OK,100.00,6=45=0,S@6.00,39.00	13.33	VLOW,VLOW,100.00,2=15=0,S@2.00,13.00	10.81	LOW,LOW,100.00,4=37=0,S@4.00,33.00	9.09	VLOW,VLOW,100.00,2=22=0,S@2.00,20.00	14.75	OK,OK,100.00,9=61=0,S@9.00,52.00	17.32	SOK,SOK,100.00,22=127=0,S@22.00,105.00	19.70	OK,OK,100.00,13=66=0,S@13.00,53.00	25	OK,OK,100.00,11=44=0,S@11.00,33.00	29.41	OK,OK,100.00,20=68=0,S@20.00,48.00	37.5	VLOW,VLOW,100.00,9=24=0,S@9.00,15.00	11.21	31.25	20.04
Npm1	Npm1	MmuALTA0012203-2/2	chr11:33060354-33060440	6	chr11:33061106,33060354-33060440+33060434	Alt3	33.33	VLOW,VLOW,100.00,5=15=0,C3@5.00,10.00	42.86	LOW,LOW,100.00,15=35=0,C3@15.00,20.00	50	VLOW,VLOW,100.00,10=20=0,C3@10.00,10.00	8.85	SOK,SOK,92.96,10=113=8,C3@10.00,103.00	10.55	SOK,SOK,96.00,27=256=10,C3@27.01,228.99	11.89	SOK,SOK,98.56,17=143=2,C3@17.00,126.00	25.53	OK,OK,93.65,12=47=3,C3@12.00,35.00	28.42	OK,OK,95.69,27=95=4,C3@27.00,68.00	31.25	OK,OK,97.77,15=48=1,C3@15.00,33.00	22.44	SOK,SOK,96.07,35=156=6,C3@35.01,120.99	20.38	SOK,SOK,96.10,64=314=12,C3@63.99,250.01	18.35	SOK,SOK,96.12,29=158=6,C3@28.99,129.01	10.37	20.395	10.025
Nudt13	Nudt13	MmuINT0111477	chr14:21125589-21126914	1326	chr14:21125454-21125588=21126915-21127021:+	IR-S	40	N,N,2.8=151,6=6=9,0.762@8.4,12.6	34.07	OK,OK,4.9=151,11=20=30,0.239@20.78,40.22	31.15	OK,OK,2.1=151,5=14=21,0.122@12.46,27.54	6.98	OK,OK,1.4=151,2=1=20,0.802@1.61,21.39	7.84	OK,OK,2.8=151,7=1=47,0.285@4.31,50.69	8.47	OK,OK,1.4=151,5=0=27,0.186@2.71,29.29	14.29	OK,OK,3.5=151,3=4=21,0.892@4,24	17.43	OK,OK,5.8=151,14=5=45,0.529@11.16,52.84	20	OK,OK,2.3=151,11=1=24,0.102@7.2,28.8	18.75	OK,OK,2.5=151,6=6=26,0.762@7.12,30.88	20.63	OK,OK,5.6=151,14=12=50,0.662@15.68,60.32	22.58	OK,OK,3.0=151,8=6=24,0.611@8.58,29.42	7.725	20.665	12.94
Nudt16	Nudt16	MmuINT0111491	chr9:105032841-105033622	782	chr9:105033623-105033892=105031668-105032840:-	IR-S	11.58	OK,OK,5.1=151,5=6=42,0.937@6.14,46.86	21.18	SOK,SOK,8.8=151,21=15=67,0.655@21.82,81.18	33.33	OK,OK,3.7=151,16=9=25,0.283@16.66,33.34	4.76	OK,OK,0.7=151,1=1=20,0.918@1.05,20.95	13.04	OK,OK,4.2=151,5=7=40,0.82@6.78,45.22	20	OK,OK,3.5=151,4=6=20,0.762@6,24	27.27	OK,OK,0.9=151,10=5=20,0.133@9.54,25.46	28.07	OK,OK,3.2=151,19=13=41,0.0886@20.49,52.51	28.81	OK,OK,2.3=151,9=8=21,0.351@10.95,27.05	27.78	VLOW,VLOW,1.9=151,6=4=13,0.588@6.39,16.61	28.57	OK,OK,4.9=151,13=7=25,0.588@12.86,32.14	29.41	VLOW,VLOW,3.0=151,7=3=12,0.687@6.47,15.53	12.38	28.595	16.215
Nup62-il4i1	Il4i1b	MmuINT0112005	chr7:52092859-52093358	500	chr7:52092746-52092858=52093359-52093560:+	IR-C	71.43	N,N,1.4=151,3=2=1,0.677@4.29,1.71	46.15	N,N,3.7=151,4=8=7,0.76@8.77,10.23	36.84	N,N,2.3=151,1=6=6,0.36@4.79,8.21	3.96	VLOW,VLOW,0.5=151,0=1=12,0.714@0.52,12.6	9.54	OK,OK,2.5=151,2=4=28,0.77@3.29,31.16	13.28	LOW,LOW,2.1=151,2=3=16,0.855@2.83,18.49	18.44	VLOW,VLOW,0.5=151,1=4=11,0.26@2.96,13.1	19.87	LOW,LOW,1.4=151,2=7=18,0.285@5.39,21.75	22.01	N,N,0.9=151,1=3=7,0.677@2.44,8.65	21.88	OK,OK,1.6=151,5=8=23,0.422@7.92,28.28	23.54	OK,OK,3.2=151,8=15=37,0.199@14.21,46.15	26.11	VLOW,VLOW,1.6=151,3=7=14,0.501@6.3,17.84	8.62	23.995	15.375
Ocrl	Ocrl	MmuEX0032953	chrX:45309387-45309410	24	chrX:45301537,45309387-45309410,45313630	S	21.18	OK,OK,3=3=23,OK,S@6.14,22.86	24.06	OK,OK,3=9=39,B1,S@12.27,38.73	27.85	LOW,LOW,0=6=16,Bl,S@6.13,15.87	20.71	OK,SOK,10=7=67,OK,S@17.40,66.60	15.56	SOK,SOK,15=14=162,OK,S@29.72,161.28	11.5	SOK,SOK,5=7=95,OK,S@12.30,94.70	27.44	OK,OK,8=10=49,OK,S@18.38,48.62	26.59	SOK,SOK,16=22=108,OK,S@38.82,107.18	25.87	OK,SOK,8=12=59,OK,S@20.44,58.56	31.02	SOK,SOK,18=20=87,OK,S@38.77,86.22	30.7	SOK,SOK,32=36=158,OK,S@69.38,156.62	30.31	SOK,SOK,14=16=71,OK,S@30.61,70.39	16.105	30.665	14.56
Osgin2	Osgin2	MmuALTD0009826-1/2	chr4:15932533-15932695	0	chr4:15932533+15932504-15932695,15929168	Alt5	24.44	OK,OK,100.00,11=45=0,S@11.00,34.00	21.98	OK,OK,100.00,20=91=0,S@20.00,71.00	19.57	OK,OK,100.00,9=46=0,S@9.00,37.00	17.86	OK,OK,100.00,10=56=0,S@10.00,46.00	13.33	SOK,SOK,100.00,14=105=0,S@14.00,91.00	8.16	OK,OK,100.00,4=49=0,S@4.00,45.00	33.82	OK,OK,100.00,23=68=0,S@23.00,45.00	34.06	SOK,SOK,100.00,47=138=0,S@47.00,91.00	34.29	OK,OK,100.00,24=70=0,S@24.00,46.00	30.91	OK,OK,100.00,17=55=0,S@17.00,38.00	29.59	OK,OK,100.00,29=98=0,S@29.00,69.00	27.91	OK,OK,100.00,12=43=0,S@12.00,31.00	13.01	29.41	16.4
Otub2	Otub2	MmuINT0114079	chr12:104641112-104641443	332	chr12:104641027-104641111=104641444-104641638:+	IR-S	28	N,N,1.9=151,2=5=9,0.679@4.48,11.52	26.53	LOW,LOW,3.7=151,6=7=18,0.82@8.22,22.78	25	N,N,1.9=151,4=2=9,0.77@3.75,11.25	9.09	VLOW,VLOW,0.9=151,1=1=10,0.918@1.09,10.91	12.28	OK,OK,2.1=151,4=3=25,0.77@3.93,28.07	14.29	LOW,LOW,1.2=151,3=2=15,0.677@2.86,17.14	30.61	LOW,LOW,1.9=151,5=10=17,0.289@9.8,22.2	23.33	OK,OK,3.5=151,9=19=46,0.0886@17.26,56.74	18.31	OK,OK,1.6=151,4=9=29,0.351@7.69,34.31	25.71	VLOW,VLOW,2.5=151,5=4=13,0.831@5.66,16.34	26.15	OK,OK,4.4=151,8=9=24,0.697@10.72,30.28	26.67	VLOW,VLOW,1.9=151,3=5=11,0.679@5.07,13.93	11.69	26.19	14.5
Otud3	Otud3	MmuALTD0009830-1/2	chr4:138469539-	0	chr4:138469539+138469525-,138465545	Alt5	21.74	VLOW,VLOW,100.00,5=23=0,S@5.00,18.00	19.64	OK,OK,100.00,11=56=0,S@11.00,45.00	18.18	LOW,LOW,100.00,6=33=0,S@6.00,27.00	2.38	OK,OK,100.00,1=42=0,S@1.00,41.00	2.86	SOK,SOK,100.00,3=105=0,S@3.00,102.00	3.17	OK,OK,100.00,2=63=0,S@2.00,61.00	7.50	OK,OK,100.00,3=40=0,S@3.00,37.00	6.52	OK,OK,100.00,6=92=0,S@6.00,86.00	5.77	OK,OK,100.00,3=52=0,S@3.00,49.00	10	OK,OK,100.00,8=80=0,S@8.00,72.00	12.4	SOK,SOK,100.00,16=129=0,S@16.00,113.00	16.33	OK,OK,100.00,8=49=0,S@8.00,41.00	2.775	13.165	10.39
P2rx4	P2rx4	MmuEX0033384	chr5:123177408-123177473	66	chr5:123177300,123177408-123177473,123177754	S	92.63	SOK,SOK,130=71=8,OK,S@193.60,15.40	91.54	SOK,SOK,228=140=17,OK,S@352.43,32.57	90.27	SOK,SOK,98=69=9,OK,S@158.88,17.12	89.09	OK,OK,27=22=3,OK,S@46.33,5.67	93.1	SOK,SOK,62=46=4,OK,S@104.27,7.73	96.72	OK,OK,35=24=1,OK,S@58.03,1.97	80.68	SOK,SOK,91=51=17,OK,S@128.28,30.72	84.21	SOK,SOK,205=115=30,OK,S@294.74,55.27	87.25	SOK,SOK,114=64=13,OK,S@166.65,24.35	80.77	OK,OK,39=45=10,OK,S@75.92,18.08	79.34	SOK,SOK,83=86=22,OK,S@151.54,39.46	77.98	OK,OK,44=41=12,OK,S@75.64,21.36	92.905	79.375	-13.53
Pabpc1	Pabpc1	MmuALTA0012659-1/5	chr15:36528960-36529001	0	chr15:36530348,36528960-36529171+36529121+36529061+36529052+36529001	Alt3	12.5	N,N,88.89,1=8=1,C1@1.00,7.00	21.17	VLOW,VLOW,90.49,4=19=2,C1@4.02,14.98	27.47	N,N,91.69,3=11=1,C1@3.02,7.98	10	VLOW,VLOW,90.91,2=20=2,C1@2.00,18.00	6.67	OK,OK,87.96,3=45=6,C1@3.00,42.00	4	LOW,LOW,85.74,1=25=4,C1@1.00,24.00	0.00	N,N,59.49,0=9=6,C2@0.00,9.00	8.33	VLOW,VLOW,70.32,2=24=10,C1@2.00,22.00	13.33	VLOW,VLOW,78.95,2=15=4,C1@2.00,13.00	16.28	LOW,LOW,94.88,6=37=2,C1@6.02,30.98	18.11	OK,OK,79.24,11=61=16,C1@11.05,49.95	20.93	VLOW,VLOW,63.19,5=24=14,C1@5.02,18.98	7	18.605	11.605
Pan2	Pan2	MmuALTA0012711-3/5	chr10:127752570-127752713	88	chr10:127752292,127752658+127752584+127752570+127752548+127752543-127752713	Alt3	52.7	OK,OK,100.00,39=74=0,S@39.00,35.00	54.42	SOK,SOK,100.00,80=147=0,S@80.00,67.00	56.16	OK,OK,100.00,41=73=0,S@41.00,32.00	38.71	LOW,LOW,100.00,12=31=0,S@12.00,19.00	37.5	OK,OK,100.00,27=72=0,S@27.00,45.00	36.59	OK,OK,100.00,15=41=0,S@15.00,26.00	62.22	OK,OK,100.00,28=45=0,S@28.00,17.00	55.56	SOK,SOK,99.15,65=117=1,S@65.01,51.99	51.39	OK,OK,98.63,37=72=1,S@37.00,35.00	46.05	OK,OK,98.70,35=76=1,S@35.00,41.00	49.22	SOK,SOK,99.22,63=128=1,S@63.00,65.00	53.85	OK,OK,100.00,28=52=0,S@28.00,24.00	37.65	49.95	12.3
Pan2	Pan2	MmuINT0114938	chr10:127752293-127752542	250	chr10:127752154-127752292=127752543-127752713:+	IR-S	23.56	OK,OK,8.1=13,8=9=28,0.97@10.66,34.6	25.38	OK,OK,21.5=13,23=14=55,0.921@23.45,68.96	27.17	OK,OK,13.5=13,15=5=27,0.472@12.81,34.34	24.44	VLOW,VLOW,8.1=13,3=4=11,0.611@4.43,13.69	20.77	OK,OK,13.5=13,8=7=29,0.814@9.18,35.02	18.35	LOW,LOW,5.4=13,5=3=18,0.831@4.79,21.3	33.66	LOW,LOW,2.7=13,8=8=16,0.611@10.85,21.38	29.43	OK,OK,8.1=13,19=18=45,0.641@24.29,58.24	26.85	OK,OK,5.4=13,11=10=29,0.706@13.5,36.79	37.81	OK,OK,2.7=13,13=11=20,0.287@16.76,27.56	38.88	OK,OK,10.8=13,26=18=35,0.641@30.92,48.61	40.25	LOW,LOW,8.1=13,13=7=15,0.814@14.17,21.04	21.395	39.03	17.635
Pard3	Pard3	MmuALTD0009923-1/2	chr8:129922500-129922650	0	chr8:129922500-129922650+129922659,129929275	Alt5	66.13	SOK,SOK,100.00,82=124=0,C2@82.00,42.00	69.15	SOK,SOK,100.00,139=201=0,C2@138.99,62.01	74.03	OK,OK,100.00,57=77=0,C2@57.00,20.00	66.67	OK,OK,100.00,54=81=0,C2@54.00,27.00	67.79	SOK,SOK,100.00,141=208=0,C2@141.00,67.00	68.5	SOK,SOK,100.00,87=127=0,C2@87.00,40.00	68.18	OK,OK,100.00,60=88=0,C2@60.00,28.00	68.42	SOK,SOK,100.00,130=190=0,C2@130.00,60.00	68.63	SOK,SOK,100.00,70=102=0,C2@70.00,32.00	77.02	SOK,SOK,100.00,124=161=0,C2@124.00,37.00	78.5	SOK,SOK,100.00,252=321=0,C2@251.99,69.01	80	SOK,SOK,100.00,128=160=0,C2@128.00,32.00	67.585	78.51	10.925
Pask	Pask	MmuINT0115576	chr1:95217253-95217351	99	chr1:95217352-95218799=95217071-95217252:-	IR-S	11.76	LOW,LOW,2.1=50,3=1=15,0.677@2.23,16.77	8.57	OK,OK,4.2=50,5=1=32,0.452@3.26,34.74	5.56	LOW,LOW,2.1=50,2=0=17,0.51@1.06,17.94	0	OK,OK,0.0=50,0=0=25,1@0,25	0	OK,OK,0.7=50,0=0=47,0.714@0,47	0	OK,OK,0.7=50,0=0=22,0.714@0,22	9.43	OK,OK,2.8=50,5=0=24,0.186@2.73,26.27	7.2	OK,OK,4.2=50,7=2=58,0.501@4.82,62.18	5.56	OK,OK,1.4=50,2=2=34,0.802@2.11,35.89	12.68	OK,OK,3.5=50,4=5=31,0.918@5.07,34.93	10.95	OK,OK,6.3=50,8=7=61,0.926@8.32,67.68	9.09	OK,OK,2.8=50,4=2=30,0.77@3.27,32.73	0	10.885	10.885
Pbrm1	Pbrm1	MmuEX0033846	chr14:31927035-31927190	156	chr14:31920496,31927035-31927190,31930199	C1	37.33	SOK,SOK,56=38=78,OK,C1@64.21,107.79	41.76	SOK,SOK,102=84=128,OK,C1@131.13,182.87	47.56	SOK,SOK,46=46=50,OK,C1@67.54,74.46	44.78	SOK,SOK,78=75=93,OK,C1@110.16,135.84	48.59	SOK,SOK,203=188=204,OK,C1@289.11,305.89	51.4	SOK,SOK,125=113=111,OK,C1@179.39,169.61	51.33	SOK,SOK,84=72=73,OK,C1@117.55,111.45	46.92	SOK,SOK,154=160=175,OK,C1@229.44,259.56	43.25	SOK,SOK,70=88=102,OK,C1@112.45,147.55	31.61	SOK,SOK,113=93=220,OK,C1@134.66,291.34	30.52	SOK,SOK,205=177=429,OK,C1@247.52,563.48	29.34	SOK,SOK,92=84=209,OK,C1@112.96,272.04	48.09	30.475	-17.615
Pbrm1	Pbrm1	MmuALTD0009976-1/4	chr14:-31832479	0	chr14:-31832479+31832655+31832806+31832888,31835906	Alt5	68.65	LOW,LOW,100.00,24=35=0,C3@24.03,10.97	71.92	OK,OK,100.00,46=64=0,C3@46.03,17.97	75.85	LOW,LOW,100.00,22=29=0,C2@22.00,7.00	77.61	LOW,OK,100.00,28=36=0,C2@27.94,8.06	61.94	OK,SOK,100.00,71=84=0,C3@52.03,31.97	54.71	OK,OK,100.00,43=48=0,C3@26.26,21.74	94.05	LOW,LOW,100.00,32=34=0,C2@31.98,2.02	89.82	OK,OK,100.00,62=69=0,C2@61.98,7.02	85.71	LOW,LOW,100.00,30=35=0,C2@30.00,5.00	85.18	OK,OK,100.00,46=54=0,C3@46.00,8.00	91.58	OK,SOK,100.00,87=95=0,C3@87.00,8.00	100	OK,OK,100.00,41=41=0,C2@41.00,0.00	66.16	92.59	26.43
Pcdh9	Pcdh9	MmuALTA0012827-1/2	chr14:93725898-93725973	0	chr14:94284916,93725898-93726099+93725973	Alt3	42.86	N,N,100.00,3=7=0,C2@3.00,4.00	53.85	N,N,100.00,7=13=0,C2@7.00,6.00	66.67	N,N,100.00,4=6=0,C2@4.00,2.00	38.46	LOW,LOW,100.00,10=26=0,C3@10.00,16.00	41.67	OK,OK,100.00,20=48=0,C3@20.00,28.00	45.45	VLOW,VLOW,100.00,10=22=0,C2@10.00,12.00	57.14	N,N,100.00,4=7=0,C2@4.00,3.00	38.46	N,N,100.00,5=13=0,C2@5.00,8.00	16.67	N,N,100.00,1=6=0,C3@1.00,5.00	66.67	OK,OK,91.30,28=42=4,C2@28.00,14.00	70.13	OK,OK,95.06,54=77=4,C2@54.00,23.00	74.29	LOW,LOW,100.00,26=35=0,C2@26.00,9.00	41.955	70.48	28.525
Pcf11	Pcf11	MmuINT0116059	chr7:99814376-99817938	3563	chr7:99817939-99818422=99814250-99814375:-	IR-C	49.09	SOK,SOK,1.9=151,117=3=64,1.83e-15@92.01,95.43	47.59	SOK,SOK,3.9=151,198=5=115,8.21e-25@154.11,169.72	45.57	SOK,SOK,2.1=151,81=2=51,2.3e-10@62.15,74.23	20.89	SOK,SOK,3.5=151,39=0=76,1.43e-06@24.26,91.88	24.31	SOK,SOK,6.7=151,104=6=176,3.68e-10@70.28,218.81	26.71	SOK,SOK,3.2=151,65=6=100,2.31e-07@46.19,126.75	27.54	SOK,SOK,0.9=151,52=5=77,2.11e-07@37.32,98.2	31.42	SOK,SOK,4.4=151,108=7=129,3.04e-12@77.66,169.51	36.45	SOK,SOK,3.5=151,56=2=52,5.26e-07@40.7,70.95	42.26	SOK,SOK,4.9=151,134=7=99,6.62e-15@103.1,140.87	40.26	SOK,SOK,11.1=151,248=13=199,6.07e-25@188.16,279.2	38.14	SOK,SOK,6.3=151,114=6=100,2.11e-11@85.2,138.18	23.8	40.2	16.4
Pcm1	Pcm1	MmuEX0033987	chr8:42346714-42346830	117	chr8:42346535,42346714-42346830,42352541	S	60.54	OK,OK,26=44=22,OK,S@55.70,36.30	59.71	SOK,SOK,50=79=42,OK,S@102.10,68.90	58.76	OK,OK,24=35=20,OK,S@46.42,32.58	41.89	SOK,SOK,42=64=71,OK,S@74.15,102.85	46.34	SOK,SOK,98=125=125,OK,S@161.26,186.74	51.25	SOK,SOK,56=61=54,OK,S@87.64,83.36	70.72	SOK,SOK,51=74=25,OK,S@106.08,43.92	69.67	SOK,SOK,117=139=54,OK,S@215.98,94.02	68.70	SOK,SOK,66=65=29,OK,S@109.92,50.08	56.51	SOK,SOK,72=78=56,OK,S@116.41,89.59	58.25	SOK,SOK,130=167=103,OK,S@233.00,167.00	60.16	SOK,SOK,58=89=47,OK,S@116.71,77.29	46.57	58.335	11.765
Pcyt2	Pcyt2	MmuINT0116609	chr11:120473398-120473776	379	chr11:120473777-120473915=120473315-120473397:-	IR-S	54.8	SOK,SOK,172.7=30,171=86=106,0.956@198.92,164.08	54.16	SOK,SOK,311.5=30,321=154=201,0.971@366.12,309.88	53.43	SOK,SOK,138.8=30,150=68=95,0.825@167.24,145.76	34.33	SOK,SOK,68.8=30,54=38=88,0.953@61.79,118.21	34.18	SOK,SOK,166.8=30,146=95=232,0.997@161.67,311.33	34.1	SOK,SOK,98.0=30,92=57=144,0.989@99.91,193.09	30.69	SOK,SOK,75.8=30,80=44=140,0.962@81.02,182.98	34.46	SOK,SOK,190.2=30,209=97=291,0.898@205.73,391.27	37.6	SOK,SOK,114.3=30,129=53=151,0.601@125.21,207.79	39.38	SOK,SOK,149.3=30,129=75=157,0.954@142.16,218.84	43.86	SOK,SOK,276.5=30,234=152=247,0.999@277.63,355.37	50.28	SOK,SOK,127.2=30,105=77=90,0.998@136.76,135.24	34.215	44.83	10.615
Pdia5	Pdia5	MmuALTD0010118-2/3	chr16:35490815-	91	chr16:35490906+35490815+35490580-,35466743	Alt5	93.4	LOW,LOW,100.00,30=32=0,S@29.89,2.11	92.64	OK,OK,100.00,66=71=0,S@65.77,5.23	92.02	LOW,LOW,100.00,36=39=0,S@35.89,3.11	69.03	LOW,LOW,100.00,26=37=0,S@25.54,11.46	70.56	OK,OK,100.00,61=85=0,S@59.98,25.02	71.74	OK,OK,100.00,35=48=0,S@34.44,13.56	87.91	OK,OK,100.00,54=61=0,S@53.63,7.37	92.65	SOK,SOK,100.00,133=143=0,S@132.49,10.51	96.20	OK,OK,100.00,79=82=0,S@78.88,3.12	79.04	OK,OK,100.00,68=85=0,S@67.18,17.82	81.9	SOK,SOK,100.00,120=145=0,S@118.76,26.24	85.97	OK,OK,100.00,52=60=0,S@51.58,8.42	70.385	82.505	12.12
Pdik1l	Pdik1l	MmuALTD0010120-1/2	chr4:133840443-133840462	0	chr4:133840443+133840161-133840462,133835031	Alt5	0	OK,OK,100.00,0=50=0,S@0.00,50.00	0	OK,OK,100.00,0=86=0,S@0.00,86.00	0	LOW,LOW,100.00,0=36=0,C1@0.00,36.00	0	VLOW,VLOW,100.00,0=23=0,C1@0.00,23.00	3.52	OK,OK,100.00,1=73=0,C1@2.57,70.43	5.08	OK,OK,100.00,1=50=0,C1@2.54,47.46	0.00	OK,OK,100.00,0=40=0,S@0.00,40.00	5.50	OK,OK,98.99,2=92=1,S@5.06,86.94	9.48	OK,OK,98.27,2=52=1,S@4.93,47.07	17.92	OK,OK,100.00,4=52=0,S@9.32,42.68	17.47	SOK,SOK,100.00,8=107=0,S@18.69,88.31	17.04	OK,OK,100.00,4=55=0,S@9.37,45.63	2.54	17.48	14.94
Pdlim5	Pdlim5	MmuALTA0012966-1/2	chr3:141975087-141975178	0	chr3:141977370,141975087-141975505+141975178	Alt3	50	OK,OK,96.77,45=90=3,S@45.00,45.00	41.42	SOK,SOK,97.13,70=169=5,S@70.00,99.00	31.65	OK,OK,97.53,25=79=2,S@25.00,54.00	14.55	SOK,SOK,98.21,16=110=2,S@16.01,94.00	18.22	SOK,SOK,98.62,39=214=3,S@38.99,175.01	22.12	SOK,SOK,99.05,23=104=1,S@23.00,81.00	16.22	SOK,SOK,97.88,30=185=4,S@30.01,154.99	16.95	SOK,SOK,97.84,69=407=9,S@68.99,338.01	17.57	SOK,SOK,97.80,39=222=5,S@39.01,182.99	39.79	SOK,SOK,96.95,76=191=6,S@76.00,115.00	41.76	SOK,SOK,96.97,147=352=11,S@147.00,205.00	44.1	SOK,SOK,96.99,71=161=5,S@71.00,90.00	18.335	41.945	23.61
Peci	Eci2	MmuINT0117769	chr13:35085100-35085698	599	chr13:35085699-35085996=35084937-35085099:-	IR-C	41.11	SOK,SOK,0.5=69,0=74=53,1.54e-11@52.21,74.79	45.24	SOK,SOK,0.5=69,1=151=92,3.8e-21@110.39,133.61	50	SOK,SOK,0.0=69,1=77=39,5.6e-12@58.5,58.5	23.08	SOK,SOK,0.0=69,0=39=65,2e-06@24,80	25.12	SOK,SOK,0.0=69,0=102=152,1.24e-15@63.8,190.2	26.58	SOK,SOK,0.0=69,0=63=87,6.22e-10@39.87,110.13	36.96	SOK,SOK,0.0=69,0=68=58,1.16e-10@46.57,79.43	37.5	SOK,SOK,0.5=69,0=150=125,1.2e-22@103.12,171.88	37.96	SOK,SOK,0.5=69,0=82=67,1.04e-12@56.56,92.44	36.57	SOK,SOK,1.0=69,0=98=85,4.78e-15@66.92,116.08	37.04	SOK,SOK,1.0=69,0=200=170,5.95e-30@137.05,232.95	37.5	SOK,SOK,0.0=69,0=102=85,1.24e-15@70.12,116.88	24.83	37.035	12.205
Peli2	Peli2	MmuEX0034428	chr14:48787872-48788001	130	chr14:48740908,48787872-48788001,48859885	S	77.78	VLOW,VLOW,7=14=3,OK,S@18.67,5.33	89.09	OK,OK,24=25=3,OK,S@46.33,5.67	100	LOW,LOW,17=11=0,OK,S@28.00,0.00	74.65	OK,OK,22=31=9,OK,S@46.28,15.72	76.4	SOK,SOK,45=91=21,B1,S@119.95,37.05	77.57	OK,OK,23=60=12,B1,S@73.69,21.31	65.22	N,N,6=9=4,OK,S@12.39,6.61	68.89	LOW,LOW,14=17=7,OK,S@26.18,11.82	72.73	N,N,8=8=3,OK,S@13.82,5.18	84.43	SOK,SOK,52=89=13,OK,S@130.02,23.98	86.51	SOK,SOK,103=192=23,OK,S@275.10,42.90	88.51	SOK,SOK,51=103=10,B1,S@145.16,18.84	76.11	86.47	10.36
Pex1	Pex1	MmuINT0117972	chr5:3633947-3635314	1368	chr5:3633716-3633946=3635315-3635512:+	IR-S	25.76	OK,OK,0.9=151,21=13=49,0.00598@21.38,61.62	27.2	SOK,SOK,2.8=151,50=18=91,3.14e-05@43.25,115.75	28.81	OK,OK,1.9=151,29=5=42,0.00259@21.9,54.1	33.33	OK,OK,0.5=151,28=7=35,8.1e-05@23.33,46.67	34.3	SOK,SOK,1.2=151,62=9=68,1.63e-08@47.68,91.32	35.29	OK,OK,0.7=151,34=2=33,0.000115@24.35,44.65	19.19	OK,OK,1.4=151,16=3=40,0.0256@11.32,47.68	20.88	SOK,SOK,2.8=151,31=7=72,0.00524@22.97,87.03	22.89	OK,OK,1.4=151,15=4=32,0.034@11.67,39.33	49.4	SOK,SOK,1.6=151,71=11=42,9.69e-09@61.26,62.74	46.67	SOK,SOK,3.7=151,136=18=88,1.47e-15@112.94,129.06	43.9	SOK,SOK,2.1=151,65=7=46,6.18e-08@51.8,66.2	34.31	46.65	12.34
Pex1	Pex1	MmuINT0117970	chr5:3631766-3633715	1950	chr5:3631589-3631765=3633716-3633946:+	IR-S	24.59	OK,OK,4.3=89,11=19=46,0.17@18.69,57.31	23.38	SOK,SOK,8.7=89,15=32=77,0.225@28.99,95.01	21.52	OK,OK,4.3=89,4=13=31,0.439@10.33,37.67	26.19	OK,OK,3.5=89,4=18=31,0.203@13.88,39.12	29.21	SOK,SOK,8.3=89,11=41=63,0.0359@33.59,81.41	31.91	OK,OK,4.7=89,7=23=32,0.147@19.78,42.22	14.94	OK,OK,1.6=89,6=7=37,0.501@7.47,42.53	14.12	OK,OK,4.7=89,8=16=73,0.418@13.7,83.3	13.25	OK,OK,3.1=89,2=9=36,0.351@6.23,40.77	44.95	OK,OK,6.7=89,13=36=30,0.0478@35.51,43.49	43.83	SOK,SOK,13.8=89,26=77=66,0.00251@74.07,94.93	42.86	OK,OK,7.1=89,13=41=36,0.0188@38.57,51.43	29.05	43.905	14.855
Phf1	Phf1	MmuINT0118667	chr17:27072764-27072863	100	chr17:27072695-27072763=27072864-27072987:+	IR-S	13.4	OK,OK,5.5=51,3=10=42,0.466@7.37,47.63	16.25	OK,OK,12.3=51,12=14=67,0.983@15.11,77.89	20.63	OK,OK,6.9=51,9=4=25,0.697@7.84,30.16	5.88	LOW,LOW,0.7=51,1=1=16,0.918@1.06,16.94	8.86	OK,OK,2.1=51,5=2=36,0.679@3.81,39.19	11.11	OK,OK,1.4=51,4=1=20,0.558@2.78,22.22	10.2	OK,OK,2.1=51,1=4=22,0.558@2.75,24.25	8.57	OK,OK,4.8=51,2=7=48,0.501@4.88,52.12	7.14	OK,OK,2.8=51,1=3=26,0.677@2.14,27.86	26.92	LOW,LOW,5.5=51,7=7=19,0.903@8.88,24.12	24.79	OK,OK,15.1=51,16=13=44,0.981@18.1,54.9	23.08	OK,OK,9.6=51,9=6=25,0.857@9.23,30.77	8.495	25	16.505
Phf21a	Phf21a	MmuALTA0013160-2/2	chr2:92167070-92167261	3	chr2:92160616,92167073+92167070-92167261	Alt3	60.53	LOW,OK,77.55,23=38=11,S@23.00,15.00	56.34	OK,SOK,80.06,40=71=18,S@40.00,31.00	51.52	LOW,OK,83.15,17=33=7,S@17.00,16.00	31.58	VLOW,LOW,61.86,6=19=11,S@6.00,13.00	34.48	OK,OK,62.08,20=58=34,S@20.00,38.00	35.9	LOW,OK,62.19,14=39=23,S@14.00,25.00	47.62	VLOW,LOW,62.82,10=21=11,S@10.00,11.00	50.88	OK,OK,68.56,29=57=24,S@29.00,28.00	52.78	LOW,OK,72.41,19=36=13,S@19.00,17.00	49.15	OK,OK,71.85,29=59=22,S@29.00,30.00	50	SOK,SOK,70.62,52=104=40,S@52.00,52.00	51.11	OK,OK,69.08,23=45=18,S@23.00,22.00	33.74	50.13	16.39
Phka1	Phka1	MmuEX0034819	chrX:99723406-99723456	51	chrX:99727416,99723406-99723456,99716263	S	97.28	OK,OK,22=43=1,OK,S@64.20,1.80	96.86	SOK,SOK,39=73=2,OK,S@110.42,3.58	96.3	OK,OK,17=30=1,OK,S@46.22,1.78	100	VLOW,VLOW,8=10=0,OK,S@18.00,0.00	100	OK,OK,19=34=0,OK,S@53.00,0.00	100	LOW,LOW,11=24=0,OK,S@35.00,0.00	97.17	OK,OK,18=46=1,B1,S@63.16,1.84	98.79	SOK,SOK,58=89=1,OK,S@146.21,1.79	100.00	OK,OK,40=43=0,OK,S@83.00,0.00	75.36	LOW,OK,14=24=6,OK,C1@33.16,10.84	79.43	OK,OK,28=37=8,OK,C1@57.98,15.02	85.69	VLOW,LOW,14=13=2,OK,S@24.85,4.15	100	80.525	-19.475
Phkg2	Phkg2	MmuEX0034857	chr7:134721489-134721543	55	chr7:134721160+134721202+134721224,134721489-134721543,134723181	S	60.23	SOK,SOK,44=59=34,OK,S@82.52,54.48	59	SOK,SOK,91=96=65,OK,S@148.68,103.32	57.55	SOK,SOK,47=37=31,OK,S@66.18,48.82	82.62	SOK,SOK,111=79=20,OK,S@173.50,36.50	80.69	SOK,SOK,224=211=52,OK,S@392.96,94.04	79.26	SOK,SOK,113=132=32,OK,S@219.55,57.45	67.57	SOK,SOK,52=48=24,OK,S@83.79,40.21	64.53	SOK,SOK,109=102=58,OK,S@173.59,95.41	62.02	SOK,SOK,57=54=34,OK,S@89.93,55.07	67.5	SOK,SOK,108=112=53,OK,S@184.28,88.72	69.08	SOK,SOK,216=244=103,OK,S@388.92,174.08	70.59	SOK,SOK,108=132=50,OK,S@204.71,85.29	80.94	69.045	-11.895
Phkg2	Phkg2	MmuALTD0010291-1/3	chr7:134721049-134721160	0	chr7:134721049-134721160+134721202+134721224,134721489	Alt5	26.67	OK,OK,98.68,20=75=1,C2@20.00,55.00	26.16	SOK,SOK,97.39,39=149=4,C2@38.98,110.02	25.65	OK,OK,96.11,19=74=3,C2@18.98,55.02	12.08	SOK,SOK,98.41,15=124=2,C1@14.98,109.02	14.38	SOK,SOK,98.88,38=264=3,C1@37.96,226.04	16.42	SOK,SOK,99.29,23=140=1,C2@22.99,117.01	18.92	OK,OK,97.37,14=74=2,C2@14.00,60.00	19.61	SOK,SOK,96.93,31=158=5,C2@30.98,127.02	20.22	OK,OK,96.55,17=84=3,C2@16.98,67.02	29.58	SOK,SOK,98.07,45=152=3,C2@44.96,107.04	26.42	SOK,SOK,98.01,78=295=6,C2@77.94,217.06	23.07	SOK,SOK,97.95,33=143=3,C2@32.99,110.01	14.25	26.325	12.075
Phldb2	Phldb2	MmuEX0034878	chr16:45775081-45775200	120	chr16:45777826,45775057+45775081-45775200,45772388	C1	56.3	SOK,SOK,78=123=78,OK,S@157.08,121.92	55.82	SOK,SOK,144=225=146,OK,S@287.47,227.53	55.26	SOK,SOK,66=102=68,OK,S@130.41,105.59	84.87	SOK,SOK,306=401=63,OK,S@653.50,116.50	85.62	SOK,SOK,645=903=130,OK,S@1436.70,241.30	86.26	SOK,SOK,339=502=67,OK,S@783.24,124.76	86.60	SOK,SOK,116=207=25,OK,S@301.37,46.63	85.46	SOK,SOK,254=463=61,OK,S@664.88,113.12	84.55	SOK,SOK,138=256=36,OK,S@363.56,66.44	59.32	SOK,SOK,305=465=264,OK,S@613.37,420.63	60.44	SOK,SOK,609=928=503,OK,S@1232.98,807.02	61.61	SOK,SOK,304=463=239,OK,S@619.80,386.20	85.565	60.465	-25.1
Phtf1	Phtf1	MmuEX0034906	chr3:103773677-103773733	57	chr3:103773053,103773677-103773733,103785809	S	80.34	OK,OK,42=27=8,OK,S@61.86,15.14	85	SOK,SOK,81=62=12,OK,C1@131.75,23.25	89.82	OK,OK,39=35=4,OK,C1@70.06,7.94	90.59	OK,OK,38=23=3,OK,S@57.98,6.02	88.52	SOK,SOK,91=71=10,OK,S@152.25,19.75	87.32	SOK,SOK,53=48=7,OK,S@94.31,13.69	74.17	OK,OK,33=33=11,OK,S@57.11,19.89	76.38	SOK,SOK,72=70=21,OK,S@124.50,38.50	78.41	OK,OK,39=37=10,OK,S@67.43,18.57	75.68	SOK,SOK,61=50=17,OK,S@96.87,31.13	78.14	SOK,SOK,123=102=30,OK,S@199.26,55.74	80.69	SOK,SOK,62=52=13,OK,S@102.48,24.52	88.955	78.185	-10.77
Pias3	Pias3	MmuINT0119396	chr3:96508310-96508771	462	chr3:96508272-96508309=96508772-96509993:+	IR-S	19.19	OK,OK,13.7=151,9=12=42,0.946@13.42,56.51	17.39	SOK,SOK,26.4=151,13=25=85,0.902@23.72,112.66	15.56	OK,OK,12.8=151,4=13=43,0.588@10.34,56.11	15.29	OK,OK,6.3=151,3=7=26,0.687@6.11,33.84	17.98	OK,SOK,14.4=151,13=17=65,0.979@18.98,86.58	19.69	OK,OK,8.1=151,10=10=39,0.936@12.92,52.7	26.71	OK,OK,7.7=151,4=18=28,0.277@14.6,40.06	26.04	SOK,SOK,18.3=151,9=38=62,0.133@31.06,88.22	25.47	OK,OK,10.7=151,5=20=34,0.311@16.46,48.16	32.14	OK,SOK,14.1=151,19=28=47,0.776@33.21,70.13	29.99	SOK,SOK,26.2=151,27=54=89,0.776@55.95,130.61	27.4	OK,OK,12.1=151,8=26=42,0.396@22.8,60.42	17.49	29.77	12.28
Pikfyve	Pikfyve	MmuEX0035194	chr1:65239108-65239140	33	chr1:65238868,65239108-65239140,65242230	S	30.2	OK,OK,3=24=42,B2,S@20.84,48.16	32.78	SOK,SOK,8=42=69,B2,S@39.01,79.99	36.44	OK,OK,5=18=27,B1,S@18.22,31.78	25.18	OK,OK,2=11=26,B2,S@9.82,29.18	19.66	OK,OK,5=19=66,B1,S@17.69,72.31	15.62	OK,OK,3=8=40,B1,S@7.97,43.03	13.27	OK,OK,4=6=44,OK,S@7.17,46.83	17.41	SOK,SOK,8=18=83,B1,S@18.98,90.02	21.63	OK,OK,4=12=39,B1,S@11.90,43.10	32.58	OK,OK,2=26=39,B2,S@21.83,45.17	38.78	SOK,SOK,10=54=68,B2,S@51.19,80.81	45.52	OK,OK,8=28=29,B1,S@29.59,35.41	20.4	39.05	18.65
Pkd1	Pkd1	MmuALTA0013364-1/2	chr17:24705574-24705806	0	chr17:24705284,24705574+24705571-24705806	Alt3	68.93	OK,OK,100.00,40=58=0,S@39.98,18.02	73.38	SOK,SOK,100.00,80=109=0,S@79.98,29.02	78.43	OK,OK,100.00,40=51=0,S@40.00,11.00	70.59	VLOW,VLOW,100.00,12=17=0,S@12.00,5.00	73.91	OK,OK,100.00,34=46=0,S@34.00,12.00	75.86	LOW,LOW,100.00,22=29=0,S@22.00,7.00	80.39	OK,OK,98.08,41=51=1,S@41.00,10.00	80.00	SOK,SOK,99.01,80=100=1,S@80.00,20.00	79.59	OK,OK,100.00,39=49=0,S@39.00,10.00	81.58	LOW,OK,97.58,31=38=1,S@31.00,7.00	83.53	OK,OK,98.90,71=85=1,S@71.00,14.00	85.11	OK,OK,100.00,40=47=0,S@40.00,7.00	73.225	83.345	10.12
Pkn3	Pkn3	MmuINT0120849	chr2:29935592-29936094	503	chr2:29935446-29935591=29936095-29936206:+	IR-S	35.15	SOK,SOK,45.0=151,85=87=151,0.905@117.95,217.61	38.15	SOK,SOK,81.4=151,146=173=247,0.849@223.88,362.97	42.35	SOK,SOK,36.4=151,61=86=96,0.567@106.42,144.87	18.54	SOK,SOK,25.5=151,40=39=166,0.979@47.5,208.71	21.98	SOK,SOK,54.9=151,108=93=340,0.937@124.24,440.99	25	SOK,SOK,29.4=151,68=54=174,0.661@77.25,231.76	24.93	SOK,SOK,10.0=151,26=24=72,0.542@31.68,95.39	27.1	SOK,SOK,24.8=151,66=63=166,0.46@83.17,223.72	28.68	SOK,SOK,14.8=151,40=39=94,0.483@51.57,128.24	30.23	SOK,SOK,44.3=151,97=78=193,0.785@115.45,266.45	33.03	SOK,SOK,86.5=151,192=162=343,0.826@238.62,483.81	36.32	SOK,SOK,42.2=151,95=84=150,0.74@123.68,216.85	21.77	33.275	11.505
Plcb4	Plcb4	MmuEX0035590	chr2:135790788-135790823	36	chr2:135787555,135790788-135790823,135792761	S	22.01	SOK,SOK,39=20=124,OK,S@40.28,142.72	19.77	SOK,SOK,61=30=219,OK,S@61.29,248.71	16.64	SOK,SOK,22=10=95,B1,S@21.13,105.87	26.69	LOW,LOW,6=5=18,OK,S@7.74,21.26	33.98	OK,OK,14=17=36,OK,S@22.77,44.23	39.95	LOW,LOW,8=12=18,OK,S@15.18,22.82	19.35	OK,OK,13=8=52,OK,S@14.13,58.87	23.22	SOK,SOK,35=21=110,OK,S@38.55,127.45	26.38	OK,SOK,22=13=58,OK,S@24.53,68.47	57.37	LOW,OK,22=12=15,OK,S@28.11,20.89	57.02	OK,OK,35=23=26,OK,S@47.90,36.10	56.53	VLOW,LOW,13=11=11,OK,S@19.79,15.21	33.32	56.95	23.63
Pld2	Pld2	MmuEX0035655	chr11:70357630-70357779	150	chr11:70356597,70357630-70357779,70364682	S	82.92	N,N,3=7=1,B1,S@9.12,1.88	82.18	VLOW,VLOW,8=11=2,OK,S@17.26,3.74	81.37	N,N,5=4=1,OK,S@8.14,1.86	72.75	VLOW,VLOW,11=11=4,OK,S@18.91,7.08	76.09	OK,OK,26=33=9,OK,S@51.74,16.26	78.22	OK,OK,15=22=5,OK,S@32.85,9.15	78.45	N,N,6=9=2,OK,S@13.34,3.66	79.52	OK,OK,22=18=5,OK,S@35.78,9.22	80.18	VLOW,VLOW,16=9=3,OK,S@22.45,5.55	61.82	OK,OK,26=34=18,OK,S@48.22,29.78	64.92	SOK,SOK,64=77=37,OK,S@115.56,62.44	67.43	SOK,SOK,38=43=19,OK,S@67.43,32.57	75.485	64.625	-10.86
Plekha5	Plekha5	MmuALTA0013484-1/2	chr6:140527951-140527997	0	chr6:140525859,140527951+140527948-140527997	Alt3	82.35	VLOW,VLOW,100.00,14=17=0,S@14.00,3.00	91.89	LOW,LOW,100.00,34=37=0,S@34.00,3.00	100	VLOW,VLOW,100.00,20=20=0,S@20.00,0.00	68.75	VLOW,VLOW,100.00,11=16=0,S@11.00,5.00	76.37	LOW,LOW,100.00,29=38=0,S@29.02,8.98	81.92	VLOW,VLOW,100.00,18=22=0,S@18.02,3.98	86.05	OK,OK,100.00,37=43=0,S@37.00,6.00	86.49	SOK,SOK,100.00,96=111=0,S@96.00,15.00	86.76	OK,OK,100.00,59=68=0,S@59.00,9.00	88.24	LOW,LOW,100.00,30=34=0,S@30.00,4.00	88.52	OK,OK,100.00,54=61=0,S@54.00,7.00	88.89	LOW,LOW,100.00,24=27=0,S@24.00,3.00	75.335	88.565	13.23
Plekha5	Plekha5	MmuALTA0013487-1/3	chr6:140485215-140485284	0	chr6:140483083,140485215+140485173+140485169-140485284	Alt3	0	LOW,LOW,97.06,0=33=1,C1@0.00,33.00	1.88	OK,OK,98.15,1=53=1,C1@1.00,52.00	4.96	VLOW,VLOW,100.00,1=20=0,C1@0.99,19.01	0	VLOW,VLOW,95.00,0=19=1,S@0.00,19.00	0	OK,OK,97.96,0=48=1,S@0.00,48.00	0	LOW,LOW,100.00,0=29=0,S@0.00,29.00	2.82	OK,OK,97.72,1=42=1,C1@1.18,40.82	4.91	OK,OK,98.89,4=88=1,C1@4.32,83.68	6.84	OK,OK,100.00,3=46=0,C1@3.15,42.85	23.06	LOW,LOW,100.00,6=30=0,C2@6.92,23.08	13.65	OK,OK,100.00,8=68=0,C1@9.28,58.72	5.93	LOW,LOW,100.00,2=38=0,S@2.25,35.75	0	14.495	14.495
Plekhm3	Plekhm3	MmuALTD0010526-1/2	chr1:65003269-	0	chr1:65003269+65003189-,64985113	Alt5	44.44	N,N,100.00,4=9=0,S@4.00,5.00	52.63	VLOW,VLOW,100.00,10=19=0,S@10.00,9.00	60	N,N,100.00,6=10=0,S@6.00,4.00	75	VLOW,VLOW,100.00,12=16=0,S@12.00,4.00	75	LOW,LOW,100.00,27=36=0,S@27.00,9.00	75	VLOW,VLOW,100.00,15=20=0,S@15.00,5.00	80.00	N,N,100.00,8=10=0,S@8.00,2.00	76.00	LOW,LOW,100.00,19=25=0,S@19.00,6.00	73.33	VLOW,VLOW,100.00,11=15=0,S@11.00,4.00	88	LOW,LOW,100.00,22=25=0,S@22.00,3.00	90.24	OK,OK,100.00,37=41=0,S@37.00,4.00	93.75	VLOW,VLOW,100.00,15=16=0,S@15.00,1.00	75	90.875	15.875
Poli	Poli	MmuEX0036241	chr18:70688356-70688478	123	chr18:70689405+70689842,70688356-70688478+70688481,70686375	S	43.03	OK,OK,13=20=22,OK,S@23.67,31.33	46.85	OK,OK,20=36=32,OK,S@41.23,46.77	53.69	VLOW,VLOW,7=16=10,B1,S@17.72,15.28	40.23	SOK,SOK,39=41=60,OK,S@56.32,83.68	40.02	SOK,SOK,80=98=135,OK,S@125.26,187.74	39.84	SOK,SOK,41=57=75,OK,S@68.92,104.08	59.22	OK,OK,21=48=24,B1,S@55.07,37.93	59.40	SOK,SOK,47=92=48,B1,S@111.08,75.92	59.58	OK,OK,26=44=24,OK,S@56.01,37.99	47.15	SOK,SOK,52=68=68,OK,S@88.64,99.36	50.94	SOK,SOK,89=153=118,OK,S@183.38,176.62	55.3	SOK,SOK,37=85=50,B1,S@95.12,76.88	40.035	51.225	11.19
Polq	Polq	MmuEX0036280	chr16:37016399-37016494	96	chr16:37015295,37016399-37016494,37017285	S	14.29	N,N,2=1=9,OK,S@1.71,10.29	13.04	OK,OK,4=2=20,OK,S@3.39,22.61	12	VLOW,VLOW,2=1=11,OK,S@1.68,12.32	46.34	VLOW,VLOW,15=4=11,B1,S@13.90,16.10	46.84	OK,OK,24=13=21,OK,S@27.17,30.83	47.37	VLOW,VLOW,9=9=10,OK,S@13.26,14.74	33.33	N,N,2=1=3,OK,S@2.00,4.00	20.00	VLOW,VLOW,3=4=14,OK,S@4.20,16.80	15.38	VLOW,VLOW,1=3=11,B1,S@2.31,12.69	35.85	LOW,LOW,14=5=17,B1,S@12.91,23.09	33.33	OK,OK,27=12=39,B1,S@26.00,52.00	31.25	OK,OK,13=7=22,OK,S@13.12,28.88	46.855	33.55	-13.305
Pparg	Pparg	MmuEX0036473	chr6:115372084-115372210	127	chr6:115357338,115372084-115372210,115389858	C3	0	VLOW,VLOW,0=0=10,Bn,C3@0.00,10.00	0	OK,OK,0=0=20,Bn,C3@0.00,20.00	0	VLOW,VLOW,0=0=10,Bn,C3@0.00,10.00	11.76	LOW,LOW,0=4=15,Bn,C3@2.23,16.77	11.63	OK,OK,0=10=38,Bl,C3@5.58,42.42	11.54	OK,OK,0=6=23,Bn,C3@3.35,25.65	20.90	LOW,LOW,0=9=17,Bn,C3@5.43,20.57	23.92	OK,OK,0=17=27,B3,C3@10.52,33.48	28.57	VLOW,VLOW,0=8=10,Bn,C3@5.14,12.86	27.4	OK,OK,0=19=25,B3,C3@12.06,31.94	26.03	SOK,SOK,0=44=62,B3,C3@27.59,78.41	25.07	OK,OK,0=25=37,B3,C3@15.54,46.46	11.65	26.235	14.585
Pparg	Pparg	MmuALTD0010774-1/2	chr6:-115311251	0	chr6:-115311251+115311388,115333697	Alt5	49.82	N,N,91.18,5=9=1,S@4.48,4.52	54.36	VLOW,VLOW,94.46,9=15=1,S@8.15,6.85	61.36	N,N,100.00,4=6=0,S@3.68,2.32	32.27	VLOW,VLOW,90.54,6=16=2,S@5.16,10.84	29.38	LOW,LOW,88.52,11=32=5,S@9.40,22.60	26.52	VLOW,VLOW,86.61,5=16=3,S@4.24,11.76	31.21	N,N,76.73,4=11=4,C1@3.43,7.57	25.39	VLOW,VLOW,82.95,6=20=5,C1@5.08,14.92	18.49	N,N,91.76,2=9=1,C1@1.66,7.34	38.85	LOW,LOW,83.99,12=27=6,S@10.49,16.51	44.26	OK,OK,87.82,25=50=8,S@22.13,27.87	50.8	VLOW,LOW,92.94,13=23=2,S@11.68,11.32	29.395	44.825	15.43
Ppfibp1	Ppfibp1	MmuEX0036531	chr6:146948184-146948216	33	chr6:146946803,146948184-146948216,146949463	S	79.15	SOK,SOK,248=254=89,OK,S@467.78,123.22	76.46	SOK,SOK,429=430=178,OK,S@792.89,244.11	72.97	SOK,SOK,181=176=89,OK,S@325.45,120.55	38.1	SOK,SOK,166=176=374,OK,S@272.80,443.20	39.46	SOK,SOK,369=401=795,OK,S@617.55,947.45	40.63	SOK,SOK,203=225=421,OK,S@344.95,504.05	35.92	SOK,SOK,152=137=347,OK,S@228.45,407.55	37.11	SOK,SOK,326=322=739,OK,S@514.72,872.28	38.13	SOK,SOK,174=185=392,OK,S@286.36,464.64	51.77	SOK,SOK,279=284=353,OK,S@474.21,441.79	51.96	SOK,SOK,573=571=712,OK,S@964.38,891.62	52.14	SOK,SOK,294=287=359,OK,S@490.12,449.88	39.365	51.955	12.59
Ppil5	Lrr1	MmuEX0036592	chr12:70275379-70276100	722	chr12:70272947,70275379-70276100,70279567	S	33.33	OK,OK,14=11=25,OK,S@16.66,33.34	43.36	OK,OK,22=27=32,OK,S@35.12,45.88	63.16	VLOW,VLOW,8=16=7,OK,S@19.58,11.42	26.18	SOK,SOK,29=32=86,OK,S@38.48,108.52	29.67	SOK,SOK,59=92=179,OK,S@97.91,232.09	32.61	SOK,SOK,30=60=93,OK,S@59.68,123.32	44.35	OK,OK,23=28=32,OK,S@36.81,46.19	43.82	SOK,SOK,50=67=75,OK,S@84.13,107.87	43.42	SOK,SOK,27=39=43,OK,S@47.33,61.67	38.11	SOK,SOK,52=49=82,OK,S@69.74,113.26	40.04	SOK,SOK,99=112=158,OK,S@147.75,221.25	41.98	SOK,SOK,47=63=76,OK,S@78.08,107.92	29.395	40.045	10.65
Ppip5k1	Ppip5k1	MmuALTD0010812-2/2	chr2:121162819-121162895	24	chr2:121162843+121162819-121162895,121162576	Alt5	89.29	LOW,LOW,100.00,25=28=0,S@25.00,3.00	92.16	OK,OK,100.00,47=51=0,S@47.00,4.00	95.65	VLOW,VLOW,100.00,22=23=0,S@22.00,1.00	70.59	VLOW,VLOW,100.00,12=17=0,S@12.00,5.00	69.23	LOW,LOW,100.00,27=39=0,S@27.00,12.00	68.18	VLOW,VLOW,100.00,15=22=0,S@15.00,7.00	85.19	LOW,LOW,100.00,23=27=0,S@23.00,4.00	81.63	OK,OK,100.00,40=49=0,S@40.00,9.00	77.27	VLOW,VLOW,100.00,17=22=0,S@17.00,5.00	79.41	LOW,LOW,100.00,27=34=0,S@27.00,7.00	82.05	OK,OK,100.00,64=78=0,S@64.00,14.00	84.09	OK,OK,100.00,37=44=0,S@37.00,7.00	69.385	81.75	12.365
Ppp1r9a	Ppp1r9a	MmuEX0036734	chr6:5104009-5104207	199	chr6:5084174,5104009-5104207,5106121	C2	100	N,N,0=4=0,Bn,S@4.00,0.00	100	N,N,1=8=0,B2,C1@9.00,0.00	100	N,N,1=4=0,B1,C1@5.00,0.00	90.42	VLOW,VLOW,8=12=1,OK,C2@18.99,2.01	91.39	OK,OK,23=22=2,OK,C2@42.95,4.05	92.18	LOW,LOW,15=10=1,OK,C3@23.97,2.03	100.00	N,N,1=1=0,OK,C2@2.00,0.00	100.00	N,N,2=3=0,OK,C2@5.00,0.00	100.00	N,N,1=2=0,OK,C2@3.00,0.00	75.41	LOW,LOW,15=11=4,OK,C2@22.62,7.38	77.37	OK,OK,30=28=8,OK,C2@51.06,14.94	79.05	LOW,LOW,15=17=4,OK,C2@28.46,7.54	91.3	77.23	-14.07
Ppp1r9a	Ppp1r9a	MmuEX0036729	chr6:5007458-5007578	121	chr6:4996068,5007458-5007578,5013991	S	100	N,N,3=4=0,OK,S@7.00,0.00	100	VLOW,VLOW,10=5=0,OK,S@15.00,0.00	100	N,N,7=1=0,B2,S@8.00,0.00	92.86	LOW,LOW,11=15=1,OK,S@25.07,1.93	87.5	OK,OK,27=29=4,OK,S@52.50,7.50	83.33	LOW,LOW,16=14=3,OK,S@27.50,5.50	100.00	N,N,5=0=0,Bn,S@5.00,0.00	100.00	N,N,7=4=0,OK,S@11.00,0.00	100.00	N,N,2=4=0,OK,S@6.00,0.00	100	OK,OK,18=21=0,OK,S@39.00,0.00	100	OK,OK,37=44=0,OK,S@81.00,0.00	100	OK,OK,19=23=0,OK,S@42.00,0.00	88.095	100	11.905
Prr3	Prr3	MmuEX0037383	chr17:36115656-36115726	71	chr17:36116072,36115656-36115726,36115388	S	75	OK,OK,32=40=12,OK,S@63.00,21.00	69.73	SOK,SOK,62=67=28,OK,S@109.48,47.52	64.04	OK,OK,30=27=16,OK,S@46.75,26.25	66.91	SOK,SOK,37=56=23,OK,S@77.62,38.38	68.93	SOK,SOK,100=144=55,OK,S@206.10,92.90	70.23	SOK,SOK,63=88=32,OK,S@128.52,54.48	80.00	OK,OK,38=34=9,OK,S@64.80,16.20	77.99	SOK,SOK,76=87=23,OK,S@145.06,40.94	76.47	SOK,SOK,38=53=14,OK,S@80.29,24.71	57.46	SOK,SOK,73=108=67,OK,C1@142.50,105.50	56.65	SOK,SOK,118=193=119,OK,C1@243.59,186.41	55.56	SOK,SOK,45=85=52,OK,C1@101.12,80.88	68.57	56.51	-12.06
Prrc2b	Prrc2b	MmuEX0037404	chr2:32068407-32070467	2061	chr2:32067811,32068407-32070467,32071566	S	52.51	SOK,SOK,124=109=107,OK,S@178.53,161.47	52.63	SOK,SOK,216=211=195,OK,S@327.36,294.64	52.78	SOK,SOK,92=102=88,OK,S@148.84,133.16	33.42	SOK,SOK,100=134=236,OK,S@157.07,312.93	32.73	SOK,SOK,223=293=537,OK,S@344.65,708.35	32.18	SOK,SOK,123=159=301,OK,S@187.61,395.39	35.78	SOK,SOK,86=102=171,OK,S@128.45,230.55	35.49	SOK,SOK,207=215=389,OK,S@287.82,523.18	35.27	SOK,SOK,121=113=218,OK,S@159.42,292.58	45	SOK,SOK,198=251=278,OK,S@327.15,399.85	47.36	SOK,SOK,416=486=508,OK,S@667.78,742.22	49.97	SOK,SOK,218=235=230,OK,S@341.30,341.70	32.8	47.485	14.685
Psma3	Psma3	MmuALTA0014346-1/2	chr12:72087871-72087922	0	chr12:72085581,72087871+72087850-72087922	Alt3	26.7	N,N,64.38,3=11=6,C2@2.94,8.06	20.57	VLOW,VLOW,63.42,4=19=11,C2@3.91,15.09	12.19	N,N,62.14,1=8=5,C1@0.98,7.02	4.42	VLOW,VLOW,69.02,1=22=10,C1@0.97,21.03	13.13	OK,OK,80.18,7=52=13,C1@6.83,45.17	19.54	LOW,LOW,91.02,6=30=3,C2@5.86,24.14	49.28	N,N,76.48,5=10=3,C2@4.93,5.07	44.28	VLOW,VLOW,66.42,9=20=10,C2@8.86,11.14	39.31	N,N,58.72,4=10=7,C2@3.93,6.07	32.69	VLOW,VLOW,61.80,8=24=15,C2@7.85,16.15	28.81	OK,OK,70.15,15=51=22,C2@14.69,36.31	25.37	LOW,LOW,79.69,7=27=7,C2@6.85,20.15	11.98	29.03	17.05
Ptpn4	Ptpn4	MmuEX0037849	chr1:121622610-121622673	64	chr1:121637932,121622610-121622673,121618613	S	100	N,N,5=6=0,OK,S@11.00,0.00	93.33	LOW,LOW,11=17=1,OK,S@27.07,1.93	89.47	VLOW,VLOW,6=11=1,OK,S@16.10,1.90	100	OK,OK,17=22=0,OK,S@39.00,0.00	98.04	SOK,SOK,45=55=1,OK,S@99.02,1.98	96.83	OK,OK,28=33=1,OK,S@60.03,1.97	95.24	VLOW,VLOW,9=31=1,B1,S@39.05,1.95	95.29	OK,OK,26=55=2,B1,S@79.09,3.91	95.35	OK,OK,17=24=1,OK,S@40.05,1.95	82.46	OK,OK,21=26=5,OK,S@42.88,9.12	87.6	SOK,SOK,46=67=8,OK,S@106.00,15.00	91.67	OK,OK,25=41=3,OK,S@63.25,5.75	98.415	87.065	-11.35
Ptpn4	Ptpn4	MmuALTA0014519-2/2	chr1:121669635-121669723	19	chr1:121669806,121669635-121669723+121669704	Alt3	18.52	N,VLOW,82.96,3=14=2,C2@2.59,11.41	16.48	VLOW,LOW,84.95,4=21=3,C2@3.46,17.54	12.39	N,N,89.27,1=7=1,C2@0.87,6.13	0	VLOW,VLOW,95.45,0=18=1,C2@0.00,18.00	0	LOW,LOW,92.50,0=34=3,C1@0.00,34.00	0	VLOW,VLOW,88.89,0=16=2,S@0.00,16.00	11.09	N,N,100.00,1=8=0,C2@0.89,7.11	3.78	LOW,LOW,91.82,1=25=1,C1@0.95,24.05	0.00	VLOW,VLOW,88.10,0=17=1,C1@0.00,17.00	16.17	VLOW,VLOW,88.73,3=18=1,C1@2.91,15.09	14.81	LOW,LOW,83.59,5=34=4,C1@5.04,28.96	13.16	VLOW,VLOW,78.07,2=16=3,S@2.11,13.89	0	14.665	14.665
Ptprm	Ptprm	MmuEX0037940	chr17:67046993-67047043	51	chr17:67047706,67046993-67047043,67043266	S	12.68	SOK,SOK,16=32=159,OK,S@26.25,180.75	13.91	SOK,SOK,36=66=304,OK,S@56.47,349.53	15.22	SOK,SOK,20=34=145,OK,S@30.29,168.71	19.51	OK,OK,8=9=34,OK,S@9.95,41.05	20.22	SOK,SOK,13=26=74,OK,S@22.85,90.15	20.81	OK,OK,5=17=40,B1,S@12.90,49.10	16.43	SOK,SOK,10=19=71,OK,S@16.43,83.57	15.47	SOK,SOK,20=37=150,OK,S@32.02,174.98	14.58	SOK,SOK,10=18=79,OK,S@15.60,91.40	37.69	SOK,SOK,30=49=63,OK,S@53.52,88.48	42.18	SOK,SOK,59=86=96,OK,S@101.65,139.35	49.19	OK,SOK,29=37=33,OK,S@48.70,50.30	20.16	43.44	23.28
Rab11fip3	Rab11fip3	MmuEX0038266	chr17:26148942-26149076	135	chr17:26150719,26148942-26149076,26145835	S	64.95	OK,OK,42=30=18,OK,S@58.46,31.54	58.38	SOK,SOK,73=61=44,OK,S@103.92,74.08	52.32	OK,OK,31=31=26,OK,S@46.04,41.96	46.57	OK,SOK,30=28=31,OK,S@41.45,47.55	46.75	SOK,SOK,70=71=75,OK,S@100.98,115.02	46.88	SOK,SOK,40=43=44,OK,S@59.54,67.46	46.69	OK,SOK,28=34=33,OK,S@44.36,50.64	51.81	SOK,SOK,75=74=64,OK,S@110.36,102.64	56.29	SOK,SOK,47=40=31,OK,S@66.42,51.58	31.98	SOK,SOK,38=39=76,OK,S@48.93,104.07	36.08	SOK,SOK,91=76=136,OK,S@109.32,193.68	40.62	SOK,SOK,53=37=60,OK,S@60.93,89.07	46.725	36.3	-10.425
Rab3ip	Rab3ip	MmuINT0130628	chr10:116356708-116374452	17745	chr10:116374453-116374711=116356630-116356707:-	IR-S	0	N,N,0.0=146,0=0=3,1@0,3	14.29	N,N,0.0=146,0=2=6,0.51@1.14,6.86	25	N,N,0.0=146,0=2=3,0.51@1.25,3.75	20	VLOW,VLOW,0.0=146,0=7=14,0.0949@4.2,16.8	28.57	OK,OK,0.2=146,0=28=35,8.1e-05@18,45	33.33	OK,OK,0.2=146,0=21=21,0.000854@14,28	24.14	VLOW,VLOW,0.0=146,1=6=11,0.133@4.35,13.65	25.49	LOW,LOW,0.0=146,2=11=19,0.0247@8.16,23.84	27.27	N,N,0.0=146,1=5=8,0.186@3.82,10.18	8.11	OK,OK,0.0=146,0=6=34,0.133@3.24,36.76	10.17	OK,OK,0.2=146,0=12=53,0.0176@6.61,58.39	13.64	LOW,LOW,0.2=146,0=6=19,0.133@3.41,21.59	26.665	10.875	-15.79
Rad51l1	Rad51b	MmuALTD0011489-1/5	chr12:-80398370	0	chr12:-80398370+80398409+80398559+80398572+80398577,80401529	Alt5	42.86	N,N,87.50,3=7=1,C1@3.00,4.00	21.43	N,N,87.50,3=14=2,C1@3.00,11.00	0	N,N,87.50,0=7=1,C1@0.00,7.00	38.46	LOW,LOW,100.00,10=26=0,C1@10.00,16.00	33.33	OK,OK,96.00,16=48=2,C1@16.00,32.00	27.27	VLOW,VLOW,91.67,6=22=2,C1@6.00,16.00	39.13	VLOW,VLOW,82.14,9=23=5,C1@9.00,14.00	47.83	OK,OK,90.20,22=46=5,C1@22.00,24.00	56.52	VLOW,VLOW,100.00,13=23=0,C2@13.00,10.00	44.12	LOW,LOW,97.14,15=34=1,C1@15.00,19.00	48.33	OK,OK,98.36,29=60=1,C1@29.00,31.00	53.85	LOW,LOW,100.00,14=26=0,C1@14.00,12.00	32.865	48.985	16.12
Raet1c	Raet1c	MmuEX0038578	chr10:21892987-21893056	70	chr10:21878524,21892987-21893056,21893682	C2	89.29	OK,OK,26=24=3,OK,C2@47.32,5.68	89.47	OK,OK,42=43=5,OK,C2@80.52,9.48	89.74	LOW,LOW,16=19=2,OK,C2@33.20,3.80	80.95	LOW,LOW,15=19=4,OK,C2@30.76,7.24	83.16	OK,OK,34=45=8,OK,C2@72.35,14.65	84.91	OK,OK,19=26=4,OK,C2@41.61,7.39	89.47	OK,OK,25=26=3,OK,C2@48.31,5.69	88.41	SOK,SOK,59=63=8,OK,C2@114.93,15.07	87.65	OK,OK,34=37=5,OK,C2@66.61,9.39	70.49	OK,OK,18=25=9,OK,C2@36.65,15.35	66.96	OK,OK,29=48=19,OK,C2@64.28,31.72	62.96	LOW,LOW,11=23=10,B1,C2@27.70,16.30	82.93	66.725	-16.205
Ranbp17	Ranbp17	MmuEX0038711	chr11:33237855-33237914	60	chr11:33341803,33237855-33237914,33229544	C1	25.71	VLOW,VLOW,7=2=13,B1,C1@5.66,16.34	20.63	OK,OK,9=4=25,B1,C1@7.84,30.16	14.29	VLOW,VLOW,2=2=12,OK,C1@2.29,13.71	33.33	VLOW,VLOW,3=8=11,B1,C1@7.33,14.67	34.38	OK,OK,12=10=21,OK,C1@14.78,28.22	35.48	VLOW,VLOW,9=2=10,B1,C2@7.45,13.55	27.66	LOW,LOW,5=8=17,OK,C1@8.30,21.70	24.73	OK,OK,11=12=35,OK,C1@14.34,43.66	21.74	LOW,LOW,6=4=18,OK,C1@6.09,21.91	18.75	VLOW,VLOW,5=1=13,B1,C2@3.56,15.44	18.75	OK,OK,8=4=26,OK,C1@7.12,30.88	18.75	VLOW,VLOW,3=3=13,OK,C1@3.56,15.44	34.405	18.75	-15.655
Rapgef6	Rapgef6	MmuEX0038818	chr11:54485157-54485180	24	chr11:54482239,54485157-54485180,54489697	S	20.48	OK,OK,4=4=32,OK,S@8.19,31.81	15.66	OK,OK,6=5=61,OK,S@11.28,60.72	9.63	OK,OK,2=1=29,OK,S@3.08,28.92	10.44	OK,OK,4=2=53,OK,S@6.16,52.84	10.15	SOK,SOK,12=5=155,B1,S@17.46,154.54	9.99	SOK,SOK,8=3=102,B1,S@11.29,101.71	18.81	OK,OK,5=4=40,OK,S@9.22,39.78	17.81	SOK,SOK,12=8=95,OK,S@20.48,94.52	17.08	OK,OK,7=4=55,OK,S@11.27,54.73	23.89	SOK,SOK,16=9=82,OK,S@25.56,81.44	28.1	SOK,SOK,46=14=158,B1,S@61.26,156.74	32.16	SOK,SOK,30=5=76,B2,S@35.70,75.30	10.215	28.025	17.81
Rasal2	Rasal2	MmuALTA0014890-1/2	chr1:159088790-159088968	0	chr1:159091256,159088790-159088989+159088968	Alt3	97.5	OK,OK,100.00,39=40=0,S@39.00,1.00	95.08	OK,OK,100.00,58=61=0,S@58.00,3.00	90.48	VLOW,VLOW,100.00,19=21=0,S@19.00,2.00	72.97	LOW,LOW,100.00,27=37=0,S@27.00,10.00	75.36	OK,OK,100.00,52=69=0,S@52.00,17.00	78.12	LOW,LOW,100.00,25=32=0,S@25.00,7.00	72.22	OK,OK,100.00,52=72=0,S@52.00,20.00	77.71	SOK,SOK,99.40,129=166=1,S@129.00,37.00	81.91	OK,OK,98.95,77=94=1,S@77.00,17.00	97.83	OK,OK,100.00,45=46=0,S@45.00,1.00	92.05	OK,OK,100.00,81=88=0,S@81.00,7.00	85.71	OK,OK,100.00,36=42=0,S@36.00,6.00	75.545	91.77	16.225
Rbak	Rbak	MmuALTA0014915-2/3	chr5:143941165-143941224	3	chr5:143942228,143941165-143941321+143941224+143941221	Alt3	20.47	LOW,LOW,100.00,5=25=0,S@5.12,19.88	19.97	OK,OK,100.00,8=41=0,S@8.19,32.81	19.2	VLOW,VLOW,100.00,3=16=0,S@3.07,12.93	18.07	LOW,LOW,100.00,6=34=0,S@6.14,27.86	12.65	OK,OK,100.00,9=73=0,S@9.23,63.77	7.9	LOW,LOW,100.00,3=39=0,S@3.08,35.92	0.00	N,N,100.00,0=5=0,S@0.00,5.00	4.11	LOW,LOW,100.00,1=25=0,S@1.03,23.97	5.14	VLOW,VLOW,100.00,1=20=0,S@1.03,18.97	26.56	OK,OK,97.94,13=50=1,S@13.28,36.72	26.6	OK,OK,98.92,25=96=1,S@25.54,70.46	26.65	OK,OK,100.00,12=46=0,S@12.26,33.74	12.985	26.605	13.62
Reps1	Reps1	MmuALTD0011753-1/2	chr10:17813585-17813646	0	chr10:17813585-17813646+17813709,17814216	Alt5	10.11	OK,OK,97.53,9=89=2,S@9.00,80.00	12.43	SOK,SOK,98.68,21=169=2,S@21.01,147.99	15	OK,OK,100.00,12=80=0,S@12.00,68.00	8.33	SOK,SOK,98.87,16=192=2,S@15.99,176.01	8.45	SOK,SOK,98.19,36=426=7,S@36.00,390.00	8.55	SOK,SOK,97.64,20=234=5,S@20.01,213.99	3.39	SOK,SOK,100.00,4=118=0,S@4.00,114.00	5.49	SOK,SOK,99.56,14=255=1,S@14.00,241.00	7.30	SOK,SOK,99.18,10=137=1,S@10.00,127.00	22.49	SOK,SOK,99.10,56=249=2,S@56.00,193.00	21.79	SOK,SOK,99.09,107=491=4,S@106.99,384.01	21.07	SOK,SOK,99.08,51=242=2,S@50.99,191.01	8.44	21.78	13.34
Rfx3	Rfx3	MmuEX0039554	chr19:27911897-27911971	75	chr19:27924201,27911897-27911971,27905282	S	100	N,N,5=2=0,B1,S@7.00,0.00	90	VLOW,VLOW,11=7=1,OK,S@17.10,1.90	84.62	N,N,6=5=1,OK,S@10.15,1.85	100	LOW,LOW,16=10=0,OK,S@26.00,0.00	97.67	OK,OK,51=33=1,OK,S@83.02,1.98	96.67	OK,OK,35=23=1,OK,S@57.04,1.96	84.62	N,N,7=4=1,OK,S@10.15,1.85	80.00	VLOW,VLOW,15=9=3,OK,S@21.60,5.40	76.47	N,N,8=5=2,OK,S@11.47,3.53	77.78	OK,OK,25=17=6,OK,S@37.33,10.67	83.78	SOK,SOK,59=34=9,OK,S@85.46,16.54	89.47	OK,OK,34=17=3,OK,S@48.31,5.69	98.335	83.625	-14.71
Rgs14	Rgs14	MmuINT0134300	chr13:55484283-55484478	196	chr13:55484206-55484282=55484479-55484605:+	IR-S	60.47	N,N,1.4=147,1=2=1,0.802@2.45,1.6	29.66	N,N,1.7=147,3=2=6,0.855@3.28,7.78	16.67	N,N,0.2=147,2=0=5,0.51@1.17,5.83	4.35	VLOW,VLOW,0.7=147,1=0=11,0.714@0.52,11.48	3.45	OK,OK,1.4=147,2=0=28,0.51@1.04,28.96	2.86	LOW,LOW,0.7=147,1=0=17,0.714@0.51,17.49	0	N,N,0.0=147,0=0=1,1@0,1	14.29	N,N,0.2=147,1=0=3,0.714@0.57,3.43	20	N,N,0.2=147,1=0=2,0.714@0.6,2.4	13.69	LOW,LOW,2.1=147,5=1=19,0.452@3.43,21.6	14.35	OK,OK,3.3=147,9=2=33,0.351@6.32,37.74	15.23	VLOW,VLOW,1.2=147,4=1=14,0.558@2.9,16.13	3.605	14.46	10.855
Rnaseh1	Rnaseh1	MmuINT0135286	chr12:29338090-29340449	2360	chr12:29337928-29338089=29340450-29340549:+	IR-C	22.45	LOW,LOW,2.8=151,6=5=19,0.762@6.74,23.27	18.52	OK,OK,4.2=151,7=8=33,0.76@8.89,39.11	12.5	VLOW,VLOW,1.4=151,1=3=14,0.677@2.25,15.75	8.82	OK,OK,1.9=151,2=4=31,0.77@3.26,33.74	12.93	OK,OK,4.2=151,6=13=64,0.439@10.73,72.27	16.46	OK,OK,2.3=151,4=9=33,0.351@7.57,38.43	23.81	OK,OK,2.1=151,5=10=24,0.289@9.29,29.71	22.73	OK,OK,6.0=151,14=16=51,0.554@18.41,62.59	21.74	OK,OK,3.9=151,9=6=27,0.697@9.13,32.87	34.48	LOW,LOW,4.6=151,7=13=19,0.588@13.45,25.55	28.77	OK,OK,8.6=151,14=28=52,0.357@27.04,66.96	25	OK,OK,3.9=151,7=15=33,0.33@13.75,41.25	12.64	29.74	17.1
Rnf111	Rnf111	MmuEX0039983	chr9:70350747-70350809	63	chr9:70351266,70350747-70350809,70324475	S	63.65	OK,SOK,32=10=31,B1,S@46.46,26.54	64.56	SOK,SOK,59=16=51,B1,C1@81.35,44.65	65.88	OK,SOK,27=6=20,OK,C1@34.92,18.08	49.64	SOK,SOK,61=3=43,B1,S@53.11,53.89	52.16	SOK,SOK,130=9=93,OK,S@121.01,110.99	54.13	SOK,SOK,69=6=50,OK,S@67.66,57.34	54.38	OK,OK,19=4=22,OK,S@24.47,20.53	52.47	SOK,SOK,44=9=54,OK,S@56.14,50.86	51.06	OK,SOK,25=5=32,OK,C1@31.66,30.34	63.27	SOK,SOK,83=12=53,OK,S@93.64,54.36	62.85	SOK,SOK,173=21=98,OK,S@183.52,108.48	62.34	SOK,SOK,90=9=45,OK,S@89.77,54.23	51.885	62.805	10.92
Rnf123	Rnf123	MmuINT0135488	chr9:107971618-107972006	389	chr9:107972007-107972132=107971503-107971617:-	IR-S	23.64	OK,OK,35.0=1,7=6=21,0.0301@8.04,25.96	23.71	OK,OK,35.0=1,13=10=37,0.221@14.23,45.77	23.81	LOW,LOW,0.0=1,6=4=16,0.133@6.19,19.81	35.48	VLOW,VLOW,70.0=1,2=9=10,1.32e-08@7.45,13.55	34.43	OK,OK,105.0=1,6=15=20,6.48e-10@14.12,26.88	33.33	VLOW,VLOW,35.0=1,4=6=10,0.00565@6.67,13.33	2.56	LOW,LOW,70.0=1,1=0=19,5.9e-11@0.51,19.49	8.57	OK,OK,70.0=1,4=2=32,1.32e-08@3.26,34.74	16.13	VLOW,VLOW,0.0=1,3=2=13,0.364@2.9,15.1	5	LOW,LOW,0.0=1,1=1=19,0.714@1.05,19.95	9.86	OK,OK,0.0=1,2=5=32,0.186@3.85,35.15	16.13	VLOW,VLOW,0.0=1,1=4=13,0.26@2.9,15.1	34.405	10.565	-23.84
Rnpepl1	Rnpepl1	MmuEX0040244	chr1:94812401-94812542	142	chr1:94811776,94812391+94812401-94812542,94812932	S	91.53	SOK,SOK,176=213=18,OK,S@372.53,34.47	92.6	SOK,SOK,322=429=30,OK,S@723.21,57.79	93.78	SOK,SOK,146=216=12,OK,S@350.74,23.26	90.16	OK,OK,19=36=3,OK,S@52.29,5.71	90.7	SOK,SOK,41=76=6,OK,S@111.56,11.44	91.18	OK,OK,22=40=3,OK,S@59.27,5.73	94.25	SOK,SOK,70=94=5,OK,S@159.28,9.72	95.25	SOK,SOK,174=227=10,OK,S@391.48,19.52	95.95	SOK,SOK,104=133=5,OK,S@232.20,9.80	81.25	SOK,SOK,45=59=12,OK,S@94.25,21.75	80.19	SOK,SOK,81=89=21,OK,S@153.16,37.84	78.57	OK,OK,36=30=9,OK,S@58.93,16.07	90.67	79.91	-10.76
Rpain	Rpain	MmuINT0136414	chr11:70787635-70788401	767	chr11:70787571-70787634=70788402-70788542:+	IR-S	43	SOK,SOK,41.1=46,32=41=48,0.998@52.19,69.19	38.96	SOK,SOK,65.4=46,55=67=95,1@84.77,132.82	34.17	OK,OK,24.4=46,23=26=47,0.998@32.87,63.33	22.58	SOK,SOK,21.3=46,23=24=80,0.997@28.81,98.78	22.26	SOK,SOK,47.9=46,51=50=175,1@61.75,215.64	21.99	SOK,SOK,26.6=46,28=26=95,0.999@32.94,116.85	27.09	OK,OK,18.3=46,12=23=47,0.826@22.24,59.85	31.14	SOK,SOK,49.5=46,39=59=108,0.994@64.26,142.09	33.96	SOK,SOK,31.2=46,27=36=61,0.995@42.2,82.06	30.05	SOK,SOK,47.2=46,42=41=96,1@53.97,125.62	32.39	SOK,SOK,97.4=46,83=80=169,1@107.91,225.24	35.22	SOK,SOK,50.2=46,41=39=73,0.999@54.08,99.48	22.285	32.635	10.35
Rpl6	Rpl6	MmuALTA0015539-1/3	chr5:121658419-121658564	0	chr5:121656819,121658419+121658400+121658205-121658564	Alt3	0	VLOW,VLOW,100.00,0=17=0,C1@0.00,17.00	17.43	LOW,LOW,100.00,5=35=0,C1@6.10,28.90	32.76	VLOW,VLOW,100.00,5=18=0,C2@5.90,12.10	7.69	OK,OK,100.00,3=47=0,C1@3.61,43.39	8.03	OK,OK,100.00,6=90=0,C1@7.23,82.77	8.4	OK,OK,100.00,3=43=0,C1@3.61,39.39	23.53	VLOW,VLOW,100.00,4=17=0,C1@4.00,13.00	27.34	OK,OK,100.00,9=40=0,C2@10.94,29.06	29.87	VLOW,LOW,100.00,5=23=0,C2@6.87,16.13	25.35	OK,OK,100.00,14=67=0,C2@16.98,50.02	22.33	SOK,SOK,100.00,24=133=0,C2@29.70,103.30	19.23	OK,OK,100.00,10=66=0,C2@12.69,53.31	8.045	22.29	14.245
Rps11	Rps11	MmuALTD0012157-1/4	chr7:52379525-	0	chr7:52379525+52379470+52379398+52379115-,52378920	Alt5	25	N,N,100.00,1=4=0,S@1.00,3.00	11.11	N,N,100.00,1=9=0,S@1.00,8.00	0	N,N,100.00,0=5=0,S@0.00,5.00	4.55	VLOW,VLOW,100.00,1=22=0,S@1.00,21.00	2.27	OK,OK,100.00,1=44=0,S@1.00,43.00	0	VLOW,VLOW,100.00,0=22=0,S@0.00,22.00	0.00	N,N,100.00,0=1=0,S@0.00,1.00	0.00	N,N,100.00,0=5=0,S@0.00,5.00	0.00	N,N,100.00,0=4=0,S@0.00,4.00	12.5	VLOW,VLOW,100.00,3=24=0,S@3.00,21.00	13.64	OK,OK,100.00,6=44=0,S@6.00,38.00	15	VLOW,VLOW,100.00,3=20=0,S@3.00,17.00	2.275	13.75	11.475
Rps2	Rps2	MmuALTD0012171-1/2	chr17:24857479-24857596	0	chr17:24857479-24857596+24857676,24858568	Alt5	40	N,N,100.00,4=10=0,C2@4.00,6.00	62.96	LOW,LOW,96.43,17=27=1,C3@17.00,10.00	76.47	VLOW,VLOW,94.44,13=17=1,C3@13.00,4.00	13.33	OK,OK,97.83,6=45=1,C1@6.00,39.00	10.91	SOK,SOK,97.35,12=110=3,C1@12.00,98.00	9.23	OK,OK,97.01,6=65=2,C1@6.00,59.00	52.38	VLOW,VLOW,95.45,11=21=1,C3@11.00,10.00	45.71	LOW,LOW,94.59,16=35=2,C2@16.00,19.00	35.71	N,N,93.33,5=14=1,C2@5.00,9.00	27.59	OK,OK,96.67,16=58=2,C2@16.00,42.00	27.03	SOK,SOK,97.37,30=111=3,C2@30.00,81.00	26.42	OK,OK,98.15,14=53=1,C2@14.00,39.00	11.28	27.005	15.725
Rpsa	Rpsa	MmuALTA0015637-1/2	chr9:120037595-120037734	0	chr9:120037426,120037595+120037575-120037734	Alt3	0	N,N,77.78,0=7=2,S@0.00,7.00	0	N,N,86.67,0=13=2,S@0.00,13.00	0	N,N,100.00,0=6=0,S@0.00,6.00	3.85	LOW,LOW,65.00,1=26=14,C2@1.00,25.00	4.65	OK,OK,63.24,2=43=25,C2@2.00,41.00	5.88	VLOW,VLOW,60.71,1=17=11,C2@1.00,16.00	33.33	N,N,50.00,1=3=3,C2@1.00,2.00	40.00	N,N,35.71,2=5=9,C2@2.00,3.00	50.00	N,N,25.00,1=2=6,C2@1.00,1.00	14.71	LOW,LOW,65.38,5=34=18,C2@5.00,29.00	21.54	OK,OK,68.42,14=65=30,C2@14.00,51.00	29.03	LOW,LOW,72.09,9=31=12,C2@9.00,22.00	4.865	21.87	17.005
Rragb	Rragb	MmuEX0040563	chrX:149582995-149583078	84	chrX:149578618,149582995-149583078,149584905	S	6.12	OK,OK,6=3=69,OK,S@4.77,73.23	8.68	SOK,SOK,10=13=121,OK,S@12.50,131.50	11.86	OK,OK,4=10=52,B1,S@7.83,58.17	5.71	OK,OK,4=4=66,OK,S@4.23,69.77	6.94	SOK,SOK,9=11=134,OK,S@10.69,143.31	8.11	OK,OK,5=7=68,OK,S@6.49,73.51	8.43	OK,OK,4=3=38,OK,S@3.79,41.21	7.98	SOK,SOK,10=7=98,OK,S@9.18,105.82	7.69	OK,OK,6=4=60,OK,S@5.38,64.62	20.6	SOK,SOK,21=20=79,OK,S@24.72,95.28	17.74	SOK,SOK,30=39=160,OK,S@40.62,188.38	14.74	SOK,SOK,9=19=81,B1,S@16.07,92.93	6.91	17.67	10.76
Rtel1	Rtel1	MmuINT0137716	chr2:181089831-181090014	184	chr2:181089714-181089830=181090015-181090257:+	IR-C	41.36	SOK,SOK,0.0=1,29=48=54,6.91e-08@55.42,78.58	42.02	SOK,SOK,35.0=1,57=91=101,0.401@107,147.64	42.75	SOK,SOK,35.0=1,28=43=47,0.978@51.58,69.07	21.05	SOK,SOK,35.0=1,41=46=161,0.998@53.49,200.6	24.42	SOK,SOK,70.0=1,100=120=336,0.991@139.05,430.36	27.28	SOK,SOK,35.0=1,59=74=175,0.788@86.02,229.3	24.32	SOK,SOK,0.0=1,20=32=80,1.51e-05@32.9,102.39	27.69	SOK,SOK,0.0=1,47=70=151,3.01e-11@76.01,198.49	31.14	SOK,SOK,0.0=1,27=38=71,2e-06@43.35,95.86	35.28	SOK,SOK,105.0=1,71=112=166,0.998@126.01,231.16	34.23	SOK,SOK,140.0=1,141=220=343,1@246.65,473.91	33.21	SOK,SOK,35.0=1,70=108=177,0.127@120.68,242.7	24.165	34.245	10.08
Rtn2	Rtn2	MmuINT0137780	chr7:19872860-19878424	5565	chr7:19872596-19872859=19878425-19878632:+	IR-C	0	N,N,62.5=14,0=0=3,8.71e-10@0,3	0	VLOW,VLOW,145.0=14,0=0=12,6.48e-22@0,12	0	N,N,82.5=14,0=0=9,1.04e-12@0,9	10.53	LOW,LOW,15.0=14,3=1=17,0.034@2.21,18.79	9.59	OK,OK,47.5=14,6=1=33,1.42e-06@3.84,36.16	8.57	LOW,LOW,32.5=14,3=0=16,2.11e-05@1.63,17.37	7.69	N,N,75.0=14,1=0=6,1.1e-11@0.54,6.46	9.09	VLOW,VLOW,152.5=14,2=0=10,6.15e-23@1.09,10.91	11.11	N,N,77.5=14,1=0=4,4e-12@0.56,4.44	30	VLOW,VLOW,47.5=14,12=0=14,9.68e-08@7.8,18.2	24.05	OK,OK,75.0=14,19=0=30,1.1e-11@11.78,37.22	17.95	LOW,LOW,27.5=14,7=0=16,8.1e-05@4.13,18.87	9.55	23.975	14.425
Rusc1	Rusc1	MmuINT0137991	chr3:88893274-88893406	133	chr3:88893407-88893483=88893099-88893273:-	IR-S	10.42	OK,OK,3.3=84,4=6=43,0.762@5.52,47.48	10.5	SOK,SOK,7.5=84,7=12=81,0.853@10.5,89.5	10.59	OK,OK,4.2=84,3=6=38,0.762@4.98,42.02	4.76	VLOW,VLOW,0.4=84,1=0=10,0.714@0.52,10.48	4.35	OK,OK,0.8=84,2=0=22,0.51@1.04,22.96	4	VLOW,VLOW,0.4=84,1=0=12,0.714@0.52,12.48	8.77	OK,OK,0.8=84,1=4=26,0.558@2.72,28.28	9.77	OK,OK,3.3=84,2=11=60,0.235@7.13,65.87	10.53	OK,OK,2.5=84,1=7=34,0.285@4.42,37.58	20	VLOW,VLOW,2.9=84,3=4=14,0.892@4.2,16.8	15.07	OK,OK,5.0=84,6=5=31,0.937@6.33,35.67	10.53	LOW,LOW,2.1=84,3=1=17,0.677@2.21,18.79	4.38	15.265	10.885
S100a14	S100a14	MmuEX0040891	chr3:90331636-90331782	147	chr3:90331215,90331636-90331782,90332000	S	100	N,N,3=0=0,Bn,S@3.00,0.00	100	N,N,4=2=0,OK,S@6.00,0.00	100	N,N,1=2=0,OK,S@3.00,0.00	93.55	LOW,LOW,12=17=1,OK,S@28.07,1.94	90	OK,OK,26=28=3,OK,S@51.30,5.70	86.21	VLOW,VLOW,14=11=2,OK,S@23.28,3.72	100.00	N,N,6=2=0,B1,S@8.00,0.00	100.00	N,N,9=6=0,OK,S@15.00,0.00	100.00	N,N,3=4=0,OK,S@7.00,0.00	100	LOW,LOW,17=18=0,OK,S@35.00,0.00	100	OK,OK,31=36=0,OK,S@67.00,0.00	100	LOW,LOW,14=18=0,OK,S@32.00,0.00	89.88	100	10.12
Sbf1	Sbf1	MmuINT0139005	chr15:89126008-89129913	3906	chr15:89129914-89130051=89125826-89126007:-	IR-C	44.68	VLOW,VLOW,NA=0,8=10=11,0.0346@13.23,16.38	40.74	OK,OK,NA=0,13=19=23,0.0012@22.91,33.33	36.6	VLOW,VLOW,NA=0,5=9=12,0.0484@9.74,16.88	45.22	VLOW,VLOW,NA=0,5=10=9,0.0346@11.11,13.45	50.97	OK,OK,NA=0,12=32=21,1.51e-05@33.93,32.63	54.55	VLOW,VLOW,NA=0,7=22=12,0.000436@22.91,19.09	34.13	OK,OK,NA=0,7=16=22,0.00459@15.74,30.38	38.74	OK,SOK,NA=0,20=35=43,5.49e-06@38.87,61.46	42.92	OK,OK,NA=0,13=19=21,0.0012@23.27,30.94	39.56	OK,OK,NA=0,11=22=25,0.000436@23.48,35.87	36.29	SOK,SOK,NA=0,23=38=53,2e-06@42.33,74.32	33.06	OK,OK,NA=0,12=16=28,0.00459@18.94,38.35	49.885	36.31	-13.575
Sbno2	Sbno2	MmuINT0139122	chr10:79521478-79521549	72	chr10:79521550-79521644=79521382-79521477:-	IR-S	26.04	OK,OK,NA=0,9=7=24,0.0484@10.65,30.25	30.71	OK,OK,NA=0,14=19=40,0.000854@23.17,52.28	36.69	LOW,LOW,NA=0,5=12=16,0.009@12.68,21.87	22.33	LOW,LOW,NA=0,3=6=17,0.0949@5.98,20.8	27.04	OK,OK,NA=0,10=22=47,0.000222@22.13,59.71	29.47	OK,OK,NA=0,7=16=30,0.00234@16.23,38.84	50.17	VLOW,VLOW,NA=0,14=9=12,0.009@18.14,18.02	47.38	OK,OK,NA=0,33=25=34,1.51e-05@45.12,50.11	45.72	OK,OK,NA=0,19=16=22,0.00167@27,32.06	35.91	OK,OK,NA=0,11=24=34,0.000113@25.89,46.21	36.62	SOK,SOK,NA=0,22=45=63,3.53e-08@49.73,86.07	37.44	OK,OK,NA=0,11=21=29,0.000311@23.85,39.86	25.9	36.675	10.775
Scyl2	Scyl2	MmuALTA0015976-2/2	chr10:89108207-89108302	3	chr10:89108422,89108207-89108302+89108299	Alt3	44.86	SOK,SOK,100.00,48=107=0,S@48.00,59.00	50	SOK,SOK,100.00,90=180=0,S@90.00,90.00	57.53	OK,OK,100.00,42=73=0,S@42.00,31.00	38.81	OK,OK,100.00,26=67=0,S@26.00,41.00	40	SOK,SOK,98.61,60=150=2,S@60.00,90.00	40.96	OK,OK,97.51,34=83=2,S@34.00,49.00	54.90	SOK,SOK,100.00,56=102=0,S@56.00,46.00	56.22	SOK,SOK,100.00,131=233=0,S@130.99,102.01	57.25	SOK,SOK,100.00,75=131=0,S@75.00,56.00	59.05	SOK,SOK,100.00,62=105=0,S@62.00,43.00	54.49	SOK,SOK,100.00,97=178=0,S@96.99,81.01	47.95	OK,OK,100.00,35=73=0,S@35.00,38.00	39.885	53.5	13.615
Scyl3	Scyl3	MmuINT0140103	chr1:165870115-165871237	1123	chr1:165870012-165870114=165871238-165871349:+	IR-S	14.85	OK,OK,2.4=43,3=12=43,0.19@8.61,49.39	15.85	SOK,SOK,4.1=43,6=23=77,0.0799@16.8,89.2	17.07	OK,OK,1.6=43,3=11=34,0.235@8.19,39.81	5.26	OK,OK,2.4=43,0=3=27,0.364@1.58,28.42	8.77	OK,OK,3.2=43,6=4=52,0.762@5.44,56.56	12.28	OK,OK,0.8=43,6=1=25,0.36@3.93,28.07	14.02	OK,OK,0.0=43,3=12=46,0.0176@8.55,52.45	14.41	SOK,SOK,4.9=43,12=22=101,0.174@19.45,115.55	14.73	OK,OK,4.9=43,9=10=55,0.762@10.9,63.1	18.18	OK,OK,4.1=43,6=14=45,0.382@11.82,53.18	20.2	SOK,SOK,9.8=43,14=27=81,0.5@24.64,97.36	22.58	OK,OK,5.7=43,8=13=36,0.715@12.87,44.13	8.77	20.38	11.61
Sec31a	Sec31a	MmuEX0041514	chr5:100802444-100802734	291	chr5:100804227,100802399+100802444-100802734,100797371	C1	39.57	SOK,SOK,146=171=250,OK,S@224.36,342.64	39.36	SOK,SOK,273=292=449,OK,S@399.11,614.89	39.09	SOK,SOK,127=121=199,OK,S@174.73,272.27	31.84	SOK,SOK,137=158=326,OK,S@197.73,423.27	32.84	SOK,SOK,357=344=738,OK,S@472.57,966.43	33.62	SOK,SOK,220=186=412,OK,S@275.01,542.99	39.11	SOK,SOK,219=215=348,OK,S@305.84,476.16	37.34	SOK,SOK,429=455=765,OK,S@615.74,1033.26	35.78	SOK,SOK,210=240=417,OK,S@310.21,556.79	46.87	SOK,SOK,415=354=448,OK,S@570.41,646.59	45.94	SOK,SOK,774=672=875,OK,S@1066.27,1254.73	44.92	SOK,SOK,359=318=427,OK,S@495.92,608.08	32.73	45.895	13.165
Sema6d	Sema6d	MmuEX0041647	chr2:124487940-124488095	156	chr2:124486080,124487940-124488095+124488107,124489757	C1	74.44	SOK,SOK,59=75=23,OK,C2@116.87,40.13	73.78	SOK,SOK,100=142=43,OK,C2@210.27,74.73	72.97	SOK,SOK,41=67=20,OK,C2@93.40,34.60	80.56	SOK,SOK,109=148=31,OK,C1@232.01,55.99	82.52	SOK,SOK,252=286=57,OK,C2@490.99,104.01	84.38	SOK,SOK,143=138=26,OK,C2@259.05,47.95	85.07	OK,OK,25=32=5,OK,C2@52.74,9.26	81.18	SOK,SOK,54=84=16,OK,C1@125.02,28.98	78.64	OK,OK,29=52=11,OK,C1@72.35,19.65	66.43	SOK,SOK,140=137=70,OK,C2@230.51,116.49	67.15	SOK,SOK,267=293=137,OK,C2@468.04,228.96	67.87	SOK,SOK,127=156=67,OK,C2@237.55,112.45	82.47	67.15	-15.32
Senp8	Senp8	MmuEX0041696	chr9:59587747-59587839	93	chr9:59598385,59587747-59587839+59587858,59585675	C1	42.86	VLOW,VLOW,8=7=10,OK,C1@10.71,14.29	40.74	LOW,LOW,9=13=16,OK,C1@15.48,22.52	36.84	N,N,1=6=6,B2,S@4.79,8.21	20.55	OK,OK,11=4=29,B1,C1@9.04,34.96	21.83	SOK,SOK,21=22=77,OK,C1@26.20,93.80	22.58	OK,OK,10=18=48,OK,C1@17.16,58.84	40.00	LOW,LOW,10=14=18,OK,C1@16.80,25.20	40.68	OK,OK,18=30=35,OK,C1@33.76,49.24	41.38	LOW,LOW,8=16=17,OK,C1@16.97,24.03	34.21	SOK,SOK,33=19=50,OK,C1@34.89,67.11	33.33	SOK,SOK,52=49=101,OK,C1@67.33,134.67	32.45	SOK,SOK,19=30=51,OK,C1@32.45,67.55	21.565	33.33	11.765
Sept8	Septin8	MmuINT0141574	chr11:53351418-53354531	3114	chr11:53351227-53351417=53354532-53357598:+	IR-S	18.09	OK,OK,5.1=90,9=11=46,0.706@12,54.33	15.82	SOK,SOK,8.6=90,14=20=92,0.655@20.03,106.56	13.42	OK,OK,3.5=90,5=9=46,0.697@8.09,52.18	33.73	VLOW,VLOW,1.9=90,5=8=13,0.422@8.85,17.39	27.73	OK,OK,4.3=90,15=16=41,0.283@20.1,52.37	24.56	OK,OK,2.3=90,10=8=28,0.289@11.36,34.88	9.65	SOK,SOK,8.9=90,19=11=142,0.741@16.63,155.69	10.25	SOK,SOK,20.2=90,32=37=307,0.872@38.65,338.44	10.75	SOK,SOK,11.3=90,13=26=165,0.601@22.01,182.75	16.92	OK,OK,2.3=90,6=10=40,0.289@9.52,46.77	12.69	SOK,SOK,9.3=90,11=15=91,0.882@14.9,102.54	9.05	OK,OK,7.0=90,5=5=51,0.903@5.53,55.61	29.145	12.985	-16.16
Serac1	Serac1	MmuINT0141600	chr17:6051832-6056606	4775	chr17:6056607-6056757=6051690-6051831:-	IR-S	13.27	VLOW,VLOW,0.7=151,1=2=10,0.802@1.73,11.33	9.27	OK,OK,1.2=151,1=3=20,0.677@2.23,21.86	4.9	VLOW,VLOW,0.5=151,0=1=10,0.714@0.54,10.49	0	LOW,LOW,0.7=151,0=0=15,0.714@0,15	1.96	OK,OK,1.4=151,1=0=25,0.714@0.51,25.49	4.76	VLOW,VLOW,0.7=151,1=0=10,0.714@0.52,10.48	9.76	VLOW,VLOW,0.9=151,2=1=14,0.802@1.66,15.37	13.03	OK,OK,2.1=151,5=3=27,0.679@4.57,30.52	16.29	VLOW,VLOW,1.2=151,3=2=13,0.677@2.94,15.12	16.59	OK,OK,1.4=151,4=5=23,0.452@5.33,26.81	16.7	OK,OK,2.3=151,9=8=43,0.351@10.06,50.18	16.82	OK,OK,0.9=151,5=3=20,0.452@4.72,23.36	2.38	16.705	14.325
Serp2	Serp2	MmuEX0041770	chr14:76939713-76939861	149	chr14:76949789,76939713-76939861,76933053	C1	100	N,N,1=1=0,OK,S@2.00,0.00	100	N,N,2=4=0,B1,S@6.00,0.00	100	N,N,1=3=0,B1,S@4.00,0.00	84.35	LOW,LOW,20=12=3,OK,C2@29.52,5.48	84.37	OK,OK,37=27=6,OK,C2@59.06,10.94	84.39	LOW,LOW,17=15=3,OK,C2@29.54,5.46	88.38	N,N,8=7=1,OK,C2@14.14,1.86	82.55	LOW,LOW,15=13=3,OK,C2@25.59,5.41	76.72	N,N,7=6=2,OK,C2@11.51,3.49	69.67	OK,OK,37=31=15,OK,C2@57.83,25.17	69.05	SOK,SOK,69=50=27,OK,C2@100.81,45.19	68.24	OK,OK,32=19=12,OK,C2@42.99,20.01	84.37	68.955	-15.415
Setd1a	Setd1a	MmuINT0142101	chr7:134921028-134921626	599	chr7:134920903-134921027=134921627-134921791:+	IR-S	25.21	OK,OK,1.6=151,3=13=24,0.153@10.13,30.05	27.53	OK,OK,3.2=151,7=26=44,0.018@21.31,56.11	30.12	OK,OK,1.6=151,4=13=20,0.153@11.22,26.03	29.15	OK,OK,3.2=151,11=27=47,0.0141@24.97,60.69	33.35	SOK,SOK,8.6=151,18=75=94,7.15e-05@62.73,125.36	37.09	SOK,SOK,5.3=151,7=48=47,0.000695@37.99,64.44	26.29	OK,OK,2.5=151,2=15=24,0.0969@10.81,30.31	25.09	OK,OK,5.8=151,3=35=57,0.00187@23.88,71.3	24.19	OK,OK,3.2=151,1=20=33,0.00802@13.08,40.98	44.57	SOK,SOK,7.0=151,14=72=54,1.76e-05@62.78,78.07	47.79	SOK,SOK,13.7=151,21=148=93,4.08e-10@125.82,137.45	51.68	SOK,SOK,6.7=151,7=76=39,6.47e-06@63.27,59.16	33.12	48.125	15.005
Setd5	Setd5	MmuEX0041843	chr6:113058415-113058485	71	chr6:113056135,113058415-113058485,113059418	C3	1.13	OK,OK,1=0=43,Bn,C3@0.50,43.50	2.92	OK,OK,2=3=83,OK,C3@2.57,85.43	4.76	OK,OK,1=3=40,B1,C3@2.09,41.91	0.5	OK,SOK,1=0=98,Bn,C3@0.49,98.50	0.7	SOK,SOK,1=2=213,B1,C3@1.51,214.49	0.87	SOK,SOK,0=2=115,Bn,C3@1.02,115.98	1.51	OK,OK,2=0=64,Bn,C3@1.00,65.00	1.45	SOK,SOK,2=2=135,OK,C3@2.02,136.98	1.41	OK,OK,0=2=71,Bn,C3@1.03,71.97	14.66	SOK,SOK,20=20=116,OK,C3@22.87,133.13	14.05	SOK,SOK,29=39=208,OK,C3@38.78,237.22	13.27	SOK,SOK,9=19=92,B1,C3@15.92,104.08	0.685	13.965	13.28
Setd5	Setd5	MmuEX0041844	chr6:113057899-113057946	48	chr6:113056135,113057899-113057946,113058415	C3	8.48	OK,OK,6=1=37,B2,C3@3.73,40.27	5.97	OK,OK,9=1=77,B2,C3@5.19,81.81	3.53	OK,OK,3=0=40,Bn,C3@1.52,41.48	0.53	OK,OK,0=1=95,Bn,C3@0.51,95.49	1.22	SOK,SOK,4=1=199,B1,C3@2.49,201.51	1.85	SOK,SOK,4=0=104,Bn,C3@2.00,106.00	1.60	OK,OK,1=1=61,OK,C3@1.01,61.99	2.36	SOK,SOK,5=1=122,B1,C3@3.02,124.98	3.12	OK,OK,4=0=61,Bn,C3@2.03,62.97	16.49	SOK,SOK,16=26=104,OK,C3@24.08,121.92	18.26	SOK,SOK,45=42=191,OK,C3@50.76,227.24	20.27	SOK,SOK,29=16=87,OK,C3@26.76,105.24	1.19	18.38	17.19
Sgce	Sgce	MmuEX0042031	chr6:4640469-4640495	27	chr6:4641429,4640469-4640495,4639767	S	78.85	SOK,SOK,87=109=46,OK,S@190.82,51.18	78.75	SOK,SOK,172=188=85,OK,S@350.44,94.56	78.63	SOK,SOK,85=79=39,OK,S@159.62,43.38	87.77	SOK,SOK,85=79=20,OK,S@161.50,22.50	89.67	SOK,SOK,171=196=37,OK,S@362.27,41.73	91.27	SOK,SOK,86=117=17,OK,S@200.79,19.21	90.87	SOK,SOK,130=109=21,OK,S@236.26,23.74	91.61	SOK,SOK,258=216=38,OK,S@469.04,42.96	92.36	SOK,SOK,128=107=17,OK,S@232.75,19.25	77.22	SOK,SOK,87=130=56,OK,S@210.81,62.19	76.36	SOK,SOK,180=226=110,OK,S@394.02,121.98	75.38	SOK,SOK,93=96=54,OK,S@183.17,59.83	89.52	76.3	-13.22
Sh2b1	Sh2b1	MmuEX0042121	chr7:133611464-133611563	100	chr7:133611934+133611987,133611464-133611563,133611287	S	66.67	SOK,SOK,86=110=49,OK,S@163.34,81.66	69.71	SOK,SOK,160=222=83,OK,S@324.15,140.85	73.23	SOK,SOK,74=112=34,OK,S@161.11,58.89	60.06	SOK,SOK,204=181=128,OK,S@308.11,204.89	60.3	SOK,SOK,436=460=295,OK,S@718.17,472.83	60.47	SOK,SOK,232=279=167,OK,S@409.99,268.01	83.84	SOK,SOK,112=137=24,OK,S@228.88,44.12	81.68	SOK,SOK,233=311=61,OK,S@494.16,110.84	79.95	SOK,SOK,121=174=37,OK,S@265.43,66.57	45.32	SOK,SOK,225=206=260,OK,S@313.16,377.84	45.35	SOK,SOK,441=417=517,OK,S@623.56,751.44	45.38	SOK,SOK,216=211=257,OK,S@310.40,373.60	60.265	45.35	-14.915
Sh3gl3	Sh3gl3	MmuEX0042188	chr7:89416790-89416862	73	chr7:89408710,89416790-89416862,89419283+89419290	S	94.62	OK,OK,27=40=2,OK,S@65.29,3.71	93.93	SOK,SOK,48=70=4,OK,S@114.59,7.41	93.04	OK,OK,21=30=2,OK,S@49.31,3.69	90.5	OK,OK,35=38=4,OK,S@69.69,7.31	86.59	SOK,SOK,76=73=12,OK,S@139.41,21.59	83.12	OK,OK,41=35=8,OK,S@69.82,14.18	94.53	LOW,LOW,13=20=1,OK,S@32.14,1.86	95.06	OK,OK,24=49=2,B1,S@71.30,3.71	95.50	LOW,LOW,11=29=1,B1,S@39.16,1.85	100	OK,OK,30=27=0,OK,S@57.00,0.00	100	SOK,SOK,62=61=0,OK,S@123.00,0.00	100	OK,OK,32=34=0,OK,S@66.00,0.00	86.81	100	13.19
Sh3pxd2a	Sh3pxd2a	MmuEX0042214	chr19:47357511-47357594	84	chr19:47361095,47357511-47357594,47352920	S	83.9	SOK,SOK,94=104=19,OK,S@182.06,34.94	80.65	SOK,SOK,173=177=42,OK,S@316.15,75.85	76.77	SOK,SOK,79=73=23,OK,S@134.35,40.65	76.74	SOK,SOK,60=72=20,OK,S@116.64,35.36	77.14	SOK,SOK,149=175=48,OK,S@286.96,85.04	77.42	SOK,SOK,89=103=28,OK,S@170.32,49.68	82.61	SOK,SOK,87=84=18,OK,S@156.13,32.87	81.19	SOK,SOK,175=179=41,OK,S@320.70,74.30	79.91	SOK,SOK,88=95=23,OK,S@164.61,41.39	44.67	SOK,SOK,79=76=96,OK,S@112.12,138.88	48.76	SOK,SOK,164=169=175,OK,S@247.70,260.30	52.98	SOK,SOK,85=93=79,OK,S@136.16,120.84	77.08	48.825	-28.255
Shc1	Shc1	MmuEX0042269	chr3:89228112-89228165	54	chr3:89227738,89228112-89228165,89228477	S	94.55	SOK,SOK,360=403=22,OK,S@742.22,42.78	95.78	SOK,SOK,676=730=31,OK,S@1376.36,60.64	97.28	SOK,SOK,316=327=9,OK,S@634.27,17.73	98.27	SOK,SOK,370=312=6,OK,S@676.10,11.90	98.53	SOK,SOK,854=751=12,OK,S@1593.23,23.77	98.72	SOK,SOK,484=439=6,OK,S@917.11,11.89	97.67	SOK,SOK,328=344=8,OK,S@664.16,15.84	95.91	SOK,SOK,681=773=31,OK,S@1424.26,60.74	94.44	SOK,SOK,353=429=23,OK,S@760.24,44.76	82.96	SOK,SOK,566=427=102,OK,S@908.41,186.59	82.61	SOK,SOK,1086=814=200,OK,S@1734.81,365.19	82.23	SOK,SOK,520=387=98,OK,S@826.41,178.59	98.495	82.595	-15.9
Sik2	Sik2	MmuEX0042389	chr9:50721489-50721641	153	chr9:50743521,50721489-50721641,50715676	C2	93.94	OK,OK,30=32=2,OK,C2@60.12,3.88	87.97	SOK,SOK,55=62=8,OK,C2@109.96,15.04	82.09	OK,OK,25=30=6,OK,C2@50.07,10.93	83.78	OK,OK,33=29=6,OK,C3@56.97,11.03	86.15	SOK,SOK,56=56=9,OK,C3@104.24,16.76	89.29	OK,OK,23=27=3,OK,C2@47.32,5.68	85.29	OK,OK,29=29=5,OK,C3@53.73,9.27	90.79	SOK,SOK,62=76=7,OK,C2@131.65,13.35	95.24	OK,OK,33=47=2,OK,C2@78.10,3.90	95.88	OK,OK,41=52=2,OK,C2@91.09,3.91	97.74	SOK,SOK,74=99=2,OK,C2@171.04,3.96	100	OK,OK,33=47=0,OK,C2@80.00,0.00	86.535	97.94	11.405
Sipa1l2	Sipa1l2	MmuEX0042432	chr8:127947093-127947146	54	chr8:127957078,127947093-127947146,127946602	C1	3.09	SOK,SOK,3=6=141,OK,C1@4.63,145.36	3.85	SOK,SOK,7=13=250,OK,C1@10.39,259.61	4.8	SOK,SOK,4=7=109,OK,C1@5.76,114.24	0.53	OK,OK,1=0=93,Bn,C1@0.50,93.50	0.7	SOK,SOK,1=2=214,OK,C1@1.52,215.48	0.82	SOK,SOK,0=2=121,Bn,C1@1.01,121.99	0.53	OK,OK,0=1=94,Bn,C1@0.50,94.50	1.29	SOK,SOK,3=2=191,OK,C1@2.53,193.47	2.02	SOK,SOK,3=1=97,B1,C1@2.04,98.96	25.57	SOK,SOK,44=35=115,OK,C1@49.61,144.39	22.67	SOK,SOK,70=66=232,OK,C1@83.43,284.57	19.59	SOK,SOK,26=31=117,OK,C1@34.09,139.91	0.675	22.58	21.905
Sirt3	Sirt3	MmuALTA0016432-3/3	chr7:148063856-148064044	94	chr7:148067662,148063856-148064044+148064036+148063950	Alt3	67.31	OK,OK,100.00,41=61=0,C1@41.06,19.94	69.13	SOK,SOK,100.00,78=113=0,C1@78.12,34.88	71.26	OK,OK,100.00,37=52=0,C1@37.06,14.94	52.62	OK,OK,98.35,32=61=1,C1@32.10,28.90	49.49	SOK,SOK,99.31,73=148=1,C1@73.25,74.75	47.29	OK,OK,100.00,41=87=0,C1@41.14,45.86	72.40	OK,OK,98.15,39=54=1,C2@39.10,14.90	62.75	SOK,SOK,98.37,77=123=2,C2@77.18,45.82	55.17	OK,OK,98.54,38=69=1,C2@38.07,30.93	59.77	SOK,SOK,98.18,65=109=2,C1@65.15,43.85	64.43	SOK,SOK,99.04,133=207=2,C2@133.37,73.63	69.6	OK,OK,100.00,68=98=0,C2@68.21,29.79	49.955	64.685	14.73
Sirt4	Sirt4	MmuINT0143967	chr5:115929822-115930239	418	chr5:115930240-115930534=115929611-115929821:-	IR-S	40.48	OK,OK,NA=0,13=21=25,0.000854@23.88,35.12	45.21	SOK,SOK,NA=0,30=36=40,5.49e-06@47.92,58.08	51.61	LOW,LOW,NA=0,17=15=15,0.00328@24.26,22.74	16.13	OK,OK,NA=0,6=4=26,0.133@5.81,30.19	20.61	OK,OK,NA=0,10=17=52,0.00328@16.28,62.72	24.64	OK,OK,NA=0,4=13=26,0.0126@10.6,32.4	30	OK,OK,NA=0,4=14=21,0.009@11.7,27.3	27.39	SOK,SOK,NA=0,19=24=57,0.000311@27.39,72.61	25.77	OK,OK,NA=0,15=10=36,0.00643@15.72,45.28	30.08	OK,OK,NA=0,15=22=43,0.00061@24.06,55.94	34.75	SOK,SOK,NA=0,31=51=77,3.53e-08@55.25,103.75	39.82	OK,OK,NA=0,16=29=34,5.78e-05@31.46,47.54	20.385	34.95	14.565
Slc12a8	Slc12a8	MmuEX0042602	chr16:33649904-33650021	118	chr16:33646746,33649904-33650021,33663011	C3	73.33	LOW,LOW,16=17=6,OK,C3@28.60,10.40	76.74	OK,OK,36=30=10,OK,C2@58.32,17.68	80.49	LOW,LOW,20=13=4,OK,C2@29.78,7.22	87.72	SOK,SOK,49=51=7,OK,C3@93.86,13.14	86.29	SOK,SOK,117=97=17,OK,C2@199.33,31.67	85.07	SOK,SOK,68=46=10,OK,C2@105.49,18.51	74.36	VLOW,VLOW,22=7=5,B1,C2@25.28,8.72	69.52	OK,OK,45=28=16,OK,C2@61.87,27.13	66.67	OK,OK,23=21=11,OK,C3@36.67,18.33	75	SOK,SOK,65=43=18,OK,C2@94.50,31.50	75.18	SOK,SOK,126=86=35,OK,C2@185.69,61.31	75.36	SOK,SOK,61=43=17,OK,C2@91.19,29.81	86.395	75.18	-11.215
Slc25a40	Slc25a40	MmuEX0042921	chr5:8427196-8427267	72	chr5:8424887,8427196-8427267,8427408	ANN	17.54	OK,OK,9=5=32,OK,C3@8.07,37.93	23.66	OK,OK,23=14=58,OK,C3@22.48,72.52	30.05	OK,OK,14=9=26,OK,C3@14.72,34.28	34.75	OK,OK,13=11=22,OK,C3@15.98,30.02	31.24	OK,OK,22=18=43,OK,C3@25.93,57.07	27.12	OK,OK,9=7=21,OK,C3@10.03,26.97	44.25	LOW,LOW,18=13=19,OK,C3@22.12,27.88	41.81	SOK,SOK,35=33=46,OK,C3@47.66,66.34	39.96	OK,OK,17=20=27,OK,C3@25.57,38.43	48.24	OK,OK,22=20=22,OK,C3@30.87,33.13	47.06	SOK,SOK,36=44=44,OK,C3@58.35,65.65	45.82	OK,OK,14=24=22,OK,C2@27.49,32.51	30.935	47.03	16.095
Slc25a45	Slc25a45	MmuEX0042936	chr19:5878607-5878691	85	chr19:5878095,5878607-5878691,5880085	C3	92.45	VLOW,VLOW,9=40=2,B1,C3@47.15,3.85	91.3	SOK,SOK,16=89=5,B2,C3@100.43,9.57	90.32	VLOW,VLOW,7=49=3,B2,C3@53.29,5.71	91.67	VLOW,VLOW,5=17=1,B1,C3@21.08,1.92	94.52	OK,OK,16=53=2,B1,C3@67.11,3.89	95.92	LOW,LOW,11=36=1,B1,C3@46.04,1.96	80.95	N,N,4=13=2,B1,C3@15.38,3.62	90.48	VLOW,VLOW,8=30=2,B1,C3@36.19,3.81	100.00	N,N,4=17=0,B1,C3@21.00,0.00	80	LOW,LOW,11=37=6,B1,C3@43.20,10.80	83.05	SOK,SOK,24=74=10,B1,C3@89.69,18.31	86.21	LOW,LOW,13=37=4,B1,C3@46.55,7.45	93.795	83.105	-10.69
Slc29a2	Slc29a2	MmuALTA0016618-1/2	chr19:5029252-5029320	0	chr19:5028971,5029252+5029212-5029320	Alt3	0	N,N,100.00,0=7=0,S@0.00,7.00	30	N,N,100.00,3=10=0,S@3.00,7.00	100	N,N,100.00,3=3=0,S@3.00,0.00	21.43	LOW,LOW,100.00,6=28=0,S@6.00,22.00	13.85	OK,OK,100.00,9=65=0,S@9.00,56.00	8.11	LOW,LOW,100.00,3=37=0,S@3.00,34.00	31.58	VLOW,VLOW,100.00,6=19=0,S@6.00,13.00	14.63	OK,OK,100.00,6=41=0,S@6.00,35.00	0.00	VLOW,VLOW,100.00,0=22=0,S@0.00,22.00	27.69	OK,OK,100.00,18=65=0,S@18.00,47.00	32.61	SOK,SOK,100.00,45=138=0,S@45.00,93.00	36.99	OK,OK,100.00,27=73=0,S@27.00,46.00	14.77	32.34	17.57
Slc35a5	Slc35a5	MmuEX0043118	chr16:45151566-45151699	134	chr16:45152690,45151566-45151699,45147448	S	95.74	OK,OK,23=22=1,OK,S@44.04,1.96	97.78	OK,OK,44=44=1,OK,S@87.02,1.98	100	OK,OK,21=22=0,OK,S@43.00,0.00	100	LOW,LOW,11=18=0,OK,C1@29.00,0.00	100	OK,OK,24=36=0,OK,C1@60.00,0.00	100	LOW,LOW,13=18=0,OK,C1@31.00,0.00	100.00	LOW,LOW,16=13=0,OK,S@29.00,0.00	97.10	OK,OK,37=30=1,OK,S@66.03,1.97	95.00	OK,OK,21=17=1,OK,C1@37.05,1.95	91.3	OK,OK,36=27=3,OK,S@60.26,5.74	89.47	SOK,SOK,59=60=7,OK,S@112.73,13.27	87.5	OK,OK,23=33=4,OK,S@52.50,7.50	100	89.4	-10.6
Slc38a9	Slc38a9	MmuEX0043261	chr13:113474270-113474354	85	chr13:113459939,113474270-113474354,113476274	S	20	LOW,LOW,7=2=18,B1,S@5.40,21.60	28.57	OK,OK,18=6=30,B1,S@15.43,38.57	38.46	VLOW,VLOW,11=4=12,B1,S@10.38,16.62	27.56	OK,OK,13=3=21,B1,S@10.20,26.80	31.08	OK,OK,28=9=41,B1,S@24.24,53.76	34.43	OK,OK,15=6=20,B1,S@14.12,26.88	15.38	OK,OK,5=3=22,OK,S@4.61,25.39	20.90	OK,OK,20=8=53,B1,S@16.93,64.07	24.39	OK,OK,15=5=31,B1,S@12.44,38.56	48.84	VLOW,VLOW,19=2=11,B2,S@15.63,16.37	45.45	OK,OK,30=5=21,B2,S@25.45,30.55	41.18	VLOW,VLOW,11=3=10,B1,S@9.88,14.12	30.995	45.01	14.015
Slc9a5	Slc9a5	MmuEX0043617	chr8:107885461-107885538	78	chr8:107883353,107885389+107885461-107885538,107887163	S	28.57	OK,OK,6=18=30,B1,S@15.43,38.57	25.44	SOK,SOK,10=33=63,B1,S@26.97,79.03	22.35	OK,OK,4=15=33,B1,S@11.62,40.38	35.29	OK,OK,5=19=22,B1,S@16.23,29.77	36.36	SOK,SOK,25=39=56,OK,S@43.63,76.37	37.04	OK,OK,20=20=34,OK,S@27.41,46.59	41.33	OK,OK,12=19=22,OK,S@21.90,31.10	45.78	SOK,SOK,35=41=45,OK,S@55.39,65.61	49.45	OK,OK,23=22=23,OK,S@33.63,34.37	21.28	SOK,SOK,18=22=74,OK,S@24.26,89.74	20.33	SOK,SOK,30=44=145,OK,S@44.52,174.48	19.32	SOK,SOK,12=22=71,OK,S@20.29,84.71	36.165	20.3	-15.865
Slmap	Slmap	MmuEX0043713	chr14:27235689-27235778	90	chr14:27237599,27235689-27235778,27234474	S	87.57	SOK,SOK,208=140=25,OK,S@326.64,46.36	84.39	SOK,SOK,348=229=54,OK,S@532.50,98.50	79.97	SOK,SOK,140=89=29,OK,S@206.32,51.68	87.43	SOK,SOK,313=250=41,OK,S@528.08,75.92	87.16	SOK,SOK,750=538=96,OK,S@1206.29,177.71	86.96	SOK,SOK,437=288=55,OK,S@678.29,101.71	84.69	SOK,SOK,200=96=27,B1,S@273.55,49.45	86.92	SOK,SOK,409=248=50,OK,S@614.52,92.48	88.82	SOK,SOK,209=152=23,OK,S@341.07,42.93	74.81	SOK,SOK,450=313=130,OK,S@668.05,224.95	74.7	SOK,SOK,819=587=241,OK,S@1230.31,416.69	74.57	SOK,SOK,369=274=111,OK,S@562.26,191.74	87.195	74.69	-12.505
Smad4	Smad4	MmuEX0043755	chr18:73818222-73818338	117	chr18:73822312,73818222-73818338,73816899	C2	97.14	SOK,SOK,279=537=12,OK,C2@804.32,23.68	97.43	SOK,SOK,524=993=20,OK,C2@1497.50,39.50	97.77	SOK,SOK,245=456=8,OK,C2@693.19,15.81	98.13	SOK,SOK,357=589=9,OK,C2@937.14,17.86	98.32	SOK,SOK,793=1313=18,OK,C2@2088.32,35.68	98.47	SOK,SOK,436=724=9,OK,C2@1151.11,17.89	98.19	SOK,SOK,289=581=8,B1,C2@862.11,15.89	98.10	SOK,SOK,633=1225=18,OK,C2@1840.36,35.64	98.02	SOK,SOK,344=644=10,OK,C2@978.24,19.76	87.04	SOK,SOK,541=802=100,OK,C2@1255.99,187.01	86.25	SOK,SOK,1050=1534=206,OK,C2@2406.38,383.62	85.41	SOK,SOK,509=732=106,OK,C2@1150.47,196.53	98.3	86.225	-12.075
Smarca2	Smarca2	MmuALTA0016843-1/2	chr19:26738544-26738594	0	chr19:26729001,26738544+26738541-26738594	Alt3	4.68	SOK,SOK,100.00,5=122=0,S@5.71,116.29	4.51	SOK,SOK,99.54,8=202=2,S@9.11,192.89	4.26	OK,SOK,98.84,3=80=2,S@3.41,76.59	5.67	VLOW,OK,100.00,1=20=0,S@1.13,18.87	9.96	OK,SOK,100.00,6=68=0,S@6.77,61.23	11.73	OK,SOK,100.00,5=48=0,S@5.63,42.37	3.67	LOW,OK,98.51,1=31=1,S@1.14,29.86	6.05	OK,SOK,99.38,4=75=1,S@4.54,70.46	7.72	OK,OK,100.00,3=44=0,S@3.40,40.60	18.23	OK,SOK,98.16,8=49=2,S@8.93,40.07	20.95	OK,SOK,98.93,16=85=2,S@17.81,67.19	24.62	LOW,OK,100.00,8=36=0,S@8.86,27.14	8.7	21.425	12.725
Soat2	Soat2	MmuEX0044318	chr15:101991021-101991118	98	chr15:101989274,101991021-101991118,101991483	S	72.75	LOW,LOW,18=15=6,OK,S@28.37,10.63	67.25	OK,OK,31=24=13,OK,S@45.73,22.27	60.4	VLOW,VLOW,13=9=7,OK,S@17.52,11.48	77.26	LOW,LOW,19=16=5,OK,S@30.90,9.10	81.37	OK,OK,47=34=9,OK,S@73.23,16.77	84.8	OK,OK,28=18=4,OK,S@42.40,7.60	81.65	OK,OK,34=21=6,OK,S@49.81,11.19	85.15	SOK,SOK,80=50=11,OK,S@120.06,20.94	87.92	OK,OK,46=29=5,OK,S@70.34,9.66	69.49	OK,OK,42=24=14,OK,S@55.59,24.41	70.76	SOK,SOK,81=44=25,OK,S@106.14,43.86	72.24	OK,OK,39=20=11,OK,S@50.57,19.43	81.03	70.865	-10.165
Sorbs1	Sorbs1	MmuEX0044358	chr19:40374733-40374792	60	chr19:40386159,40374733-40374792,40374011	S	43.04	SOK,SOK,71=75=98,OK,S@105.02,138.98	42.39	SOK,SOK,131=133=182,OK,S@189.06,256.94	41.62	SOK,SOK,60=58=84,OK,S@84.07,117.93	68.87	SOK,SOK,41=64=24,OK,S@88.84,40.16	70.38	SOK,SOK,96=153=53,OK,S@212.55,89.45	71.52	SOK,SOK,55=89=29,OK,S@123.73,49.27	63.75	OK,OK,26=26=15,OK,S@42.71,24.29	56.59	SOK,SOK,44=59=40,OK,S@80.92,62.08	50.75	OK,OK,18=33=25,OK,S@38.57,37.43	46.1	SOK,SOK,32=68=59,B1,S@73.30,85.70	43.62	SOK,SOK,70=126=128,OK,S@141.33,182.67	41.31	SOK,SOK,38=58=69,OK,S@68.16,96.84	70.195	43.705	-26.49
Sorbs1	Sorbs1	MmuEX0044373	chr19:40470169-40470258	90	chr19:40473032,40470169-40470258,40468006	S	11.46	SOK,SOK,13=9=86,OK,S@12.38,95.62	11.51	SOK,SOK,20=20=156,OK,S@22.56,173.44	11.57	OK,OK,7=11=70,OK,S@10.18,77.82	11.92	OK,OK,4=9=49,B1,S@7.39,54.61	7.71	SOK,SOK,5=13=110,B1,S@9.87,118.13	4.03	OK,OK,1=4=61,B1,S@2.66,63.34	13.93	OK,OK,3=4=22,OK,S@4.04,24.96	11.69	OK,OK,4=10=54,B1,S@7.95,60.05	10.09	OK,OK,1=6=32,B2,S@3.94,35.06	18.96	OK,OK,13=16=63,OK,S@17.44,74.56	18.33	SOK,SOK,25=25=113,OK,S@29.88,133.12	17.53	OK,OK,12=9=50,OK,S@12.45,58.55	7.975	18.245	10.27
Sorbs1	Sorbs1	MmuINT0150371	chr19:40476801-40525803	49003	chr19:40525804-40525888=40476748-40476800:-	IR-S	0	OK,OK,0.0=10,0=0=67,1@0,67	0.79	SOK,SOK,0.0=10,0=2=125,0.51@1,126	1.69	OK,OK,0.0=10,0=2=58,0.51@1.01,58.99	13.64	LOW,LOW,0.0=10,0=6=19,0.133@3.41,21.59	14	OK,OK,0.0=10,0=14=43,0.009@7.98,49.02	14.29	OK,OK,0.0=10,0=8=24,0.0678@4.57,27.43	3.7	VLOW,VLOW,0.0=10,0=1=13,0.714@0.52,13.48	2.44	OK,OK,0.0=10,0=2=40,0.51@1.02,40.98	1.82	OK,OK,0.0=10,0=1=27,0.714@0.51,27.49	23.53	OK,OK,0.0=10,0=16=26,0.00459@9.88,32.12	26.05	OK,OK,0.0=10,0=31=44,2.95e-05@19.54,55.46	29.41	LOW,LOW,0.0=10,0=15=18,0.00643@9.71,23.29	13.965	26.47	12.505
Sorbs2	Sorbs2	MmuEX0044384	chr8:46870623-46870679	57	chr8:46861057,46870623-46870679,46875330	C2	13.78	SOK,SOK,33=32=206,OK,C2@37.34,233.66	15.96	SOK,SOK,60=67=338,OK,C2@74.21,390.79	19.15	SOK,SOK,27=35=132,OK,C2@37.15,156.85	33.86	SOK,SOK,38=39=76,OK,C2@51.81,101.19	35.86	SOK,SOK,82=85=151,OK,C2@114.03,203.97	37.76	SOK,SOK,44=46=75,OK,C2@62.30,102.70	27.92	SOK,SOK,47=65=146,OK,C2@72.03,185.97	27.14	SOK,SOK,105=139=331,OK,C2@156.06,418.94	26.50	SOK,SOK,58=74=185,OK,C2@84.01,233.00	19.81	SOK,SOK,31=35=135,OK,C2@39.82,161.18	20.27	SOK,SOK,59=78=272,OK,C2@82.90,326.10	20.72	SOK,SOK,28=43=137,OK,C2@43.10,164.90	35.81	20.265	-15.545
Sorbs2	Sorbs2	MmuALTA0017092-2/2	chr8:46886316-46886365	3	chr8:46885152,46886319+46886316-46886365	Alt3	14.19	SOK,SOK,100.00,3=108=0,C2@15.33,92.67	8.11	SOK,SOK,100.00,3=197=0,C3@15.98,181.02	0	OK,SOK,100.00,0=89=0,C3@0.00,89.00	0	OK,SOK,100.00,0=64=0,C2@0.00,64.00	0	SOK,SOK,100.00,0=154=0,C2@0.00,154.00	0	OK,SOK,100.00,0=90=0,C2@0.00,90.00	15.89	SOK,SOK,99.55,3=103=1,C2@16.37,86.63	18.77	SOK,SOK,99.60,8=220=2,C2@41.29,178.71	21.06	SOK,SOK,99.64,5=117=1,C2@24.64,92.36	5.86	SOK,SOK,100.00,1=103=0,C2@6.04,96.96	13.08	SOK,SOK,99.78,5=222=1,C2@29.04,192.96	18.89	SOK,SOK,99.60,4=119=1,C2@22.48,96.52	0	12.375	12.375
Sorbs2	Sorbs2	MmuALTA0017091-2/2	chr8:46831071-46831161	69	chr8:46830800,46831140+46831071-46831161	Alt3	33.8	OK,SOK,96.13,24=71=5,S@24.00,47.00	29.91	SOK,SOK,96.20,35=117=8,S@34.99,82.01	23.91	OK,OK,96.30,11=46=3,S@11.00,35.00	16.67	LOW,OK,92.92,5=30=4,S@5.00,25.00	22.37	OK,SOK,96.38,17=76=5,S@17.00,59.00	26.09	OK,OK,98.77,12=46=1,S@12.00,34.00	34.55	OK,SOK,95.10,23=67=6,S@23.15,43.85	32.07	SOK,SOK,95.50,47=147=12,S@47.14,99.86	30.00	OK,SOK,95.83,24=80=6,S@24.00,56.00	36	OK,OK,96.59,18=50=3,S@18.00,32.00	37.39	SOK,SOK,98.01,43=115=4,S@43.00,72.00	38.46	OK,SOK,99.13,25=65=1,S@25.00,40.00	21.38	37.23	15.85
Spa17	Spa17	MmuEX0044486	chr9:37415202-37415272	71	chr9:37421141,37415202-37415272,37413455	C2	77.06	LOW,LOW,15=17=5,OK,C2@28.51,8.49	83.39	OK,OK,32=35=7,OK,C2@61.71,12.29	90.17	LOW,LOW,17=18=2,OK,C2@33.36,3.64	80.81	LOW,LOW,14=18=4,OK,C2@29.09,6.91	83.67	OK,OK,28=40=7,OK,C2@62.75,12.25	86.38	LOW,LOW,14=22=3,OK,C2@33.69,5.31	85.50	OK,OK,22=23=4,OK,C2@41.89,7.11	83.18	OK,OK,42=43=9,OK,C2@78.19,15.81	80.72	OK,OK,20=20=5,OK,C2@36.32,8.68	71.04	LOW,LOW,13=24=8,B1,C2@31.97,13.03	70.31	OK,OK,24=43=15,OK,C2@57.65,24.35	69.42	LOW,LOW,11=19=7,OK,C2@25.69,11.31	83.595	70.23	-13.365
Spag1	Spag1	MmuEX0044489	chr15:36116362-36116487	126	chr15:36113571,36116362-36116487,36120227	S	100	N,N,4=2=0,OK,S@6.00,0.00	100	N,N,6=5=0,OK,S@11.00,0.00	100	N,N,2=3=0,OK,S@5.00,0.00	84	VLOW,VLOW,10=11=2,OK,S@19.32,3.68	84.38	OK,OK,23=31=5,OK,S@49.78,9.22	84.62	LOW,LOW,13=20=3,OK,S@30.46,5.54	100.00	N,N,6=3=0,OK,S@9.00,0.00	100.00	VLOW,VLOW,10=10=0,OK,S@20.00,0.00	100.00	N,N,4=7=0,OK,S@11.00,0.00	100	VLOW,VLOW,13=12=0,OK,S@25.00,0.00	100	OK,OK,22=30=0,OK,S@52.00,0.00	100	VLOW,VLOW,9=18=0,OK,S@27.00,0.00	84.31	100	15.69
Spice1	Spice1	MmuEX0044684	chr16:44356258-44356305	48	chr16:44347619,44356258-44356305,44357857+44357873	C3	89.47	LOW,LOW,14=20=2,OK,C2@32.21,3.79	86.3	OK,OK,22=41=5,OK,C2@58.68,9.32	82.86	VLOW,VLOW,8=21=3,B1,C2@26.52,5.48	64.44	OK,OK,27=31=16,OK,C2@47.69,26.31	71.82	SOK,SOK,70=88=31,OK,C2@135.74,53.26	76.92	SOK,SOK,43=57=15,OK,C2@88.46,26.54	80.77	OK,OK,20=22=5,OK,C2@37.96,9.04	85.84	SOK,SOK,41=56=8,OK,C2@90.13,14.87	90.16	OK,OK,21=34=3,OK,C2@52.29,5.71	92.86	SOK,SOK,61=69=5,OK,C2@125.36,9.64	88.24	SOK,SOK,116=139=17,OK,C2@240.01,31.99	83.89	SOK,SOK,55=70=12,OK,C2@114.93,22.07	70.68	88.375	17.695
Spice1	Spice1	MmuEX0044683	chr16:44355553-44355648	96	chr16:44347619,44355553-44355648,44357857+44357873	C3	100	LOW,LOW,12=16=0,OK,C2@28.00,0.00	91.3	OK,OK,17=25=2,OK,C2@40.17,3.83	77.78	N,N,5=9=2,OK,C2@12.44,3.56	69.23	OK,OK,34=29=14,OK,C2@53.31,23.69	72.64	SOK,SOK,82=72=29,OK,C2@132.93,50.07	75.21	SOK,SOK,48=43=15,OK,C2@79.72,26.28	84.31	OK,OK,22=21=4,OK,C2@39.63,7.37	86.41	OK,OK,47=42=7,OK,C2@82.95,13.05	88.46	OK,OK,25=21=3,OK,C2@43.35,5.65	93.94	SOK,SOK,62=62=4,OK,C2@120.24,7.76	90	SOK,SOK,114=120=13,OK,C2@222.30,24.70	85.94	SOK,SOK,52=58=9,OK,C2@102.27,16.73	72.22	89.94	17.72
Spna2	Sptan1	MmuEX0044725	chr2:29856620-29856679	60	chr2:29855582,29856620-29856679,29857751	S	31.26	SOK,SOK,165=197=398,OK,S@237.58,522.42	32.59	SOK,SOK,303=368=694,OK,S@444.85,920.15	34.3	SOK,SOK,138=171=296,OK,S@207.51,397.49	34.11	SOK,SOK,189=251=425,OK,S@295.05,569.95	33.77	SOK,SOK,412=519=913,OK,S@622.72,1221.28	33.47	SOK,SOK,223=268=488,OK,S@327.67,651.33	31.37	SOK,SOK,150=180=361,OK,S@216.77,474.23	31.83	SOK,SOK,318=431=802,OK,S@493.68,1057.32	32.21	SOK,SOK,168=251=441,OK,S@277.01,582.99	45.7	SOK,SOK,444=539=584,OK,S@716.12,850.88	45.14	SOK,SOK,888=1090=1202,OK,S@1435.45,1744.55	44.6	SOK,SOK,444=551=618,OK,S@719.40,893.60	33.79	45.15	11.36
Spna2	Sptan1	MmuEX0044723	chr2:29869678-29869692	15	chr2:29869358,29869678-29869692,29871109	MIC	69.26	SOK,SOK,439=341,na,na@540.23,239.77	68.96	SOK,SOK,749=590,na,na@923.37,415.63	68.54	SOK,SOK,310=249,na,na@383.14,175.86	24.99	SOK,SOK,154=809,na,na@240.65,722.35	26.48	SOK,SOK,356=1730,na,na@552.37,1533.63	27.74	SOK,SOK,202=921,na,na@311.52,811.48	32.39	SOK,SOK,161=588,na,na@242.60,506.40	34.52	SOK,SOK,376=1248,na,na@560.60,1063.40	36.31	SOK,SOK,215=660,na,na@317.71,557.29	40.12	SOK,SOK,425=1110,na,na@615.84,919.16	39.16	SOK,SOK,816=2219,na,na@1188.51,1846.49	38.16	SOK,SOK,391=1109,na,na@572.40,927.60	26.365	39.14	12.775
Spnb4	Sptbn4	MmuEX0044740	chr7:28144762-28144804	43	chr7:28144954,28144762-28144804,28142469	S	100	N,N,1=3=0,B1,S@4.00,0.00	100	N,N,3=5=0,OK,C1@8.00,0.00	100	N,N,2=2=0,OK,C2@4.00,0.00	100	VLOW,VLOW,10=7=0,OK,C1@17.00,0.00	100	OK,OK,15=31=0,B1,C1@46.00,0.00	100	VLOW,VLOW,5=24=0,B1,C1@29.00,0.00	72.02	N,N,1=4=1,B1,C2@4.32,1.68	89.10	VLOW,VLOW,5=11=1,B1,C1@15.15,1.85	100.00	N,N,4=7=0,OK,S@11.00,0.00	91.69	OK,OK,17=26=2,OK,C2@41.26,3.74	87.78	OK,OK,30=40=5,OK,C2@65.84,9.16	82.21	VLOW,VLOW,13=14=3,OK,C2@24.66,5.34	100	86.95	-13.05
Spsb2	Spsb2	MmuALTD0013550-3/3	chr6:124758937-124759048	75	chr6:124758937-124758973+124759000+124759048,124759245	Alt5	78.75	LOW,LOW,84.21,21=26=5,S@20.47,5.53	83.42	OK,OK,87.38,52=61=9,S@50.89,10.11	86.92	LOW,LOW,89.92,31=35=4,S@30.42,4.58	72	VLOW,VLOW,100.00,12=16=0,S@11.52,4.48	66.67	LOW,LOW,100.00,23=33=0,S@22.00,11.00	61.68	VLOW,VLOW,100.00,11=17=0,S@10.49,6.51	84.51	LOW,LOW,89.87,30=35=4,S@29.58,5.42	79.39	OK,OK,88.48,61=75=10,S@59.54,15.46	75.00	OK,OK,87.32,31=40=6,S@30.00,10.00	94.01	LOW,LOW,92.34,34=36=3,S@33.84,2.16	86.67	OK,OK,93.75,65=74=5,S@64.14,9.86	79.83	LOW,LOW,95.10,31=38=2,S@30.34,7.66	66.84	86.92	20.08
Srpk1	Srpk1	MmuINT0152481	chr17:28737402-28737813	412	chr17:28737814-28737839=28737188-28737401:-	IR-S	35.46	N,N,3.0=151,4=2=6,0.501@6.35,11.55	37.56	N,VLOW,4.9=151,7=3=9,0.287@10.93,18.17	41.06	N,N,1.9=151,3=1=3,0.36@4.6,6.61	39.67	VLOW,VLOW,2.8=151,9=1=10,0.0192@12.28,18.67	35.71	OK,OK,5.3=151,13=5=21,0.124@19.64,35.36	30.95	VLOW,VLOW,2.5=151,4=4=11,0.687@7.44,16.61	23.18	N,VLOW,3.2=151,4=0=8,0.0949@4.54,15.04	22.55	LOW,OK,5.8=151,7=2=18,0.153@9.13,31.35	21.97	VLOW,VLOW,2.5=151,3=2=10,0.588@4.59,16.3	19.18	VLOW,LOW,4.9=151,4=2=13,0.501@5.58,23.52	18.32	OK,OK,9.5=151,6=5=24,0.706@9.5,42.34	17.23	VLOW,LOW,4.6=151,2=3=11,0.831@3.92,18.82	35.31	18.205	-17.105
Srr	Srr	MmuEX0044955	chr11:74732939-74733164	226	chr11:74739086+74739106+74739121,74732939-74733164,74726635	S	85.65	SOK,SOK,60=58=10,OK,S@109.63,18.37	83.59	SOK,SOK,115=106=22,OK,S@203.12,39.88	81.34	SOK,SOK,55=48=12,OK,S@93.54,21.46	79.25	SOK,SOK,56=34=12,OK,S@80.83,21.17	76.85	SOK,SOK,118=91=32,OK,S@185.21,55.79	75.13	SOK,SOK,62=57=20,OK,S@104.43,34.57	89.03	SOK,SOK,46=50=6,OK,S@90.81,11.19	86.49	SOK,SOK,108=132=19,OK,S@224.01,34.99	84.87	SOK,SOK,62=82=13,OK,S@133.25,23.75	62.2	SOK,SOK,100=55=48,OK,S@126.27,76.73	59.69	SOK,SOK,197=120=109,OK,S@254.28,171.72	57.47	SOK,SOK,97=65=61,OK,S@128.16,94.84	77.19	59.835	-17.355
Sstr2	Sstr2	MmuINT0153031	chr11:113486564-113486902	339	chr11:113485571-113486563=113486903-113486950:+	IR-C	76.47	LOW,LOW,4.9=151,11=15=4,0.472@22.94,7.06	84.38	OK,OK,10.7=151,22=32=5,0.404@49.78,9.22	93.33	LOW,LOW,5.8=151,11=17=1,0.5@27.07,1.93	90.91	VLOW,VLOW,3.7=151,7=13=1,0.439@19.09,1.91	91.49	OK,OK,13.4=151,18=25=2,0.83@41.17,3.83	92	VLOW,VLOW,9.7=151,11=12=1,0.973@22.08,1.92	100	N,N,3.2=151,3=5=0,0.831@8,0	88.24	N,N,5.6=151,7=8=1,0.926@14.12,1.88	77.78	N,N,2.3=151,4=3=1,0.77@6.22,1.78	65.71	VLOW,VLOW,5.1=151,11=12=6,0.647@19.06,9.94	73.53	OK,OK,10.7=151,30=20=9,0.48@43.38,15.62	81.82	VLOW,VLOW,5.6=151,19=8=3,0.4@24.55,5.45	91.455	73.765	-17.69
St6galnac6	St6galnac6	MmuEX0045155	chr2:32464746-32464836	91	chr2:32455356,32464746-32464836,32467744	C2	90	VLOW,VLOW,5=13=1,B1,C2@17.10,1.90	84.91	LOW,LOW,14=31=4,B1,C2@41.61,7.39	81.82	VLOW,VLOW,9=18=3,OK,C2@24.55,5.45	100	VLOW,VLOW,6=23=0,B1,C2@29.00,0.00	95	OK,OK,17=59=2,B1,C2@74.10,3.90	92.17	LOW,LOW,11=36=2,B1,C2@45.16,3.84	80.98	VLOW,VLOW,5=12=2,B1,C2@15.39,3.61	83.69	LOW,LOW,10=31=4,B1,C2@37.66,7.34	85.73	VLOW,VLOW,5=19=2,B1,C1@22.29,3.71	80	OK,OK,16=40=7,B1,C2@50.40,12.60	81.68	SOK,SOK,39=68=12,OK,C2@97.20,21.80	83.61	OK,OK,23=28=5,OK,C2@46.82,9.18	96.085	81.805	-14.28
St6galnac6	St6galnac6	MmuEX0045153	chr2:32463562-32463616	55	chr2:32462631,32463562-32463616,32464746	C1	30	N,N,6=0=7,Bn,C2@3.90,9.10	42.31	LOW,LOW,15=1=15,B1,C2@13.12,17.88	50	N,N,9=1=8,OK,C2@9.00,9.00	32.56	OK,OK,14=2=29,OK,C2@14.65,30.35	26.51	OK,SOK,23=3=61,OK,C2@23.06,63.94	20	OK,OK,9=1=32,OK,C2@8.40,33.60	27.20	N,N,6=0=8,Bn,C3@3.81,10.19	22.40	LOW,LOW,11=0=19,Bl,C2@6.72,23.28	18.48	VLOW,VLOW,5=0=11,Bn,C2@2.96,13.04	46.67	OK,OK,21=6=36,OK,C2@29.40,33.60	46.03	SOK,SOK,37=13=75,B1,C2@57.54,67.46	45.44	OK,SOK,16=7=39,B1,C2@28.17,33.83	26.28	46.055	19.775
Stac2	Stac2	MmuEX0045205	chr11:97900933-97901070	138	chr11:97901412,97900933-97901070,97899384	S	100	N,N,1=1=0,OK,S@2.00,0.00	100	N,N,3=3=0,OK,S@6.00,0.00	100	N,N,2=2=0,OK,S@4.00,0.00	90.48	VLOW,VLOW,9=10=1,OK,S@18.10,1.90	84	OK,OK,23=19=4,OK,S@38.64,7.36	79.31	VLOW,VLOW,14=9=3,OK,S@20.62,5.38	100.00	N,N,2=6=0,B1,S@8.00,0.00	100.00	VLOW,VLOW,5=14=0,B1,S@19.00,0.00	100.00	N,N,3=8=0,B1,S@11.00,0.00	100	OK,OK,36=15=0,B1,S@51.00,0.00	97.96	OK,OK,63=33=1,OK,S@95.02,1.98	95.74	OK,OK,27=18=1,OK,S@44.04,1.96	84.895	97.87	12.975
Stag2	Stag2	MmuEX0045244	chrX:39619543-39619653	111	chrX:39619452,39619543-39619653,39622558	S	18.74	SOK,SOK,43=46=193,OK,S@52.85,229.15	17.65	SOK,SOK,70=74=336,OK,S@84.72,395.28	16.13	SOK,SOK,27=28=143,OK,S@31.94,166.06	12.73	SOK,SOK,52=51=353,OK,S@58.05,397.95	13.6	SOK,SOK,136=112=788,OK,S@140.90,895.10	14.29	SOK,SOK,84=61=435,OK,S@82.88,497.12	15.09	SOK,SOK,47=33=225,OK,S@46.02,258.98	15.08	SOK,SOK,94=79=487,OK,S@99.53,560.47	15.07	SOK,SOK,47=46=262,OK,S@53.50,301.50	24.73	SOK,SOK,184=117=458,OK,S@187.70,571.30	24.31	SOK,SOK,336=223=870,OK,S@347.39,1081.61	23.84	SOK,SOK,152=106=412,OK,S@159.73,510.27	13.51	24.285	10.775
Stag3	Stag3	MmuINT0153564	chr5:138741082-138741181	100	chr5:138740881-138741081=138741182-138741252:+	IR-S	0	N,N,0.0=51,0=0=3,1@0,3.03	5.82	N,N,1.4=51,1=0=8,0.714@0.53,8.56	8.99	N,N,1.4=51,1=0=5,0.714@0.54,5.51	8.99	LOW,LOW,4.8=51,2=1=15,0.452@1.63,16.54	11.51	OK,OK,6.9=51,6=4=38,0.82@5.58,42.87	13.08	OK,OK,2.1=51,4=3=23,0.77@3.96,26.31	33.07	N,N,1.4=51,4=1=5,0.558@3.33,6.73	10.54	OK,OK,2.7=51,5=1=25,0.452@3.32,28.15	2.39	OK,OK,1.4=51,1=0=20,0.714@0.51,20.9	19.81	OK,OK,2.8=51,4=7=22,0.687@6.59,26.67	22.64	OK,OK,10.3=51,14=18=54,0.852@19.62,67.05	24.47	OK,OK,7.5=51,10=11=32,0.936@13.07,40.34	11.035	22.14	11.105
Stag3	Stag3	MmuINT0153584	chr5:138732142-138732557	416	chr5:138731937-138732141=138732558-138732709:+	IR-S	7.69	N,N,0.2=151,0=1=6,0.714@0.54,6.46	24.14	VLOW,VLOW,1.2=151,5=2=11,0.452@4.35,13.65	37.5	N,N,0.9=151,5=1=5,0.452@4.12,6.88	4.35	OK,OK,1.9=151,0=2=22,0.51@1.04,22.96	10.74	OK,OK,5.8=151,7=6=54,0.951@7.2,59.8	14.67	OK,OK,3.9=151,7=4=32,0.82@6.31,36.69	5.88	LOW,LOW,0.0=151,1=1=16,0.714@1.06,16.94	13.85	OK,OK,0.7=151,5=4=28,0.452@5.12,31.88	22.58	VLOW,VLOW,0.7=151,4=3=12,0.558@4.29,14.71	22.45	OK,OK,4.6=151,12=10=38,0.647@13.47,46.53	22.99	SOK,SOK,9.7=151,21=19=67,0.748@24.6,82.4	23.68	OK,OK,5.1=151,9=9=29,0.815@11.13,35.87	9.51	23.065	13.555
Stoml1	Stoml1	MmuEX0045503	chr9:58103341-58103620	280	chr9:58102847,58103341-58103620,58104447	S	35.02	OK,OK,15=27=37,OK,S@27.67,51.33	37.75	SOK,SOK,41=42=66,OK,S@56.25,92.75	40.93	OK,OK,26=15=29,OK,C1@28.65,41.35	54.48	VLOW,VLOW,12=10=9,OK,C1@16.89,14.11	58.95	OK,OK,26=24=17,OK,C1@39.50,27.50	63.06	VLOW,LOW,14=14=8,OK,C1@22.70,13.30	27.58	OK,OK,8=17=31,OK,S@15.44,40.56	28.60	SOK,SOK,30=38=81,OK,S@42.61,106.39	29.21	OK,OK,22=21=50,OK,S@27.17,65.83	34.9	OK,OK,14=14=25,OK,S@18.50,34.50	38.85	SOK,SOK,33=32=49,OK,S@44.29,69.71	42.48	OK,OK,19=18=24,OK,S@25.91,35.09	58.77	38.69	-20.08
Stoml1	Stoml1	MmuEX0045502	chr9:58102741-58102847	107	chr9:58101084+58101206,58102741-58102847,58104447	C1	96.14	OK,SOK,45=50=2,OK,C1@93.26,3.74	94.07	SOK,SOK,80=101=6,OK,C2@175.91,11.09	91.9	OK,OK,35=51=4,OK,C2@82.71,7.29	88.5	LOW,LOW,10=19=2,B1,C2@27.43,3.56	87.27	OK,OK,27=38=5,OK,C2@61.09,8.91	86.3	LOW,OK,17=19=3,OK,C2@33.66,5.34	96.80	OK,OK,19=38=1,B1,C1@56.14,1.86	97.79	SOK,SOK,58=109=2,B1,C1@165.27,3.73	98.31	SOK,SOK,39=71=1,OK,C2@109.12,1.88	100	OK,OK,22=39=0,OK,C2@61.00,0.00	100	SOK,SOK,43=82=0,B1,C2@125.00,0.00	100	OK,OK,21=43=0,B1,C2@64.00,0.00	87.4	100	12.6
Stx4a	Stx4a	MmuEX0045599	chr7:134992083-134992181	99	chr7:134992012,134992083-134992181,134992265	S	96.56	SOK,SOK,456=553=18,OK,S@991.67,35.33	96.81	SOK,SOK,852=967=30,OK,S@1790.02,58.98	97.12	SOK,SOK,396=414=12,OK,S@798.33,23.67	96.08	SOK,SOK,263=276=11,OK,S@528.44,21.56	96.59	SOK,SOK,581=667=22,OK,S@1226.69,43.31	96.99	SOK,SOK,318=391=11,OK,S@698.33,21.67	98.36	SOK,SOK,396=443=7,OK,S@832.13,13.87	97.97	SOK,SOK,855=879=18,OK,S@1716.43,35.57	97.60	SOK,SOK,459=436=11,OK,S@884.26,21.74	85.19	SOK,SOK,361=364=63,OK,S@671.30,116.70	84.28	SOK,SOK,655=728=129,OK,S@1274.31,237.69	83.29	SOK,SOK,294=364=66,OK,S@603.02,120.98	96.535	84.24	-12.295
Supt5h	Supt5	MmuEX0045761	chr7:29115037-29115048	12	chr7:29115599,29115037-29115048,29114671	MIC	99.28	SOK,SOK,273=3,na,na@274.01,1.99	99.58	SOK,SOK,471=3,na,na@472.01,1.99	100	SOK,SOK,198=0,na,na@198.00,0.00	98.33	SOK,SOK,425=11,na,na@428.72,7.28	98.16	SOK,SOK,949=27,na,na@958.04,17.96	98.03	SOK,SOK,524=16,na,na@529.36,10.64	98.46	SOK,SOK,337=8,na,na@339.69,5.31	98.80	SOK,SOK,701=13,na,na@705.43,8.57	99.11	SOK,SOK,364=5,na,na@365.72,3.28	86.48	SOK,SOK,538=128,na,na@575.96,90.04	87.05	SOK,SOK,1104=250,na,na@1178.66,175.34	87.59	SOK,SOK,566=122,na,na@602.62,85.38	98.18	87.035	-11.145
Syde2	Syde2	MmuALTA0017664-1/2	chr3:145661430-145662074	0	chr3:145652133,145661430+145661427-145662074	Alt3	100	N,N,100.00,3=3=0,S@3.00,0.00	100	N,N,100.00,4=4=0,S@4.00,0.00	100	N,N,100.00,1=1=0,S@1.00,0.00	44.44	VLOW,VLOW,94.74,8=18=1,S@8.00,10.00	44.44	LOW,LOW,97.30,16=36=1,S@16.00,20.00	44.44	VLOW,VLOW,100.00,8=18=0,S@8.00,10.00	50.00	N,N,100.00,3=6=0,S@3.00,3.00	63.16	VLOW,VLOW,100.00,12=19=0,S@12.00,7.00	69.23	N,N,100.00,9=13=0,S@9.00,4.00	73.08	LOW,LOW,100.00,19=26=0,S@19.00,7.00	68.29	OK,OK,100.00,28=41=0,S@28.00,13.00	60	VLOW,VLOW,100.00,9=15=0,S@9.00,6.00	44.44	66.54	22.1
Syne1	Syne1	MmuEX0045949	chr10:5301207-5301275	69	chr10:5299010,5301207-5301275,5302788	S	100	OK,OK,22=19=0,OK,S@41.00,0.00	97.98	OK,OK,51=41=1,OK,S@91.12,1.88	96.41	OK,OK,29=22=1,OK,S@50.13,1.87	100	OK,OK,16=24=0,OK,S@40.00,0.00	100	OK,OK,48=47=0,OK,S@95.00,0.00	100	OK,OK,32=23=0,OK,S@55.00,0.00	84.95	OK,OK,23=20=4,OK,S@39.93,7.07	88.21	OK,OK,40=46=6,OK,S@81.15,10.85	91.77	OK,OK,17=26=2,OK,S@41.30,3.70	84.6	OK,OK,42=20=6,B1,S@57.53,10.47	83.46	SOK,SOK,64=41=11,OK,S@96.81,19.19	81.84	OK,OK,22=21=5,OK,S@39.28,8.72	100	83.22	-16.78
Synj1	Synj1	MmuALTA0017692-1/2	chr16:90974155-90974311	0	chr16:90976844,90974155-90974320+90974311	Alt3	15.77	LOW,LOW,100.00,6=39=0,S@6.15,32.85	10.8	OK,OK,100.00,8=76=0,S@8.21,67.79	5.56	LOW,LOW,100.00,2=37=0,S@2.06,34.94	4.47	VLOW,VLOW,100.00,1=23=0,S@1.03,21.97	1.66	OK,OK,100.00,1=62=0,S@1.03,60.97	0	LOW,LOW,100.00,0=39=0,S@0.00,39.00	0.00	LOW,LOW,100.00,0=27=0,S@0.00,27.00	1.58	OK,OK,100.00,1=65=0,S@1.03,63.97	2.71	LOW,LOW,100.00,1=38=0,S@1.03,36.97	17.43	OK,OK,97.93,8=47=1,S@8.19,38.81	16.3	OK,OK,98.88,14=88=1,S@14.34,73.66	15	OK,OK,100.00,6=41=0,S@6.15,34.85	2.235	16.215	13.98
Tbc1d23	Tbc1d23	MmuEX0046461	chr16:57181605-57181649	45	chr16:57182964,57181605-57181649,57178133	S	84.06	SOK,SOK,58=58=11,OK,S@106.76,20.24	86.15	SOK,SOK,111=113=18,OK,S@208.48,33.52	88.52	SOK,SOK,53=55=7,OK,S@101.80,13.20	83.57	SOK,SOK,176=170=34,OK,S@317.57,62.43	85.63	SOK,SOK,357=406=64,OK,S@708.16,118.84	87.42	SOK,SOK,181=236=30,OK,S@390.77,56.23	85.90	SOK,SOK,68=66=11,OK,S@124.56,20.44	80.43	SOK,SOK,154=142=36,OK,S@267.03,64.97	76.42	SOK,SOK,86=76=25,OK,S@142.91,44.09	73.98	SOK,SOK,218=237=80,OK,S@395.79,139.21	74.9	SOK,SOK,411=484=150,OK,S@782.71,262.29	75.86	SOK,SOK,193=247=70,OK,S@386.89,123.11	85.495	74.92	-10.575
Tbce	Tbce	MmuINT0157646	chr13:14100959-14101895	937	chr13:14101896-14101998=14100882-14100958:-	IR-S	15.07	OK,OK,5.6=151,13=9=62,0.715@12.66,71.34	15.44	SOK,SOK,9.7=151,21=21=115,0.748@24.24,132.76	15.87	OK,OK,4.2=151,8=12=53,0.501@11.59,61.41	2.13	OK,OK,1.9=151,1=2=69,0.802@1.53,70.47	2.37	SOK,SOK,3.7=151,2=5=144,0.679@3.58,147.42	2.6	OK,OK,1.9=151,1=3=75,0.677@2.05,76.95	9.83	OK,OK,1.9=151,6=11=78,0.235@9.34,85.66	9.68	SOK,SOK,6.0=151,13=20=154,0.354@18.1,168.9	9.52	OK,OK,4.2=151,7=9=76,0.697@8.76,83.24	12.56	SOK,SOK,6.0=151,12=11=80,0.766@12.94,90.09	13.3	SOK,SOK,12.8=151,27=23=163,0.769@28.33,184.7	13.99	SOK,SOK,6.7=151,15=12=83,0.724@15.39,94.61	2.365	13.275	10.91
Tcfcp2	Tfcp2	MmuEX0046708	chr15:100352820-100352926	107	chr15:100355998,100352820-100352926,100351146	S	75.24	OK,OK,39=40=13,OK,S@69.22,22.78	76.72	SOK,SOK,75=70=22,OK,S@128.12,38.88	78.57	OK,OK,36=30=9,OK,S@58.93,16.07	91.3	OK,OK,31=32=3,OK,S@60.26,5.74	91.53	SOK,SOK,90=83=8,OK,S@165.67,15.33	91.67	SOK,SOK,59=51=5,OK,S@105.42,9.58	85.45	SOK,SOK,50=44=8,OK,S@87.16,14.84	84.55	SOK,SOK,99=87=17,OK,S@171.64,31.36	83.64	SOK,SOK,49=43=9,OK,S@84.48,16.52	78.81	SOK,SOK,63=56=16,OK,S@106.39,28.61	79.15	SOK,SOK,141=102=32,OK,S@217.66,57.34	79.49	SOK,SOK,78=46=16,OK,S@111.29,28.71	91.485	79.15	-12.335
Tcta	Tcta	MmuINT0158394	chr9:108207760-108208052	293	chr9:108208053-108208282=108207657-108207759:-	IR-S	58.44	OK,OK,14.4=151,24=21=16,0.902@35.65,25.35	65.82	SOK,SOK,32.5=151,50=54=27,0.968@86.22,44.78	72.84	OK,OK,18.1=151,26=33=11,0.887@50.99,19.01	95.24	OK,OK,10.2=151,24=16=1,0.626@39.05,1.95	91.01	OK,OK,24.6=151,45=36=4,0.925@77.36,7.64	87.23	OK,OK,14.4=151,21=20=3,0.95@38.38,5.62	66.67	VLOW,VLOW,8.3=151,14=10=6,0.852@20,10	80	OK,OK,20.6=151,29=19=6,0.965@43.2,10.8	100	VLOW,VLOW,12.3=151,15=9=0,0.882@24,0	58.76	OK,OK,25.5=151,28=29=20,0.999@45.25,31.75	63.11	SOK,SOK,47.3=151,67=63=38,0.999@106.02,61.98	66.97	OK,OK,21.8=151,39=34=18,0.922@60.94,30.06	91.235	62.865	-28.37
Tead1	Tead1	MmuEX0046858	chr7:119985402-119985464	63	chr7:119982994,119985402-119985464,119985554	C1	52.7	VLOW,OK,13=11=11,OK,C1@18.45,16.55	55.14	OK,OK,27=20=18,OK,C1@35.84,29.16	58.39	VLOW,VLOW,14=9=7,B1,S@17.52,12.48	59.46	SOK,SOK,54=46=36,OK,C1@80.87,55.13	56.17	SOK,SOK,112=102=89,OK,C1@170.20,132.80	53.58	SOK,SOK,58=56=53,OK,C1@89.48,77.52	46.71	SOK,SOK,44=36=53,OK,C2@62.12,70.88	44.53	SOK,SOK,88=70=107,OK,C2@118.00,147.00	42.03	SOK,SOK,44=34=54,OK,C1@55.48,76.52	47.57	SOK,SOK,78=64=74,OK,C1@102.75,113.25	42.09	SOK,SOK,124=124=157,OK,C1@170.46,234.54	36.39	SOK,SOK,46=60=83,OK,C1@68.78,120.22	56.52	41.98	-14.54
Tep1	Tep1	MmuEX0046949	chr14:51453589-51453752	164	chr14:51455667,51453589-51453752,51453242	S	88.51	OK,OK,33=44=5,OK,S@72.58,9.42	90.59	SOK,SOK,67=87=8,OK,S@146.76,15.24	92.77	OK,OK,34=43=3,OK,S@74.22,5.78	82.22	OK,OK,22=15=4,OK,S@33.71,7.29	90.24	SOK,SOK,59=52=6,OK,S@105.58,11.42	94.87	OK,OK,37=37=2,OK,S@72.10,3.90	94.50	SOK,SOK,38=65=3,OK,S@100.17,5.83	94.04	SOK,SOK,91=130=7,OK,S@214.41,13.59	93.65	SOK,SOK,53=65=4,OK,S@114.25,7.75	69.35	SOK,SOK,46=40=19,OK,S@72.82,32.18	70.44	SOK,SOK,83=60=30,OK,S@121.86,51.14	72.15	OK,OK,37=20=11,OK,S@49.06,18.94	88.545	70.75	-17.795
Tex9	Tex9	MmuINT0159211	chr9:72339626-72339732	107	chr9:72339733-72339763=72339546-72339625:-	IR-S	14.63	N,N,0.6=58,0=1=2,0.714@0.57,3.34	27.65	N,N,1.8=58,1=3=4,0.677@2.85,7.45	37.22	N,N,1.2=58,1=2=2,0.802@2.37,4	2.1	LOW,OK,1.2=58,0=1=16,0.714@0.51,23.82	2.64	OK,OK,4.2=58,0=3=38,0.26@1.54,56.87	3.02	OK,OK,3.0=58,0=2=22,0.364@1.03,33.05	9.53	N,VLOW,2.4=58,1=1=8,0.802@1.35,12.78	9.84	VLOW,OK,4.8=58,1=3=14,0.452@2.45,22.43	10.26	N,N,2.4=58,0=2=6,0.51@1.1,9.65	12.75	OK,OK,6.0=58,3=5=22,0.873@5.29,36.17	13.76	OK,OK,10.2=58,5=9=35,0.918@9.27,58.07	15.43	VLOW,LOW,4.2=58,2=4=13,0.892@3.99,21.88	2.56	14.09	11.53
Thbs3	Thbs3	MmuINT0159741	chr3:89023918-89024073	156	chr3:89023777-89023917=89024074-89024151:+	IR-S	0	VLOW,VLOW,0.3=107,0=0=10,1@0,10	3.21	LOW,LOW,0.7=107,0=1=16,0.714@0.55,16.51	8.12	N,N,0.3=107,0=1=6,0.714@0.57,6.49	2.35	OK,OK,0.3=107,0=1=22,0.714@0.54,22.52	2.52	OK,OK,1.3=107,0=2=41,0.51@1.09,42.03	2.72	LOW,LOW,1.0=107,0=1=19,0.714@0.55,19.51	7.45	LOW,LOW,1.3=107,2=1=19,0.802@1.64,20.42	7.29	OK,OK,3.3=107,5=3=52,0.831@4.39,55.79	7.2	OK,OK,2.0=107,3=2=33,0.855@2.74,35.38	17.2	OK,OK,3.3=107,5=9=35,0.466@8.52,41.02	13.69	OK,OK,4.9=107,8=14=72,0.472@12.98,81.86	10.09	OK,OK,1.6=107,3=5=37,0.679@4.57,40.73	2.535	13.645	11.11
Thnsl1	Thnsl1	MmuALTD0014270-2/3	chr2:-21127616	144	chr2:-21127472+21127616+21127685,21131512	Alt5	6.25	VLOW,VLOW,100.00,1=16=0,S@1.00,15.00	7.14	LOW,LOW,100.00,2=28=0,S@2.00,26.00	8.33	N,N,100.00,1=12=0,S@1.00,11.00	0	VLOW,VLOW,100.00,0=15=0,S@0.00,15.00	2.86	LOW,LOW,100.00,1=35=0,S@1.00,34.00	5	VLOW,VLOW,100.00,1=20=0,S@1.00,19.00	0.00	VLOW,VLOW,100.00,0=24=0,S@0.00,24.00	4.92	OK,OK,100.00,3=61=0,S@3.00,58.00	8.11	LOW,LOW,100.00,3=37=0,S@3.00,34.00	18.75	LOW,LOW,100.00,6=32=0,S@6.00,26.00	15.25	OK,OK,100.00,9=59=0,S@9.00,50.00	11.11	LOW,LOW,100.00,3=27=0,S@3.00,24.00	2.5	14.93	12.43
Thnsl1	Thnsl1	MmuALTD0014270-3/3	chr2:-21127685	213	chr2:-21127472+21127616+21127685,21131512	Alt5	12.5	VLOW,VLOW,100.00,2=16=0,S@2.00,14.00	14.29	LOW,LOW,100.00,4=28=0,S@4.00,24.00	16.67	N,N,100.00,2=12=0,S@2.00,10.00	6.67	VLOW,VLOW,100.00,1=15=0,S@1.00,14.00	11.43	LOW,LOW,100.00,4=35=0,S@4.00,31.00	15	VLOW,VLOW,100.00,3=20=0,S@3.00,17.00	12.50	VLOW,VLOW,100.00,3=24=0,S@3.00,21.00	18.03	OK,OK,100.00,11=61=0,S@11.00,50.00	21.62	LOW,LOW,100.00,8=37=0,S@8.00,29.00	21.88	LOW,LOW,100.00,7=32=0,S@7.00,25.00	23.73	OK,OK,100.00,14=59=0,S@14.00,45.00	25.93	LOW,LOW,100.00,7=27=0,S@7.00,20.00	10.835	23.905	13.07
Thnsl1	Thnsl1	MmuINT0159791	chr2:21127473-21131511	4039	chr2:21127351-21127472=21131512-21131668:+	IR-S	10.34	VLOW,VLOW,0.0=72,3=0=13,0.364@1.65,14.35	13.73	OK,OK,0.0=72,7=0=22,0.0949@3.98,25.02	18.18	N,N,0.0=72,4=0=9,0.26@2.36,10.64	0	LOW,LOW,0.0=72,0=0=15,1@0,15	1.45	OK,OK,0.0=72,1=0=34,0.714@0.51,34.49	2.56	LOW,LOW,0.0=72,1=0=19,0.714@0.51,19.49	12	OK,OK,0.0=72,6=0=22,0.133@3.36,24.64	11.93	OK,OK,0.5=72,13=0=48,0.0126@7.28,53.72	11.86	OK,OK,0.5=72,7=0=26,0.0949@3.91,29.09	17.86	OK,OK,0.0=72,8=2=23,0.0678@5.89,27.11	18.37	OK,OK,0.0=72,16=2=40,0.00459@10.65,47.35	19.05	LOW,LOW,0.0=72,8=0=17,0.0678@4.76,20.24	1.28	18.455	17.175
Tiam1	Tiam1	MmuEX0047312	chr16:89908879-89908960	82	chr16:89956181,89908792+89908879-89908960,89898823	S	74.05	OK,OK,31=48=14,OK,S@68.87,24.13	79.65	SOK,SOK,77=93=22,OK,S@152.93,39.07	85.23	OK,SOK,46=45=8,OK,S@84.38,14.62	82.8	OK,OK,26=31=6,OK,S@52.16,10.84	84.62	SOK,SOK,70=71=13,OK,S@130.31,23.69	85.9	OK,OK,44=40=7,OK,S@78.17,12.83	73.94	LOW,LOW,13=15=5,OK,S@24.40,8.60	82.03	OK,OK,27=27=6,OK,S@49.22,10.78	92.96	VLOW,VLOW,14=12=1,OK,S@25.10,1.90	69.68	SOK,SOK,59=45=23,OK,S@88.49,38.51	72.07	SOK,SOK,105=88=38,OK,S@166.48,64.52	75.07	SOK,SOK,46=43=15,OK,S@78.07,25.93	84.35	72.375	-11.975
Timm9	Timm9	MmuALTD0014322-2/2	chr12:72237537-	5	chr12:72237542+72237537-,72233068	Alt5	15.33	OK,SOK,100.00,4=65=0,C3@9.96,55.04	28.37	SOK,SOK,100.00,15=118=0,C3@33.48,84.52	41.08	OK,SOK,100.00,11=53=0,C3@21.77,31.23	12.45	SOK,SOK,100.00,7=142=0,C3@17.68,124.32	15.32	SOK,SOK,100.00,19=304=0,C3@46.57,257.43	17.69	SOK,SOK,100.00,12=162=0,C3@28.66,133.34	20.98	OK,SOK,100.00,9=90=0,C3@18.88,71.12	18.34	SOK,SOK,100.00,16=186=0,C3@34.11,151.89	15.79	OK,SOK,100.00,7=96=0,C3@15.16,80.84	32.53	SOK,SOK,100.00,29=202=0,C3@65.71,136.29	30.88	SOK,SOK,100.00,53=394=0,C3@121.67,272.33	29.09	SOK,SOK,100.00,24=192=0,C3@55.85,136.15	15.07	30.81	15.74
Timm9	Timm9	MmuALTA0018196-1/2	chr12:72232988-72233068	0	chr12:72237542,72232988-72233073+72233068	Alt3	19.44	LOW,SOK,83.07,4=30=26,C2@5.83,24.17	34.2	OK,SOK,86.90,15=61=41,C2@20.86,40.14	47.24	LOW,SOK,90.59,11=31=15,C3@14.64,16.36	16.33	OK,SOK,75.98,7=60=84,C2@9.80,50.20	19.7	SOK,SOK,77.16,19=135=177,C2@26.59,108.41	22.4	OK,SOK,78.12,12=75=93,C2@16.80,58.20	25.40	OK,SOK,83.00,9=44=45,C2@11.18,32.82	22.00	OK,SOK,85.90,16=95=74,C2@20.90,74.10	18.77	OK,SOK,88.85,7=51=29,C2@9.57,41.43	39.49	SOK,SOK,81.44,29=106=104,C2@41.86,64.14	37.63	SOK,SOK,81.03,53=206=205,C2@77.52,128.48	35.59	SOK,SOK,80.59,24=100=101,C2@35.59,64.41	19.365	37.54	18.175
Tle1	Tle1	MmuEX0047418	chr4:71818497-71818513	17	chr4:71819247,71818497-71818513,71806454	C1	87.5	LOW,SOK,26=10=9,B1,C1@39.38,5.62	84.78	OK,SOK,42=28=22,OK,C1@78.00,14.00	82.07	LOW,SOK,16=18=13,OK,C1@38.57,8.43	92.92	LOW,SOK,12=18=4,OK,S@31.59,2.41	88.95	OK,SOK,31=38=15,OK,C1@74.72,9.28	86.12	OK,SOK,19=20=11,OK,C1@43.06,6.94	78.90	OK,SOK,31=16=22,OK,C1@54.44,14.56	81.53	SOK,SOK,61=50=44,OK,C1@126.37,28.63	83.58	OK,SOK,30=34=22,OK,C1@71.88,14.12	80.33	OK,SOK,25=24=21,OK,C1@56.23,13.77	78.15	SOK,SOK,45=49=46,OK,C1@109.41,30.59	75.9	OK,SOK,20=25=25,OK,C1@53.13,16.87	89.52	78.115	-11.405
Tmc8	Tmc8	MmuEX6091565	chr11:117652542-117652672	131	chr11:117652405,117652542-117652672,117652757	ANN	100	OK,OK,27=28=0,OK,S@55.00,0.00	100	SOK,SOK,52=59=0,OK,S@111.00,0.00	100	OK,OK,25=31=0,OK,S@56.00,0.00	87.76	OK,OK,28=27=4,OK,C1@51.78,7.22	85.63	SOK,SOK,57=58=10,OK,C1@107.04,17.96	83.77	OK,OK,29=31=6,OK,C1@55.29,10.71	100.00	LOW,LOW,16=11=0,OK,S@27.00,0.00	97.40	OK,OK,40=32=1,OK,S@71.10,1.90	95.90	OK,OK,24=21=1,OK,S@44.11,1.89	98.37	SOK,SOK,60=53=1,OK,S@112.14,1.86	98.03	SOK,SOK,98=91=2,OK,S@187.24,3.76	97.52	OK,OK,38=38=1,OK,S@75.09,1.91	85.765	97.945	12.18
Tmc8	Tmc8	MmuEX6091566	chr11:117652222-117652405	184	chr11:117652094,117652222-117652405,117652542	ANN	100	OK,OK,20=27=0,OK,S@47.00,0.00	100	OK,OK,29=52=0,B1,S@81.00,0.00	100	VLOW,VLOW,9=25=0,B1,S@34.00,0.00	85.08	OK,OK,15=28=4,B1,C1@39.99,7.01	83.95	SOK,SOK,43=57=10,OK,C1@92.34,17.65	83.1	OK,OK,28=29=6,OK,C1@52.35,10.65	100.00	OK,OK,23=16=0,OK,S@39.00,0.00	97.47	OK,OK,34=40=1,OK,S@73.10,1.90	94.87	LOW,LOW,11=24=1,B1,S@34.15,1.85	97.87	OK,OK,24=60=1,B1,S@83.19,1.81	97.61	SOK,SOK,55=98=2,B1,S@151.30,3.70	97.29	OK,OK,31=38=1,OK,S@68.10,1.90	84.09	97.58	13.49
Tmc8	Tmc8	MmuEX0047588	chr11:117651530-117651653	124	chr11:117648182,117651530-117651653,117651997	S	100	LOW,LOW,51=13=0,B1,S@64.00,0.00	100	SOK,SOK,83=41=0,B1,S@124.00,0.00	100	OK,OK,32=28=0,OK,S@60.00,0.00	86.91	OK,OK,21=20=3,OK,C1@38.24,5.76	84.23	SOK,SOK,48=51=9,OK,C1@90.97,17.03	82.44	OK,OK,27=31=6,OK,C1@52.76,11.24	100.00	LOW,LOW,19=11=0,OK,S@30.00,0.00	97.22	OK,OK,46=26=1,OK,S@70.97,2.03	95.33	OK,OK,27=15=1,OK,S@40.99,2.01	100	OK,OK,39=31=0,OK,S@70.00,0.00	98.57	SOK,SOK,78=64=1,OK,S@140.96,2.04	97.22	OK,OK,39=33=1,OK,S@70.97,2.03	84.675	98.61	13.935
Tmc8	Tmc8	MmuEX6091564	chr11:117652757-117652915	159	chr11:117652672,117652757-117652915,117653403	ANN	100	OK,OK,28=22=0,OK,S@50.00,0.00	100	SOK,SOK,59=41=0,OK,S@100.00,0.00	100	OK,OK,31=19=0,OK,S@50.00,0.00	85.6	OK,OK,27=21=4,OK,C1@44.51,7.49	83.56	SOK,SOK,58=45=10,OK,C1@94.42,18.58	81.85	OK,OK,31=24=6,OK,C1@49.93,11.07	100.00	LOW,LOW,11=16=0,OK,S@27.00,0.00	96.88	OK,OK,32=31=1,OK,S@62.00,2.00	94.65	OK,OK,21=15=1,OK,C1@35.02,1.98	97.83	OK,OK,53=36=1,OK,S@88.05,1.95	97.67	SOK,SOK,91=77=2,OK,C1@166.04,3.96	97.5	OK,OK,38=41=1,OK,C1@78.00,2.00	83.725	97.665	13.94
Tmc8	Tmc8	MmuEX6091567	chr11:117651997-117652094	98	chr11:117651653,117651997-117652094,117652222	ANN	100	LOW,LOW,13=20=0,OK,S@33.00,0.00	100	OK,OK,41=29=0,OK,S@70.00,0.00	100	VLOW,VLOW,28=9=0,B1,S@37.00,0.00	85.36	OK,OK,20=16=3,OK,C1@33.29,5.71	83.68	SOK,SOK,51=44=9,OK,C1@87.03,16.97	82.69	OK,OK,31=28=6,OK,C1@53.75,11.25	100.00	LOW,LOW,11=23=0,B1,S@34.00,0.00	96.68	OK,OK,26=34=1,OK,S@58.97,2.03	92.66	LOW,LOW,15=11=1,OK,S@25.02,1.98	100	OK,OK,31=25=0,OK,S@56.00,0.00	98.31	SOK,SOK,64=56=1,OK,S@118.96,2.04	96.88	OK,OK,33=31=1,OK,S@62.97,2.03	84.025	98.44	14.415
Tmem149	Igflr1	MmuINT0161564	chr7:31351401-31351767	367	chr7:31351183-31351400=31351768-31351955:+	IR-C	17.81	OK,OK,4.6=151,4=9=30,0.697@7.66,35.34	17.14	OK,OK,7.0=151,11=13=58,0.814@14.05,67.95	16.42	OK,OK,2.3=151,7=4=28,0.501@6.4,32.6	36.61	VLOW,VLOW,3.7=151,10=4=12,0.631@9.56,16.56	29.22	OK,OK,7.0=151,19=10=35,0.525@18.74,45.38	24.59	OK,OK,3.2=151,9=6=23,0.537@9.34,28.66	22.58	VLOW,VLOW,0.7=151,2=5=12,0.452@4.29,14.71	10.8	OK,OK,3.5=151,4=5=37,0.831@4.99,41.19	3.82	OK,OK,2.8=151,2=0=25,0.364@1.04,26.14	47.13	OK,OK,10.0=151,27=14=23,0.5@30.16,33.84	50.59	SOK,SOK,18.6=151,49=31=39,0.515@60.23,58.83	54.84	OK,OK,8.6=151,22=17=16,0.611@30.2,24.87	30.6	50.985	20.385
Tmem161b	Tmem161b	MmuINT0161628	chr13:84411933-84422315	10383	chr13:84411776-84411932=84422316-84422467:+	IR-C	28.26	OK,OK,12.9=19,6=20=33,0.354@16.67,42.33	26.32	OK,OK,25.8=19,9=31=56,0.255@25.27,70.73	23.33	OK,OK,12.9=19,3=11=23,0.287@8.63,28.37	16.67	OK,OK,1.8=19,1=13=35,0.0594@8.17,40.83	16.46	OK,OK,5.5=19,3=23=66,0.0365@15.14,76.86	16.22	OK,OK,3.7=19,2=10=31,0.289@6.97,36.03	11.36	OK,OK,3.7=19,1=9=39,0.173@5.57,43.43	14.11	OK,OK,7.4=19,3=20=70,0.0714@13.12,79.88	17.33	OK,OK,3.7=19,2=11=31,0.235@7.63,36.37	28.95	OK,OK,3.7=19,6=16=27,0.283@14.19,34.81	26.32	SOK,SOK,12.9=19,12=33=63,0.463@28.43,79.57	24.21	OK,OK,9.2=19,6=17=36,0.5@14.28,44.72	16.445	26.58	10.135
Tmem44	Tmem44	MmuALTD0014521-2/2	chr16:30537540-30537624	4	chr16:30537544+30537540-30537624,30529656	Alt5	76.56	SOK,SOK,100.00,361=374=0,S@286.33,87.67	75.76	SOK,SOK,100.00,670=696=0,S@527.29,168.71	74.9	SOK,SOK,100.00,309=322=0,C1@241.18,80.82	63.04	OK,OK,100.00,58=62=0,S@39.08,22.92	64.34	SOK,SOK,100.00,138=147=0,S@94.58,52.42	65.31	OK,SOK,100.00,80=85=0,S@55.51,29.49	72.92	OK,OK,100.00,48=51=0,C2@37.19,13.81	72.82	SOK,SOK,100.00,116=122=0,C1@88.84,33.16	72.73	OK,OK,100.00,68=71=0,S@51.64,19.36	88.59	OK,OK,100.00,66=67=0,S@59.36,7.64	81.98	SOK,SOK,100.00,116=119=0,S@97.56,21.44	74.63	OK,OK,100.00,50=52=0,S@38.81,13.19	64.175	81.61	17.435
Tmtc4	Tmtc4	MmuALTA0018527-2/2	chr14:123349711-123349814	3	chr14:123362520,123349711-123349814+123349811	Alt3	87.52	VLOW,VLOW,100.00,14=16=0,C1@14.00,2.00	85.74	LOW,LOW,100.00,24=28=0,C1@24.01,3.99	83.37	N,N,100.00,10=12=0,C1@10.00,2.00	70.59	VLOW,VLOW,89.47,12=17=2,S@12.00,5.00	67.53	LOW,LOW,94.45,23=34=2,S@22.96,11.04	64.48	VLOW,VLOW,100.00,11=17=0,C1@10.96,6.04	84.06	OK,OK,98.57,58=69=1,S@58.00,11.00	81.06	SOK,SOK,98.08,124=153=3,C1@124.02,28.98	78.60	OK,OK,97.68,66=84=2,C1@66.02,17.98	90.92	LOW,LOW,100.00,30=33=0,C1@30.00,3.00	89.13	OK,OK,96.99,57=64=2,C1@57.04,6.96	87.25	LOW,LOW,94.01,27=31=2,C1@27.05,3.95	67.535	89.085	21.55
Tom1l1	Tom1l1	MmuINT0163748	chr11:90507624-90508148	525	chr11:90508149-90508213=90507005-90507623:-	IR-S	100	N,N,2.6=107,6=3=0,0.762@9,0	100	N,N,4.6=107,8=5=0,0.863@13,0	100	N,N,2.0=107,2=2=0,0.927@4,0	8.33	VLOW,VLOW,1.3=107,2=0=11,0.51@1.08,11.92	11.48	OK,OK,5.2=107,5=2=27,0.679@3.9,30.1	13.51	LOW,LOW,3.9=107,3=2=16,0.77@2.84,18.16	100	N,N,1.0=107,4=4=0,0.558@8,0	100	N,N,2.0=107,6=6=0,0.588@12,0	100	N,N,1.0=107,2=2=0,0.802@4,0	20.93	LOW,LOW,2.9=107,8=1=17,0.223@5.44,20.56	31.43	OK,OK,11.1=107,23=10=36,0.668@21.69,47.31	38.71	LOW,LOW,8.2=107,15=9=19,0.815@16.65,26.35	10.92	29.82	18.9
Trak1	Trak1	MmuALTD0014731-2/3	chr9:121369477-121369695	63	chr9:121369477-121369632+121369695+121369833,121378103	Alt5	51.47	OK,OK,100.00,35=70=0,S@36.03,33.97	49.42	SOK,SOK,100.00,70=146=0,S@72.15,73.85	47.52	OK,OK,100.00,35=76=0,S@36.12,39.88	55.3	LOW,OK,100.00,21=39=0,S@21.57,17.43	50.38	OK,OK,100.00,45=92=0,S@46.35,45.65	46.74	OK,OK,100.00,24=53=0,S@24.77,28.23	47.05	OK,OK,100.00,31=68=0,S@31.99,36.01	50.21	SOK,SOK,100.00,58=119=0,C1@59.75,59.25	54.40	OK,OK,100.00,27=51=0,C1@27.74,23.26	63.35	OK,OK,100.00,44=71=0,C1@44.98,26.02	62.26	SOK,SOK,100.00,84=138=0,S@85.92,52.08	61.11	OK,OK,100.00,40=67=0,S@40.94,26.06	51.02	62.23	11.21
Trim11	Trim11	MmuINT0164965	chr11:58795726-58802226	6501	chr11:58795495-58795725=58802227-58802249:+	IR-S	12.12	OK,OK,3.9=151,4=7=32,0.33@10.82,78.49	10.12	OK,SOK,8.3=151,5=11=59,0.124@16,142.12	7.62	OK,OK,4.4=151,1=4=27,0.173@5.24,63.57	9.68	OK,OK,3.5=151,5=2=20,0.831@5.14,47.98	9.15	OK,OK,7.2=151,8=4=38,0.943@9.14,90.74	8.56	LOW,OK,3.7=151,3=2=18,0.892@4,42.75	29.53	LOW,OK,3.5=151,10=8=15,0.109@17.81,42.5	21.01	OK,SOK,8.6=151,17=14=42,0.255@28.81,108.32	15.07	OK,OK,5.1=151,7=6=27,0.588@11.58,65.24	20.4	OK,SOK,7.9=151,14=10=32,0.5@21.6,84.28	20.43	SOK,SOK,13.4=151,26=22=66,0.131@44.64,173.86	20.45	OK,SOK,5.6=151,12=12=34,0.15@23.03,89.59	9.12	20.425	11.305
Trim46	Trim46	MmuINT0165256	chr3:89039215-89040224	1010	chr3:89040225-89040522=89038099-89039214:-	IR-C	15.46	OK,OK,5.3=151,4=6=25,0.873@5.77,31.57	16.89	OK,OK,7.9=151,9=15=54,0.815@14.03,69.03	18.08	OK,OK,2.5=151,5=9=29,0.537@8.27,37.45	2.23	OK,OK,2.3=151,1=0=20,0.51@0.51,22.36	3.67	OK,OK,4.6=151,1=3=48,0.452@2.07,54.43	4.67	OK,OK,2.3=151,0=3=28,0.364@1.57,32.05	10.47	OK,OK,6.0=151,5=6=43,0.937@6.08,51.96	12.68	SOK,SOK,16.7=151,17=17=107,0.998@19.15,131.88	14.11	OK,OK,10.7=151,12=11=64,0.986@13.12,79.88	14.83	OK,OK,5.3=151,9=7=42,0.815@9.19,52.75	14.58	SOK,SOK,9.5=151,15=13=75,0.928@16.04,93.99	14.25	OK,OK,4.2=151,6=6=33,0.873@6.85,41.24	3.45	14.54	11.09
Trit1	Trit1	MmuEX0049021	chr4:122726395-122726507	113	chr4:122726123,122726395-122726507,122726720	S	67.39	OK,OK,37=25=15,OK,S@51.89,25.11	62.79	SOK,SOK,63=46=32,OK,C1@88.53,52.47	57.6	OK,OK,26=21=17,OK,C1@36.86,27.14	79.31	SOK,SOK,62=49=14,OK,C1@99.14,25.86	77.95	SOK,SOK,135=110=34,OK,C1@217.48,61.52	76.86	SOK,SOK,73=61=20,OK,C1@118.36,35.64	85.37	SOK,SOK,53=41=8,OK,S@87.08,14.92	85.34	SOK,SOK,113=87=17,OK,S@185.19,31.81	85.32	SOK,SOK,60=46=9,OK,S@98.12,16.88	63.99	SOK,SOK,73=75=41,OK,C1@120.94,68.06	67.58	SOK,SOK,146=150=70,OK,C1@247.34,118.66	71.6	SOK,SOK,73=75=29,OK,C1@126.73,50.27	78.085	67.795	-10.29
Trmt2a	Trmt2a	MmuINT0165637	chr16:18249392-18249578	187	chr16:18248976-18249391=18249579-18250126:+	IR-C	66.67	N,N,14.4=17,4=16=5,0.283@16.67,8.33	62.71	LOW,LOW,30.9=17,10=27=11,0.345@30.1,17.9	58.62	VLOW,VLOW,16.5=17,6=11=6,0.554@13.48,9.52	55.1	VLOW,VLOW,16.5=17,9=18=11,0.78@20.94,17.06	55.74	OK,OK,55.6=17,19=49=27,0.316@52.95,42.05	56.16	LOW,LOW,39.1=17,10=31=16,0.133@32.01,24.99	89.47	N,N,26.8=17,2=15=1,0.00449@16.1,1.9	80.33	LOW,LOW,59.7=17,11=38=6,0.00781@44.18,10.82	76.19	VLOW,VLOW,32.9=17,9=23=5,0.199@28.19,8.81	73.81	OK,OK,37.1=17,24=38=11,0.969@53.88,19.12	74.7	SOK,SOK,72.1=17,42=82=21,0.918@108.31,36.69	75.61	OK,OK,35.0=17,18=44=10,0.595@54.44,17.56	55.63	74.71	19.08
Tsc1	Tsc1	MmuALTA0018988-1/2	chr2:28534487-28534638	0	chr2:28533725,28534487+28534472-28534638	Alt3	26.32	VLOW,VLOW,100.00,5=19=0,S@5.00,14.00	31.37	OK,OK,100.00,16=51=0,S@16.00,35.00	34.38	LOW,LOW,100.00,11=32=0,S@11.00,21.00	9.38	LOW,LOW,91.20,3=32=3,S@3.00,29.00	15.38	OK,OK,96.19,12=78=3,S@12.00,66.00	19.57	OK,OK,100.00,9=46=0,S@9.00,37.00	21.43	LOW,LOW,100.00,6=28=0,S@6.00,22.00	30.51	OK,OK,100.00,18=59=0,S@18.00,41.00	38.71	LOW,LOW,100.00,12=31=0,S@12.00,19.00	31.67	OK,OK,100.00,19=60=0,S@19.00,41.00	30.28	SOK,SOK,99.09,33=109=1,S@33.01,75.99	28.57	OK,OK,98.00,14=49=1,S@14.00,35.00	14.475	30.12	15.645
Tsc2	Tsc2	MmuEX0049266	chr17:24743169-24743297	129	chr17:24744382,24743169-24743297,24741934+24741937	S	76.85	SOK,SOK,82=84=25,OK,S@146.78,44.22	80.34	SOK,SOK,191=185=46,OK,S@339.03,82.97	83.33	SOK,SOK,109=101=21,OK,S@192.49,38.51	75	SOK,SOK,129=111=40,OK,S@210.00,70.00	79.79	SOK,SOK,283=246=67,OK,S@475.55,120.45	84.26	SOK,SOK,154=135=27,OK,S@266.26,49.74	80.10	SOK,SOK,81=80=20,OK,S@144.98,36.02	76.55	SOK,SOK,188=171=55,OK,S@316.92,97.08	73.88	SOK,SOK,107=91=35,OK,S@172.14,60.86	59.21	SOK,SOK,148=151=103,OK,S@238.02,163.98	62.56	SOK,SOK,342=293=190,OK,S@516.12,308.88	65.88	SOK,SOK,194=142=87,OK,S@278.67,144.33	79.63	62.545	-17.085
Ttc12	Ttc12	MmuINT0166882	chr9:49265008-49266100	1093	chr9:49266101-49266289=49264938-49265007:-	IR-C	15.38	VLOW,VLOW,0.0=151,4=0=11,0.26@2.31,12.69	12.73	OK,OK,0.0=151,7=0=24,0.0949@3.95,27.05	10.34	VLOW,VLOW,0.0=151,3=0=13,0.364@1.65,14.35	9.09	LOW,LOW,0.0=151,3=0=15,0.364@1.64,16.36	7.41	OK,OK,0.0=151,4=0=25,0.26@2.15,26.85	4.76	VLOW,VLOW,0.0=151,1=0=10,0.714@0.52,10.48	6.06	OK,OK,0.0=151,4=0=31,0.26@2.12,32.88	5.17	OK,OK,0.0=151,6=0=55,0.133@3.15,57.85	4	OK,OK,0.0=151,2=0=24,0.51@1.04,24.96	21.43	VLOW,VLOW,0.0=151,6=0=11,0.133@3.64,13.36	18.64	OK,OK,0.0=151,11=0=24,0.0247@6.52,28.48	16.13	VLOW,VLOW,0.0=151,5=0=13,0.186@2.9,15.1	6.925	18.78	11.855
Ttc7	Ttc7	MmuINT0167389	chr17:87682751-87689528	6778	chr17:87682226-87682750=87689529-87689692:+	IR-S	11.11	N,N,0.0=151,2=0=8,0.51@1.11,8.89	12.9	OK,OK,0.0=151,8=0=27,0.0678@4.52,30.48	13.64	LOW,LOW,0.0=151,6=0=19,0.133@3.41,21.59	20	VLOW,VLOW,0.0=151,6=0=12,0.133@3.6,14.4	21.62	OK,OK,0.0=151,16=0=29,0.00459@9.73,35.27	22.73	LOW,LOW,0.0=151,10=0=17,0.0346@6.14,20.86	11.48	OK,OK,0.0=151,7=0=27,0.0949@3.9,30.1	12.78	OK,OK,0.0=151,17=0=58,0.00328@9.58,65.41	13.89	OK,OK,0.0=151,10=0=31,0.0346@5.69,35.31	7.69	OK,OK,0.0=151,6=0=36,0.133@3.23,38.77	10.14	OK,OK,0.0=151,14=0=62,0.009@7.71,68.29	13.33	OK,OK,0.0=151,8=0=26,0.0678@4.53,29.47	21.365	10.51	-10.855
Ttc7	Ttc7	MmuEX0049586	chr17:87693349-87693406	58	chr17:87692319,87693349-87693406,87706269	S	18.18	LOW,LOW,0=8=18,Bn,S@4.73,21.27	18.31	OK,OK,1=12=29,B2,S@7.69,34.31	18.52	VLOW,VLOW,1=4=11,B1,S@2.96,13.04	5.88	LOW,LOW,1=1=16,OK,S@1.06,16.94	8.91	OK,OK,3=6=46,OK,S@4.90,50.10	10.45	OK,OK,2=5=30,B1,S@3.87,33.13	5.41	OK,OK,1=3=35,B1,S@2.11,36.89	7.18	OK,OK,1=12=84,B2,S@6.96,90.04	8.41	OK,OK,0=9=49,Bn,S@4.88,53.12	16.28	OK,OK,0=14=36,Bl,S@8.14,41.86	19.48	OK,OK,1=29=62,B2,S@17.92,74.08	23.53	OK,OK,1=15=26,B2,S@9.88,32.12	8.165	19.905	11.74
Txndc16	Txndc16	MmuEX0049977	chr14:45792189-45792279	91	chr14:45802721,45792189-45792279,45789063	S	96.3	SOK,SOK,45=59=2,OK,S@102.08,3.92	96.1	SOK,SOK,86=111=4,OK,S@193.16,7.84	95.88	OK,OK,41=52=2,OK,S@91.09,3.91	100	VLOW,VLOW,9=10=0,OK,S@19.00,0.00	95.83	OK,OK,25=21=1,OK,S@45.04,1.96	93.1	LOW,LOW,16=11=1,OK,S@26.07,1.93	92.16	OK,OK,15=32=2,B1,S@45.16,3.84	92.66	SOK,SOK,35=66=4,OK,S@97.29,7.71	93.10	OK,OK,20=34=2,OK,S@52.14,3.86	86.67	LOW,LOW,10=16=2,OK,C1@24.27,3.73	74.65	OK,OK,24=29=9,OK,C1@46.28,15.72	65.85	VLOW,VLOW,14=13=7,OK,C1@22.39,11.61	96.55	76.26	-20.29
Uap1	Uap1	MmuEX0050061	chr1:172078127-172078174	48	chr1:172079402,172078127-172078174+172078177,172073594	S	87.73	SOK,SOK,104=121=15,OK,S@210.55,29.45	87.23	SOK,SOK,195=250=31,OK,S@415.21,60.79	86.72	SOK,SOK,91=129=16,OK,S@204.66,31.34	85.72	SOK,SOK,98=128=18,OK,S@209.16,34.84	83.35	SOK,SOK,211=272=46,OK,S@440.92,88.08	81.38	SOK,SOK,113=144=28,OK,S@231.93,53.07	91.46	SOK,SOK,197=251=20,OK,S@428.03,39.97	88.54	SOK,SOK,432=503=58,OK,S@879.20,113.80	86.02	SOK,SOK,235=252=38,OK,S@451.60,73.40	63.9	SOK,SOK,178=227=109,OK,S@328.45,185.55	62.94	SOK,SOK,346=442=221,OK,S@635.06,373.94	61.96	SOK,SOK,168=215=112,OK,S@306.70,188.30	83.55	62.93	-20.62
Ube2l3	Ube2l3	MmuEX0050179	chr16:17173306-17173451	146	chr16:17176505,17173306-17173451,17171958	C3	43.51	N,N,5=8=9,OK,C3@9.57,12.43	34.23	LOW,LOW,8=9=18,OK,C3@11.98,23.02	20.88	N,N,3=1=9,B1,C3@2.71,10.29	46.22	OK,OK,17=17=22,OK,C3@25.88,30.12	44.61	SOK,SOK,30=39=47,OK,C3@51.75,64.25	43.1	OK,OK,13=22=25,OK,C3@25.86,34.14	45.30	N,N,5=7=8,OK,C3@9.06,10.94	41.46	OK,OK,11=16=21,OK,C3@19.90,28.10	38.82	VLOW,VLOW,6=9=13,OK,C3@10.87,17.13	27.7	OK,OK,9=24=44,B1,C3@21.33,55.67	28.85	SOK,SOK,14=48=78,B1,C3@40.39,99.61	30.33	OK,OK,5=24=34,B1,C3@19.11,43.89	44.66	29.015	-15.645
Ubn2	Ubn2	MmuALTD0015171-1/2	chr6:38413741-38414043	0	chr6:38413741-38414043+38414049,38420152	Alt5	83.33	N,N,100.00,5=6=0,S@5.00,1.00	78.95	VLOW,VLOW,100.00,15=19=0,S@15.00,4.00	76.92	N,N,100.00,10=13=0,S@10.00,3.00	58.82	VLOW,VLOW,100.00,10=17=0,S@10.00,7.00	57.5	OK,OK,100.00,23=40=0,S@23.00,17.00	56.52	VLOW,VLOW,100.00,13=23=0,S@13.00,10.00	68.42	VLOW,VLOW,100.00,13=19=0,S@13.00,6.00	71.05	LOW,LOW,100.00,27=38=0,S@27.00,11.00	73.68	VLOW,VLOW,100.00,14=19=0,S@14.00,5.00	76	LOW,LOW,100.00,19=25=0,S@19.00,6.00	77.36	OK,OK,100.00,41=53=0,S@41.00,12.00	78.57	LOW,LOW,100.00,22=28=0,S@22.00,6.00	57.67	77.285	19.615
Unc50	Unc50	MmuALTA0019492-1/2	chr1:37488142-37488421	0	chr1:37487338,37488142+37488138-37488421	Alt3	2.14	SOK,SOK,100.00,5=234=0,C2@5.01,228.99	1.38	SOK,SOK,100.00,6=419=0,C2@5.78,413.22	0.5	SOK,SOK,100.00,1=185=0,C2@0.93,184.07	0.7	SOK,SOK,100.00,1=143=0,C3@1.00,142.00	1.21	SOK,SOK,100.00,4=330=0,C3@3.99,326.01	1.6	SOK,SOK,100.00,3=187=0,C3@2.99,184.01	17.01	SOK,SOK,100.00,8=208=0,C2@35.38,172.62	12.16	SOK,SOK,100.00,17=474=0,C2@57.64,416.36	8.34	SOK,SOK,100.00,9=266=0,C2@22.18,243.82	12.82	SOK,SOK,100.00,6=248=0,C3@31.79,216.21	12.23	SOK,SOK,100.00,17=471=0,C3@57.60,413.40	11.48	SOK,SOK,100.00,11=223=0,C2@25.60,197.40	1.15	12.15	11
Unc5b	Unc5b	MmuEX0050632	chr10:60239933-60239965	33	chr10:60240138,60239933-60239965,60237908	S	65.99	SOK,SOK,103=93=68,OK,S@174.21,89.79	64.39	SOK,SOK,187=173=134,OK,S@318.09,175.91	62.58	SOK,SOK,84=80=66,OK,S@143.93,86.07	91.2	OK,SOK,33=44=5,OK,C1@74.78,7.22	91.59	SOK,SOK,74=104=11,OK,C1@173.11,15.89	91.89	SOK,SOK,41=60=6,OK,S@98.32,8.68	98.68	SOK,SOK,50=61=1,OK,S@110.52,1.48	96.77	SOK,SOK,133=134=6,OK,S@264.18,8.82	95.45	SOK,SOK,83=73=5,OK,S@153.67,7.33	67.88	SOK,SOK,77=80=50,OK,S@140.51,66.49	72.98	SOK,SOK,172=149=80,OK,S@292.65,108.35	78.63	SOK,SOK,95=69=30,OK,C1@152.54,41.46	91.545	73.255	-18.29
Unk	Unk	MmuINT0170787	chr11:115914473-115914803	331	chr11:115914330-115914472=115914804-115915004:+	IR-S	20	SOK,SOK,20.3=19,19=17=72,0.992@21.6,86.4	17.84	SOK,SOK,38.7=19,35=31=152,0.998@38.89,179.11	15.79	SOK,SOK,18.4=19,16=14=80,0.979@17.37,92.63	34.55	OK,OK,23.9=19,12=26=36,0.728@25.57,48.43	33.59	SOK,SOK,66.3=19,32=55=86,0.843@58.11,114.89	32.89	OK,OK,42.4=19,20=29=50,0.785@32.56,66.44	17.24	OK,OK,12.9=19,5=10=36,0.588@8.79,42.21	17.45	SOK,SOK,35.0=19,19=22=97,0.888@24.08,113.92	17.57	OK,OK,22.1=19,14=12=61,0.854@15.29,71.71	18.67	SOK,SOK,40.5=19,19=26=98,0.753@26.7,116.3	22.47	SOK,SOK,90.3=19,42=56=169,0.822@60.01,207.05	27.16	SOK,SOK,49.7=19,23=30=71,0.756@33.69,90.37	33.72	22.915	-10.805
Unk	Unk	MmuALTD0015291-2/3	chr11:115914330-115914472	39	chr11:115914330-115914433+115914472+115914563,115914804	Alt5	72.73	OK,OK,100.00,72=99=0,S@72.00,27.00	76	SOK,SOK,100.00,152=200=0,S@152.00,48.00	79.21	SOK,SOK,100.00,80=101=0,S@80.00,21.00	67.92	OK,OK,100.00,36=53=0,S@36.00,17.00	68.25	SOK,SOK,100.00,86=126=0,S@86.00,40.01	68.49	OK,OK,100.00,50=73=0,S@50.00,23.00	72.00	OK,OK,100.00,36=50=0,S@36.00,14.00	72.39	SOK,SOK,100.00,97=134=0,S@97.00,37.00	72.62	OK,OK,100.00,61=84=0,S@61.00,23.00	84.62	SOK,SOK,100.00,99=117=0,S@99.01,17.99	83.58	SOK,SOK,99.48,168=201=1,S@168.00,33.00	82.14	OK,OK,98.75,69=84=1,S@69.00,15.00	68.205	83.38	15.175
Usp15	Usp15	MmuEX0050842	chr10:122590097-122590183	87	chr10:122600649,122590097-122590183,122583994	S	58.22	SOK,SOK,47=84=47,OK,S@103.63,74.37	55.41	SOK,SOK,94=157=101,OK,C1@195.04,156.96	52.63	SOK,SOK,47=73=54,OK,C1@91.58,82.42	60.22	SOK,SOK,151=182=110,OK,S@266.77,176.23	61.28	SOK,SOK,323=383=223,OK,S@569.29,359.71	62.27	SOK,SOK,172=201=113,OK,S@302.63,183.37	61.59	SOK,SOK,70=116=58,OK,S@150.28,93.72	60.25	SOK,SOK,146=242=128,OK,S@310.89,205.11	59.06	SOK,SOK,76=126=70,OK,S@160.64,111.36	50.88	SOK,SOK,147=201=168,OK,S@262.54,253.46	49.93	SOK,SOK,287=383=336,OK,S@502.30,503.70	48.94	SOK,SOK,140=182=168,OK,S@239.81,250.19	61.245	49.91	-11.335
Usp32	Usp32	MmuEX0050942	chr11:84890767-84890926	160	chr11:84917401,84890767-84890926,84863950	C3	97.14	OK,OK,32=36=1,OK,C3@67.03,1.97	98.39	SOK,SOK,55=67=1,OK,C3@121.02,1.98	100	OK,OK,23=31=0,OK,C3@54.00,0.00	83.39	SOK,SOK,51=42=9,OK,C3@85.06,16.94	82.48	SOK,SOK,101=92=20,OK,C3@175.68,37.32	81.65	SOK,SOK,50=50=11,OK,C3@90.63,20.37	95.58	OK,OK,36=53=2,OK,C3@86.98,4.02	96.04	SOK,SOK,83=117=4,OK,C3@195.92,8.08	96.42	SOK,SOK,47=64=2,OK,C3@108.95,4.05	92.04	SOK,SOK,73=70=6,OK,C3@137.14,11.86	93.1	SOK,SOK,136=141=10,OK,C3@267.20,19.80	94.25	SOK,SOK,63=71=4,OK,C3@130.06,7.93	82.52	93.145	10.625
Usp42	Usp42	MmuINT0171887	chr5:144472858-144474404	1547	chr5:144474405-144474706=144472819-144472857:-	IR-C	14.83	LOW,LOW,2.3=45,5=1=16,0.452@3.5,20.09	14.99	OK,OK,5.4=45,9=2=29,0.351@6.43,36.47	15.19	VLOW,VLOW,3.1=45,4=1=13,0.558@2.93,16.38	9.89	OK,OK,3.1=45,6=0=25,0.133@3.3,30.05	7.94	OK,OK,3.9=45,10=0=53,0.0346@5.4,62.57	6.13	OK,OK,0.8=45,4=0=28,0.26@2.12,32.5	28.06	VLOW,VLOW,3.9=45,10=1=13,0.133@7.1,18.21	32.46	OK,OK,5.5=45,23=3=25,0.0365@17.41,36.22	36.65	VLOW,VLOW,1.6=45,13=2=12,0.153@10.38,17.94	24.81	OK,OK,3.1=45,18=4=31,0.109@13.96,42.32	26.79	OK,SOK,8.6=45,29=13=54,0.32@27.4,74.88	29.29	OK,OK,5.4=45,11=9=23,0.706@13.47,32.53	8.01	27.05	19.04
Usp45	Usp45	MmuEX0051035	chr4:21744648-21744791	144	chr4:21744085,21744648-21744791,21751564	S	58.98	OK,OK,15=28=15,OK,S@34.21,23.79	62.91	OK,OK,30=44=22,OK,S@60.39,35.61	69.22	LOW,LOW,15=16=7,OK,S@26.30,11.70	78.93	OK,OK,30=52=11,OK,S@73.40,19.60	72.45	SOK,SOK,67=100=32,OK,S@144.18,54.82	67.17	SOK,SOK,37=48=21,OK,S@71.20,34.80	76.09	OK,OK,28=48=12,OK,S@66.96,21.04	66.90	SOK,SOK,53=96=37,OK,S@124.43,61.57	59.41	OK,SOK,25=48=25,OK,S@58.22,39.78	59.46	SOK,SOK,28=63=31,B1,S@72.54,49.46	58.66	SOK,SOK,52=133=65,B1,S@146.65,103.35	57.89	SOK,SOK,24=70=34,B1,S@74.10,53.90	73.05	58.675	-14.375
Vps24	Chmp3	MmuALTD0015532-1/2	chr6:-71493961	0	chr6:-71493961+71494027,71510891	Alt5	22.2	LOW,LOW,100.00,6=27=0,C3@5.99,21.01	21.99	OK,OK,100.00,11=50=0,C3@10.99,39.01	21.74	VLOW,VLOW,100.00,5=23=0,C3@5.00,18.00	24	LOW,LOW,100.00,6=25=0,C3@6.00,19.00	22.64	OK,OK,100.00,12=53=0,C3@12.00,41.00	21.43	LOW,LOW,100.00,6=28=0,C3@6.00,22.00	14.29	VLOW,VLOW,100.00,3=21=0,C3@3.00,18.00	10.77	OK,OK,100.00,7=65=0,C2@7.00,58.00	9.09	OK,OK,100.00,4=44=0,C2@4.00,40.00	44.12	LOW,LOW,100.00,15=34=0,C3@15.00,19.00	40.66	OK,OK,100.00,24=59=0,C3@23.99,35.01	35.96	LOW,LOW,100.00,9=25=0,C3@8.99,16.01	22.715	40.04	17.325
Vrk2	Vrk2	MmuALTD0015572-2/2	chr11:26493386-26493603	204	chr11:26493590+26493386-26493603,26491727	Alt5	45.95	VLOW,LOW,97.37,17=21=1,S@9.65,11.35	45.12	OK,OK,98.80,37=46=1,S@20.76,25.24	44.44	LOW,OK,100.00,20=25=0,S@11.11,13.89	29.82	LOW,OK,96.61,17=25=2,S@7.46,17.54	42.15	OK,SOK,98.37,51=65=2,S@27.40,37.60	53.12	OK,OK,100.00,34=40=0,S@21.25,18.75	47.67	OK,OK,100.00,41=50=0,S@23.84,26.16	49.47	SOK,SOK,99.47,93=112=1,S@55.41,56.59	50.98	OK,SOK,99.03,52=62=1,S@31.61,30.39	72.22	OK,OK,100.00,39=42=0,S@30.33,11.67	66.67	OK,SOK,100.00,80=88=0,S@58.67,29.33	62.12	OK,OK,100.00,41=46=0,S@28.58,17.42	41.47	67.17	25.7
Wbp1	Wbp1	MmuEX0051721	chr6:83070766-83070867	102	chr6:83071197,83070747+83070766-83070867+83070870,83070281	S	74.77	SOK,SOK,212=211=72,OK,S@370.11,124.89	73.73	SOK,SOK,471=413=159,OK,S@769.00,274.00	72.81	SOK,SOK,259=202=87,OK,S@399.00,149.00	64.79	SOK,SOK,127=106=64,OK,S@192.43,104.57	66.65	SOK,SOK,313=268=147,OK,S@485.21,242.79	67.96	SOK,SOK,186=162=83,OK,C1@292.91,138.09	65.65	SOK,SOK,135=152=76,OK,S@238.31,124.69	65.43	SOK,SOK,338=331=179,OK,S@554.85,293.15	65.26	SOK,SOK,203=179=103,OK,S@316.51,168.49	50.71	SOK,SOK,215=182=195,OK,C1@300.20,291.80	52.92	SOK,SOK,396=338=331,OK,C1@563.60,501.40	55.77	SOK,SOK,181=156=136,OK,C1@263.79,209.21	66.375	53.24	-13.135
Wbp1	Wbp1	MmuEX0051722	chr6:83070179-83070281	103	chr6:83071197,83070152+83070179-83070281,83070038	C2	93.72	SOK,SOK,263=334=20,OK,C2@578.25,38.75	94.93	SOK,SOK,541=621=31,OK,C2@1132.51,60.49	96.25	SOK,SOK,278=287=11,OK,C2@554.40,21.60	94.35	SOK,SOK,160=174=10,OK,C2@324.56,19.44	92.29	SOK,SOK,382=408=33,OK,C2@759.55,63.45	90.84	SOK,SOK,222=234=23,OK,C2@435.12,43.88	93.05	SOK,SOK,211=244=17,OK,C2@439.20,32.80	92.92	SOK,SOK,471=553=39,OK,C2@987.74,75.26	92.82	SOK,SOK,260=309=22,OK,C2@548.57,42.43	79.71	SOK,SOK,300=305=77,OK,C2@543.62,138.38	82.22	SOK,SOK,545=602=124,OK,C2@1045.02,225.98	85.22	SOK,SOK,245=297=47,OK,C2@501.95,87.05	92.595	82.465	-10.13
Wdfy3	Wdfy3	MmuALTD0015617-2/2	chr5:102329033-102329268	45	chr5:102329078+102329033-102329268,102327580	Alt5	46.68	OK,OK,100.00,23=51=0,S@23.81,27.19	52.1	OK,SOK,100.00,48=95=0,S@49.50,45.50	58.35	OK,OK,100.00,25=44=0,S@25.67,18.33	43.19	LOW,LOW,97.29,15=36=1,S@15.55,20.45	43.96	OK,OK,97.05,28=66=2,S@29.01,36.99	44.87	LOW,LOW,96.76,13=30=1,S@13.46,16.54	45.29	VLOW,VLOW,100.00,7=16=0,S@7.25,8.75	45.99	OK,OK,98.43,28=63=1,S@28.97,34.03	46.23	OK,OK,97.91,21=47=1,S@21.73,25.27	55.55	OK,OK,94.36,27=50=3,S@27.77,22.23	56.68	SOK,SOK,95.55,59=107=5,S@60.65,46.35	57.67	OK,OK,96.63,32=57=2,S@32.87,24.13	44.03	56.61	12.58
Wdr37	Wdr37	MmuEX0051890	chr13:8869883-8869962	80	chr13:8870729,8869883-8869962,8860511	S	33.33	LOW,LOW,0=15=15,B3,S@10.00,20.00	29.58	OK,OK,0=21=25,B3,S@13.61,32.39	23.08	VLOW,VLOW,0=6=10,Bn,C1@3.69,12.31	17.24	VLOW,VLOW,0=5=12,Bn,S@2.93,14.07	18.18	OK,OK,0=12=27,Bl,S@7.09,31.91	18.92	LOW,LOW,0=7=15,Bn,S@4.16,17.84	27.66	LOW,LOW,0=13=17,Bl,S@8.30,21.70	28.00	OK,OK,0=28=36,B3,S@17.92,46.08	28.30	LOW,LOW,0=15=19,B3,C1@9.62,24.38	30.61	LOW,LOW,1=14=17,B2,S@9.80,22.20	31.65	OK,OK,2=23=27,B2,S@16.46,35.54	33.33	VLOW,VLOW,1=9=10,B2,C1@6.67,13.33	18.08	31.97	13.89
Wdr62	Wdr62	MmuINT0175524	chr7:31026847-31027032	186	chr7:31027033-31027084=31026250-31026846:-	IR-S	28.66	OK,OK,7.4=57,1=27=38,0.000395@19.64,48.89	26.89	SOK,SOK,15.3=57,2=54=83,3.88e-07@38.74,105.32	25.33	OK,OK,8.0=57,1=27=45,0.000395@19.13,56.4	19.67	OK,OK,8.0=57,1=17=40,0.0108@11.72,47.87	23.15	SOK,SOK,14.1=57,2=45=85,7.95e-06@31.53,104.68	26	OK,OK,6.1=57,1=28=45,0.000291@19.92,56.7	23.3	OK,OK,4.9=57,0=25=45,0.000113@16.86,55.49	29.97	SOK,SOK,16.6=57,0=72=92,2.86e-12@51.17,119.58	35.35	OK,OK,11.7=57,0=47=47,3.53e-08@34.79,63.62	33.91	OK,SOK,10.4=57,1=46=50,7.55e-07@34.36,66.96	33.8	SOK,SOK,18.4=57,3=85=94,9.29e-11@64.21,125.76	33.66	OK,OK,8.0=57,2=39=44,4.71e-05@29.84,58.81	22.835	33.785	10.95
Xylt2	Xylt2	MmuINT0177159	chr11:94527846-94528412	567	chr11:94528413-94528608=94527512-94527845:-	IR-S	10.01	OK,OK,1.4=151,4=5=37,0.452@4.95,44.52	10.4	OK,OK,3.2=151,8=8=63,0.611@8.83,76.08	10.96	OK,OK,1.9=151,4=3=26,0.77@3.88,31.55	7.89	OK,OK,2.1=151,4=2=32,0.77@3.23,37.77	8.38	OK,SOK,5.1=151,6=10=80,0.762@8.67,94.83	8.7	OK,OK,3.0=151,2=8=48,0.422@5.44,57.06	14.83	OK,OK,2.8=151,11=5=42,0.4@9.19,52.75	16.98	SOK,SOK,6.5=151,19=15=76,0.4@19.89,97.24	19.49	OK,OK,3.7=151,8=10=34,0.631@10.76,44.43	18.29	OK,OK,4.2=151,13=11=49,0.439@14.19,63.4	19.96	SOK,SOK,8.1=151,28=14=77,0.26@25.19,101.03	22.71	OK,OK,3.9=151,15=3=28,0.199@11.04,37.58	8.295	20.5	12.205
Zc3h13	Zc3h13	MmuALTA0020390-3/3	chr14:75691376-75691501	23	chr14:75684472,75691399+75691379+75691376-75691501	Alt3	84.13	LOW,LOW,84.01,25=30=6,S@25.24,4.76	79.32	OK,OK,87.47,47=60=9,S@47.59,12.41	74.47	LOW,LOW,91.26,22=30=3,S@22.34,7.66	78.59	OK,OK,80.06,45=58=15,S@45.58,12.42	74.63	SOK,SOK,80.01,86=117=30,S@87.32,29.68	70.72	OK,OK,79.96,41=59=15,S@41.72,17.28	87.74	LOW,LOW,80.20,27=31=8,C1@27.20,3.80	81.20	OK,OK,85.05,57=71=13,C1@57.65,13.35	76.09	OK,OK,89.26,30=40=5,C1@30.44,9.56	85.95	OK,OK,79.91,75=88=23,S@75.64,12.36	85.15	SOK,SOK,80.36,146=173=44,S@147.31,25.69	84.32	OK,OK,80.83,71=85=21,S@71.67,13.33	74.655	85.135	10.48
Zfp101	Zfp101	MmuINT0178539	chr17:33519532-33523366	3835	chr17:33523367-33523412=33517124-33519531:-	IR-S	35.71	LOW,LOW,NA=0,10=10=18,0.0346@13.57,24.43	39.82	OK,OK,NA=0,23=22=34,0.000436@31.46,47.54	43.86	LOW,LOW,NA=0,13=12=16,0.0126@17.98,23.02	34.04	OK,OK,NA=0,18=14=31,0.00234@21.45,41.55	35.06	SOK,SOK,NA=0,30=24=50,4.13e-05@36.46,67.54	36.67	LOW,LOW,NA=0,12=10=19,0.0176@15.03,25.97	42.86	VLOW,VLOW,NA=0,10=8=12,0.0346@12.86,17.14	39.29	OK,OK,NA=0,21=23=34,0.000436@30.65,47.35	37.14	OK,OK,NA=0,11=15=22,0.00643@17.83,30.17	48.08	OK,OK,NA=0,28=22=27,8.1e-05@37.02,39.98	47.22	SOK,SOK,NA=0,63=39=57,6.22e-10@75.08,83.92	46.43	OK,OK,NA=0,35=17=30,7.68e-06@38.07,43.93	35.355	47.255	11.9
Zfp202	Zfp202	MmuEX0053085	chr9:40018026-40018145	120	chr9:40017481,40018026-40018145,40018481	S	73.91	VLOW,VLOW,12=5=3,B1,S@14.78,5.22	74.36	LOW,LOW,17=12=5,OK,S@25.28,8.72	75	N,N,5=7=2,OK,S@10.50,3.50	70.37	LOW,LOW,12=26=8,B1,S@32.37,13.63	73.74	OK,OK,28=45=13,OK,S@63.42,22.58	77.78	LOW,LOW,16=19=5,OK,S@31.11,8.89	89.47	OK,OK,22=29=3,OK,S@48.31,5.69	93.81	OK,OK,35=56=3,OK,S@88.18,5.82	100.00	LOW,LOW,13=27=0,B1,S@40.00,0.00	89.09	OK,OK,21=28=3,OK,S@46.33,5.67	87.4	SOK,SOK,54=57=8,OK,S@104.01,14.99	86.11	OK,OK,33=29=5,OK,S@57.69,9.31	74.075	87.6	13.525
Zfp213	Zfp213	MmuALTD0016057-4/4	chr17:23700733-	203	chr17:23700936+23700818+23700803+23700733-,23698627	Alt5	11.54	LOW,LOW,100.00,3=26=0,S@3.00,23.00	8	OK,OK,100.00,4=50=0,S@4.00,46.00	4.17	VLOW,VLOW,100.00,1=24=0,S@1.00,23.00	13.33	VLOW,VLOW,100.00,2=15=0,S@2.00,13.00	28.3	OK,OK,100.00,15=53=0,S@15.00,38.00	34.21	LOW,LOW,100.00,13=38=0,S@13.00,25.00	23.53	VLOW,VLOW,100.00,4=17=0,S@4.00,13.00	22.73	OK,OK,100.00,10=44=0,S@10.00,34.00	22.22	LOW,LOW,100.00,6=27=0,S@6.00,21.00	47.5	OK,OK,100.00,19=40=0,S@19.00,21.00	44.16	OK,OK,100.00,34=77=0,S@34.00,43.00	40.54	LOW,LOW,100.00,15=37=0,S@15.00,22.00	23.77	44.02	20.25
Zfp236	Zfp236	MmuALTA0020530-3/3	chr18:82826341-82826569	37	chr18:82827395,82826341-82826569+82826565+82826532	Alt3	74.63	VLOW,VLOW,100.00,18=24=0,S@17.91,6.09	75.77	OK,OK,100.00,32=42=0,S@31.82,10.18	77.27	VLOW,VLOW,100.00,14=18=0,S@13.91,4.09	71.64	VLOW,VLOW,100.00,13=18=0,S@12.90,5.10	76.27	OK,OK,100.00,33=43=0,S@32.80,10.20	79.63	LOW,LOW,100.00,20=25=0,S@19.91,5.09	82.93	VLOW,VLOW,95.79,20=24=1,S@19.90,4.10	80.67	OK,OK,98.21,47=58=1,S@46.79,11.21	79.07	LOW,LOW,100.00,27=34=0,S@26.88,7.12	89.01	LOW,LOW,100.00,25=28=0,S@24.92,3.08	87.4	OK,OK,98.18,50=57=1,S@49.82,7.18	85.86	LOW,LOW,96.49,25=29=1,S@24.90,4.10	75.635	87.435	11.8
Zfp280b	Zfp280b	MmuALTD0016082-1/2	chr10:-75495478	0	chr10:-75495478+75495494,75500979	Alt5	6.69	LOW,LOW,100.00,2=30=0,C1@2.01,27.99	10.02	OK,OK,100.00,5=50=0,C1@5.01,44.99	15	VLOW,VLOW,100.00,3=20=0,S@3.00,17.00	6.01	OK,OK,100.00,3=50=0,S@3.00,46.99	5.89	SOK,SOK,100.00,6=102=0,S@6.01,95.99	5.78	OK,OK,100.00,3=52=0,C1@3.01,48.99	7.42	LOW,LOW,100.00,2=27=0,C1@2.00,25.00	4.01	OK,OK,100.00,3=75=0,C1@3.01,71.99	2.09	OK,OK,100.00,1=48=0,C1@1.00,47.00	16.45	OK,OK,100.00,11=67=0,C1@11.02,55.98	17.39	SOK,SOK,100.00,25=144=0,C1@25.04,118.96	18.2	OK,OK,100.00,14=77=0,S@14.01,62.99	5.895	17.325	11.43
Zfp341	Zfp341	MmuINT0179042	chr2:154439139-154447488	8350	chr2:154439104-154439138=154447489-154447599:+	IR-S	0	N,N,0.6=60,0=0=7,0.714@0,8.75	0	VLOW,LOW,1.8=60,0=0=14,0.51@0,17.5	0	N,N,1.2=60,0=0=7,0.714@0,8.75	10.34	VLOW,LOW,0.0=60,3=0=13,0.26@2.07,17.93	17.86	OK,OK,0.0=60,10=0=23,0.0176@7.37,33.88	25.93	VLOW,VLOW,0.0=60,7=0=10,0.0484@5.51,15.74	7.69	N,N,0.6=60,1=0=6,0.714@0.67,8.08	14.29	N,VLOW,0.6=60,3=0=9,0.26@2.14,12.86	25	N,N,0.0=60,2=0=3,0.51@1.56,4.69	2.04	OK,OK,1.2=60,1=0=24,0.714@0.64,30.61	1.01	OK,OK,2.3=60,1=0=49,0.51@0.63,61.87	0	OK,OK,1.2=60,0=0=25,0.714@0,31.25	18.135	1.02	-17.115
Zfp397	Zfp397	MmuALTD0016113-1/6	chr18:-24113362	0	chr18:-24113362+24113387+24113391+24113509+24113524+24113684,24114840	Alt5	19.44	LOW,LOW,100.00,7=36=0,S@7.00,29.00	22.73	OK,OK,100.00,15=66=0,S@15.00,51.00	26.67	LOW,LOW,100.00,8=30=0,S@8.00,22.00	16	LOW,LOW,100.00,4=25=0,S@4.00,21.00	13.04	OK,OK,100.00,9=69=0,S@9.00,60.00	11.36	OK,OK,100.00,5=44=0,S@5.00,39.00	10.00	OK,OK,100.00,5=50=0,S@5.00,45.00	15.18	SOK,SOK,100.00,17=112=0,S@17.00,95.00	19.35	OK,OK,100.00,12=62=0,S@12.00,50.00	23.08	OK,OK,100.00,12=52=0,S@12.00,40.00	24.07	SOK,SOK,100.00,26=108=0,S@26.00,82.00	25	OK,OK,100.00,14=56=0,S@14.00,42.00	13.68	24.04	10.36
Zfp426	Zfp426	MmuEX0053330	chr9:20279351-20279477	127	chr9:20280840,20279351-20279477,20277552	ANN	84.91	OK,OK,29=16=4,OK,S@41.61,7.39	87.72	OK,OK,55=29=5,OK,C1@78.07,10.93	91.13	LOW,LOW,26=13=1,B1,C1@36.45,3.55	100	LOW,LOW,18=18=0,OK,C1@36.00,0.00	97.78	OK,OK,41=45=1,OK,S@85.07,1.93	96.15	OK,OK,23=27=1,OK,S@49.04,1.96	87.25	OK,OK,32=22=3,OK,S@49.73,7.27	88.87	SOK,SOK,68=42=5,OK,S@102.20,12.80	90.48	OK,OK,36=20=2,OK,S@52.48,5.52	79.78	OK,OK,31=40=9,OK,S@63.82,16.18	85.06	SOK,SOK,71=77=13,OK,S@136.95,24.05	90.59	OK,OK,40=37=4,OK,S@73.38,7.62	98.075	85.185	-12.89
Zfp446	Zfp446	MmuINT0179264	chr7:13563568-13564346	779	chr7:13563197-13563567=13564347-13564727:+	IR-C	16.67	LOW,LOW,4.0=53,5=1=15,0.452@3.5,17.5	19.23	OK,OK,5.9=53,8=2=21,0.422@5.96,25.04	25	N,N,2.0=53,3=1=6,0.677@2.5,7.5	6.67	VLOW,VLOW,0.7=53,0=2=14,0.51@1.07,14.93	6.67	OK,OK,2.6=53,0=4=28,0.26@2.13,29.87	6.67	VLOW,VLOW,2.0=53,0=2=14,0.51@1.07,14.93	22.22	N,N,0.7=53,2=2=7,0.802@2.44,8.56	14.89	OK,OK,2.0=53,4=3=20,0.77@4.02,22.98	10.34	VLOW,VLOW,1.3=53,2=1=13,0.802@1.65,14.35	12.5	OK,OK,4.6=53,2=4=21,0.679@3.38,23.62	17.78	OK,OK,7.3=53,8=8=37,0.962@9.42,43.58	23.81	LOW,LOW,2.6=53,6=4=16,0.762@6.19,19.81	6.67	18.155	11.485
Zfp446	Zfp446	MmuALTD0016135-2/2	chr7:-13563567	106	chr7:-13563461+13563567,13564347	Alt5	75	VLOW,VLOW,100.00,15=20=0,S@15.00,5.00	72.41	LOW,LOW,100.00,21=29=0,S@21.00,8.00	66.67	N,N,100.00,6=9=0,S@6.00,3.00	66.67	VLOW,VLOW,100.00,14=21=0,S@14.00,7.00	65.12	OK,OK,100.00,28=43=0,S@28.00,15.00	63.64	VLOW,VLOW,100.00,14=22=0,S@14.00,8.00	77.78	N,N,100.00,7=9=0,S@7.00,2.00	76.92	LOW,LOW,100.00,20=26=0,S@20.00,6.00	76.47	VLOW,VLOW,100.00,13=17=0,S@13.00,4.00	72.41	LOW,LOW,100.00,21=29=0,S@21.00,8.00	77.08	OK,OK,100.00,37=48=0,S@37.00,11.00	84.21	VLOW,VLOW,100.00,16=19=0,C1@16.00,3.00	65.155	78.31	13.155
Zfp518a	Zfp518a	MmuEX0053403	chr19:40982549-40982693	145	chr19:40971655,40982549-40982693,40985523	S	94.03	OK,OK,25=38=2,OK,S@61.12,3.88	92.66	SOK,SOK,39=62=4,OK,S@97.29,7.71	90.48	LOW,LOW,14=24=2,OK,S@36.19,3.81	87.5	OK,OK,36=48=6,OK,S@78.75,11.25	84.85	SOK,SOK,70=98=15,OK,S@155.28,27.72	82.35	OK,OK,34=50=9,OK,S@76.59,16.41	96.23	OK,OK,22=29=1,OK,S@50.04,1.96	91.45	SOK,SOK,50=57=5,OK,S@102.42,9.58	87.50	OK,OK,28=28=4,OK,S@52.50,7.50	94.5	SOK,SOK,38=65=3,OK,S@100.17,5.83	96.21	SOK,SOK,81=122=4,OK,S@199.15,7.85	98.04	SOK,SOK,43=57=1,OK,S@99.02,1.98	84.925	96.27	11.345
Zfp644	Zfp644	MmuEX0053525	chr5:107095804-107095864	61	chr5:107119749,107095804-107095864,107067654	C3	61.18	LOW,OK,13=42=8,OK,C3@38.54,24.46	63.79	SOK,SOK,26=92=17,OK,C3@86.12,48.88	66.5	LOW,OK,13=50=9,B1,C3@47.88,24.12	72.89	OK,SOK,28=46=8,OK,C3@59.77,22.23	67.36	SOK,SOK,56=119=19,OK,C3@130.68,63.32	63.63	SOK,SOK,28=73=11,OK,C3@71.27,40.73	74.08	LOW,OK,13=37=5,B1,C3@40.74,14.26	74.06	SOK,SOK,38=82=13,OK,C3@98.50,34.50	74.05	OK,SOK,25=45=8,OK,C3@57.76,20.24	80.11	SOK,SOK,32=91=6,OK,C3@103.34,25.66	81.38	SOK,SOK,77=164=13,OK,C3@206.71,47.29	82.74	SOK,SOK,45=73=7,OK,C3@103.42,21.58	68.26	81.425	13.165
Zfp760	Zfp760	MmuINT0179829	chr17:21858038-21858954	917	chr17:21857911-21858037=21858955-21862603:+	IR-S	31.03	VLOW,VLOW,5.1=151,6=3=10,0.762@5.9,13.1	36.17	LOW,LOW,7.9=151,9=8=15,0.97@11.57,20.43	44.44	N,N,2.8=151,3=5=5,0.831@5.78,7.22	25.93	VLOW,VLOW,3.0=151,2=5=10,0.679@4.41,12.59	20	OK,OK,5.6=151,4=9=26,0.697@7.8,31.2	15.79	LOW,LOW,2.5=151,2=4=16,0.77@3.47,18.53	21.43	VLOW,VLOW,1.2=151,2=4=11,0.558@3.64,13.36	30.16	OK,OK,4.2=151,8=11=22,0.565@12.37,28.63	37.14	VLOW,VLOW,3.0=151,6=7=11,0.687@8.91,15.09	33.33	VLOW,VLOW,3.7=151,4=7=11,0.82@7.33,14.67	38.89	OK,OK,10.0=151,8=20=22,0.594@19.45,30.55	43.59	VLOW,VLOW,6.3=151,4=13=11,0.439@12.21,15.79	20.86	38.46	17.6
Zfp839	Zfp839	MmuINT0179968	chr12:112103216-112104449	1234	chr12:112103066-112103215=112104450-112104578:+	IR-S	22.47	VLOW,VLOW,0.5=151,2=4=11,0.26@3.9,13.47	23.29	OK,OK,0.9=151,4=8=21,0.173@7.86,25.89	24.17	VLOW,VLOW,0.5=151,2=4=10,0.26@3.96,12.42	5.19	VLOW,VLOW,0.0=151,0=1=10,0.714@0.58,10.52	4.75	OK,OK,0.0=151,1=1=21,0.714@1.1,22	4.35	VLOW,VLOW,0.0=151,1=0=11,0.714@0.52,11.48	10.49	VLOW,VLOW,0.2=151,0=3=14,0.364@1.81,15.47	9.45	OK,OK,0.2=151,1=5=31,0.186@3.54,33.93	8.57	LOW,LOW,0.0=151,1=2=17,0.51@1.73,18.46	10.22	VLOW,VLOW,0.0=151,1=2=14,0.51@1.76,15.43	15.14	OK,OK,0.5=151,2=6=24,0.0949@4.93,27.63	21.18	VLOW,VLOW,0.5=151,1=4=10,0.26@3.26,12.12	4.77	15.7	10.93
Zfyve26	Zfyve26	MmuEX0053817	chr12:80338160-80338342	183	chr12:80339309,80338160-80338342,80337645	S	93.47	OK,OK,27=57=3,B1,S@81.32,5.68	94.47	SOK,SOK,47=87=4,OK,S@130.37,7.63	96.22	OK,OK,20=30=1,OK,S@49.07,1.93	100	OK,OK,18=34=0,OK,S@52.00,0.00	95.85	SOK,SOK,53=83=3,OK,S@133.23,5.77	93.45	OK,OK,35=49=3,OK,S@81.30,5.70	96.78	OK,OK,26=33=1,OK,S@58.07,1.93	91.06	SOK,SOK,50=70=6,OK,S@114.74,11.26	86.15	OK,OK,24=37=5,OK,S@56.86,9.14	67.98	OK,OK,23=23=11,OK,S@38.75,18.25	76.2	SOK,SOK,64=68=21,OK,S@116.59,36.41	81.46	OK,SOK,41=45=10,OK,S@78.20,17.80	96.725	74.72	-22.005
Zik1	Zik1	MmuEX0053851	chr7:11079839-11079877	39	chr7:11080491,11079839-11079877,11077754	S	100	VLOW,VLOW,10=10=0,OK,S@20.00,0.00	91.68	OK,OK,20=19=2,OK,S@37.59,3.41	84.28	VLOW,VLOW,10=9=2,OK,S@17.70,3.30	100	OK,OK,34=24=0,OK,S@58.00,0.00	97.25	SOK,SOK,62=63=2,OK,S@123.51,3.49	95.01	OK,OK,28=39=2,OK,S@65.56,3.44	88.76	LOW,LOW,15=13=2,OK,S@26.63,3.37	92.01	OK,OK,29=32=3,OK,S@58.89,5.11	94.93	LOW,OK,14=19=1,OK,S@32.28,1.72	80.47	OK,OK,38=35=10,OK,S@66.79,16.21	82.62	SOK,SOK,83=77=19,OK,S@147.89,31.11	84.51	OK,SOK,45=42=9,OK,S@81.13,14.87	97.505	82.49	-15.015
Zkscan6	Zkscan6	MmuALTA0020852-2/2	chr11:65636327-65636359	3	chr11:65635516,65636330+65636327-65636359	Alt3	58.32	N,LOW,100.00,6=11=0,C1@6.42,4.58	59.86	VLOW,OK,95.90,14=24=1,S@14.37,9.63	61.07	N,LOW,92.91,8=13=1,S@7.94,5.06	46.88	VLOW,OK,100.00,9=19=0,S@8.91,10.09	48.1	OK,SOK,99.09,20=41=1,S@19.72,21.28	49.15	VLOW,OK,98.32,11=22=1,S@10.81,11.19	66.79	VLOW,OK,94.28,11=17=1,S@11.35,5.65	70.29	LOW,OK,96.26,25=36=2,S@25.30,10.70	73.30	VLOW,OK,98.04,14=19=1,S@13.93,5.07	75.16	LOW,OK,94.82,19=25=2,S@18.79,6.21	66.11	OK,SOK,94.53,33=48=6,S@31.73,16.27	56.83	VLOW,OK,94.23,14=23=4,S@13.07,9.93	48.015	65.995	17.98
Zmym2	Zmym2	MmuALTA0020869-1/2	chr14:57506632-57506677	0	chr14:57505535,57506632+57506631-57506677	Alt3	62.5	N,N,100.00,5=8=0,C2@5.00,3.00	68.75	VLOW,VLOW,100.00,11=16=0,C2@11.00,5.00	75	N,N,100.00,6=8=0,C2@6.00,2.00	51.72	LOW,LOW,96.57,15=29=1,C2@15.00,14.00	49.12	OK,OK,98.23,28=57=1,C3@28.00,29.00	46.43	LOW,LOW,100.00,13=28=0,C3@13.00,15.00	71.43	N,N,100.00,5=7=0,C2@5.00,2.00	62.50	VLOW,VLOW,93.96,10=16=1,C2@10.00,6.00	55.56	N,N,89.74,5=9=1,C2@5.00,4.00	69.23	LOW,LOW,96.19,18=26=1,C2@18.00,8.00	72.22	OK,OK,96.33,39=54=2,C2@39.00,15.00	75	LOW,LOW,96.45,21=28=1,C2@21.00,7.00	49.075	72.115	23.04
Znf512b	Zfp512b	MmuINT0180645	chr2:181324665-181324757	93	chr2:181324758-181324886=181324078-181324664:-	IR-S	73.33	OK,OK,25.4=44,19=36=10,0.87@47.66,17.34	66.46	SOK,SOK,56.5=44,38=69=27,0.953@89.06,44.94	60.47	OK,OK,31.0=44,19=33=17,0.92@41.72,27.28	44.06	SOK,SOK,30.2=44,33=30=40,1@45.38,57.62	48.87	SOK,SOK,74.0=44,71=80=79,1@112.4,117.6	53.01	SOK,SOK,43.8=44,38=50=39,0.999@67.32,59.68	58.73	LOW,LOW,17.5=44,19=18=13,0.997@29.36,20.64	55.41	SOK,SOK,43.0=44,42=40=33,1@63.72,51.28	52.94	OK,OK,25.4=44,23=22=20,0.998@34.41,30.59	58.54	SOK,SOK,62.0=44,68=62=46,1@103.05,72.98	61.07	SOK,SOK,119.3=44,122=145=85,1@215.04,137.08	63.67	SOK,SOK,57.3=44,54=83=39,0.998@112.12,63.97	48.535	61.105	12.57
Zufsp	Zup1	MmuALTD0016379-1/2	chr10:33671009-	0	chr10:33671009+33670937-,33669670	Alt5	3.45	LOW,LOW,100.00,1=29=0,C2@1.00,28.00	5.77	OK,OK,100.00,3=52=0,C2@3.00,49.00	8.7	VLOW,VLOW,100.00,2=23=0,C2@2.00,21.00	5.54	VLOW,VLOW,100.00,1=18=0,C3@1.00,17.00	8.67	OK,OK,100.00,4=46=0,C3@3.99,42.01	10.69	LOW,LOW,100.00,3=28=0,C3@2.99,25.01	9.07	VLOW,VLOW,100.00,2=22=0,C3@2.00,20.00	10.50	LOW,LOW,100.00,4=38=0,C3@3.99,34.01	12.48	VLOW,VLOW,100.00,2=16=0,C2@2.00,14.00	22.7	VLOW,VLOW,100.00,5=22=0,C3@4.99,17.01	21.38	OK,OK,100.00,9=42=0,C2@8.98,33.02	19.94	VLOW,VLOW,100.00,4=20=0,C2@3.99,16.01	8.115	21.32	13.205
Zxdc	Zxdc	MmuINT0180989	chr6:90332515-90334161	1647	chr6:90331826-90332514=90334162-90334246:+	IR-S	34.41	SOK,SOK,3.9=151,47=17=61,0.000281@43.01,81.99	38.76	SOK,SOK,8.3=151,83=36=94,3.64e-06@82.56,130.44	45.45	OK,OK,4.4=151,36=19=33,0.00445@40,48	48.45	OK,OK,2.5=151,44=3=25,0.000167@34.88,37.12	43.69	SOK,SOK,4.6=151,82=8=58,8.57e-08@64.66,83.34	39.45	OK,OK,2.1=151,38=5=33,0.000203@29.98,46.02	38.3	OK,OK,3.9=151,27=9=29,0.0349@24.89,40.1	44	SOK,SOK,7.9=151,68=20=56,0.000134@63.36,80.64	49.06	OK,OK,3.9=151,41=11=27,0.0013@38.76,40.24	33.33	SOK,SOK,2.8=151,42=12=54,0.000288@36,72	32	SOK,SOK,7.4=151,75=21=102,8.32e-06@63.36,134.64	30.43	OK,OK,4.6=151,33=9=48,0.0216@27.39,62.61	43.95	31.88	-12.07
Zzef1	Zzef1	MmuINT0181028	chr11:72656850-72657840	991	chr11:72656758-72656849=72657841-72657989:+	IR-S	5.75	LOW,LOW,0.0=150,2=0=15,0.51@1.06,17.35	3.88	OK,OK,0.0=150,3=0=34,0.364@1.56,38.63	2.35	LOW,OK,0.0=150,1=0=19,0.714@0.51,21.27	19.39	LOW,OK,0.0=150,10=0=19,0.0346@5.97,24.81	22.87	OK,OK,0.2=150,24=0=37,0.000311@14.74,49.72	26.23	LOW,LOW,0.2=150,14=0=18,0.009@8.84,24.85	4.17	OK,OK,0.0=150,2=0=21,0.51@1.04,23.93	4.64	OK,OK,0.2=150,5=0=47,0.186@2.62,53.79	5.01	OK,OK,0.2=150,3=0=26,0.364@1.58,29.86	11.93	OK,OK,0.2=150,7=1=27,0.0949@4.48,33.05	9.54	OK,OK,1.2=150,14=1=65,0.045@8.21,77.88	7.77	OK,OK,0.9=150,7=0=38,0.0949@3.77,44.79	22.81	9.85	-12.96

## Sheet: Common targets NOVA2 OE shNOVA2
Gene_Name	Coordinate	Event type
3110056O03Rik	chr10:80325922-80326064	Alt3
Rbak	chr5:143941165-143941224	Alt3
Nin	chr12:71212059-71212469	Alt5
Itpr1	chr6:108338179-108338359	Alt5
Galnt2	chr8:126848171-126848236	ANN
Mtrr	chr13:68720173-68720780	ANN
Galnt2	chr8:126847572-126847670	ANN
Galnt2	chr8:126847892-126847959	ANN
Abca4	chr3:121860753-121860876	ANN
Slc25a40	chr5:8427196-8427267	ANN
Atp11c	chrX:57482325-57482429	C1
St6galnac6	chr2:32463562-32463616	C1
Phldb2	chr16:45775081-45775200	C1
Anp32b	chr4:46469258-46469299	C2
Epb4.1l2	chr10:25221384-25221437	C2
1700123M08Rik	chr4:11903591-11903734	C2
Apbb3	chr18:36838048-36838124	C3
Pparg	chr6:115372084-115372210	C3
Atp8a1	chr5:68172227-68172300	C3
Fmnl2	chr2:52989446-52989492	C3
Nav2	chr7:56830617-56830625	MIC
Pikfyve	chr1:65239108-65239140	S
Mical3	chr6:120903652-120903702	S
Ktn1	chr14:48324095-48324163	S
Lrch3	chr16:32995892-32995999	S
Ipo11	chr13:107626292-107626506	S
Prrc2b	chr2:32068407-32070467	S
Magi1	chr6:93654271-93654354	S
Msh5	chr17:35169705-35169814	S
Zfp202	chr9:40018026-40018145	S
Spna2	chr2:29869678-29869692	S
Peli2	chr14:48787872-48788001	S
Galnt2	chr8:126819258-126819351	S
Evl	chr12:109921558-109921620	S
Flywch1	chr17:23907202-23907295	S
Ppfibp1	chr6:146948184-146948216	S
Slc9a5	chr8:107885461-107885538	S
Unc5b	chr10:60239933-60239965	S
Myo9a	chr9:59637843-59637899	S
Ccdc18	chr5:108625015-108625178	S
Soat2	chr15:101991021-101991118	S
Trit1	chr4:122726395-122726507	S
Sh3pxd2a	chr19:47388657-47394765	S
Dysf	chr6:84046471-84046512	S
Usp42	chr5:144472858-144474404	IR-C
Braf	chr6:39560404-39564130	IR-C
1700086O06Rik	chr18:38398844-38409367	IR-C
Agpat9	chr5:101275381-101275673	IR-C
Pcf11	chr7:99814376-99817938	IR-C
Mapk8	chr14:34203931-34206127	IR-C
Trmt2a	chr16:18249392-18249578	IR-C
Nudt13	chr14:21125589-21126914	IR-S
Efcab4a	chr7:148650193-148650594	IR-S
Efcab4a	chr7:148651585-148651664	IR-S
Ccdc142	chr6:83057162-83057448	IR-S
2410002I01Rik	chr11:119958284-119958822	IR-S
Accn2	chr15:99529331-99529464	IR-S
Pcyt2	chr11:120473398-120473776	IR-S
Sbno2	chr10:79521478-79521549	IR-S
Rnf123	chr9:107971618-107972006	IR-S
Atp5sl	chr7:26405484-26405914	IR-S
Atg9b	chr5:23891182-23891263	IR-S
Itpr1	chr6:108338333-108339360	IR-S
Dmpk	chr7:19669504-19671334	IR-S
Sirt4	chr5:115929822-115930239	IR-S

## Sheet: Direction of change AS events
Gene_Name	Coordinate	COMPLEX	OE	KDOWN		-	means inhibition of the event
Pikfyve	chr1:65239108-65239140	S	+	-		+	means enhancement of the event
Mical3	chr6:120903652-120903702	S	-	+
Ktn1	chr14:48324095-48324163	S	-	+
Lrch3	chr16:32995892-32995999	S	-	+
Ipo11	chr13:107626292-107626506	S	-	-
Prrc2b	chr2:32068407-32070467	S	+	-
Magi1	chr6:93654271-93654354	S	+	-
Msh5	chr17:35169705-35169814	S	-	+
Zfp202	chr9:40018026-40018145	S	+	+
Spna2	chr2:29869678-29869692	S	+	-
Peli2	chr14:48787872-48788001	S	+	-
Galnt2	chr8:126819258-126819351	S	+	-
Evl	chr12:109921558-109921620	S	-	+
Flywch1	chr17:23907202-23907295	S	+	-
Ppfibp1	chr6:146948184-146948216	S	+	-
Slc9a5	chr8:107885461-107885538	S	-	+
Unc5b	chr10:60239933-60239965	S	-	+
Myo9a	chr9:59637843-59637899	S	+	-
Ccdc18	chr5:108625015-108625178	S	-	+
Soat2	chr15:101991021-101991118	S	-	+
Trit1	chr4:122726395-122726507	S	-	+
Sh3pxd2a	chr19:47388657-47394765	S	-	+
Dysf	chr6:84046471-84046512	S	-	+
Nav2	chr7:56830617-56830625	MIC	-	+
Nudt13	chr14:21125589-21126914	IR-S	+	-
Efcab4a	chr7:148650193-148650594	IR-S	+	+
Efcab4a	chr7:148651585-148651664	IR-S	+	+
Ccdc142	chr6:83057162-83057448	IR-S	+	+
2410002I01Rik	chr11:119958284-119958822	IR-S	+	-
Accn2	chr15:99529331-99529464	IR-S	-	-
Pcyt2	chr11:120473398-120473776	IR-S	+	-
Sbno2	chr10:79521478-79521549	IR-S	+	+
Rnf123	chr9:107971618-107972006	IR-S	-	-
Atp5sl	chr7:26405484-26405914	IR-S	+	-
Atg9b	chr5:23891182-23891263	IR-S	+	-
Itpr1	chr6:108338333-108339360	IR-S	+	-
Dmpk	chr7:19669504-19671334	IR-S	-	+
Sirt4	chr5:115929822-115930239	IR-S	+	-
Usp42	chr5:144472858-144474404	IR-C	+	+
Braf	chr6:39560404-39564130	IR-C	+	-
1700086O06Rik	chr18:38398844-38409367	IR-C	-	+
Agpat9	chr5:101275381-101275673	IR-C	+	+
Pcf11	chr7:99814376-99817938	IR-C	+	-
Mapk8	chr14:34203931-34206127	IR-C	+	-
Trmt2a	chr16:18249392-18249578	IR-C	+	+
Apbb3	chr18:36838048-36838124	C3	-	-
Pparg	chr6:115372084-115372210	C3	+	+
Atp8a1	chr5:68172227-68172300	C3	-	+
Fmnl2	chr2:52989446-52989492	C3	-	+
Anp32b	chr4:46469258-46469299	C2	+	+
Epb4.1l2	chr10:25221384-25221437	C2	+	-
1700123M08Rik	chr4:11903591-11903734	C2	+	+
Atp11c	chrX:57482325-57482429	C1	-	+
St6galnac6	chr2:32463562-32463616	C1	+	-
Phldb2	chr16:45775081-45775200	C1	-	+
Galnt2	chr8:126848171-126848236	ANN	+	-
Mtrr	chr13:68720173-68720780	ANN	-	-
Galnt2	chr8:126847572-126847670	ANN	+	-
Galnt2	chr8:126847892-126847959	ANN	+	-
Abca4	chr3:121860753-121860876	ANN	-	-
Slc25a40	chr5:8427196-8427267	ANN	+	+
Nin	chr12:71212059-71212469	Alt5	+	+
Itpr1	chr6:108338179-108338359	Alt5	-	-
3110056O03Rik	chr10:80325922-80326064	Alt3	+	-
Rbak	chr5:143941165-143941224	Alt3	+	-
