# Supplementary material for: Alternative Splicing Changes Promoted by NOVA2 Upregulation in Endothelial Cells and Relevance for Gastric Cancer
Source: Int J Mol Sci. 2023 Apr 30;24(9):8102. doi: 10.3390/ijms24098102 (PMC10178952; doi:10.3390/ijms24098102)
Supplement: Supplementary file 1 [file ijms-24-08102-s001.zip › Supplementary Table S2.xlsx]

## Sheet: A.Biological Process
Overlap Results
Collection(s):	GO:BP
# overlaps shown:	100
# genesets in collections:	7751
# genes in comparison (n):	482
# genes in universe (N):	42499
Gene Set Name	# Genes in Gene Set (K)	Description	# Genes in Overlap (k)	k/K	p-value	FDR q-value
GOBP_REGULATION_OF_CELLULAR_COMPONENT_BIOGENESIS	989	Any process that modulates the frequency, rate or extent of cellular component biogenesis, a process that results in the biosynthesis of constituent macromolecules, assembly, and arrangement of constituent parts of a cellular component. [GOC:jl]	57	0.0576	9.95e-24	7.71e-20
GOBP_CYTOSKELETON_ORGANIZATION	1509	A process that is carried out at the cellular level which results in the assembly, arrangement of constituent parts, or disassembly of cytoskeletal structures. [GOC:dph, GOC:jl, GOC:mah]	69	0.0457	7.29e-23	2.83e-19
GOBP_MICROTUBULE_BASED_PROCESS	945	Any cellular process that depends upon or alters the microtubule cytoskeleton, that part of the cytoskeleton comprising microtubules and their associated proteins. [GOC:mah]	53	0.0561	1.41e-21	3.63e-18
GOBP_CELL_PROJECTION_ORGANIZATION	1576	A process that is carried out at the cellular level which results in the assembly, arrangement of constituent parts, or disassembly of a prolongation or process extending from a cell, e.g. a flagellum or axon. [GOC:jl, GOC:mah, http://www.cogsci.princeton.edu/~wn/]	68	0.0431	3.61e-21	7e-18
GOBP_REGULATION_OF_ORGANELLE_ORGANIZATION	1187	Any process that modulates the frequency, rate or extent of a process involved in the formation, arrangement of constituent parts, or disassembly of an organelle. [GOC:mah]	58	0.0489	1.18e-20	1.83e-17
GOBP_CELLULAR_RESPONSE_TO_STRESS	1973	Any process that results in a change in state or activity of a cell (in terms of movement, secretion, enzyme production, gene expression, etc.) as a result of a stimulus indicating the organism is under stress. The stress is usually, but not necessarily, exogenous (e.g. temperature, humidity, ionizing radiation). [GOC:mah]	74	0.0375	1.57e-19	2.03e-16
GOBP_NEUROGENESIS	1667	Generation of cells within the nervous system. [GO_REF:0000021, GOC:cls, GOC:curators, GOC:dgh, GOC:dph, GOC:jid]	63	0.0378	7.5e-17	7.37e-14
GOBP_MICROTUBULE_CYTOSKELETON_ORGANIZATION	662	A process that is carried out at the cellular level which results in the assembly, arrangement of constituent parts, or disassembly of cytoskeletal structures comprising microtubules and their associated proteins. [GOC:mah]	39	0.0589	7.61e-17	7.37e-14
GOBP_CELL_CYCLE	1847	The progression of biochemical and morphological phases and events that occur in a cell during successive cell replication or nuclear replication events. Canonically, the cell cycle comprises the replication and segregation of genetic material followed by the division of the cell, but in endocycles or syncytial cells nuclear replication or nuclear division may not be followed by cell division. [G…	64	0.0347	2.52e-15	2.17e-12
GOBP_GENERATION_OF_NEURONS	1443	The process in which nerve cells are generated. This includes the production of neuroblasts and their differentiation into neurons. [GOC:nln]	55	0.0381	5.84e-15	4.53e-12
GOBP_PHOSPHORYLATION	1824	The process of introducing a phosphate group into a molecule, usually with the formation of a phosphoric ester, a phosphoric anhydride or a phosphoric amide. [ISBN:0198506732]	62	0.034	1.71e-14	1.2e-11
GOBP_PROTEIN_CONTAINING_COMPLEX_ORGANIZATION	1828	Any process in which macromolecules aggregate, disaggregate, or are modified, resulting in the formation, disassembly, or alteration of a protein complex. [GOC:mah]	62	0.0339	1.88e-14	1.21e-11
GOBP_ORGANELLE_ASSEMBLY	993	The aggregation, arrangement and bonding together of a set of components to form an organelle. An organelle is an organized structure of distinctive morphology and function. Includes the nucleus, mitochondria, plastids, vacuoles, vesicles, ribosomes and the cytoskeleton. Excludes the plasma membrane. [GOC:mah]	44	0.0443	2.21e-14	1.32e-11
GOBP_NEURON_DEVELOPMENT	1108	The process whose specific outcome is the progression of a neuron over time, from initial commitment of the cell to a specific fate, to the fully functional differentiated cell. [GOC:dph]	46	0.0415	5.69e-14	3.15e-11
GOBP_ESTABLISHMENT_OF_PROTEIN_LOCALIZATION	1684	The directed movement of a protein to a specific location. [GOC:bf]	58	0.0344	7.54e-14	3.9e-11
GOBP_INTRACELLULAR_TRANSPORT	1591	The directed movement of substances within a cell. [GOC:ai]	56	0.0352	8.76e-14	4.25e-11
GOBP_NEGATIVE_REGULATION_OF_CELLULAR_COMPONENT_ORGANIZATION	721	Any process that stops, prevents, or reduces the frequency, rate or extent of a process involved in the formation, arrangement of constituent parts, or disassembly of cell structures, including the plasma membrane and any external encapsulating structures such as the cell wall and cell envelope. [GOC:ai]	36	0.0499	1.78e-13	8.12e-11
GOBP_REGULATION_OF_CELL_PROJECTION_ORGANIZATION	684	Any process that modulates the frequency, rate or extent of a process involved in the formation, arrangement of constituent parts, or disassembly of cell projections. [GOC:mah]	35	0.0512	1.93e-13	8.32e-11
GOBP_REGULATION_OF_TRANSPORT	1809	Any process that modulates the frequency, rate or extent of the directed movement of substances (such as macromolecules, small molecules, ions) into, out of or within a cell, or between cells, by means of some agent such as a transporter or pore. [GOC:ai]	59	0.0326	4.45e-13	1.82e-10
GOBP_REGULATION_OF_INTRACELLULAR_SIGNAL_TRANSDUCTION	1770	Any process that modulates the frequency, rate or extent of intracellular signal transduction. [GOC:dph, GOC:signaling, GOC:tb, GOC:TermGenie]	58	0.0328	5.92e-13	2.29e-10
GOBP_POSITIVE_REGULATION_OF_CELLULAR_COMPONENT_ORGANIZATION	1068	Any process that activates or increases the frequency, rate or extent of a process involved in the formation, arrangement of constituent parts, or disassembly of cell structures, including the plasma membrane and any external encapsulating structures such as the cell wall and cell envelope. [GOC:ai]	43	0.0403	1.09e-12	4.01e-10
GOBP_REGULATION_OF_ORGANELLE_ASSEMBLY	231	Any process that modulates the frequency, rate or extent of organelle assembly. [GOC:pr, GOC:TermGenie]	20	0.0866	3.06e-12	1.08e-09
GOBP_MACROMOLECULE_CATABOLIC_PROCESS	1408	The chemical reactions and pathways resulting in the breakdown of a macromolecule, any molecule of high relative molecular mass, the structure of which essentially comprises the multiple repetition of units derived, actually or conceptually, from molecules of low relative molecular mass. [GOC:mah]	49	0.0348	5.25e-12	1.77e-09
GOBP_CELL_PROJECTION_ASSEMBLY	609	Formation of a prolongation or process extending from a cell, e.g. a flagellum or axon. [GOC:jl, GOC:mah, http://www.cogsci.princeton.edu/~wn/]	31	0.0509	5.47e-12	1.77e-09
GOBP_CELLULAR_RESPONSE_TO_DNA_DAMAGE_STIMULUS	868	Any process that results in a change in state or activity of a cell (in terms of movement, secretion, enzyme production, gene expression, etc.) as a result of a stimulus indicating damage to its DNA from environmental insults or errors during metabolism. [GOC:go_curators]	37	0.0426	8.67e-12	2.69e-09
GOBP_CELL_CYCLE_PROCESS	1303	The cellular process that ensures successive accurate and complete genome replication and chromosome segregation. [GOC:isa_complete, GOC:mtg_cell_cycle]	46	0.0353	1.53e-11	4.55e-09
GOBP_CELLULAR_COMPONENT_MORPHOGENESIS	767	The process in which cellular structures, including whole cells or cell parts, are generated and organized. [GOC:dph, GOC:mah, GOC:tb]	34	0.0443	2.2e-11	6.31e-09
GOBP_NEGATIVE_REGULATION_OF_ORGANELLE_ORGANIZATION	360	Any process that decreases the frequency, rate or extent of a process involved in the formation, arrangement of constituent parts, or disassembly of an organelle. [GOC:dph, GOC:tb]	23	0.0639	3.76e-11	1.04e-08
GOBP_VESICLE_MEDIATED_TRANSPORT	1552	A cellular transport process in which transported substances are moved in membrane-bounded vesicles; transported substances are enclosed in the vesicle lumen or located in the vesicle membrane. The process begins with a step that directs a substance to the forming vesicle, and includes vesicle budding and coating. Vesicles are then targeted to, and fuse with, an acceptor membrane. [GOC:ai, GOC:ma…	50	0.0322	4.84e-11	1.29e-08
GOBP_REGULATION_OF_CYTOSKELETON_ORGANIZATION	519	Any process that modulates the frequency, rate or extent of the formation, arrangement of constituent parts, or disassembly of cytoskeletal structures. [GOC:ai]	27	0.052	8.09e-11	2.09e-08
GOBP_REGULATION_OF_CELLULAR_RESPONSE_TO_STRESS	729	Any process that modulates the frequency, rate or extent of a cellular response to stress. Cellular response to stress is a change in state or activity of a cell (in terms of movement, secretion, enzyme production, gene expression, etc.) as a result of a stimulus indicating the organism is under stress. The stress is usually, but not necessarily, exogenous (e.g. temperature, humidity, ionizing ra…	32	0.0439	1.11e-10	2.78e-08
GOBP_REGULATION_OF_MICROTUBULE_BASED_PROCESS	252	Any process that modulates the frequency, rate or extent of any cellular process that depends upon or alters the microtubule cytoskeleton. [GOC:mah]	19	0.0754	1.18e-10	2.85e-08
GOBP_CELLULAR_COMPONENT_DISASSEMBLY	493	A cellular process that results in the breakdown of a cellular component. [GOC:isa_complete]	26	0.0527	1.36e-10	3.19e-08
GOBP_DNA_REPAIR	584	The process of restoring DNA after damage. Genomes are subject to damage by chemical and physical agents in the environment (e.g. UV and ionizing radiations, chemical mutagens, fungal and bacterial toxins, etc.) and by free radicals or alkylating agents endogenously generated in metabolism. DNA is also damaged because of errors during its replication. A variety of different DNA repair pathways ha…	28	0.0479	2.32e-10	5.3e-08
GOBP_REGULATION_OF_PROTEIN_MODIFICATION_PROCESS	1522	Any process that modulates the frequency, rate or extent of the covalent alteration of one or more amino acid residues within a protein. [GOC:mah, GOC:tb]	48	0.0315	2.46e-10	5.46e-08
GOBP_ORGANONITROGEN_COMPOUND_CATABOLIC_PROCESS	1369	The chemical reactions and pathways resulting in the breakdown of organonitrogen compound. [GOC:pr, GOC:TermGenie]	45	0.0329	2.55e-10	5.48e-08
GOBP_DNA_METABOLIC_PROCESS	1043	Any cellular metabolic process involving deoxyribonucleic acid. This is one of the two main types of nucleic acid, consisting of a long, unbranched macromolecule formed from one, or more commonly, two, strands of linked deoxyribonucleotides. [ISBN:0198506732]	38	0.0364	4.08e-10	8.5e-08
GOBP_SUPRAMOLECULAR_FIBER_ORGANIZATION	813	A process that is carried out at the cellular level which results in the assembly, arrangement of constituent parts, or disassembly of a supramolecular fiber, a polymer consisting of an indefinite number of protein or protein complex subunits that have polymerised to form a fiber-shaped structure. [GOC:pr]	33	0.0406	4.17e-10	8.5e-08
GOBP_POSITIVE_REGULATION_OF_MOLECULAR_FUNCTION	1513	Any process that activates or increases the rate or extent of a molecular function, an elemental biological activity occurring at the molecular level, such as catalysis or binding. [GO:jl]	47	0.0311	6.25e-10	1.24e-07
GOBP_REGULATION_OF_CELLULAR_LOCALIZATION	968	Any process that modulates the frequency, rate or extent of a process in which a cell, a substance, or a cellular entity is transported to, or maintained in a specific location within or in the membrane of a cell. [GOC:dph, GOC:tb]	36	0.0372	6.96e-10	1.35e-07
GOBP_CELL_PART_MORPHOGENESIS	658	The process in which the anatomical structures of a cell part are generated and organized. [GOC:mah]	29	0.0441	7.71e-10	1.46e-07
GOBP_REGULATION_OF_CELL_PROJECTION_ASSEMBLY	222	Any process that modulates the rate, frequency, or extent of cell projection assembly. [GOC:dph, GOC:tb]	17	0.0766	8.85e-10	1.63e-07
GOBP_CELL_MORPHOGENESIS	931	The developmental process in which the size or shape of a cell is generated and organized. [GOC:clt, GOC:dph, GOC:go_curators, GOC:tb]	35	0.0376	9.14e-10	1.65e-07
GOBP_REGULATION_OF_CATALYTIC_ACTIVITY	1855	Any process that modulates the activity of an enzyme. [GOC:ai, GOC:ebc, GOC:vw]	52	0.028	2.49e-09	4.38e-07
GOBP_ORGANELLE_LOCALIZATION	580	Any process in which an organelle is transported to, and/or maintained in, a specific location. [GOC:ai]	26	0.0448	4.15e-09	7.09e-07
GOBP_PROTEIN_CONTAINING_COMPLEX_DISASSEMBLY	246	The disaggregation of a protein-containing macromolecular complex into its constituent components. [GOC:mah]	17	0.0691	4.21e-09	7.09e-07
GOBP_PROTEOLYSIS	1774	The hydrolysis of proteins into smaller polypeptides and/or amino acids by cleavage of their peptide bonds. [GOC:bf, GOC:mah]	50	0.0282	4.34e-09	7.16e-07
GOBP_CELL_MORPHOGENESIS_INVOLVED_IN_DIFFERENTIATION	625	The change in form (cell shape and size) that occurs when relatively unspecialized cells, e.g. embryonic or regenerative cells, acquire specialized structural and/or functional features that characterize the cells, tissues, or organs of the mature organism or some other relatively stable phase of the organism's life history. [GOC:go_curators]	27	0.0432	4.56e-09	7.37e-07
GOBP_ACTIN_FILAMENT_BASED_PROCESS	806	Any cellular process that depends upon or alters the actin cytoskeleton, that part of the cytoskeleton comprising actin filaments and their associated proteins. [GOC:mah]	31	0.0385	5.06e-09	7.92e-07
GOBP_CELL_MOTILITY	1783	Any process involved in the controlled self-propelled movement of a cell that results in translocation of the cell from one place to another. [GOC:dgh, GOC:dph, GOC:isa_complete, GOC:mlg]	50	0.028	5.11e-09	7.92e-07
GOBP_PEPTIDYL_AMINO_ACID_MODIFICATION	1206	The alteration of an amino acid residue in a peptide. [GOC:mah]	39	0.0323	6.59e-09	1e-06
GOBP_REGULATION_OF_MULTICELLULAR_ORGANISMAL_DEVELOPMENT	1477	Any process that modulates the frequency, rate or extent of multicellular organismal development. [GOC:obol]	44	0.0298	7.89e-09	1.18e-06
GOBP_PROTEIN_CATABOLIC_PROCESS	1018	The chemical reactions and pathways resulting in the breakdown of a protein by the destruction of the native, active configuration, with or without the hydrolysis of peptide bonds. [GOC:mah]	35	0.0344	8.92e-09	1.3e-06
GOBP_AXON_DEVELOPMENT	479	The progression of an axon over time. Covers axonogenesis (de novo generation of an axon) and axon regeneration (regrowth), as well as processes pertaining to the progression of the axon over time (fasciculation and defasciculation). [GOC:dph, GOC:pg, GOC:pr]	23	0.048	9.29e-09	1.33e-06
GOBP_POSITIVE_REGULATION_OF_PROTEIN_MODIFICATION_PROCESS	977	Any process that activates or increases the frequency, rate or extent of the covalent alteration of one or more amino acid residues within a protein. [GOC:mah, GOC:tb]	34	0.0348	1.09e-08	1.53e-06
GOBP_REGULATION_OF_CATABOLIC_PROCESS	1029	Any process that modulates the frequency, rate, or extent of the chemical reactions and pathways resulting in the breakdown of substances. [GOC:go_curators]	35	0.034	1.17e-08	1.61e-06
GOBP_NEGATIVE_REGULATION_OF_BIOSYNTHETIC_PROCESS	1722	Any process that stops, prevents, or reduces the rate of the chemical reactions and pathways resulting in the formation of substances. [GOC:go_curators]	48	0.0279	1.28e-08	1.73e-06
GOBP_POSITIVE_REGULATION_OF_MACROMOLECULE_BIOSYNTHETIC_PROCESS	1901	Any process that increases the rate, frequency or extent of the chemical reactions and pathways resulting in the formation of a macromolecule, any molecule of high relative molecular mass, the structure of which essentially comprises the multiple repetition of units derived, actually or conceptually, from molecules of low relative molecular mass. [GOC:dph, GOC:tb]	51	0.0268	1.49e-08	2e-06
GOBP_REGULATION_OF_RESPONSE_TO_STRESS	1514	Any process that modulates the frequency, rate or extent of a response to stress. Response to stress is a change in state or activity of a cell or an organism (in terms of movement, secretion, enzyme production, gene expression, etc.) as a result of a disturbance in organismal or cellular homeostasis, usually, but not necessarily, exogenous (e.g. temperature, humidity, ionizing radiation). [GOC:d…	44	0.0291	1.62e-08	2.13e-06
GOBP_POSITIVE_REGULATION_OF_CELLULAR_COMPONENT_BIOGENESIS	504	Any process that activates or increases the frequency, rate or extent of cellular component biogenesis, a process that results in the biosynthesis of constituent macromolecules, assembly, and arrangement of constituent parts of a cellular component. [GOC:jl]	23	0.0456	2.37e-08	3.06e-06
GOBP_POSITIVE_REGULATION_OF_PROTEIN_LOCALIZATION	467	Any process that activates or increases the frequency, rate or extent of a protein localization. [GO_REF:0000058, GOC:TermGenie, GOC:vw]	22	0.0471	2.74e-08	3.48e-06
GOBP_NEGATIVE_REGULATION_OF_PROTEIN_METABOLIC_PROCESS	1120	Any process that stops, prevents, or reduces the frequency, rate or extent of chemical reactions and pathways involving a protein. [GOC:ai]	36	0.0321	2.99e-08	3.7e-06
GOBP_APOPTOTIC_PROCESS	1944	A programmed cell death process which begins when a cell receives an internal (e.g. DNA damage) or external signal (e.g. an extracellular death ligand), and proceeds through a series of biochemical events (signaling pathway phase) which trigger an execution phase. The execution phase is the last step of an apoptotic process, and is typically characterized by rounding-up of the cell, retraction of…	51	0.0262	3.04e-08	3.7e-06
GOBP_POSITIVE_REGULATION_OF_CELL_PROJECTION_ORGANIZATION	353	Any process that activates or increases the frequency, rate or extent of the process involved in the formation, arrangement of constituent parts, or disassembly of cell projections. [GOC:mah]	19	0.0538	3.05e-08	3.7e-06
GOBP_GROWTH	922	The increase in size or mass of an entire organism, a part of an organism or a cell. [GOC:bf, GOC:ma]	32	0.0347	3.16e-08	3.77e-06
GOBP_ENDOMEMBRANE_SYSTEM_ORGANIZATION	599	A process that is carried out at the cellular level which results in the assembly, arrangement of constituent parts, or disassembly of the endomembrane system. [GOC:mah, GOC:sm]	25	0.0417	3.34e-08	3.9e-06
GOBP_NEGATIVE_REGULATION_OF_NUCLEOBASE_CONTAINING_COMPOUND_METABOLIC_PROCESS	1553	Any cellular process that stops, prevents, or reduces the frequency, rate or extent of the chemical reactions and pathways involving nucleobases, nucleosides, nucleotides and nucleic acids. [GOC:go_curators]	44	0.0283	3.37e-08	3.9e-06
GOBP_LIPID_METABOLIC_PROCESS	1398	The chemical reactions and pathways involving lipids, compounds soluble in an organic solvent but not, or sparingly, in an aqueous solvent. Includes fatty acids; neutral fats, other fatty-acid esters, and soaps; long-chain (fatty) alcohols and waxes; sphingoids and other long-chain bases; glycolipids, phospholipids and sphingolipids; and carotenes, polyprenols, sterols, terpenes and other isopren…	41	0.0293	4.01e-08	4.57e-06
GOBP_CELL_JUNCTION_ORGANIZATION	741	A process that is carried out at the cellular level which results in the assembly, arrangement of constituent parts, or disassembly of a cell junction. A cell junction is a specialized region of connection between two cells or between a cell and the extracellular matrix. [GOC:dph, GOC:jl, GOC:mah]	28	0.0378	4.09e-08	4.6e-06
GOBP_CHROMATIN_ORGANIZATION	652	The assembly or remodeling of chromatin composed of DNA complexed with histones, other associated proteins, and sometimes RNA. [PMID:20404130]	26	0.0399	4.38e-08	4.85e-06
GOBP_POSITIVE_REGULATION_OF_RNA_METABOLIC_PROCESS	1853	Any process that activates or increases the frequency, rate or extent of the chemical reactions and pathways involving RNA. [GOC:ai]	49	0.0264	4.55e-08	4.97e-06
GOBP_MACROAUTOPHAGY	326	The major inducible pathway for the general turnover of cytoplasmic constituents in eukaryotic cells, it is also responsible for the degradation of active cytoplasmic enzymes and organelles during nutrient starvation. Macroautophagy involves the formation of double-membrane-bounded autophagosomes which enclose the cytoplasmic constituent targeted for degradation in a membrane-bounded structure. A…	18	0.0552	4.8e-08	5.16e-06
GOBP_HOMEOSTATIC_PROCESS	1690	Any biological process involved in the maintenance of an internal steady state. [GOC:jl, ISBN:0395825172]	46	0.0272	5.25e-08	5.58e-06
GOBP_POSITIVE_REGULATION_OF_PROTEIN_METABOLIC_PROCESS	1469	Any process that activates or increases the frequency, rate or extent of the chemical reactions and pathways involving a protein. [GOC:ai]	42	0.0286	5.48e-08	5.74e-06
GOBP_PROTEIN_MODIFICATION_BY_SMALL_PROTEIN_CONJUGATION_OR_REMOVAL	1046	A protein modification process in which one or more groups of a small protein, such as ubiquitin or a ubiquitin-like protein, are covalently attached to or removed from a target protein. [GOC:mah]	34	0.0325	5.62e-08	5.8e-06
GOBP_ESTABLISHMENT_OF_ORGANELLE_LOCALIZATION	449	The directed movement of an organelle to a specific location. [GOC:ai]	21	0.0468	6.4e-08	6.53e-06
GOBP_MEMBRANE_ORGANIZATION	807	A process which results in the assembly, arrangement of constituent parts, or disassembly of a membrane. A membrane is a double layer of lipid molecules that encloses all cells, and, in eukaryotes, many organelles; may be a single or double lipid bilayer; also includes associated proteins. [GOC:dph, GOC:tb]	29	0.0359	6.83e-08	6.87e-06
GOBP_REGULATION_OF_SUPRAMOLECULAR_FIBER_ORGANIZATION	375	Any process that modulates the frequency, rate or extent of supramolecular fiber organization. [GO_REF:0000058, GOC:PARL, GOC:rl, GOC:TermGenie, PMID:23921388]	19	0.0507	7.9e-08	7.85e-06
GOBP_REGULATION_OF_CILIUM_ASSEMBLY	90	Any process that modulates the frequency, rate or extent of cilium assembly. [GOC:cilia, GOC:dph, GOC:TermGenie, PMID:17719545]	10	0.1111	8.17e-08	8.01e-06
GOBP_POSITIVE_REGULATION_OF_TRANSPORT	912	Any process that activates or increases the frequency, rate or extent of the directed movement of substances (such as macromolecules, small molecules, ions) into, out of or within a cell, or between cells, by means of some agent such as a transporter or pore. [GOC:ai]	31	0.034	8.27e-08	8.01e-06
GOBP_REGULATION_OF_PHOSPHORYLATION	1227	Any process that modulates the frequency, rate or extent of addition of phosphate groups into a molecule. [GOC:jl]	37	0.0302	9.54e-08	9.13e-06
GOBP_POSITIVE_REGULATION_OF_ORGANELLE_ORGANIZATION	509	Any process that increases the frequency, rate or extent of a process involved in the formation, arrangement of constituent parts, or disassembly of an organelle. [GOC:dph, GOC:tb]	22	0.0432	1.23e-07	1.16e-05
GOBP_REGULATION_OF_CELL_DEVELOPMENT	836	Any process that modulates the rate, frequency or extent of the progression of the cell over time, from its formation to the mature structure. Cell development does not include the steps involved in committing a cell to a specific fate. [GOC:dph, GOC:tb]	29	0.0347	1.43e-07	1.34e-05
GOBP_SMALL_MOLECULE_METABOLIC_PROCESS	1830	The chemical reactions and pathways involving small molecules, any low molecular weight, monomeric, non-encoded molecule. [GOC:curators, GOC:pde, GOC:vw]	47	0.0257	2.03e-07	1.87e-05
GOBP_MICROTUBULE_ORGANIZING_CENTER_ORGANIZATION	153	A process that is carried out at the cellular level which results in the assembly, arrangement of constituent parts, or disassembly of a microtubule organizing center, a structure from which microtubules grow. [GOC:dph, GOC:jl, GOC:mah]	12	0.0784	2.06e-07	1.88e-05
GOBP_CELLULAR_MACROMOLECULE_CATABOLIC_PROCESS	1055	The chemical reactions and pathways resulting in the breakdown of a macromolecule, any large molecule including proteins, nucleic acids and carbohydrates, as carried out by individual cells. [GOC:jl]	33	0.0313	2.12e-07	1.91e-05
GOBP_PROCESS_UTILIZING_AUTOPHAGIC_MECHANISM	571	A cellular process involving delivery of a portion of the cytoplasm to lysosomes or to the plant or fungal vacuole that does not involve direct transport through the endocytic or vacuolar protein sorting (Vps) pathways. This process typically leads to degradation of the cargo; however, it can also be used to deliver resident proteins, such as in the cytoplasm-to-vacuole targeting (Cvt) pathway. […	23	0.0403	2.21e-07	1.97e-05
GOBP_CELLULAR_RESPONSE_TO_NITROGEN_COMPOUND	711	Any process that results in a change in state or activity of a cell (in terms of movement, secretion, enzyme production, gene expression, etc.) as a result of a nitrogen compound stimulus. [GOC:pr, GOC:TermGenie]	26	0.0366	2.35e-07	2.07e-05
GOBP_REGULATION_OF_MICROTUBULE_CYTOSKELETON_ORGANIZATION	156	Any process that modulates the frequency, rate or extent of the formation, arrangement of constituent parts, or disassembly of cytoskeletal structures comprising microtubules and their associated proteins. [GOC:mah]	12	0.0769	2.54e-07	2.22e-05
GOBP_REPRODUCTION	1507	The production of new individuals that contain some portion of genetic material inherited from one or more parent organisms. [GOC:go_curators, GOC:isa_complete, GOC:jl, ISBN:0198506732]	41	0.0272	2.93e-07	2.52e-05
GOBP_CELL_GROWTH	498	The process in which a cell irreversibly increases in size over time by accretion and biosynthetic production of matter similar to that already present. [GOC:ai]	21	0.0422	3.55e-07	3.01e-05
GOBP_REGULATION_OF_ESTABLISHMENT_OF_PROTEIN_LOCALIZATION	542	Any process that modulates the frequency, rate or extent of the directed movement of a protein to a specific location. [GOC:BHF, GOC:mah]	22	0.0406	3.57e-07	3.01e-05
GOBP_CELL_ADHESION	1524	The attachment of a cell, either to another cell or to an underlying substrate such as the extracellular matrix, via cell adhesion molecules. [GOC:hb, GOC:pf]	41	0.0269	3.91e-07	3.26e-05
GOBP_NEGATIVE_REGULATION_OF_CYTOSKELETON_ORGANIZATION	163	Any process that stops, prevents, or reduces the frequency, rate or extent of the formation, arrangement of constituent parts, or disassembly of cytoskeletal structures. [GOC:ai]	12	0.0736	4.09e-07	3.37e-05
GOBP_RESPONSE_TO_OXYGEN_CONTAINING_COMPOUND	1819	Any process that results in a change in state or activity of a cell or an organism (in terms of movement, secretion, enzyme production, gene expression, etc.) as a result of an oxygen-containing compound stimulus. [GOC:pr, GOC:TermGenie]	46	0.0253	4.24e-07	3.46e-05
GOBP_MICROTUBULE_BASED_MOVEMENT	419	A microtubule-based process that results in the movement of organelles, other microtubules, or other cellular components. Examples include motor-driven movement along microtubules and movement driven by polymerization or depolymerization of microtubules. [GOC:cjm, ISBN:0815316194]	19	0.0453	4.33e-07	3.49e-05
GOBP_RESPONSE_TO_NITROGEN_COMPOUND	1144	Any process that results in a change in state or activity of a cell or an organism (in terms of movement, secretion, enzyme production, gene expression, etc.) as a result of a nitrogen compound stimulus. [GOC:pr, GOC:TermGenie]	34	0.0297	4.45e-07	3.56e-05
GOBP_RESPONSE_TO_ABIOTIC_STIMULUS	1145	Any process that results in a change in state or activity of a cell or an organism (in terms of movement, secretion, enzyme production, gene expression, etc.) as a result of an abiotic (not derived from living organisms) stimulus. [GOC:hb]	34	0.0297	4.54e-07	3.59e-05
GOBP_CILIUM_ORGANIZATION	421	A process that is carried out at the cellular level which results in the assembly, arrangement of constituent parts, or disassembly of a cilium, a specialized eukaryotic organelle that consists of a filiform extrusion of the cell surface. Each cilium is bounded by an extrusion of the cytoplasmic membrane, and contains a regular longitudinal array of microtubules, anchored basally in a centriole. …	19	0.0451	4.65e-07	3.64e-05
GOBP_TOR_SIGNALING	136	The series of molecular signals mediated by TOR (Target of rapamycin) proteins, members of the phosphoinositide (PI) 3-kinase related kinase (PIKK) family that act as serine/threonine kinases in response to nutrient availability or growth factors. [PMID:12372295]	11	0.0809	4.86e-07	3.77e-05
Gene/Gene Set Overlap Matrix
Entrez Gene Id	Gene Symbol	Gene Description	GOBP_REGULATION_OF_CELLULAR_COMPONENT_BIOGENESIS	GOBP_CYTOSKELETON_ORGANIZATION	GOBP_MICROTUBULE_BASED_PROCESS	GOBP_CELL_PROJECTION_ORGANIZATION	GOBP_REGULATION_OF_ORGANELLE_ORGANIZATION	GOBP_CELLULAR_RESPONSE_TO_STRESS	GOBP_NEUROGENESIS	GOBP_MICROTUBULE_CYTOSKELETON_ORGANIZATION	GOBP_CELL_CYCLE	GOBP_GENERATION_OF_NEURONS	GOBP_PHOSPHORYLATION	GOBP_PROTEIN_CONTAINING_COMPLEX_ORGANIZATION	GOBP_ORGANELLE_ASSEMBLY	GOBP_NEURON_DEVELOPMENT	GOBP_ESTABLISHMENT_OF_PROTEIN_LOCALIZATION	GOBP_INTRACELLULAR_TRANSPORT	GOBP_NEGATIVE_REGULATION_OF_CELLULAR_COMPONENT_ORGANIZATION	GOBP_REGULATION_OF_CELL_PROJECTION_ORGANIZATION	GOBP_REGULATION_OF_TRANSPORT	GOBP_REGULATION_OF_INTRACELLULAR_SIGNAL_TRANSDUCTION	GOBP_POSITIVE_REGULATION_OF_CELLULAR_COMPONENT_ORGANIZATION	GOBP_REGULATION_OF_ORGANELLE_ASSEMBLY	GOBP_MACROMOLECULE_CATABOLIC_PROCESS	GOBP_CELL_PROJECTION_ASSEMBLY	GOBP_CELLULAR_RESPONSE_TO_DNA_DAMAGE_STIMULUS	GOBP_CELL_CYCLE_PROCESS	GOBP_CELLULAR_COMPONENT_MORPHOGENESIS	GOBP_NEGATIVE_REGULATION_OF_ORGANELLE_ORGANIZATION	GOBP_VESICLE_MEDIATED_TRANSPORT	GOBP_REGULATION_OF_CYTOSKELETON_ORGANIZATION	GOBP_REGULATION_OF_CELLULAR_RESPONSE_TO_STRESS	GOBP_REGULATION_OF_MICROTUBULE_BASED_PROCESS	GOBP_CELLULAR_COMPONENT_DISASSEMBLY	GOBP_DNA_REPAIR	GOBP_REGULATION_OF_PROTEIN_MODIFICATION_PROCESS	GOBP_ORGANONITROGEN_COMPOUND_CATABOLIC_PROCESS	GOBP_DNA_METABOLIC_PROCESS	GOBP_SUPRAMOLECULAR_FIBER_ORGANIZATION	GOBP_POSITIVE_REGULATION_OF_MOLECULAR_FUNCTION	GOBP_REGULATION_OF_CELLULAR_LOCALIZATION	GOBP_CELL_PART_MORPHOGENESIS	GOBP_REGULATION_OF_CELL_PROJECTION_ASSEMBLY	GOBP_CELL_MORPHOGENESIS	GOBP_REGULATION_OF_CATALYTIC_ACTIVITY	GOBP_ORGANELLE_LOCALIZATION	GOBP_PROTEIN_CONTAINING_COMPLEX_DISASSEMBLY	GOBP_PROTEOLYSIS
10013	HDAC6	histone deacetylase 6 [Source:HGNC Symbol;Acc:HGNC:14064]	GOBP_REGULATION_OF_CELLULAR_COMPONENT_BIOGENESIS	GOBP_CYTOSKELETON_ORGANIZATION	GOBP_MICROTUBULE_BASED_PROCESS	GOBP_CELL_PROJECTION_ORGANIZATION	GOBP_REGULATION_OF_ORGANELLE_ORGANIZATION	GOBP_CELLULAR_RESPONSE_TO_STRESS	GOBP_NEUROGENESIS	GOBP_MICROTUBULE_CYTOSKELETON_ORGANIZATION		GOBP_GENERATION_OF_NEURONS	GOBP_PHOSPHORYLATION	GOBP_PROTEIN_CONTAINING_COMPLEX_ORGANIZATION	GOBP_ORGANELLE_ASSEMBLY	GOBP_NEURON_DEVELOPMENT	GOBP_ESTABLISHMENT_OF_PROTEIN_LOCALIZATION	GOBP_INTRACELLULAR_TRANSPORT	GOBP_NEGATIVE_REGULATION_OF_CELLULAR_COMPONENT_ORGANIZATION	GOBP_REGULATION_OF_CELL_PROJECTION_ORGANIZATION			GOBP_POSITIVE_REGULATION_OF_CELLULAR_COMPONENT_ORGANIZATION		GOBP_MACROMOLECULE_CATABOLIC_PROCESS	GOBP_CELL_PROJECTION_ASSEMBLY			GOBP_CELLULAR_COMPONENT_MORPHOGENESIS	GOBP_NEGATIVE_REGULATION_OF_ORGANELLE_ORGANIZATION		GOBP_REGULATION_OF_CYTOSKELETON_ORGANIZATION	GOBP_REGULATION_OF_CELLULAR_RESPONSE_TO_STRESS	GOBP_REGULATION_OF_MICROTUBULE_BASED_PROCESS	GOBP_CELLULAR_COMPONENT_DISASSEMBLY		GOBP_REGULATION_OF_PROTEIN_MODIFICATION_PROCESS	GOBP_ORGANONITROGEN_COMPOUND_CATABOLIC_PROCESS		GOBP_SUPRAMOLECULAR_FIBER_ORGANIZATION	GOBP_POSITIVE_REGULATION_OF_MOLECULAR_FUNCTION	GOBP_REGULATION_OF_CELLULAR_LOCALIZATION	GOBP_CELL_PART_MORPHOGENESIS		GOBP_CELL_MORPHOGENESIS	GOBP_REGULATION_OF_CATALYTIC_ACTIVITY	GOBP_ORGANELLE_LOCALIZATION	GOBP_PROTEIN_CONTAINING_COMPLEX_DISASSEMBLY	GOBP_PROTEOLYSIS
1540	CYLD	CYLD lysine 63 deubiquitinase [Source:HGNC Symbol;Acc:HGNC:2584]	GOBP_REGULATION_OF_CELLULAR_COMPONENT_BIOGENESIS	GOBP_CYTOSKELETON_ORGANIZATION	GOBP_MICROTUBULE_BASED_PROCESS	GOBP_CELL_PROJECTION_ORGANIZATION	GOBP_REGULATION_OF_ORGANELLE_ORGANIZATION	GOBP_CELLULAR_RESPONSE_TO_STRESS		GOBP_MICROTUBULE_CYTOSKELETON_ORGANIZATION	GOBP_CELL_CYCLE				GOBP_ORGANELLE_ASSEMBLY					GOBP_REGULATION_OF_CELL_PROJECTION_ORGANIZATION		GOBP_REGULATION_OF_INTRACELLULAR_SIGNAL_TRANSDUCTION		GOBP_REGULATION_OF_ORGANELLE_ASSEMBLY	GOBP_MACROMOLECULE_CATABOLIC_PROCESS	GOBP_CELL_PROJECTION_ASSEMBLY						GOBP_REGULATION_OF_CYTOSKELETON_ORGANIZATION	GOBP_REGULATION_OF_CELLULAR_RESPONSE_TO_STRESS	GOBP_REGULATION_OF_MICROTUBULE_BASED_PROCESS				GOBP_ORGANONITROGEN_COMPOUND_CATABOLIC_PROCESS						GOBP_REGULATION_OF_CELL_PROJECTION_ASSEMBLY					GOBP_PROTEOLYSIS
2241	FER	FER tyrosine kinase [Source:HGNC Symbol;Acc:HGNC:3655]	GOBP_REGULATION_OF_CELLULAR_COMPONENT_BIOGENESIS	GOBP_CYTOSKELETON_ORGANIZATION	GOBP_MICROTUBULE_BASED_PROCESS	GOBP_CELL_PROJECTION_ORGANIZATION	GOBP_REGULATION_OF_ORGANELLE_ORGANIZATION	GOBP_CELLULAR_RESPONSE_TO_STRESS		GOBP_MICROTUBULE_CYTOSKELETON_ORGANIZATION			GOBP_PHOSPHORYLATION	GOBP_PROTEIN_CONTAINING_COMPLEX_ORGANIZATION						GOBP_REGULATION_OF_CELL_PROJECTION_ORGANIZATION	GOBP_REGULATION_OF_TRANSPORT		GOBP_POSITIVE_REGULATION_OF_CELLULAR_COMPONENT_ORGANIZATION			GOBP_CELL_PROJECTION_ASSEMBLY					GOBP_VESICLE_MEDIATED_TRANSPORT	GOBP_REGULATION_OF_CYTOSKELETON_ORGANIZATION			GOBP_CELLULAR_COMPONENT_DISASSEMBLY		GOBP_REGULATION_OF_PROTEIN_MODIFICATION_PROCESS			GOBP_SUPRAMOLECULAR_FIBER_ORGANIZATION	GOBP_POSITIVE_REGULATION_OF_MOLECULAR_FUNCTION			GOBP_REGULATION_OF_CELL_PROJECTION_ASSEMBLY			GOBP_ORGANELLE_LOCALIZATION
1201	CLN3	CLN3 lysosomal/endosomal transmembrane protein, battenin [Source:HGNC Symbol;Acc:HGNC:2074]	GOBP_REGULATION_OF_CELLULAR_COMPONENT_BIOGENESIS	GOBP_CYTOSKELETON_ORGANIZATION	GOBP_MICROTUBULE_BASED_PROCESS	GOBP_CELL_PROJECTION_ORGANIZATION	GOBP_REGULATION_OF_ORGANELLE_ORGANIZATION	GOBP_CELLULAR_RESPONSE_TO_STRESS					GOBP_PHOSPHORYLATION	GOBP_PROTEIN_CONTAINING_COMPLEX_ORGANIZATION	GOBP_ORGANELLE_ASSEMBLY		GOBP_ESTABLISHMENT_OF_PROTEIN_LOCALIZATION	GOBP_INTRACELLULAR_TRANSPORT		GOBP_REGULATION_OF_CELL_PROJECTION_ORGANIZATION	GOBP_REGULATION_OF_TRANSPORT		GOBP_POSITIVE_REGULATION_OF_CELLULAR_COMPONENT_ORGANIZATION		GOBP_MACROMOLECULE_CATABOLIC_PROCESS	GOBP_CELL_PROJECTION_ASSEMBLY					GOBP_VESICLE_MEDIATED_TRANSPORT	GOBP_REGULATION_OF_CYTOSKELETON_ORGANIZATION	GOBP_REGULATION_OF_CELLULAR_RESPONSE_TO_STRESS		GOBP_CELLULAR_COMPONENT_DISASSEMBLY		GOBP_REGULATION_OF_PROTEIN_MODIFICATION_PROCESS	GOBP_ORGANONITROGEN_COMPOUND_CATABOLIC_PROCESS				GOBP_REGULATION_OF_CELLULAR_LOCALIZATION		GOBP_REGULATION_OF_CELL_PROJECTION_ASSEMBLY		GOBP_REGULATION_OF_CATALYTIC_ACTIVITY	GOBP_ORGANELLE_LOCALIZATION	GOBP_PROTEIN_CONTAINING_COMPLEX_DISASSEMBLY	GOBP_PROTEOLYSIS
4134	MAP4	microtubule associated protein 4 [Source:HGNC Symbol;Acc:HGNC:6862]	GOBP_REGULATION_OF_CELLULAR_COMPONENT_BIOGENESIS	GOBP_CYTOSKELETON_ORGANIZATION	GOBP_MICROTUBULE_BASED_PROCESS	GOBP_CELL_PROJECTION_ORGANIZATION	GOBP_REGULATION_OF_ORGANELLE_ORGANIZATION		GOBP_NEUROGENESIS	GOBP_MICROTUBULE_CYTOSKELETON_ORGANIZATION	GOBP_CELL_CYCLE	GOBP_GENERATION_OF_NEURONS			GOBP_ORGANELLE_ASSEMBLY	GOBP_NEURON_DEVELOPMENT			GOBP_NEGATIVE_REGULATION_OF_CELLULAR_COMPONENT_ORGANIZATION	GOBP_REGULATION_OF_CELL_PROJECTION_ORGANIZATION				GOBP_REGULATION_OF_ORGANELLE_ASSEMBLY		GOBP_CELL_PROJECTION_ASSEMBLY		GOBP_CELL_CYCLE_PROCESS		GOBP_NEGATIVE_REGULATION_OF_ORGANELLE_ORGANIZATION														GOBP_REGULATION_OF_CELL_PROJECTION_ASSEMBLY			GOBP_ORGANELLE_LOCALIZATION
55704	CCDC88A	coiled-coil domain containing 88A [Source:HGNC Symbol;Acc:HGNC:25523]	GOBP_REGULATION_OF_CELLULAR_COMPONENT_BIOGENESIS	GOBP_CYTOSKELETON_ORGANIZATION	GOBP_MICROTUBULE_BASED_PROCESS	GOBP_CELL_PROJECTION_ORGANIZATION	GOBP_REGULATION_OF_ORGANELLE_ORGANIZATION		GOBP_NEUROGENESIS	GOBP_MICROTUBULE_CYTOSKELETON_ORGANIZATION		GOBP_GENERATION_OF_NEURONS	GOBP_PHOSPHORYLATION		GOBP_ORGANELLE_ASSEMBLY	GOBP_NEURON_DEVELOPMENT		GOBP_INTRACELLULAR_TRANSPORT		GOBP_REGULATION_OF_CELL_PROJECTION_ORGANIZATION			GOBP_POSITIVE_REGULATION_OF_CELLULAR_COMPONENT_ORGANIZATION	GOBP_REGULATION_OF_ORGANELLE_ASSEMBLY		GOBP_CELL_PROJECTION_ASSEMBLY						GOBP_REGULATION_OF_CYTOSKELETON_ORGANIZATION					GOBP_REGULATION_OF_PROTEIN_MODIFICATION_PROCESS		GOBP_DNA_METABOLIC_PROCESS	GOBP_SUPRAMOLECULAR_FIBER_ORGANIZATION	GOBP_POSITIVE_REGULATION_OF_MOLECULAR_FUNCTION	GOBP_REGULATION_OF_CELLULAR_LOCALIZATION		GOBP_REGULATION_OF_CELL_PROJECTION_ASSEMBLY		GOBP_REGULATION_OF_CATALYTIC_ACTIVITY
51057	WDPCP	WD repeat containing planar cell polarity effector [Source:HGNC Symbol;Acc:HGNC:28027]	GOBP_REGULATION_OF_CELLULAR_COMPONENT_BIOGENESIS	GOBP_CYTOSKELETON_ORGANIZATION	GOBP_MICROTUBULE_BASED_PROCESS	GOBP_CELL_PROJECTION_ORGANIZATION	GOBP_REGULATION_OF_ORGANELLE_ORGANIZATION		GOBP_NEUROGENESIS			GOBP_GENERATION_OF_NEURONS			GOBP_ORGANELLE_ASSEMBLY	GOBP_NEURON_DEVELOPMENT	GOBP_ESTABLISHMENT_OF_PROTEIN_LOCALIZATION	GOBP_INTRACELLULAR_TRANSPORT		GOBP_REGULATION_OF_CELL_PROJECTION_ORGANIZATION				GOBP_REGULATION_OF_ORGANELLE_ASSEMBLY		GOBP_CELL_PROJECTION_ASSEMBLY																GOBP_REGULATION_OF_CELLULAR_LOCALIZATION		GOBP_REGULATION_OF_CELL_PROJECTION_ASSEMBLY	GOBP_CELL_MORPHOGENESIS
8874	ARHGEF7	Rho guanine nucleotide exchange factor 7 [Source:HGNC Symbol;Acc:HGNC:15607]	GOBP_REGULATION_OF_CELLULAR_COMPONENT_BIOGENESIS	GOBP_CYTOSKELETON_ORGANIZATION	GOBP_MICROTUBULE_BASED_PROCESS	GOBP_CELL_PROJECTION_ORGANIZATION	GOBP_REGULATION_OF_ORGANELLE_ORGANIZATION			GOBP_MICROTUBULE_CYTOSKELETON_ORGANIZATION				GOBP_PROTEIN_CONTAINING_COMPLEX_ORGANIZATION					GOBP_NEGATIVE_REGULATION_OF_CELLULAR_COMPONENT_ORGANIZATION	GOBP_REGULATION_OF_CELL_PROJECTION_ORGANIZATION			GOBP_POSITIVE_REGULATION_OF_CELLULAR_COMPONENT_ORGANIZATION			GOBP_CELL_PROJECTION_ASSEMBLY			GOBP_CELLULAR_COMPONENT_MORPHOGENESIS	GOBP_NEGATIVE_REGULATION_OF_ORGANELLE_ORGANIZATION		GOBP_REGULATION_OF_CYTOSKELETON_ORGANIZATION		GOBP_REGULATION_OF_MICROTUBULE_BASED_PROCESS						GOBP_SUPRAMOLECULAR_FIBER_ORGANIZATION	GOBP_POSITIVE_REGULATION_OF_MOLECULAR_FUNCTION		GOBP_CELL_PART_MORPHOGENESIS		GOBP_CELL_MORPHOGENESIS	GOBP_REGULATION_OF_CATALYTIC_ACTIVITY
22873	DZIP1	DAZ interacting zinc finger protein 1 [Source:HGNC Symbol;Acc:HGNC:20908]	GOBP_REGULATION_OF_CELLULAR_COMPONENT_BIOGENESIS	GOBP_CYTOSKELETON_ORGANIZATION	GOBP_MICROTUBULE_BASED_PROCESS	GOBP_CELL_PROJECTION_ORGANIZATION	GOBP_REGULATION_OF_ORGANELLE_ORGANIZATION			GOBP_MICROTUBULE_CYTOSKELETON_ORGANIZATION					GOBP_ORGANELLE_ASSEMBLY		GOBP_ESTABLISHMENT_OF_PROTEIN_LOCALIZATION			GOBP_REGULATION_OF_CELL_PROJECTION_ORGANIZATION			GOBP_POSITIVE_REGULATION_OF_CELLULAR_COMPONENT_ORGANIZATION	GOBP_REGULATION_OF_ORGANELLE_ASSEMBLY		GOBP_CELL_PROJECTION_ASSEMBLY																GOBP_REGULATION_OF_CELLULAR_LOCALIZATION		GOBP_REGULATION_OF_CELL_PROJECTION_ASSEMBLY
23499	MACF1	microtubule actin crosslinking factor 1 [Source:HGNC Symbol;Acc:HGNC:13664]	GOBP_REGULATION_OF_CELLULAR_COMPONENT_BIOGENESIS	GOBP_CYTOSKELETON_ORGANIZATION	GOBP_MICROTUBULE_BASED_PROCESS	GOBP_CELL_PROJECTION_ORGANIZATION			GOBP_NEUROGENESIS			GOBP_GENERATION_OF_NEURONS				GOBP_NEURON_DEVELOPMENT	GOBP_ESTABLISHMENT_OF_PROTEIN_LOCALIZATION			GOBP_REGULATION_OF_CELL_PROJECTION_ORGANIZATION			GOBP_POSITIVE_REGULATION_OF_CELLULAR_COMPONENT_ORGANIZATION						GOBP_CELLULAR_COMPONENT_MORPHOGENESIS		GOBP_VESICLE_MEDIATED_TRANSPORT			GOBP_REGULATION_OF_MICROTUBULE_BASED_PROCESS									GOBP_CELL_PART_MORPHOGENESIS		GOBP_CELL_MORPHOGENESIS
4869	NPM1	nucleophosmin 1 [Source:HGNC Symbol;Acc:HGNC:7910]	GOBP_REGULATION_OF_CELLULAR_COMPONENT_BIOGENESIS	GOBP_CYTOSKELETON_ORGANIZATION	GOBP_MICROTUBULE_BASED_PROCESS		GOBP_REGULATION_OF_ORGANELLE_ORGANIZATION	GOBP_CELLULAR_RESPONSE_TO_STRESS		GOBP_MICROTUBULE_CYTOSKELETON_ORGANIZATION	GOBP_CELL_CYCLE		GOBP_PHOSPHORYLATION	GOBP_PROTEIN_CONTAINING_COMPLEX_ORGANIZATION	GOBP_ORGANELLE_ASSEMBLY		GOBP_ESTABLISHMENT_OF_PROTEIN_LOCALIZATION	GOBP_INTRACELLULAR_TRANSPORT	GOBP_NEGATIVE_REGULATION_OF_CELLULAR_COMPONENT_ORGANIZATION					GOBP_REGULATION_OF_ORGANELLE_ASSEMBLY	GOBP_MACROMOLECULE_CATABOLIC_PROCESS		GOBP_CELLULAR_RESPONSE_TO_DNA_DAMAGE_STIMULUS	GOBP_CELL_CYCLE_PROCESS		GOBP_NEGATIVE_REGULATION_OF_ORGANELLE_ORGANIZATION		GOBP_REGULATION_OF_CYTOSKELETON_ORGANIZATION	GOBP_REGULATION_OF_CELLULAR_RESPONSE_TO_STRESS	GOBP_REGULATION_OF_MICROTUBULE_BASED_PROCESS		GOBP_DNA_REPAIR	GOBP_REGULATION_OF_PROTEIN_MODIFICATION_PROCESS		GOBP_DNA_METABOLIC_PROCESS		GOBP_POSITIVE_REGULATION_OF_MOLECULAR_FUNCTION					GOBP_REGULATION_OF_CATALYTIC_ACTIVITY	GOBP_ORGANELLE_LOCALIZATION
672	BRCA1	BRCA1 DNA repair associated [Source:HGNC Symbol;Acc:HGNC:1100]	GOBP_REGULATION_OF_CELLULAR_COMPONENT_BIOGENESIS	GOBP_CYTOSKELETON_ORGANIZATION	GOBP_MICROTUBULE_BASED_PROCESS		GOBP_REGULATION_OF_ORGANELLE_ORGANIZATION	GOBP_CELLULAR_RESPONSE_TO_STRESS		GOBP_MICROTUBULE_CYTOSKELETON_ORGANIZATION	GOBP_CELL_CYCLE				GOBP_ORGANELLE_ASSEMBLY				GOBP_NEGATIVE_REGULATION_OF_CELLULAR_COMPONENT_ORGANIZATION			GOBP_REGULATION_OF_INTRACELLULAR_SIGNAL_TRANSDUCTION		GOBP_REGULATION_OF_ORGANELLE_ASSEMBLY			GOBP_CELLULAR_RESPONSE_TO_DNA_DAMAGE_STIMULUS	GOBP_CELL_CYCLE_PROCESS		GOBP_NEGATIVE_REGULATION_OF_ORGANELLE_ORGANIZATION		GOBP_REGULATION_OF_CYTOSKELETON_ORGANIZATION	GOBP_REGULATION_OF_CELLULAR_RESPONSE_TO_STRESS	GOBP_REGULATION_OF_MICROTUBULE_BASED_PROCESS		GOBP_DNA_REPAIR	GOBP_REGULATION_OF_PROTEIN_MODIFICATION_PROCESS		GOBP_DNA_METABOLIC_PROCESS										GOBP_PROTEOLYSIS
57704	GBA2	glucosylceramidase beta 2 [Source:HGNC Symbol;Acc:HGNC:18986]	GOBP_REGULATION_OF_CELLULAR_COMPONENT_BIOGENESIS	GOBP_CYTOSKELETON_ORGANIZATION	GOBP_MICROTUBULE_BASED_PROCESS		GOBP_REGULATION_OF_ORGANELLE_ORGANIZATION		GOBP_NEUROGENESIS	GOBP_MICROTUBULE_CYTOSKELETON_ORGANIZATION		GOBP_GENERATION_OF_NEURONS		GOBP_PROTEIN_CONTAINING_COMPLEX_ORGANIZATION		GOBP_NEURON_DEVELOPMENT																GOBP_REGULATION_OF_CYTOSKELETON_ORGANIZATION		GOBP_REGULATION_OF_MICROTUBULE_BASED_PROCESS				GOBP_ORGANONITROGEN_COMPOUND_CATABOLIC_PROCESS		GOBP_SUPRAMOLECULAR_FIBER_ORGANIZATION
89795	NAV3	neuron navigator 3 [Source:HGNC Symbol;Acc:HGNC:15998]	GOBP_REGULATION_OF_CELLULAR_COMPONENT_BIOGENESIS	GOBP_CYTOSKELETON_ORGANIZATION	GOBP_MICROTUBULE_BASED_PROCESS		GOBP_REGULATION_OF_ORGANELLE_ORGANIZATION		GOBP_NEUROGENESIS	GOBP_MICROTUBULE_CYTOSKELETON_ORGANIZATION				GOBP_PROTEIN_CONTAINING_COMPLEX_ORGANIZATION					GOBP_NEGATIVE_REGULATION_OF_CELLULAR_COMPONENT_ORGANIZATION				GOBP_POSITIVE_REGULATION_OF_CELLULAR_COMPONENT_ORGANIZATION							GOBP_NEGATIVE_REGULATION_OF_ORGANELLE_ORGANIZATION		GOBP_REGULATION_OF_CYTOSKELETON_ORGANIZATION		GOBP_REGULATION_OF_MICROTUBULE_BASED_PROCESS	GOBP_CELLULAR_COMPONENT_DISASSEMBLY					GOBP_SUPRAMOLECULAR_FIBER_ORGANIZATION								GOBP_PROTEIN_CONTAINING_COMPLEX_DISASSEMBLY
51652	CHMP3	charged multivesicular body protein 3 [Source:HGNC Symbol;Acc:HGNC:29865]	GOBP_REGULATION_OF_CELLULAR_COMPONENT_BIOGENESIS	GOBP_CYTOSKELETON_ORGANIZATION	GOBP_MICROTUBULE_BASED_PROCESS		GOBP_REGULATION_OF_ORGANELLE_ORGANIZATION			GOBP_MICROTUBULE_CYTOSKELETON_ORGANIZATION	GOBP_CELL_CYCLE			GOBP_PROTEIN_CONTAINING_COMPLEX_ORGANIZATION	GOBP_ORGANELLE_ASSEMBLY		GOBP_ESTABLISHMENT_OF_PROTEIN_LOCALIZATION	GOBP_INTRACELLULAR_TRANSPORT			GOBP_REGULATION_OF_TRANSPORT			GOBP_REGULATION_OF_ORGANELLE_ASSEMBLY	GOBP_MACROMOLECULE_CATABOLIC_PROCESS			GOBP_CELL_CYCLE_PROCESS			GOBP_VESICLE_MEDIATED_TRANSPORT	GOBP_REGULATION_OF_CYTOSKELETON_ORGANIZATION		GOBP_REGULATION_OF_MICROTUBULE_BASED_PROCESS	GOBP_CELLULAR_COMPONENT_DISASSEMBLY			GOBP_ORGANONITROGEN_COMPOUND_CATABOLIC_PROCESS				GOBP_REGULATION_OF_CELLULAR_LOCALIZATION					GOBP_ORGANELLE_LOCALIZATION	GOBP_PROTEIN_CONTAINING_COMPLEX_DISASSEMBLY	GOBP_PROTEOLYSIS
152185	SPICE1	spindle and centriole associated protein 1 [Source:HGNC Symbol;Acc:HGNC:25083]	GOBP_REGULATION_OF_CELLULAR_COMPONENT_BIOGENESIS	GOBP_CYTOSKELETON_ORGANIZATION	GOBP_MICROTUBULE_BASED_PROCESS		GOBP_REGULATION_OF_ORGANELLE_ORGANIZATION			GOBP_MICROTUBULE_CYTOSKELETON_ORGANIZATION	GOBP_CELL_CYCLE				GOBP_ORGANELLE_ASSEMBLY									GOBP_REGULATION_OF_ORGANELLE_ASSEMBLY				GOBP_CELL_CYCLE_PROCESS						GOBP_REGULATION_OF_MICROTUBULE_BASED_PROCESS													GOBP_ORGANELLE_LOCALIZATION
10142	AKAP9	A-kinase anchoring protein 9 [Source:HGNC Symbol;Acc:HGNC:379]	GOBP_REGULATION_OF_CELLULAR_COMPONENT_BIOGENESIS	GOBP_CYTOSKELETON_ORGANIZATION	GOBP_MICROTUBULE_BASED_PROCESS		GOBP_REGULATION_OF_ORGANELLE_ORGANIZATION			GOBP_MICROTUBULE_CYTOSKELETON_ORGANIZATION			GOBP_PHOSPHORYLATION	GOBP_PROTEIN_CONTAINING_COMPLEX_ORGANIZATION							GOBP_REGULATION_OF_TRANSPORT		GOBP_POSITIVE_REGULATION_OF_CELLULAR_COMPONENT_ORGANIZATION									GOBP_REGULATION_OF_CYTOSKELETON_ORGANIZATION		GOBP_REGULATION_OF_MICROTUBULE_BASED_PROCESS			GOBP_REGULATION_OF_PROTEIN_MODIFICATION_PROCESS			GOBP_SUPRAMOLECULAR_FIBER_ORGANIZATION	GOBP_POSITIVE_REGULATION_OF_MOLECULAR_FUNCTION					GOBP_REGULATION_OF_CATALYTIC_ACTIVITY	GOBP_ORGANELLE_LOCALIZATION
24139	EML2	EMAP like 2 [Source:HGNC Symbol;Acc:HGNC:18035]	GOBP_REGULATION_OF_CELLULAR_COMPONENT_BIOGENESIS	GOBP_CYTOSKELETON_ORGANIZATION	GOBP_MICROTUBULE_BASED_PROCESS		GOBP_REGULATION_OF_ORGANELLE_ORGANIZATION			GOBP_MICROTUBULE_CYTOSKELETON_ORGANIZATION				GOBP_PROTEIN_CONTAINING_COMPLEX_ORGANIZATION					GOBP_NEGATIVE_REGULATION_OF_CELLULAR_COMPONENT_ORGANIZATION											GOBP_NEGATIVE_REGULATION_OF_ORGANELLE_ORGANIZATION		GOBP_REGULATION_OF_CYTOSKELETON_ORGANIZATION		GOBP_REGULATION_OF_MICROTUBULE_BASED_PROCESS						GOBP_SUPRAMOLECULAR_FIBER_ORGANIZATION
90102	PHLDB2	pleckstrin homology like domain family B member 2 [Source:HGNC Symbol;Acc:HGNC:29573]	GOBP_REGULATION_OF_CELLULAR_COMPONENT_BIOGENESIS	GOBP_CYTOSKELETON_ORGANIZATION	GOBP_MICROTUBULE_BASED_PROCESS		GOBP_REGULATION_OF_ORGANELLE_ORGANIZATION			GOBP_MICROTUBULE_CYTOSKELETON_ORGANIZATION							GOBP_ESTABLISHMENT_OF_PROTEIN_LOCALIZATION		GOBP_NEGATIVE_REGULATION_OF_CELLULAR_COMPONENT_ORGANIZATION				GOBP_POSITIVE_REGULATION_OF_CELLULAR_COMPONENT_ORGANIZATION						GOBP_CELLULAR_COMPONENT_MORPHOGENESIS	GOBP_NEGATIVE_REGULATION_OF_ORGANELLE_ORGANIZATION		GOBP_REGULATION_OF_CYTOSKELETON_ORGANIZATION		GOBP_REGULATION_OF_MICROTUBULE_BASED_PROCESS						GOBP_SUPRAMOLECULAR_FIBER_ORGANIZATION
7248	TSC1	TSC complex subunit 1 [Source:HGNC Symbol;Acc:HGNC:12362]	GOBP_REGULATION_OF_CELLULAR_COMPONENT_BIOGENESIS	GOBP_CYTOSKELETON_ORGANIZATION		GOBP_CELL_PROJECTION_ORGANIZATION	GOBP_REGULATION_OF_ORGANELLE_ORGANIZATION	GOBP_CELLULAR_RESPONSE_TO_STRESS	GOBP_NEUROGENESIS		GOBP_CELL_CYCLE	GOBP_GENERATION_OF_NEURONS	GOBP_PHOSPHORYLATION			GOBP_NEURON_DEVELOPMENT		GOBP_INTRACELLULAR_TRANSPORT	GOBP_NEGATIVE_REGULATION_OF_CELLULAR_COMPONENT_ORGANIZATION	GOBP_REGULATION_OF_CELL_PROJECTION_ORGANIZATION		GOBP_REGULATION_OF_INTRACELLULAR_SIGNAL_TRANSDUCTION	GOBP_POSITIVE_REGULATION_OF_CELLULAR_COMPONENT_ORGANIZATION									GOBP_REGULATION_OF_CYTOSKELETON_ORGANIZATION	GOBP_REGULATION_OF_CELLULAR_RESPONSE_TO_STRESS				GOBP_REGULATION_OF_PROTEIN_MODIFICATION_PROCESS			GOBP_SUPRAMOLECULAR_FIBER_ORGANIZATION	GOBP_POSITIVE_REGULATION_OF_MOLECULAR_FUNCTION					GOBP_REGULATION_OF_CATALYTIC_ACTIVITY
673	BRAF	B-Raf proto-oncogene, serine/threonine kinase [Source:HGNC Symbol;Acc:HGNC:1097]	GOBP_REGULATION_OF_CELLULAR_COMPONENT_BIOGENESIS	GOBP_CYTOSKELETON_ORGANIZATION		GOBP_CELL_PROJECTION_ORGANIZATION	GOBP_REGULATION_OF_ORGANELLE_ORGANIZATION	GOBP_CELLULAR_RESPONSE_TO_STRESS	GOBP_NEUROGENESIS			GOBP_GENERATION_OF_NEURONS	GOBP_PHOSPHORYLATION			GOBP_NEURON_DEVELOPMENT	GOBP_ESTABLISHMENT_OF_PROTEIN_LOCALIZATION			GOBP_REGULATION_OF_CELL_PROJECTION_ORGANIZATION	GOBP_REGULATION_OF_TRANSPORT	GOBP_REGULATION_OF_INTRACELLULAR_SIGNAL_TRANSDUCTION	GOBP_POSITIVE_REGULATION_OF_CELLULAR_COMPONENT_ORGANIZATION						GOBP_CELLULAR_COMPONENT_MORPHOGENESIS		GOBP_VESICLE_MEDIATED_TRANSPORT	GOBP_REGULATION_OF_CYTOSKELETON_ORGANIZATION	GOBP_REGULATION_OF_CELLULAR_RESPONSE_TO_STRESS				GOBP_REGULATION_OF_PROTEIN_MODIFICATION_PROCESS			GOBP_SUPRAMOLECULAR_FIBER_ORGANIZATION			GOBP_CELL_PART_MORPHOGENESIS		GOBP_CELL_MORPHOGENESIS
9788	MTSS1	MTSS I-BAR domain containing 1 [Source:HGNC Symbol;Acc:HGNC:20443]	GOBP_REGULATION_OF_CELLULAR_COMPONENT_BIOGENESIS	GOBP_CYTOSKELETON_ORGANIZATION		GOBP_CELL_PROJECTION_ORGANIZATION	GOBP_REGULATION_OF_ORGANELLE_ORGANIZATION	GOBP_CELLULAR_RESPONSE_TO_STRESS															GOBP_POSITIVE_REGULATION_OF_CELLULAR_COMPONENT_ORGANIZATION			GOBP_CELL_PROJECTION_ASSEMBLY						GOBP_REGULATION_OF_CYTOSKELETON_ORGANIZATION								GOBP_SUPRAMOLECULAR_FIBER_ORGANIZATION
4089	SMAD4	SMAD family member 4 [Source:HGNC Symbol;Acc:HGNC:6770]	GOBP_REGULATION_OF_CELLULAR_COMPONENT_BIOGENESIS	GOBP_CYTOSKELETON_ORGANIZATION		GOBP_CELL_PROJECTION_ORGANIZATION	GOBP_REGULATION_OF_ORGANELLE_ORGANIZATION		GOBP_NEUROGENESIS			GOBP_GENERATION_OF_NEURONS	GOBP_PHOSPHORYLATION	GOBP_PROTEIN_CONTAINING_COMPLEX_ORGANIZATION	GOBP_ORGANELLE_ASSEMBLY	GOBP_NEURON_DEVELOPMENT			GOBP_NEGATIVE_REGULATION_OF_CELLULAR_COMPONENT_ORGANIZATION		GOBP_REGULATION_OF_TRANSPORT	GOBP_REGULATION_OF_INTRACELLULAR_SIGNAL_TRANSDUCTION		GOBP_REGULATION_OF_ORGANELLE_ASSEMBLY	GOBP_MACROMOLECULE_CATABOLIC_PROCESS				GOBP_CELLULAR_COMPONENT_MORPHOGENESIS	GOBP_NEGATIVE_REGULATION_OF_ORGANELLE_ORGANIZATION		GOBP_REGULATION_OF_CYTOSKELETON_ORGANIZATION					GOBP_REGULATION_OF_PROTEIN_MODIFICATION_PROCESS	GOBP_ORGANONITROGEN_COMPOUND_CATABOLIC_PROCESS		GOBP_SUPRAMOLECULAR_FIBER_ORGANIZATION			GOBP_CELL_PART_MORPHOGENESIS		GOBP_CELL_MORPHOGENESIS
57731	SPTBN4	spectrin beta, non-erythrocytic 4 [Source:HGNC Symbol;Acc:HGNC:14896]	GOBP_REGULATION_OF_CELLULAR_COMPONENT_BIOGENESIS	GOBP_CYTOSKELETON_ORGANIZATION		GOBP_CELL_PROJECTION_ORGANIZATION	GOBP_REGULATION_OF_ORGANELLE_ORGANIZATION		GOBP_NEUROGENESIS			GOBP_GENERATION_OF_NEURONS	GOBP_PHOSPHORYLATION	GOBP_PROTEIN_CONTAINING_COMPLEX_ORGANIZATION		GOBP_NEURON_DEVELOPMENT			GOBP_NEGATIVE_REGULATION_OF_CELLULAR_COMPONENT_ORGANIZATION		GOBP_REGULATION_OF_TRANSPORT								GOBP_CELLULAR_COMPONENT_MORPHOGENESIS	GOBP_NEGATIVE_REGULATION_OF_ORGANELLE_ORGANIZATION	GOBP_VESICLE_MEDIATED_TRANSPORT	GOBP_REGULATION_OF_CYTOSKELETON_ORGANIZATION			GOBP_CELLULAR_COMPONENT_DISASSEMBLY		GOBP_REGULATION_OF_PROTEIN_MODIFICATION_PROCESS			GOBP_SUPRAMOLECULAR_FIBER_ORGANIZATION			GOBP_CELL_PART_MORPHOGENESIS		GOBP_CELL_MORPHOGENESIS			GOBP_PROTEIN_CONTAINING_COMPLEX_DISASSEMBLY
55604	CARMIL1	capping protein regulator and myosin 1 linker 1 [Source:HGNC Symbol;Acc:HGNC:21581]	GOBP_REGULATION_OF_CELLULAR_COMPONENT_BIOGENESIS	GOBP_CYTOSKELETON_ORGANIZATION		GOBP_CELL_PROJECTION_ORGANIZATION	GOBP_REGULATION_OF_ORGANELLE_ORGANIZATION							GOBP_PROTEIN_CONTAINING_COMPLEX_ORGANIZATION					GOBP_NEGATIVE_REGULATION_OF_CELLULAR_COMPONENT_ORGANIZATION	GOBP_REGULATION_OF_CELL_PROJECTION_ORGANIZATION			GOBP_POSITIVE_REGULATION_OF_CELLULAR_COMPONENT_ORGANIZATION			GOBP_CELL_PROJECTION_ASSEMBLY				GOBP_NEGATIVE_REGULATION_OF_ORGANELLE_ORGANIZATION	GOBP_VESICLE_MEDIATED_TRANSPORT	GOBP_REGULATION_OF_CYTOSKELETON_ORGANIZATION			GOBP_CELLULAR_COMPONENT_DISASSEMBLY					GOBP_SUPRAMOLECULAR_FIBER_ORGANIZATION								GOBP_PROTEIN_CONTAINING_COMPLEX_DISASSEMBLY
51466	EVL	Enah/Vasp-like [Source:HGNC Symbol;Acc:HGNC:20234]	GOBP_REGULATION_OF_CELLULAR_COMPONENT_BIOGENESIS	GOBP_CYTOSKELETON_ORGANIZATION		GOBP_CELL_PROJECTION_ORGANIZATION	GOBP_REGULATION_OF_ORGANELLE_ORGANIZATION							GOBP_PROTEIN_CONTAINING_COMPLEX_ORGANIZATION					GOBP_NEGATIVE_REGULATION_OF_CELLULAR_COMPONENT_ORGANIZATION	GOBP_REGULATION_OF_CELL_PROJECTION_ORGANIZATION			GOBP_POSITIVE_REGULATION_OF_CELLULAR_COMPONENT_ORGANIZATION			GOBP_CELL_PROJECTION_ASSEMBLY						GOBP_REGULATION_OF_CYTOSKELETON_ORGANIZATION								GOBP_SUPRAMOLECULAR_FIBER_ORGANIZATION				GOBP_REGULATION_OF_CELL_PROJECTION_ASSEMBLY
23242	COBL	cordon-bleu WH2 repeat protein [Source:HGNC Symbol;Acc:HGNC:22199]	GOBP_REGULATION_OF_CELLULAR_COMPONENT_BIOGENESIS	GOBP_CYTOSKELETON_ORGANIZATION		GOBP_CELL_PROJECTION_ORGANIZATION			GOBP_NEUROGENESIS			GOBP_GENERATION_OF_NEURONS		GOBP_PROTEIN_CONTAINING_COMPLEX_ORGANIZATION		GOBP_NEURON_DEVELOPMENT				GOBP_REGULATION_OF_CELL_PROJECTION_ORGANIZATION			GOBP_POSITIVE_REGULATION_OF_CELLULAR_COMPONENT_ORGANIZATION			GOBP_CELL_PROJECTION_ASSEMBLY			GOBP_CELLULAR_COMPONENT_MORPHOGENESIS											GOBP_SUPRAMOLECULAR_FIBER_ORGANIZATION			GOBP_CELL_PART_MORPHOGENESIS	GOBP_REGULATION_OF_CELL_PROJECTION_ASSEMBLY	GOBP_CELL_MORPHOGENESIS
10611	PDLIM5	PDZ and LIM domain 5 [Source:HGNC Symbol;Acc:HGNC:17468]	GOBP_REGULATION_OF_CELLULAR_COMPONENT_BIOGENESIS	GOBP_CYTOSKELETON_ORGANIZATION		GOBP_CELL_PROJECTION_ORGANIZATION			GOBP_NEUROGENESIS			GOBP_GENERATION_OF_NEURONS				GOBP_NEURON_DEVELOPMENT				GOBP_REGULATION_OF_CELL_PROJECTION_ORGANIZATION									GOBP_CELLULAR_COMPONENT_MORPHOGENESIS														GOBP_CELL_PART_MORPHOGENESIS		GOBP_CELL_MORPHOGENESIS
6709	SPTAN1	spectrin alpha, non-erythrocytic 1 [Source:HGNC Symbol;Acc:HGNC:11273]	GOBP_REGULATION_OF_CELLULAR_COMPONENT_BIOGENESIS	GOBP_CYTOSKELETON_ORGANIZATION			GOBP_REGULATION_OF_ORGANELLE_ORGANIZATION							GOBP_PROTEIN_CONTAINING_COMPLEX_ORGANIZATION					GOBP_NEGATIVE_REGULATION_OF_CELLULAR_COMPONENT_ORGANIZATION											GOBP_NEGATIVE_REGULATION_OF_ORGANELLE_ORGANIZATION		GOBP_REGULATION_OF_CYTOSKELETON_ORGANIZATION			GOBP_CELLULAR_COMPONENT_DISASSEMBLY					GOBP_SUPRAMOLECULAR_FIBER_ORGANIZATION								GOBP_PROTEIN_CONTAINING_COMPLEX_DISASSEMBLY
10049	DNAJB6	DnaJ heat shock protein family (Hsp40) member B6 [Source:HGNC Symbol;Acc:HGNC:14888]	GOBP_REGULATION_OF_CELLULAR_COMPONENT_BIOGENESIS	GOBP_CYTOSKELETON_ORGANIZATION				GOBP_CELLULAR_RESPONSE_TO_STRESS											GOBP_NEGATIVE_REGULATION_OF_CELLULAR_COMPONENT_ORGANIZATION														GOBP_REGULATION_OF_CELLULAR_RESPONSE_TO_STRESS							GOBP_SUPRAMOLECULAR_FIBER_ORGANIZATION		GOBP_REGULATION_OF_CELLULAR_LOCALIZATION				GOBP_REGULATION_OF_CATALYTIC_ACTIVITY			GOBP_PROTEOLYSIS
8100	IFT88	intraflagellar transport 88 [Source:HGNC Symbol;Acc:HGNC:20606]	GOBP_REGULATION_OF_CELLULAR_COMPONENT_BIOGENESIS		GOBP_MICROTUBULE_BASED_PROCESS	GOBP_CELL_PROJECTION_ORGANIZATION	GOBP_REGULATION_OF_ORGANELLE_ORGANIZATION		GOBP_NEUROGENESIS			GOBP_GENERATION_OF_NEURONS			GOBP_ORGANELLE_ASSEMBLY	GOBP_NEURON_DEVELOPMENT		GOBP_INTRACELLULAR_TRANSPORT		GOBP_REGULATION_OF_CELL_PROJECTION_ORGANIZATION			GOBP_POSITIVE_REGULATION_OF_CELLULAR_COMPONENT_ORGANIZATION	GOBP_REGULATION_OF_ORGANELLE_ASSEMBLY		GOBP_CELL_PROJECTION_ASSEMBLY																		GOBP_REGULATION_OF_CELL_PROJECTION_ASSEMBLY
1785	DNM2	dynamin 2 [Source:HGNC Symbol;Acc:HGNC:2974]	GOBP_REGULATION_OF_CELLULAR_COMPONENT_BIOGENESIS			GOBP_CELL_PROJECTION_ORGANIZATION	GOBP_REGULATION_OF_ORGANELLE_ORGANIZATION		GOBP_NEUROGENESIS		GOBP_CELL_CYCLE	GOBP_GENERATION_OF_NEURONS			GOBP_ORGANELLE_ASSEMBLY	GOBP_NEURON_DEVELOPMENT	GOBP_ESTABLISHMENT_OF_PROTEIN_LOCALIZATION		GOBP_NEGATIVE_REGULATION_OF_CELLULAR_COMPONENT_ORGANIZATION	GOBP_REGULATION_OF_CELL_PROJECTION_ORGANIZATION	GOBP_REGULATION_OF_TRANSPORT	GOBP_REGULATION_OF_INTRACELLULAR_SIGNAL_TRANSDUCTION	GOBP_POSITIVE_REGULATION_OF_CELLULAR_COMPONENT_ORGANIZATION	GOBP_REGULATION_OF_ORGANELLE_ASSEMBLY		GOBP_CELL_PROJECTION_ASSEMBLY		GOBP_CELL_CYCLE_PROCESS	GOBP_CELLULAR_COMPONENT_MORPHOGENESIS	GOBP_NEGATIVE_REGULATION_OF_ORGANELLE_ORGANIZATION	GOBP_VESICLE_MEDIATED_TRANSPORT										GOBP_POSITIVE_REGULATION_OF_MOLECULAR_FUNCTION		GOBP_CELL_PART_MORPHOGENESIS	GOBP_REGULATION_OF_CELL_PROJECTION_ASSEMBLY	GOBP_CELL_MORPHOGENESIS		GOBP_ORGANELLE_LOCALIZATION
7813	EVI5	ecotropic viral integration site 5 [Source:HGNC Symbol;Acc:HGNC:3501]	GOBP_REGULATION_OF_CELLULAR_COMPONENT_BIOGENESIS			GOBP_CELL_PROJECTION_ORGANIZATION	GOBP_REGULATION_OF_ORGANELLE_ORGANIZATION				GOBP_CELL_CYCLE				GOBP_ORGANELLE_ASSEMBLY			GOBP_INTRACELLULAR_TRANSPORT		GOBP_REGULATION_OF_CELL_PROJECTION_ORGANIZATION				GOBP_REGULATION_OF_ORGANELLE_ASSEMBLY		GOBP_CELL_PROJECTION_ASSEMBLY					GOBP_VESICLE_MEDIATED_TRANSPORT										GOBP_POSITIVE_REGULATION_OF_MOLECULAR_FUNCTION			GOBP_REGULATION_OF_CELL_PROJECTION_ASSEMBLY		GOBP_REGULATION_OF_CATALYTIC_ACTIVITY
79734	KCTD17	potassium channel tetramerization domain containing 17 [Source:HGNC Symbol;Acc:HGNC:25705]	GOBP_REGULATION_OF_CELLULAR_COMPONENT_BIOGENESIS			GOBP_CELL_PROJECTION_ORGANIZATION	GOBP_REGULATION_OF_ORGANELLE_ORGANIZATION							GOBP_PROTEIN_CONTAINING_COMPLEX_ORGANIZATION	GOBP_ORGANELLE_ASSEMBLY					GOBP_REGULATION_OF_CELL_PROJECTION_ORGANIZATION			GOBP_POSITIVE_REGULATION_OF_CELLULAR_COMPONENT_ORGANIZATION	GOBP_REGULATION_OF_ORGANELLE_ASSEMBLY	GOBP_MACROMOLECULE_CATABOLIC_PROCESS	GOBP_CELL_PROJECTION_ASSEMBLY												GOBP_ORGANONITROGEN_COMPOUND_CATABOLIC_PROCESS						GOBP_REGULATION_OF_CELL_PROJECTION_ASSEMBLY					GOBP_PROTEOLYSIS
10198	MPHOSPH9	M-phase phosphoprotein 9 [Source:HGNC Symbol;Acc:HGNC:7215]	GOBP_REGULATION_OF_CELLULAR_COMPONENT_BIOGENESIS			GOBP_CELL_PROJECTION_ORGANIZATION	GOBP_REGULATION_OF_ORGANELLE_ORGANIZATION								GOBP_ORGANELLE_ASSEMBLY				GOBP_NEGATIVE_REGULATION_OF_CELLULAR_COMPONENT_ORGANIZATION	GOBP_REGULATION_OF_CELL_PROJECTION_ORGANIZATION				GOBP_REGULATION_OF_ORGANELLE_ASSEMBLY		GOBP_CELL_PROJECTION_ASSEMBLY				GOBP_NEGATIVE_REGULATION_OF_ORGANELLE_ORGANIZATION														GOBP_REGULATION_OF_CELL_PROJECTION_ASSEMBLY
153090	DAB2IP	DAB2 interacting protein [Source:HGNC Symbol;Acc:HGNC:17294]	GOBP_REGULATION_OF_CELLULAR_COMPONENT_BIOGENESIS			GOBP_CELL_PROJECTION_ORGANIZATION		GOBP_CELLULAR_RESPONSE_TO_STRESS	GOBP_NEUROGENESIS		GOBP_CELL_CYCLE	GOBP_GENERATION_OF_NEURONS	GOBP_PHOSPHORYLATION	GOBP_PROTEIN_CONTAINING_COMPLEX_ORGANIZATION		GOBP_NEURON_DEVELOPMENT				GOBP_REGULATION_OF_CELL_PROJECTION_ORGANIZATION		GOBP_REGULATION_OF_INTRACELLULAR_SIGNAL_TRANSDUCTION	GOBP_POSITIVE_REGULATION_OF_CELLULAR_COMPONENT_ORGANIZATION		GOBP_MACROMOLECULE_CATABOLIC_PROCESS			GOBP_CELL_CYCLE_PROCESS	GOBP_CELLULAR_COMPONENT_MORPHOGENESIS				GOBP_REGULATION_OF_CELLULAR_RESPONSE_TO_STRESS				GOBP_REGULATION_OF_PROTEIN_MODIFICATION_PROCESS	GOBP_ORGANONITROGEN_COMPOUND_CATABOLIC_PROCESS			GOBP_POSITIVE_REGULATION_OF_MOLECULAR_FUNCTION		GOBP_CELL_PART_MORPHOGENESIS		GOBP_CELL_MORPHOGENESIS	GOBP_REGULATION_OF_CATALYTIC_ACTIVITY			GOBP_PROTEOLYSIS
4208	MEF2C	myocyte enhancer factor 2C [Source:HGNC Symbol;Acc:HGNC:6996]	GOBP_REGULATION_OF_CELLULAR_COMPONENT_BIOGENESIS			GOBP_CELL_PROJECTION_ORGANIZATION		GOBP_CELLULAR_RESPONSE_TO_STRESS	GOBP_NEUROGENESIS			GOBP_GENERATION_OF_NEURONS	GOBP_PHOSPHORYLATION			GOBP_NEURON_DEVELOPMENT					GOBP_REGULATION_OF_TRANSPORT	GOBP_REGULATION_OF_INTRACELLULAR_SIGNAL_TRANSDUCTION															GOBP_REGULATION_OF_PROTEIN_MODIFICATION_PROCESS				GOBP_POSITIVE_REGULATION_OF_MOLECULAR_FUNCTION				GOBP_CELL_MORPHOGENESIS	GOBP_REGULATION_OF_CATALYTIC_ACTIVITY
9448	MAP4K4	mitogen-activated protein kinase kinase kinase kinase 4 [Source:HGNC Symbol;Acc:HGNC:6866]	GOBP_REGULATION_OF_CELLULAR_COMPONENT_BIOGENESIS			GOBP_CELL_PROJECTION_ORGANIZATION		GOBP_CELLULAR_RESPONSE_TO_STRESS	GOBP_NEUROGENESIS			GOBP_GENERATION_OF_NEURONS	GOBP_PHOSPHORYLATION			GOBP_NEURON_DEVELOPMENT						GOBP_REGULATION_OF_INTRACELLULAR_SIGNAL_TRANSDUCTION	GOBP_POSITIVE_REGULATION_OF_CELLULAR_COMPONENT_ORGANIZATION			GOBP_CELL_PROJECTION_ASSEMBLY			GOBP_CELLULAR_COMPONENT_MORPHOGENESIS				GOBP_REGULATION_OF_CELLULAR_RESPONSE_TO_STRESS		GOBP_CELLULAR_COMPONENT_DISASSEMBLY						GOBP_POSITIVE_REGULATION_OF_MOLECULAR_FUNCTION		GOBP_CELL_PART_MORPHOGENESIS		GOBP_CELL_MORPHOGENESIS	GOBP_REGULATION_OF_CATALYTIC_ACTIVITY
5025	P2RX4	purinergic receptor P2X 4 [Source:HGNC Symbol;Acc:HGNC:8535]	GOBP_REGULATION_OF_CELLULAR_COMPONENT_BIOGENESIS			GOBP_CELL_PROJECTION_ORGANIZATION			GOBP_NEUROGENESIS											GOBP_REGULATION_OF_CELL_PROJECTION_ORGANIZATION	GOBP_REGULATION_OF_TRANSPORT	GOBP_REGULATION_OF_INTRACELLULAR_SIGNAL_TRANSDUCTION				GOBP_CELL_PROJECTION_ASSEMBLY																GOBP_REGULATION_OF_CELLULAR_LOCALIZATION		GOBP_REGULATION_OF_CELL_PROJECTION_ASSEMBLY
117177	RAB3IP	RAB3A interacting protein [Source:HGNC Symbol;Acc:HGNC:16508]	GOBP_REGULATION_OF_CELLULAR_COMPONENT_BIOGENESIS			GOBP_CELL_PROJECTION_ORGANIZATION									GOBP_ORGANELLE_ASSEMBLY		GOBP_ESTABLISHMENT_OF_PROTEIN_LOCALIZATION	GOBP_INTRACELLULAR_TRANSPORT	GOBP_NEGATIVE_REGULATION_OF_CELLULAR_COMPONENT_ORGANIZATION	GOBP_REGULATION_OF_CELL_PROJECTION_ORGANIZATION						GOBP_CELL_PROJECTION_ASSEMBLY					GOBP_VESICLE_MEDIATED_TRANSPORT													GOBP_REGULATION_OF_CELL_PROJECTION_ASSEMBLY			GOBP_ORGANELLE_LOCALIZATION
139818	DOCK11	dedicator of cytokinesis 11 [Source:HGNC Symbol;Acc:HGNC:23483]	GOBP_REGULATION_OF_CELLULAR_COMPONENT_BIOGENESIS			GOBP_CELL_PROJECTION_ORGANIZATION														GOBP_REGULATION_OF_CELL_PROJECTION_ORGANIZATION			GOBP_POSITIVE_REGULATION_OF_CELLULAR_COMPONENT_ORGANIZATION			GOBP_CELL_PROJECTION_ASSEMBLY															GOBP_POSITIVE_REGULATION_OF_MOLECULAR_FUNCTION			GOBP_REGULATION_OF_CELL_PROJECTION_ASSEMBLY		GOBP_REGULATION_OF_CATALYTIC_ACTIVITY
51750	RTEL1	regulator of telomere elongation helicase 1 [Source:HGNC Symbol;Acc:HGNC:15888]	GOBP_REGULATION_OF_CELLULAR_COMPONENT_BIOGENESIS				GOBP_REGULATION_OF_ORGANELLE_ORGANIZATION	GOBP_CELLULAR_RESPONSE_TO_STRESS			GOBP_CELL_CYCLE								GOBP_NEGATIVE_REGULATION_OF_CELLULAR_COMPONENT_ORGANIZATION				GOBP_POSITIVE_REGULATION_OF_CELLULAR_COMPONENT_ORGANIZATION				GOBP_CELLULAR_RESPONSE_TO_DNA_DAMAGE_STIMULUS	GOBP_CELL_CYCLE_PROCESS		GOBP_NEGATIVE_REGULATION_OF_ORGANELLE_ORGANIZATION			GOBP_REGULATION_OF_CELLULAR_RESPONSE_TO_STRESS			GOBP_DNA_REPAIR			GOBP_DNA_METABOLIC_PROCESS
5599	MAPK8	mitogen-activated protein kinase 8 [Source:HGNC Symbol;Acc:HGNC:6881]	GOBP_REGULATION_OF_CELLULAR_COMPONENT_BIOGENESIS				GOBP_REGULATION_OF_ORGANELLE_ORGANIZATION	GOBP_CELLULAR_RESPONSE_TO_STRESS					GOBP_PHOSPHORYLATION	GOBP_PROTEIN_CONTAINING_COMPLEX_ORGANIZATION			GOBP_ESTABLISHMENT_OF_PROTEIN_LOCALIZATION	GOBP_INTRACELLULAR_TRANSPORT			GOBP_REGULATION_OF_TRANSPORT		GOBP_POSITIVE_REGULATION_OF_CELLULAR_COMPONENT_ORGANIZATION																		GOBP_POSITIVE_REGULATION_OF_MOLECULAR_FUNCTION	GOBP_REGULATION_OF_CELLULAR_LOCALIZATION				GOBP_REGULATION_OF_CATALYTIC_ACTIVITY
7855	FZD5	frizzled class receptor 5 [Source:HGNC Symbol;Acc:HGNC:4043]	GOBP_REGULATION_OF_CELLULAR_COMPONENT_BIOGENESIS				GOBP_REGULATION_OF_ORGANELLE_ORGANIZATION		GOBP_NEUROGENESIS			GOBP_GENERATION_OF_NEURONS	GOBP_PHOSPHORYLATION				GOBP_ESTABLISHMENT_OF_PROTEIN_LOCALIZATION	GOBP_INTRACELLULAR_TRANSPORT			GOBP_REGULATION_OF_TRANSPORT	GOBP_REGULATION_OF_INTRACELLULAR_SIGNAL_TRANSDUCTION													GOBP_CELLULAR_COMPONENT_DISASSEMBLY		GOBP_REGULATION_OF_PROTEIN_MODIFICATION_PROCESS				GOBP_POSITIVE_REGULATION_OF_MOLECULAR_FUNCTION	GOBP_REGULATION_OF_CELLULAR_LOCALIZATION				GOBP_REGULATION_OF_CATALYTIC_ACTIVITY
57506	MAVS	mitochondrial antiviral signaling protein [Source:HGNC Symbol;Acc:HGNC:29233]	GOBP_REGULATION_OF_CELLULAR_COMPONENT_BIOGENESIS				GOBP_REGULATION_OF_ORGANELLE_ORGANIZATION						GOBP_PHOSPHORYLATION	GOBP_PROTEIN_CONTAINING_COMPLEX_ORGANIZATION			GOBP_ESTABLISHMENT_OF_PROTEIN_LOCALIZATION	GOBP_INTRACELLULAR_TRANSPORT			GOBP_REGULATION_OF_TRANSPORT	GOBP_REGULATION_OF_INTRACELLULAR_SIGNAL_TRANSDUCTION	GOBP_POSITIVE_REGULATION_OF_CELLULAR_COMPONENT_ORGANIZATION														GOBP_REGULATION_OF_PROTEIN_MODIFICATION_PROCESS				GOBP_POSITIVE_REGULATION_OF_MOLECULAR_FUNCTION	GOBP_REGULATION_OF_CELLULAR_LOCALIZATION
200576	PIKFYVE	phosphoinositide kinase, FYVE-type zinc finger containing [Source:HGNC Symbol;Acc:HGNC:23785]	GOBP_REGULATION_OF_CELLULAR_COMPONENT_BIOGENESIS				GOBP_REGULATION_OF_ORGANELLE_ORGANIZATION						GOBP_PHOSPHORYLATION		GOBP_ORGANELLE_ASSEMBLY		GOBP_ESTABLISHMENT_OF_PROTEIN_LOCALIZATION	GOBP_INTRACELLULAR_TRANSPORT						GOBP_REGULATION_OF_ORGANELLE_ASSEMBLY					GOBP_CELLULAR_COMPONENT_MORPHOGENESIS		GOBP_VESICLE_MEDIATED_TRANSPORT
90678	LRSAM1	leucine rich repeat and sterile alpha motif containing 1 [Source:HGNC Symbol;Acc:HGNC:25135]	GOBP_REGULATION_OF_CELLULAR_COMPONENT_BIOGENESIS				GOBP_REGULATION_OF_ORGANELLE_ORGANIZATION								GOBP_ORGANELLE_ASSEMBLY		GOBP_ESTABLISHMENT_OF_PROTEIN_LOCALIZATION		GOBP_NEGATIVE_REGULATION_OF_CELLULAR_COMPONENT_ORGANIZATION		GOBP_REGULATION_OF_TRANSPORT		GOBP_POSITIVE_REGULATION_OF_CELLULAR_COMPONENT_ORGANIZATION	GOBP_REGULATION_OF_ORGANELLE_ASSEMBLY	GOBP_MACROMOLECULE_CATABOLIC_PROCESS						GOBP_VESICLE_MEDIATED_TRANSPORT							GOBP_ORGANONITROGEN_COMPOUND_CATABOLIC_PROCESS
550643	NBDY	negative regulator of P-body association [Source:HGNC Symbol;Acc:HGNC:50713]	GOBP_REGULATION_OF_CELLULAR_COMPONENT_BIOGENESIS				GOBP_REGULATION_OF_ORGANELLE_ORGANIZATION								GOBP_ORGANELLE_ASSEMBLY				GOBP_NEGATIVE_REGULATION_OF_CELLULAR_COMPONENT_ORGANIZATION					GOBP_REGULATION_OF_ORGANELLE_ASSEMBLY	GOBP_MACROMOLECULE_CATABOLIC_PROCESS					GOBP_NEGATIVE_REGULATION_OF_ORGANELLE_ORGANIZATION
9924	PAN2	poly(A) specific ribonuclease subunit PAN2 [Source:HGNC Symbol;Acc:HGNC:20074]	GOBP_REGULATION_OF_CELLULAR_COMPONENT_BIOGENESIS				GOBP_REGULATION_OF_ORGANELLE_ORGANIZATION								GOBP_ORGANELLE_ASSEMBLY								GOBP_POSITIVE_REGULATION_OF_CELLULAR_COMPONENT_ORGANIZATION	GOBP_REGULATION_OF_ORGANELLE_ASSEMBLY	GOBP_MACROMOLECULE_CATABOLIC_PROCESS
23130	ATG2A	autophagy related 2A [Source:HGNC Symbol;Acc:HGNC:29028]	GOBP_REGULATION_OF_CELLULAR_COMPONENT_BIOGENESIS				GOBP_REGULATION_OF_ORGANELLE_ORGANIZATION								GOBP_ORGANELLE_ASSEMBLY								GOBP_POSITIVE_REGULATION_OF_CELLULAR_COMPONENT_ORGANIZATION	GOBP_REGULATION_OF_ORGANELLE_ASSEMBLY											GOBP_CELLULAR_COMPONENT_DISASSEMBLY
9641	IKBKE	inhibitor of nuclear factor kappa B kinase subunit epsilon [Source:HGNC Symbol;Acc:HGNC:14552]	GOBP_REGULATION_OF_CELLULAR_COMPONENT_BIOGENESIS					GOBP_CELLULAR_RESPONSE_TO_STRESS					GOBP_PHOSPHORYLATION	GOBP_PROTEIN_CONTAINING_COMPLEX_ORGANIZATION								GOBP_REGULATION_OF_INTRACELLULAR_SIGNAL_TRANSDUCTION			GOBP_MACROMOLECULE_CATABOLIC_PROCESS		GOBP_CELLULAR_RESPONSE_TO_DNA_DAMAGE_STIMULUS														GOBP_POSITIVE_REGULATION_OF_MOLECULAR_FUNCTION
3300	DNAJB2	DnaJ heat shock protein family (Hsp40) member B2 [Source:HGNC Symbol;Acc:HGNC:5228]	GOBP_REGULATION_OF_CELLULAR_COMPONENT_BIOGENESIS					GOBP_CELLULAR_RESPONSE_TO_STRESS											GOBP_NEGATIVE_REGULATION_OF_CELLULAR_COMPONENT_ORGANIZATION						GOBP_MACROMOLECULE_CATABOLIC_PROCESS												GOBP_REGULATION_OF_PROTEIN_MODIFICATION_PROCESS	GOBP_ORGANONITROGEN_COMPOUND_CATABOLIC_PROCESS			GOBP_POSITIVE_REGULATION_OF_MOLECULAR_FUNCTION								GOBP_PROTEOLYSIS
23176	SEPTIN8	septin 8 [Source:HGNC Symbol;Acc:HGNC:16511]	GOBP_REGULATION_OF_CELLULAR_COMPONENT_BIOGENESIS								GOBP_CELL_CYCLE			GOBP_PROTEIN_CONTAINING_COMPLEX_ORGANIZATION														GOBP_CELL_CYCLE_PROCESS			GOBP_VESICLE_MEDIATED_TRANSPORT
131870	NUDT16	nudix hydrolase 16 [Source:HGNC Symbol;Acc:HGNC:26442]	GOBP_REGULATION_OF_CELLULAR_COMPONENT_BIOGENESIS								GOBP_CELL_CYCLE														GOBP_MACROMOLECULE_CATABOLIC_PROCESS			GOBP_CELL_CYCLE_PROCESS										GOBP_ORGANONITROGEN_COMPOUND_CATABOLIC_PROCESS
147138	TMC8	transmembrane channel like 8 [Source:HGNC Symbol;Acc:HGNC:20474]	GOBP_REGULATION_OF_CELLULAR_COMPONENT_BIOGENESIS											GOBP_PROTEIN_CONTAINING_COMPLEX_ORGANIZATION					GOBP_NEGATIVE_REGULATION_OF_CELLULAR_COMPONENT_ORGANIZATION
23410	SIRT3	sirtuin 3 [Source:HGNC Symbol;Acc:HGNC:14931]	GOBP_REGULATION_OF_CELLULAR_COMPONENT_BIOGENESIS																																						GOBP_POSITIVE_REGULATION_OF_MOLECULAR_FUNCTION					GOBP_REGULATION_OF_CATALYTIC_ACTIVITY
55209	SETD5	SET domain containing 5 [Source:HGNC Symbol;Acc:HGNC:25566]	GOBP_REGULATION_OF_CELLULAR_COMPONENT_BIOGENESIS
85458	DIXDC1	DIX domain containing 1 [Source:HGNC Symbol;Acc:HGNC:23695]		GOBP_CYTOSKELETON_ORGANIZATION	GOBP_MICROTUBULE_BASED_PROCESS	GOBP_CELL_PROJECTION_ORGANIZATION	GOBP_REGULATION_OF_ORGANELLE_ORGANIZATION	GOBP_CELLULAR_RESPONSE_TO_STRESS	GOBP_NEUROGENESIS	GOBP_MICROTUBULE_CYTOSKELETON_ORGANIZATION		GOBP_GENERATION_OF_NEURONS				GOBP_NEURON_DEVELOPMENT				GOBP_REGULATION_OF_CELL_PROJECTION_ORGANIZATION		GOBP_REGULATION_OF_INTRACELLULAR_SIGNAL_TRANSDUCTION	GOBP_POSITIVE_REGULATION_OF_CELLULAR_COMPONENT_ORGANIZATION						GOBP_CELLULAR_COMPONENT_MORPHOGENESIS			GOBP_REGULATION_OF_CYTOSKELETON_ORGANIZATION	GOBP_REGULATION_OF_CELLULAR_RESPONSE_TO_STRESS	GOBP_REGULATION_OF_MICROTUBULE_BASED_PROCESS									GOBP_CELL_PART_MORPHOGENESIS		GOBP_CELL_MORPHOGENESIS
56288	PARD3	par-3 family cell polarity regulator [Source:HGNC Symbol;Acc:HGNC:16051]		GOBP_CYTOSKELETON_ORGANIZATION	GOBP_MICROTUBULE_BASED_PROCESS	GOBP_CELL_PROJECTION_ORGANIZATION			GOBP_NEUROGENESIS	GOBP_MICROTUBULE_CYTOSKELETON_ORGANIZATION	GOBP_CELL_CYCLE	GOBP_GENERATION_OF_NEURONS	GOBP_PHOSPHORYLATION	GOBP_PROTEIN_CONTAINING_COMPLEX_ORGANIZATION		GOBP_NEURON_DEVELOPMENT	GOBP_ESTABLISHMENT_OF_PROTEIN_LOCALIZATION	GOBP_INTRACELLULAR_TRANSPORT											GOBP_CELLULAR_COMPONENT_MORPHOGENESIS								GOBP_REGULATION_OF_PROTEIN_MODIFICATION_PROCESS						GOBP_CELL_PART_MORPHOGENESIS		GOBP_CELL_MORPHOGENESIS		GOBP_ORGANELLE_LOCALIZATION
51199	NIN	ninein [Source:HGNC Symbol;Acc:HGNC:14906]		GOBP_CYTOSKELETON_ORGANIZATION	GOBP_MICROTUBULE_BASED_PROCESS	GOBP_CELL_PROJECTION_ORGANIZATION			GOBP_NEUROGENESIS	GOBP_MICROTUBULE_CYTOSKELETON_ORGANIZATION	GOBP_CELL_CYCLE	GOBP_GENERATION_OF_NEURONS		GOBP_PROTEIN_CONTAINING_COMPLEX_ORGANIZATION		GOBP_NEURON_DEVELOPMENT				GOBP_REGULATION_OF_CELL_PROJECTION_ORGANIZATION			GOBP_POSITIVE_REGULATION_OF_CELLULAR_COMPONENT_ORGANIZATION					GOBP_CELL_CYCLE_PROCESS	GOBP_CELLULAR_COMPONENT_MORPHOGENESIS											GOBP_SUPRAMOLECULAR_FIBER_ORGANIZATION			GOBP_CELL_PART_MORPHOGENESIS		GOBP_CELL_MORPHOGENESIS
6905	TBCE	tubulin folding cofactor E [Source:HGNC Symbol;Acc:HGNC:11582]		GOBP_CYTOSKELETON_ORGANIZATION	GOBP_MICROTUBULE_BASED_PROCESS	GOBP_CELL_PROJECTION_ORGANIZATION			GOBP_NEUROGENESIS	GOBP_MICROTUBULE_CYTOSKELETON_ORGANIZATION	GOBP_CELL_CYCLE	GOBP_GENERATION_OF_NEURONS		GOBP_PROTEIN_CONTAINING_COMPLEX_ORGANIZATION		GOBP_NEURON_DEVELOPMENT												GOBP_CELL_CYCLE_PROCESS	GOBP_CELLULAR_COMPONENT_MORPHOGENESIS														GOBP_CELL_PART_MORPHOGENESIS		GOBP_CELL_MORPHOGENESIS
5108	PCM1	pericentriolar material 1 [Source:HGNC Symbol;Acc:HGNC:8727]		GOBP_CYTOSKELETON_ORGANIZATION	GOBP_MICROTUBULE_BASED_PROCESS	GOBP_CELL_PROJECTION_ORGANIZATION			GOBP_NEUROGENESIS	GOBP_MICROTUBULE_CYTOSKELETON_ORGANIZATION	GOBP_CELL_CYCLE	GOBP_GENERATION_OF_NEURONS			GOBP_ORGANELLE_ASSEMBLY		GOBP_ESTABLISHMENT_OF_PROTEIN_LOCALIZATION	GOBP_INTRACELLULAR_TRANSPORT			GOBP_REGULATION_OF_TRANSPORT					GOBP_CELL_PROJECTION_ASSEMBLY		GOBP_CELL_CYCLE_PROCESS												GOBP_SUPRAMOLECULAR_FIBER_ORGANIZATION		GOBP_REGULATION_OF_CELLULAR_LOCALIZATION					GOBP_ORGANELLE_LOCALIZATION
80128	TRIM46	tripartite motif containing 46 [Source:HGNC Symbol;Acc:HGNC:19019]		GOBP_CYTOSKELETON_ORGANIZATION	GOBP_MICROTUBULE_BASED_PROCESS	GOBP_CELL_PROJECTION_ORGANIZATION			GOBP_NEUROGENESIS	GOBP_MICROTUBULE_CYTOSKELETON_ORGANIZATION		GOBP_GENERATION_OF_NEURONS				GOBP_NEURON_DEVELOPMENT		GOBP_INTRACELLULAR_TRANSPORT	GOBP_NEGATIVE_REGULATION_OF_CELLULAR_COMPONENT_ORGANIZATION	GOBP_REGULATION_OF_CELL_PROJECTION_ORGANIZATION	GOBP_REGULATION_OF_TRANSPORT								GOBP_CELLULAR_COMPONENT_MORPHOGENESIS					GOBP_REGULATION_OF_MICROTUBULE_BASED_PROCESS								GOBP_REGULATION_OF_CELLULAR_LOCALIZATION	GOBP_CELL_PART_MORPHOGENESIS		GOBP_CELL_MORPHOGENESIS		GOBP_ORGANELLE_LOCALIZATION
11127	KIF3A	kinesin family member 3A [Source:HGNC Symbol;Acc:HGNC:6319]		GOBP_CYTOSKELETON_ORGANIZATION	GOBP_MICROTUBULE_BASED_PROCESS	GOBP_CELL_PROJECTION_ORGANIZATION				GOBP_MICROTUBULE_CYTOSKELETON_ORGANIZATION	GOBP_CELL_CYCLE				GOBP_ORGANELLE_ASSEMBLY		GOBP_ESTABLISHMENT_OF_PROTEIN_LOCALIZATION	GOBP_INTRACELLULAR_TRANSPORT								GOBP_CELL_PROJECTION_ASSEMBLY		GOBP_CELL_CYCLE_PROCESS																			GOBP_ORGANELLE_LOCALIZATION
22995	CEP152	centrosomal protein 152 [Source:HGNC Symbol;Acc:HGNC:29298]		GOBP_CYTOSKELETON_ORGANIZATION	GOBP_MICROTUBULE_BASED_PROCESS	GOBP_CELL_PROJECTION_ORGANIZATION				GOBP_MICROTUBULE_CYTOSKELETON_ORGANIZATION	GOBP_CELL_CYCLE				GOBP_ORGANELLE_ASSEMBLY													GOBP_CELL_CYCLE_PROCESS
54970	TTC12	tetratricopeptide repeat domain 12 [Source:HGNC Symbol;Acc:HGNC:23700]		GOBP_CYTOSKELETON_ORGANIZATION	GOBP_MICROTUBULE_BASED_PROCESS	GOBP_CELL_PROJECTION_ORGANIZATION				GOBP_MICROTUBULE_CYTOSKELETON_ORGANIZATION				GOBP_PROTEIN_CONTAINING_COMPLEX_ORGANIZATION	GOBP_ORGANELLE_ASSEMBLY											GOBP_CELL_PROJECTION_ASSEMBLY
6674	SPAG1	sperm associated antigen 1 [Source:HGNC Symbol;Acc:HGNC:11212]		GOBP_CYTOSKELETON_ORGANIZATION	GOBP_MICROTUBULE_BASED_PROCESS	GOBP_CELL_PROJECTION_ORGANIZATION				GOBP_MICROTUBULE_CYTOSKELETON_ORGANIZATION				GOBP_PROTEIN_CONTAINING_COMPLEX_ORGANIZATION	GOBP_ORGANELLE_ASSEMBLY											GOBP_CELL_PROJECTION_ASSEMBLY
546	ATRX	ATRX chromatin remodeler [Source:HGNC Symbol;Acc:HGNC:886]		GOBP_CYTOSKELETON_ORGANIZATION	GOBP_MICROTUBULE_BASED_PROCESS		GOBP_REGULATION_OF_ORGANELLE_ORGANIZATION	GOBP_CELLULAR_RESPONSE_TO_STRESS		GOBP_MICROTUBULE_CYTOSKELETON_ORGANIZATION	GOBP_CELL_CYCLE			GOBP_PROTEIN_CONTAINING_COMPLEX_ORGANIZATION					GOBP_NEGATIVE_REGULATION_OF_CELLULAR_COMPONENT_ORGANIZATION				GOBP_POSITIVE_REGULATION_OF_CELLULAR_COMPONENT_ORGANIZATION				GOBP_CELLULAR_RESPONSE_TO_DNA_DAMAGE_STIMULUS	GOBP_CELL_CYCLE_PROCESS		GOBP_NEGATIVE_REGULATION_OF_ORGANELLE_ORGANIZATION						GOBP_DNA_REPAIR			GOBP_DNA_METABOLIC_PROCESS
10634	GAS2L1	growth arrest specific 2 like 1 [Source:HGNC Symbol;Acc:HGNC:16955]		GOBP_CYTOSKELETON_ORGANIZATION	GOBP_MICROTUBULE_BASED_PROCESS		GOBP_REGULATION_OF_ORGANELLE_ORGANIZATION	GOBP_CELLULAR_RESPONSE_TO_STRESS		GOBP_MICROTUBULE_CYTOSKELETON_ORGANIZATION																						GOBP_REGULATION_OF_CYTOSKELETON_ORGANIZATION		GOBP_REGULATION_OF_MICROTUBULE_BASED_PROCESS						GOBP_SUPRAMOLECULAR_FIBER_ORGANIZATION
5310	PKD1	polycystin 1, transient receptor potential channel interacting [Source:HGNC Symbol;Acc:HGNC:9008]		GOBP_CYTOSKELETON_ORGANIZATION	GOBP_MICROTUBULE_BASED_PROCESS		GOBP_REGULATION_OF_ORGANELLE_ORGANIZATION			GOBP_MICROTUBULE_CYTOSKELETON_ORGANIZATION	GOBP_CELL_CYCLE		GOBP_PHOSPHORYLATION	GOBP_PROTEIN_CONTAINING_COMPLEX_ORGANIZATION			GOBP_ESTABLISHMENT_OF_PROTEIN_LOCALIZATION	GOBP_INTRACELLULAR_TRANSPORT							GOBP_MACROMOLECULE_CATABOLIC_PROCESS			GOBP_CELL_CYCLE_PROCESS				GOBP_REGULATION_OF_CYTOSKELETON_ORGANIZATION		GOBP_REGULATION_OF_MICROTUBULE_BASED_PROCESS			GOBP_REGULATION_OF_PROTEIN_MODIFICATION_PROCESS	GOBP_ORGANONITROGEN_COMPOUND_CATABOLIC_PROCESS			GOBP_POSITIVE_REGULATION_OF_MOLECULAR_FUNCTION					GOBP_REGULATION_OF_CATALYTIC_ACTIVITY			GOBP_PROTEOLYSIS
338657	CENATAC	centrosomal AT-AC splicing factor [Source:HGNC Symbol;Acc:HGNC:30460]		GOBP_CYTOSKELETON_ORGANIZATION	GOBP_MICROTUBULE_BASED_PROCESS		GOBP_REGULATION_OF_ORGANELLE_ORGANIZATION			GOBP_MICROTUBULE_CYTOSKELETON_ORGANIZATION	GOBP_CELL_CYCLE								GOBP_NEGATIVE_REGULATION_OF_CELLULAR_COMPONENT_ORGANIZATION						GOBP_MACROMOLECULE_CATABOLIC_PROCESS			GOBP_CELL_CYCLE_PROCESS		GOBP_NEGATIVE_REGULATION_OF_ORGANELLE_ORGANIZATION		GOBP_REGULATION_OF_CYTOSKELETON_ORGANIZATION		GOBP_REGULATION_OF_MICROTUBULE_BASED_PROCESS				GOBP_ORGANONITROGEN_COMPOUND_CATABOLIC_PROCESS
10636	RGS14	regulator of G protein signaling 14 [Source:HGNC Symbol;Acc:HGNC:9996]		GOBP_CYTOSKELETON_ORGANIZATION	GOBP_MICROTUBULE_BASED_PROCESS			GOBP_CELLULAR_RESPONSE_TO_STRESS	GOBP_NEUROGENESIS	GOBP_MICROTUBULE_CYTOSKELETON_ORGANIZATION	GOBP_CELL_CYCLE		GOBP_PHOSPHORYLATION					GOBP_INTRACELLULAR_TRANSPORT				GOBP_REGULATION_OF_INTRACELLULAR_SIGNAL_TRANSDUCTION						GOBP_CELL_CYCLE_PROCESS									GOBP_REGULATION_OF_PROTEIN_MODIFICATION_PROCESS				GOBP_POSITIVE_REGULATION_OF_MOLECULAR_FUNCTION					GOBP_REGULATION_OF_CATALYTIC_ACTIVITY
9611	NCOR1	nuclear receptor corepressor 1 [Source:HGNC Symbol;Acc:HGNC:7672]		GOBP_CYTOSKELETON_ORGANIZATION	GOBP_MICROTUBULE_BASED_PROCESS			GOBP_CELLULAR_RESPONSE_TO_STRESS		GOBP_MICROTUBULE_CYTOSKELETON_ORGANIZATION	GOBP_CELL_CYCLE		GOBP_PHOSPHORYLATION		GOBP_ORGANELLE_ASSEMBLY							GOBP_REGULATION_OF_INTRACELLULAR_SIGNAL_TRANSDUCTION						GOBP_CELL_CYCLE_PROCESS					GOBP_REGULATION_OF_CELLULAR_RESPONSE_TO_STRESS
284403	WDR62	WD repeat domain 62 [Source:HGNC Symbol;Acc:HGNC:24502]		GOBP_CYTOSKELETON_ORGANIZATION	GOBP_MICROTUBULE_BASED_PROCESS				GOBP_NEUROGENESIS	GOBP_MICROTUBULE_CYTOSKELETON_ORGANIZATION	GOBP_CELL_CYCLE	GOBP_GENERATION_OF_NEURONS			GOBP_ORGANELLE_ASSEMBLY													GOBP_CELL_CYCLE_PROCESS						GOBP_REGULATION_OF_MICROTUBULE_BASED_PROCESS
10735	STAG2	stromal antigen 2 [Source:HGNC Symbol;Acc:HGNC:11355]		GOBP_CYTOSKELETON_ORGANIZATION	GOBP_MICROTUBULE_BASED_PROCESS					GOBP_MICROTUBULE_CYTOSKELETON_ORGANIZATION	GOBP_CELL_CYCLE				GOBP_ORGANELLE_ASSEMBLY													GOBP_CELL_CYCLE_PROCESS
51115	RMDN1	regulator of microtubule dynamics 1 [Source:HGNC Symbol;Acc:HGNC:24285]		GOBP_CYTOSKELETON_ORGANIZATION	GOBP_MICROTUBULE_BASED_PROCESS					GOBP_MICROTUBULE_CYTOSKELETON_ORGANIZATION	GOBP_CELL_CYCLE																	GOBP_CELL_CYCLE_PROCESS																			GOBP_ORGANELLE_LOCALIZATION
27436	EML4	EMAP like 4 [Source:HGNC Symbol;Acc:HGNC:1316]		GOBP_CYTOSKELETON_ORGANIZATION	GOBP_MICROTUBULE_BASED_PROCESS					GOBP_MICROTUBULE_CYTOSKELETON_ORGANIZATION	GOBP_CELL_CYCLE																	GOBP_CELL_CYCLE_PROCESS																			GOBP_ORGANELLE_LOCALIZATION
1107	CHD3	chromodomain helicase DNA binding protein 3 [Source:HGNC Symbol;Acc:HGNC:1918]		GOBP_CYTOSKELETON_ORGANIZATION	GOBP_MICROTUBULE_BASED_PROCESS					GOBP_MICROTUBULE_CYTOSKELETON_ORGANIZATION	GOBP_CELL_CYCLE																	GOBP_CELL_CYCLE_PROCESS
57701	NCKAP5L	NCK associated protein 5 like [Source:HGNC Symbol;Acc:HGNC:29321]		GOBP_CYTOSKELETON_ORGANIZATION	GOBP_MICROTUBULE_BASED_PROCESS					GOBP_MICROTUBULE_CYTOSKELETON_ORGANIZATION				GOBP_PROTEIN_CONTAINING_COMPLEX_ORGANIZATION																					GOBP_CELLULAR_COMPONENT_DISASSEMBLY					GOBP_SUPRAMOLECULAR_FIBER_ORGANIZATION								GOBP_PROTEIN_CONTAINING_COMPLEX_DISASSEMBLY
83473	KATNAL2	katanin catalytic subunit A1 like 2 [Source:HGNC Symbol;Acc:HGNC:25387]		GOBP_CYTOSKELETON_ORGANIZATION	GOBP_MICROTUBULE_BASED_PROCESS					GOBP_MICROTUBULE_CYTOSKELETON_ORGANIZATION																														GOBP_SUPRAMOLECULAR_FIBER_ORGANIZATION
55607	PPP1R9A	protein phosphatase 1 regulatory subunit 9A [Source:HGNC Symbol;Acc:HGNC:14946]		GOBP_CYTOSKELETON_ORGANIZATION		GOBP_CELL_PROJECTION_ORGANIZATION			GOBP_NEUROGENESIS			GOBP_GENERATION_OF_NEURONS				GOBP_NEURON_DEVELOPMENT																								GOBP_SUPRAMOLECULAR_FIBER_ORGANIZATION
11113	CIT	citron rho-interacting serine/threonine kinase [Source:HGNC Symbol;Acc:HGNC:1985]		GOBP_CYTOSKELETON_ORGANIZATION			GOBP_REGULATION_OF_ORGANELLE_ORGANIZATION		GOBP_NEUROGENESIS		GOBP_CELL_CYCLE	GOBP_GENERATION_OF_NEURONS										GOBP_REGULATION_OF_INTRACELLULAR_SIGNAL_TRANSDUCTION						GOBP_CELL_CYCLE_PROCESS				GOBP_REGULATION_OF_CYTOSKELETON_ORGANIZATION								GOBP_SUPRAMOLECULAR_FIBER_ORGANIZATION
4644	MYO5A	myosin VA [Source:HGNC Symbol;Acc:HGNC:7602]		GOBP_CYTOSKELETON_ORGANIZATION			GOBP_REGULATION_OF_ORGANELLE_ORGANIZATION										GOBP_ESTABLISHMENT_OF_PROTEIN_LOCALIZATION	GOBP_INTRACELLULAR_TRANSPORT													GOBP_VESICLE_MEDIATED_TRANSPORT									GOBP_SUPRAMOLECULAR_FIBER_ORGANIZATION							GOBP_ORGANELLE_LOCALIZATION
57553	MICAL3	microtubule associated monooxygenase, calponin and LIM domain containing 3 [Source:HGNC Symbol;Acc:HGNC:24694]		GOBP_CYTOSKELETON_ORGANIZATION							GOBP_CELL_CYCLE			GOBP_PROTEIN_CONTAINING_COMPLEX_ORGANIZATION																	GOBP_VESICLE_MEDIATED_TRANSPORT				GOBP_CELLULAR_COMPONENT_DISASSEMBLY					GOBP_SUPRAMOLECULAR_FIBER_ORGANIZATION								GOBP_PROTEIN_CONTAINING_COMPLEX_DISASSEMBLY
2037	EPB41L2	erythrocyte membrane protein band 4.1 like 2 [Source:HGNC Symbol;Acc:HGNC:3379]		GOBP_CYTOSKELETON_ORGANIZATION							GOBP_CELL_CYCLE																															GOBP_REGULATION_OF_CELLULAR_LOCALIZATION
64780	MICAL1	microtubule associated monooxygenase, calponin and LIM domain containing 1 [Source:HGNC Symbol;Acc:HGNC:20619]		GOBP_CYTOSKELETON_ORGANIZATION									GOBP_PHOSPHORYLATION	GOBP_PROTEIN_CONTAINING_COMPLEX_ORGANIZATION							GOBP_REGULATION_OF_TRANSPORT										GOBP_VESICLE_MEDIATED_TRANSPORT				GOBP_CELLULAR_COMPONENT_DISASSEMBLY		GOBP_REGULATION_OF_PROTEIN_MODIFICATION_PROCESS			GOBP_SUPRAMOLECULAR_FIBER_ORGANIZATION						GOBP_REGULATION_OF_CATALYTIC_ACTIVITY		GOBP_PROTEIN_CONTAINING_COMPLEX_DISASSEMBLY	GOBP_PROTEOLYSIS
6464	SHC1	SHC adaptor protein 1 [Source:HGNC Symbol;Acc:HGNC:10840]		GOBP_CYTOSKELETON_ORGANIZATION									GOBP_PHOSPHORYLATION									GOBP_REGULATION_OF_INTRACELLULAR_SIGNAL_TRANSDUCTION															GOBP_REGULATION_OF_PROTEIN_MODIFICATION_PROCESS									GOBP_REGULATION_OF_CATALYTIC_ACTIVITY
3267	AGFG1	ArfGAP with FG repeats 1 [Source:HGNC Symbol;Acc:HGNC:5175]		GOBP_CYTOSKELETON_ORGANIZATION											GOBP_ORGANELLE_ASSEMBLY			GOBP_INTRACELLULAR_TRANSPORT											GOBP_CELLULAR_COMPONENT_MORPHOGENESIS											GOBP_SUPRAMOLECULAR_FIBER_ORGANIZATION
5338	PLD2	phospholipase D2 [Source:HGNC Symbol;Acc:HGNC:9068]		GOBP_CYTOSKELETON_ORGANIZATION																	GOBP_REGULATION_OF_TRANSPORT										GOBP_VESICLE_MEDIATED_TRANSPORT
10580	SORBS1	sorbin and SH3 domain containing 1 [Source:HGNC Symbol;Acc:HGNC:14565]		GOBP_CYTOSKELETON_ORGANIZATION																	GOBP_REGULATION_OF_TRANSPORT																			GOBP_SUPRAMOLECULAR_FIBER_ORGANIZATION		GOBP_REGULATION_OF_CELLULAR_LOCALIZATION
9826	ARHGEF11	Rho guanine nucleotide exchange factor 11 [Source:HGNC Symbol;Acc:HGNC:14580]		GOBP_CYTOSKELETON_ORGANIZATION																		GOBP_REGULATION_OF_INTRACELLULAR_SIGNAL_TRANSDUCTION
114793	FMNL2	formin like 2 [Source:HGNC Symbol;Acc:HGNC:18267]		GOBP_CYTOSKELETON_ORGANIZATION																																									GOBP_CELL_MORPHOGENESIS
11215	AKAP11	A-kinase anchoring protein 11 [Source:HGNC Symbol;Acc:HGNC:369]		GOBP_CYTOSKELETON_ORGANIZATION
8470	SORBS2	sorbin and SH3 domain containing 2 [Source:HGNC Symbol;Acc:HGNC:24098]		GOBP_CYTOSKELETON_ORGANIZATION
8139	GAN	gigaxonin [Source:HGNC Symbol;Acc:HGNC:4137]		GOBP_CYTOSKELETON_ORGANIZATION
84859	LRCH3	leucine rich repeats and calponin homology domain containing 3 [Source:HGNC Symbol;Acc:HGNC:28637]		GOBP_CYTOSKELETON_ORGANIZATION
388552	BLOC1S3	biogenesis of lysosomal organelles complex 1 subunit 3 [Source:HGNC Symbol;Acc:HGNC:20914]			GOBP_MICROTUBULE_BASED_PROCESS	GOBP_CELL_PROJECTION_ORGANIZATION			GOBP_NEUROGENESIS			GOBP_GENERATION_OF_NEURONS				GOBP_NEURON_DEVELOPMENT	GOBP_ESTABLISHMENT_OF_PROTEIN_LOCALIZATION	GOBP_INTRACELLULAR_TRANSPORT																													GOBP_ORGANELLE_LOCALIZATION
5991	RFX3	regulatory factor X3 [Source:HGNC Symbol;Acc:HGNC:9984]			GOBP_MICROTUBULE_BASED_PROCESS	GOBP_CELL_PROJECTION_ORGANIZATION									GOBP_ORGANELLE_ASSEMBLY		GOBP_ESTABLISHMENT_OF_PROTEIN_LOCALIZATION				GOBP_REGULATION_OF_TRANSPORT					GOBP_CELL_PROJECTION_ASSEMBLY																GOBP_REGULATION_OF_CELLULAR_LOCALIZATION
22906	TRAK1	trafficking kinesin protein 1 [Source:HGNC Symbol;Acc:HGNC:29947]			GOBP_MICROTUBULE_BASED_PROCESS				GOBP_NEUROGENESIS								GOBP_ESTABLISHMENT_OF_PROTEIN_LOCALIZATION	GOBP_INTRACELLULAR_TRANSPORT													GOBP_VESICLE_MEDIATED_TRANSPORT																GOBP_ORGANELLE_LOCALIZATION
5189	PEX1	peroxisomal biogenesis factor 1 [Source:HGNC Symbol;Acc:HGNC:8850]			GOBP_MICROTUBULE_BASED_PROCESS												GOBP_ESTABLISHMENT_OF_PROTEIN_LOCALIZATION	GOBP_INTRACELLULAR_TRANSPORT																													GOBP_ORGANELLE_LOCALIZATION
3895	KTN1	kinectin 1 [Source:HGNC Symbol;Acc:HGNC:6467]			GOBP_MICROTUBULE_BASED_PROCESS												GOBP_ESTABLISHMENT_OF_PROTEIN_LOCALIZATION
23095	KIF1B	kinesin family member 1B [Source:HGNC Symbol;Acc:HGNC:16636]			GOBP_MICROTUBULE_BASED_PROCESS													GOBP_INTRACELLULAR_TRANSPORT													GOBP_VESICLE_MEDIATED_TRANSPORT
117155	CATSPER2	cation channel sperm associated 2 [Source:HGNC Symbol;Acc:HGNC:18810]			GOBP_MICROTUBULE_BASED_PROCESS																GOBP_REGULATION_OF_TRANSPORT
53340	SPA17	sperm autoantigenic protein 17 [Source:HGNC Symbol;Acc:HGNC:11210]			GOBP_MICROTUBULE_BASED_PROCESS
23247	KATNIP	katanin interacting protein [Source:HGNC Symbol;Acc:HGNC:29068]			GOBP_MICROTUBULE_BASED_PROCESS
55605	KIF21A	kinesin family member 21A [Source:HGNC Symbol;Acc:HGNC:19349]			GOBP_MICROTUBULE_BASED_PROCESS
3643	INSR	insulin receptor [Source:HGNC Symbol;Acc:HGNC:6091]				GOBP_CELL_PROJECTION_ORGANIZATION	GOBP_REGULATION_OF_ORGANELLE_ORGANIZATION				GOBP_CELL_CYCLE		GOBP_PHOSPHORYLATION	GOBP_PROTEIN_CONTAINING_COMPLEX_ORGANIZATION							GOBP_REGULATION_OF_TRANSPORT	GOBP_REGULATION_OF_INTRACELLULAR_SIGNAL_TRANSDUCTION	GOBP_POSITIVE_REGULATION_OF_CELLULAR_COMPONENT_ORGANIZATION					GOBP_CELL_CYCLE_PROCESS			GOBP_VESICLE_MEDIATED_TRANSPORT				GOBP_CELLULAR_COMPONENT_DISASSEMBLY		GOBP_REGULATION_OF_PROTEIN_MODIFICATION_PROCESS				GOBP_POSITIVE_REGULATION_OF_MOLECULAR_FUNCTION					GOBP_REGULATION_OF_CATALYTIC_ACTIVITY		GOBP_PROTEIN_CONTAINING_COMPLEX_DISASSEMBLY
25970	SH2B1	SH2B adaptor protein 1 [Source:HGNC Symbol;Acc:HGNC:30417]				GOBP_CELL_PROJECTION_ORGANIZATION	GOBP_REGULATION_OF_ORGANELLE_ORGANIZATION				GOBP_CELL_CYCLE											GOBP_REGULATION_OF_INTRACELLULAR_SIGNAL_TRANSDUCTION	GOBP_POSITIVE_REGULATION_OF_CELLULAR_COMPONENT_ORGANIZATION			GOBP_CELL_PROJECTION_ASSEMBLY		GOBP_CELL_CYCLE_PROCESS											GOBP_DNA_METABOLIC_PROCESS
3480	IGF1R	insulin like growth factor 1 receptor [Source:HGNC Symbol;Acc:HGNC:5465]				GOBP_CELL_PROJECTION_ORGANIZATION		GOBP_CELLULAR_RESPONSE_TO_STRESS	GOBP_NEUROGENESIS		GOBP_CELL_CYCLE	GOBP_GENERATION_OF_NEURONS	GOBP_PHOSPHORYLATION	GOBP_PROTEIN_CONTAINING_COMPLEX_ORGANIZATION		GOBP_NEURON_DEVELOPMENT				GOBP_REGULATION_OF_CELL_PROJECTION_ORGANIZATION		GOBP_REGULATION_OF_INTRACELLULAR_SIGNAL_TRANSDUCTION	GOBP_POSITIVE_REGULATION_OF_CELLULAR_COMPONENT_ORGANIZATION					GOBP_CELL_CYCLE_PROCESS	GOBP_CELLULAR_COMPONENT_MORPHOGENESIS		GOBP_VESICLE_MEDIATED_TRANSPORT		GOBP_REGULATION_OF_CELLULAR_RESPONSE_TO_STRESS		GOBP_CELLULAR_COMPONENT_DISASSEMBLY				GOBP_DNA_METABOLIC_PROCESS		GOBP_POSITIVE_REGULATION_OF_MOLECULAR_FUNCTION		GOBP_CELL_PART_MORPHOGENESIS		GOBP_CELL_MORPHOGENESIS	GOBP_REGULATION_OF_CATALYTIC_ACTIVITY		GOBP_PROTEIN_CONTAINING_COMPLEX_DISASSEMBLY
440275	EIF2AK4	eukaryotic translation initiation factor 2 alpha kinase 4 [Source:HGNC Symbol;Acc:HGNC:19687]				GOBP_CELL_PROJECTION_ORGANIZATION		GOBP_CELLULAR_RESPONSE_TO_STRESS	GOBP_NEUROGENESIS		GOBP_CELL_CYCLE	GOBP_GENERATION_OF_NEURONS	GOBP_PHOSPHORYLATION			GOBP_NEURON_DEVELOPMENT											GOBP_CELLULAR_RESPONSE_TO_DNA_DAMAGE_STIMULUS	GOBP_CELL_CYCLE_PROCESS	GOBP_CELLULAR_COMPONENT_MORPHOGENESIS								GOBP_REGULATION_OF_PROTEIN_MODIFICATION_PROCESS						GOBP_CELL_PART_MORPHOGENESIS		GOBP_CELL_MORPHOGENESIS
177	AGER	advanced glycosylation end-product specific receptor [Source:HGNC Symbol;Acc:HGNC:320]				GOBP_CELL_PROJECTION_ORGANIZATION		GOBP_CELLULAR_RESPONSE_TO_STRESS	GOBP_NEUROGENESIS			GOBP_GENERATION_OF_NEURONS	GOBP_PHOSPHORYLATION			GOBP_NEURON_DEVELOPMENT						GOBP_REGULATION_OF_INTRACELLULAR_SIGNAL_TRANSDUCTION									GOBP_VESICLE_MEDIATED_TRANSPORT		GOBP_REGULATION_OF_CELLULAR_RESPONSE_TO_STRESS				GOBP_REGULATION_OF_PROTEIN_MODIFICATION_PROCESS				GOBP_POSITIVE_REGULATION_OF_MOLECULAR_FUNCTION					GOBP_REGULATION_OF_CATALYTIC_ACTIVITY			GOBP_PROTEOLYSIS
9860	LRIG2	leucine rich repeats and immunoglobulin like domains 2 [Source:HGNC Symbol;Acc:HGNC:20889]				GOBP_CELL_PROJECTION_ORGANIZATION		GOBP_CELLULAR_RESPONSE_TO_STRESS	GOBP_NEUROGENESIS			GOBP_GENERATION_OF_NEURONS				GOBP_NEURON_DEVELOPMENT			GOBP_NEGATIVE_REGULATION_OF_CELLULAR_COMPONENT_ORGANIZATION	GOBP_REGULATION_OF_CELL_PROJECTION_ORGANIZATION					GOBP_MACROMOLECULE_CATABOLIC_PROCESS								GOBP_REGULATION_OF_CELLULAR_RESPONSE_TO_STRESS					GOBP_ORGANONITROGEN_COMPOUND_CATABOLIC_PROCESS				GOBP_REGULATION_OF_CELLULAR_LOCALIZATION							GOBP_PROTEOLYSIS
4548	MTR	5-methyltetrahydrofolate-homocysteine methyltransferase [Source:HGNC Symbol;Acc:HGNC:7468]				GOBP_CELL_PROJECTION_ORGANIZATION		GOBP_CELLULAR_RESPONSE_TO_STRESS	GOBP_NEUROGENESIS			GOBP_GENERATION_OF_NEURONS				GOBP_NEURON_DEVELOPMENT
7074	TIAM1	TIAM Rac1 associated GEF 1 [Source:HGNC Symbol;Acc:HGNC:11805]				GOBP_CELL_PROJECTION_ORGANIZATION			GOBP_NEUROGENESIS			GOBP_GENERATION_OF_NEURONS		GOBP_PROTEIN_CONTAINING_COMPLEX_ORGANIZATION		GOBP_NEURON_DEVELOPMENT				GOBP_REGULATION_OF_CELL_PROJECTION_ORGANIZATION		GOBP_REGULATION_OF_INTRACELLULAR_SIGNAL_TRANSDUCTION	GOBP_POSITIVE_REGULATION_OF_CELLULAR_COMPONENT_ORGANIZATION						GOBP_CELLULAR_COMPONENT_MORPHOGENESIS												GOBP_POSITIVE_REGULATION_OF_MOLECULAR_FUNCTION		GOBP_CELL_PART_MORPHOGENESIS		GOBP_CELL_MORPHOGENESIS	GOBP_REGULATION_OF_CATALYTIC_ACTIVITY
23373	CRTC1	CREB regulated transcription coactivator 1 [Source:HGNC Symbol;Acc:HGNC:16062]				GOBP_CELL_PROJECTION_ORGANIZATION			GOBP_NEUROGENESIS			GOBP_GENERATION_OF_NEURONS		GOBP_PROTEIN_CONTAINING_COMPLEX_ORGANIZATION		GOBP_NEURON_DEVELOPMENT				GOBP_REGULATION_OF_CELL_PROJECTION_ORGANIZATION			GOBP_POSITIVE_REGULATION_OF_CELLULAR_COMPONENT_ORGANIZATION																		GOBP_POSITIVE_REGULATION_OF_MOLECULAR_FUNCTION
55773	TBC1D23	TBC1 domain family member 23 [Source:HGNC Symbol;Acc:HGNC:25622]				GOBP_CELL_PROJECTION_ORGANIZATION			GOBP_NEUROGENESIS			GOBP_GENERATION_OF_NEURONS				GOBP_NEURON_DEVELOPMENT		GOBP_INTRACELLULAR_TRANSPORT													GOBP_VESICLE_MEDIATED_TRANSPORT																GOBP_ORGANELLE_LOCALIZATION
80031	SEMA6D	semaphorin 6D [Source:HGNC Symbol;Acc:HGNC:16770]				GOBP_CELL_PROJECTION_ORGANIZATION			GOBP_NEUROGENESIS			GOBP_GENERATION_OF_NEURONS				GOBP_NEURON_DEVELOPMENT			GOBP_NEGATIVE_REGULATION_OF_CELLULAR_COMPONENT_ORGANIZATION	GOBP_REGULATION_OF_CELL_PROJECTION_ORGANIZATION									GOBP_CELLULAR_COMPONENT_MORPHOGENESIS														GOBP_CELL_PART_MORPHOGENESIS		GOBP_CELL_MORPHOGENESIS
4649	MYO9A	myosin IXA [Source:HGNC Symbol;Acc:HGNC:7608]				GOBP_CELL_PROJECTION_ORGANIZATION			GOBP_NEUROGENESIS			GOBP_GENERATION_OF_NEURONS				GOBP_NEURON_DEVELOPMENT				GOBP_REGULATION_OF_CELL_PROJECTION_ORGANIZATION		GOBP_REGULATION_OF_INTRACELLULAR_SIGNAL_TRANSDUCTION							GOBP_CELLULAR_COMPONENT_MORPHOGENESIS												GOBP_POSITIVE_REGULATION_OF_MOLECULAR_FUNCTION		GOBP_CELL_PART_MORPHOGENESIS		GOBP_CELL_MORPHOGENESIS	GOBP_REGULATION_OF_CATALYTIC_ACTIVITY
57498	KIDINS220	kinase D interacting substrate 220 [Source:HGNC Symbol;Acc:HGNC:29508]				GOBP_CELL_PROJECTION_ORGANIZATION			GOBP_NEUROGENESIS			GOBP_GENERATION_OF_NEURONS				GOBP_NEURON_DEVELOPMENT				GOBP_REGULATION_OF_CELL_PROJECTION_ORGANIZATION			GOBP_POSITIVE_REGULATION_OF_CELLULAR_COMPONENT_ORGANIZATION						GOBP_CELLULAR_COMPONENT_MORPHOGENESIS														GOBP_CELL_PART_MORPHOGENESIS		GOBP_CELL_MORPHOGENESIS
219699	UNC5B	unc-5 netrin receptor B [Source:HGNC Symbol;Acc:HGNC:12568]				GOBP_CELL_PROJECTION_ORGANIZATION			GOBP_NEUROGENESIS			GOBP_GENERATION_OF_NEURONS				GOBP_NEURON_DEVELOPMENT						GOBP_REGULATION_OF_INTRACELLULAR_SIGNAL_TRANSDUCTION							GOBP_CELLULAR_COMPONENT_MORPHOGENESIS														GOBP_CELL_PART_MORPHOGENESIS		GOBP_CELL_MORPHOGENESIS
55701	ARHGEF40	Rho guanine nucleotide exchange factor 40 [Source:HGNC Symbol;Acc:HGNC:25516]				GOBP_CELL_PROJECTION_ORGANIZATION			GOBP_NEUROGENESIS			GOBP_GENERATION_OF_NEURONS				GOBP_NEURON_DEVELOPMENT						GOBP_REGULATION_OF_INTRACELLULAR_SIGNAL_TRANSDUCTION							GOBP_CELLULAR_COMPONENT_MORPHOGENESIS														GOBP_CELL_PART_MORPHOGENESIS		GOBP_CELL_MORPHOGENESIS
334	APLP2	amyloid beta precursor like protein 2 [Source:HGNC Symbol;Acc:HGNC:598]				GOBP_CELL_PROJECTION_ORGANIZATION			GOBP_NEUROGENESIS			GOBP_GENERATION_OF_NEURONS				GOBP_NEURON_DEVELOPMENT													GOBP_CELLULAR_COMPONENT_MORPHOGENESIS														GOBP_CELL_PART_MORPHOGENESIS		GOBP_CELL_MORPHOGENESIS	GOBP_REGULATION_OF_CATALYTIC_ACTIVITY			GOBP_PROTEOLYSIS
5797	PTPRM	protein tyrosine phosphatase receptor type M [Source:HGNC Symbol;Acc:HGNC:9675]				GOBP_CELL_PROJECTION_ORGANIZATION			GOBP_NEUROGENESIS			GOBP_GENERATION_OF_NEURONS				GOBP_NEURON_DEVELOPMENT													GOBP_CELLULAR_COMPONENT_MORPHOGENESIS														GOBP_CELL_PART_MORPHOGENESIS		GOBP_CELL_MORPHOGENESIS
4756	NEO1	neogenin 1 [Source:HGNC Symbol;Acc:HGNC:7754]				GOBP_CELL_PROJECTION_ORGANIZATION			GOBP_NEUROGENESIS			GOBP_GENERATION_OF_NEURONS				GOBP_NEURON_DEVELOPMENT													GOBP_CELLULAR_COMPONENT_MORPHOGENESIS														GOBP_CELL_PART_MORPHOGENESIS		GOBP_CELL_MORPHOGENESIS
214	ALCAM	activated leukocyte cell adhesion molecule [Source:HGNC Symbol;Acc:HGNC:400]				GOBP_CELL_PROJECTION_ORGANIZATION			GOBP_NEUROGENESIS			GOBP_GENERATION_OF_NEURONS				GOBP_NEURON_DEVELOPMENT													GOBP_CELLULAR_COMPONENT_MORPHOGENESIS														GOBP_CELL_PART_MORPHOGENESIS		GOBP_CELL_MORPHOGENESIS
29967	LRP12	LDL receptor related protein 12 [Source:HGNC Symbol;Acc:HGNC:31708]				GOBP_CELL_PROJECTION_ORGANIZATION			GOBP_NEUROGENESIS			GOBP_GENERATION_OF_NEURONS				GOBP_NEURON_DEVELOPMENT															GOBP_VESICLE_MEDIATED_TRANSPORT
23154	NCDN	neurochondrin [Source:HGNC Symbol;Acc:HGNC:17597]				GOBP_CELL_PROJECTION_ORGANIZATION			GOBP_NEUROGENESIS			GOBP_GENERATION_OF_NEURONS				GOBP_NEURON_DEVELOPMENT
9786	KIAA0586	KIAA0586 [Source:HGNC Symbol;Acc:HGNC:19960]				GOBP_CELL_PROJECTION_ORGANIZATION									GOBP_ORGANELLE_ASSEMBLY		GOBP_ESTABLISHMENT_OF_PROTEIN_LOCALIZATION									GOBP_CELL_PROJECTION_ASSEMBLY																GOBP_REGULATION_OF_CELLULAR_LOCALIZATION
4952	OCRL	OCRL inositol polyphosphate-5-phosphatase [Source:HGNC Symbol;Acc:HGNC:8108]				GOBP_CELL_PROJECTION_ORGANIZATION									GOBP_ORGANELLE_ASSEMBLY											GOBP_CELL_PROJECTION_ASSEMBLY																				GOBP_REGULATION_OF_CATALYTIC_ACTIVITY
4650	MYO9B	myosin IXB [Source:HGNC Symbol;Acc:HGNC:7609]				GOBP_CELL_PROJECTION_ORGANIZATION																GOBP_REGULATION_OF_INTRACELLULAR_SIGNAL_TRANSDUCTION							GOBP_CELLULAR_COMPONENT_MORPHOGENESIS														GOBP_CELL_PART_MORPHOGENESIS		GOBP_CELL_MORPHOGENESIS
51735	RAPGEF6	Rap guanine nucleotide exchange factor 6 [Source:HGNC Symbol;Acc:HGNC:20655]				GOBP_CELL_PROJECTION_ORGANIZATION																				GOBP_CELL_PROJECTION_ASSEMBLY															GOBP_POSITIVE_REGULATION_OF_MOLECULAR_FUNCTION					GOBP_REGULATION_OF_CATALYTIC_ACTIVITY
283899	INO80E	INO80 complex subunit E [Source:HGNC Symbol;Acc:HGNC:26905]					GOBP_REGULATION_OF_ORGANELLE_ORGANIZATION	GOBP_CELLULAR_RESPONSE_TO_STRESS			GOBP_CELL_CYCLE												GOBP_POSITIVE_REGULATION_OF_CELLULAR_COMPONENT_ORGANIZATION				GOBP_CELLULAR_RESPONSE_TO_DNA_DAMAGE_STIMULUS						GOBP_REGULATION_OF_CELLULAR_RESPONSE_TO_STRESS			GOBP_DNA_REPAIR			GOBP_DNA_METABOLIC_PROCESS
6595	SMARCA2	SWI/SNF related, matrix associated, actin dependent regulator of chromatin, subfamily a, member 2 [Source:HGNC Symbol;Acc:HGNC:11098]					GOBP_REGULATION_OF_ORGANELLE_ORGANIZATION	GOBP_CELLULAR_RESPONSE_TO_STRESS			GOBP_CELL_CYCLE																GOBP_CELLULAR_RESPONSE_TO_DNA_DAMAGE_STIMULUS	GOBP_CELL_CYCLE_PROCESS					GOBP_REGULATION_OF_CELLULAR_RESPONSE_TO_STRESS			GOBP_DNA_REPAIR			GOBP_DNA_METABOLIC_PROCESS
55193	PBRM1	polybromo 1 [Source:HGNC Symbol;Acc:HGNC:30064]					GOBP_REGULATION_OF_ORGANELLE_ORGANIZATION	GOBP_CELLULAR_RESPONSE_TO_STRESS			GOBP_CELL_CYCLE																GOBP_CELLULAR_RESPONSE_TO_DNA_DAMAGE_STIMULUS	GOBP_CELL_CYCLE_PROCESS					GOBP_REGULATION_OF_CELLULAR_RESPONSE_TO_STRESS			GOBP_DNA_REPAIR			GOBP_DNA_METABOLIC_PROCESS
5468	PPARG	peroxisome proliferator activated receptor gamma [Source:HGNC Symbol;Acc:HGNC:9236]					GOBP_REGULATION_OF_ORGANELLE_ORGANIZATION	GOBP_CELLULAR_RESPONSE_TO_STRESS					GOBP_PHOSPHORYLATION				GOBP_ESTABLISHMENT_OF_PROTEIN_LOCALIZATION		GOBP_NEGATIVE_REGULATION_OF_CELLULAR_COMPONENT_ORGANIZATION		GOBP_REGULATION_OF_TRANSPORT	GOBP_REGULATION_OF_INTRACELLULAR_SIGNAL_TRANSDUCTION								GOBP_NEGATIVE_REGULATION_OF_ORGANELLE_ORGANIZATION							GOBP_REGULATION_OF_PROTEIN_MODIFICATION_PROCESS				GOBP_POSITIVE_REGULATION_OF_MOLECULAR_FUNCTION	GOBP_REGULATION_OF_CELLULAR_LOCALIZATION				GOBP_REGULATION_OF_CATALYTIC_ACTIVITY			GOBP_PROTEOLYSIS
8996	NOL3	nucleolar protein 3 [Source:HGNC Symbol;Acc:HGNC:7869]					GOBP_REGULATION_OF_ORGANELLE_ORGANIZATION	GOBP_CELLULAR_RESPONSE_TO_STRESS						GOBP_PROTEIN_CONTAINING_COMPLEX_ORGANIZATION					GOBP_NEGATIVE_REGULATION_OF_CELLULAR_COMPONENT_ORGANIZATION			GOBP_REGULATION_OF_INTRACELLULAR_SIGNAL_TRANSDUCTION								GOBP_NEGATIVE_REGULATION_OF_ORGANELLE_ORGANIZATION			GOBP_REGULATION_OF_CELLULAR_RESPONSE_TO_STRESS													GOBP_REGULATION_OF_CATALYTIC_ACTIVITY			GOBP_PROTEOLYSIS
10075	HUWE1	HECT, UBA and WWE domain containing E3 ubiquitin protein ligase 1 [Source:HGNC Symbol;Acc:HGNC:30892]					GOBP_REGULATION_OF_ORGANELLE_ORGANIZATION	GOBP_CELLULAR_RESPONSE_TO_STRESS									GOBP_ESTABLISHMENT_OF_PROTEIN_LOCALIZATION	GOBP_INTRACELLULAR_TRANSPORT	GOBP_NEGATIVE_REGULATION_OF_CELLULAR_COMPONENT_ORGANIZATION		GOBP_REGULATION_OF_TRANSPORT						GOBP_CELLULAR_RESPONSE_TO_DNA_DAMAGE_STIMULUS			GOBP_NEGATIVE_REGULATION_OF_ORGANELLE_ORGANIZATION					GOBP_CELLULAR_COMPONENT_DISASSEMBLY	GOBP_DNA_REPAIR	GOBP_REGULATION_OF_PROTEIN_MODIFICATION_PROCESS		GOBP_DNA_METABOLIC_PROCESS			GOBP_REGULATION_OF_CELLULAR_LOCALIZATION
8867	SYNJ1	synaptojanin 1 [Source:HGNC Symbol;Acc:HGNC:11503]					GOBP_REGULATION_OF_ORGANELLE_ORGANIZATION		GOBP_NEUROGENESIS					GOBP_PROTEIN_CONTAINING_COMPLEX_ORGANIZATION							GOBP_REGULATION_OF_TRANSPORT		GOBP_POSITIVE_REGULATION_OF_CELLULAR_COMPONENT_ORGANIZATION								GOBP_VESICLE_MEDIATED_TRANSPORT				GOBP_CELLULAR_COMPONENT_DISASSEMBLY												GOBP_ORGANELLE_LOCALIZATION	GOBP_PROTEIN_CONTAINING_COMPLEX_DISASSEMBLY
7249	TSC2	TSC complex subunit 2 [Source:HGNC Symbol;Acc:HGNC:12363]					GOBP_REGULATION_OF_ORGANELLE_ORGANIZATION				GOBP_CELL_CYCLE		GOBP_PHOSPHORYLATION				GOBP_ESTABLISHMENT_OF_PROTEIN_LOCALIZATION	GOBP_INTRACELLULAR_TRANSPORT	GOBP_NEGATIVE_REGULATION_OF_CELLULAR_COMPONENT_ORGANIZATION		GOBP_REGULATION_OF_TRANSPORT	GOBP_REGULATION_OF_INTRACELLULAR_SIGNAL_TRANSDUCTION								GOBP_NEGATIVE_REGULATION_OF_ORGANELLE_ORGANIZATION	GOBP_VESICLE_MEDIATED_TRANSPORT				GOBP_CELLULAR_COMPONENT_DISASSEMBLY		GOBP_REGULATION_OF_PROTEIN_MODIFICATION_PROCESS				GOBP_POSITIVE_REGULATION_OF_MOLECULAR_FUNCTION					GOBP_REGULATION_OF_CATALYTIC_ACTIVITY
10040	TOM1L1	target of myb1 like 1 membrane trafficking protein [Source:HGNC Symbol;Acc:HGNC:11983]					GOBP_REGULATION_OF_ORGANELLE_ORGANIZATION				GOBP_CELL_CYCLE		GOBP_PHOSPHORYLATION				GOBP_ESTABLISHMENT_OF_PROTEIN_LOCALIZATION		GOBP_NEGATIVE_REGULATION_OF_CELLULAR_COMPONENT_ORGANIZATION						GOBP_MACROMOLECULE_CATABOLIC_PROCESS			GOBP_CELL_CYCLE_PROCESS		GOBP_NEGATIVE_REGULATION_OF_ORGANELLE_ORGANIZATION							GOBP_REGULATION_OF_PROTEIN_MODIFICATION_PROCESS	GOBP_ORGANONITROGEN_COMPOUND_CATABOLIC_PROCESS	GOBP_DNA_METABOLIC_PROCESS		GOBP_POSITIVE_REGULATION_OF_MOLECULAR_FUNCTION					GOBP_REGULATION_OF_CATALYTIC_ACTIVITY			GOBP_PROTEOLYSIS
2068	ERCC2	ERCC excision repair 2, TFIIH core complex helicase subunit [Source:HGNC Symbol;Acc:HGNC:3434]						GOBP_CELLULAR_RESPONSE_TO_STRESS	GOBP_NEUROGENESIS		GOBP_CELL_CYCLE	GOBP_GENERATION_OF_NEURONS															GOBP_CELLULAR_RESPONSE_TO_DNA_DAMAGE_STIMULUS	GOBP_CELL_CYCLE_PROCESS	GOBP_CELLULAR_COMPONENT_MORPHOGENESIS							GOBP_DNA_REPAIR			GOBP_DNA_METABOLIC_PROCESS		GOBP_POSITIVE_REGULATION_OF_MOLECULAR_FUNCTION
406	BMAL1	basic helix-loop-helix ARNT like 1 [Source:HGNC Symbol;Acc:HGNC:701]						GOBP_CELLULAR_RESPONSE_TO_STRESS	GOBP_NEUROGENESIS		GOBP_CELL_CYCLE						GOBP_ESTABLISHMENT_OF_PROTEIN_LOCALIZATION				GOBP_REGULATION_OF_TRANSPORT	GOBP_REGULATION_OF_INTRACELLULAR_SIGNAL_TRANSDUCTION			GOBP_MACROMOLECULE_CATABOLIC_PROCESS												GOBP_REGULATION_OF_PROTEIN_MODIFICATION_PROCESS	GOBP_ORGANONITROGEN_COMPOUND_CATABOLIC_PROCESS				GOBP_REGULATION_OF_CELLULAR_LOCALIZATION							GOBP_PROTEOLYSIS
55929	DMAP1	DNA methyltransferase 1 associated protein 1 [Source:HGNC Symbol;Acc:HGNC:18291]						GOBP_CELLULAR_RESPONSE_TO_STRESS			GOBP_CELL_CYCLE						GOBP_ESTABLISHMENT_OF_PROTEIN_LOCALIZATION	GOBP_INTRACELLULAR_TRANSPORT			GOBP_REGULATION_OF_TRANSPORT						GOBP_CELLULAR_RESPONSE_TO_DNA_DAMAGE_STIMULUS						GOBP_REGULATION_OF_CELLULAR_RESPONSE_TO_STRESS			GOBP_DNA_REPAIR			GOBP_DNA_METABOLIC_PROCESS			GOBP_REGULATION_OF_CELLULAR_LOCALIZATION
55051	NRDE2	NRDE-2, necessary for RNA interference, domain containing [Source:HGNC Symbol;Acc:HGNC:20186]						GOBP_CELLULAR_RESPONSE_TO_STRESS			GOBP_CELL_CYCLE							GOBP_INTRACELLULAR_TRANSPORT			GOBP_REGULATION_OF_TRANSPORT				GOBP_MACROMOLECULE_CATABOLIC_PROCESS		GOBP_CELLULAR_RESPONSE_TO_DNA_DAMAGE_STIMULUS															GOBP_REGULATION_OF_CELLULAR_LOCALIZATION
25900	IFFO1	intermediate filament family orphan 1 [Source:HGNC Symbol;Acc:HGNC:24970]						GOBP_CELLULAR_RESPONSE_TO_STRESS			GOBP_CELL_CYCLE																GOBP_CELLULAR_RESPONSE_TO_DNA_DAMAGE_STIMULUS	GOBP_CELL_CYCLE_PROCESS								GOBP_DNA_REPAIR			GOBP_DNA_METABOLIC_PROCESS								GOBP_ORGANELLE_LOCALIZATION
5890	RAD51B	RAD51 paralog B [Source:HGNC Symbol;Acc:HGNC:9822]						GOBP_CELLULAR_RESPONSE_TO_STRESS			GOBP_CELL_CYCLE																GOBP_CELLULAR_RESPONSE_TO_DNA_DAMAGE_STIMULUS	GOBP_CELL_CYCLE_PROCESS								GOBP_DNA_REPAIR			GOBP_DNA_METABOLIC_PROCESS
23503	ZFYVE26	zinc finger FYVE-type containing 26 [Source:HGNC Symbol;Acc:HGNC:20761]						GOBP_CELLULAR_RESPONSE_TO_STRESS			GOBP_CELL_CYCLE																GOBP_CELLULAR_RESPONSE_TO_DNA_DAMAGE_STIMULUS	GOBP_CELL_CYCLE_PROCESS								GOBP_DNA_REPAIR			GOBP_DNA_METABOLIC_PROCESS
146956	EME1	essential meiotic structure-specific endonuclease 1 [Source:HGNC Symbol;Acc:HGNC:24965]						GOBP_CELLULAR_RESPONSE_TO_STRESS			GOBP_CELL_CYCLE																GOBP_CELLULAR_RESPONSE_TO_DNA_DAMAGE_STIMULUS	GOBP_CELL_CYCLE_PROCESS								GOBP_DNA_REPAIR			GOBP_DNA_METABOLIC_PROCESS
4439	MSH5	mutS homolog 5 [Source:HGNC Symbol;Acc:HGNC:7328]						GOBP_CELLULAR_RESPONSE_TO_STRESS			GOBP_CELL_CYCLE																GOBP_CELLULAR_RESPONSE_TO_DNA_DAMAGE_STIMULUS	GOBP_CELL_CYCLE_PROCESS								GOBP_DNA_REPAIR			GOBP_DNA_METABOLIC_PROCESS
64769	MEAF6	MYST/Esa1 associated factor 6 [Source:HGNC Symbol;Acc:HGNC:25674]						GOBP_CELLULAR_RESPONSE_TO_STRESS			GOBP_CELL_CYCLE																GOBP_CELLULAR_RESPONSE_TO_DNA_DAMAGE_STIMULUS						GOBP_REGULATION_OF_CELLULAR_RESPONSE_TO_STRESS			GOBP_DNA_REPAIR			GOBP_DNA_METABOLIC_PROCESS
80314	EPC1	enhancer of polycomb homolog 1 [Source:HGNC Symbol;Acc:HGNC:19876]						GOBP_CELLULAR_RESPONSE_TO_STRESS			GOBP_CELL_CYCLE																GOBP_CELLULAR_RESPONSE_TO_DNA_DAMAGE_STIMULUS						GOBP_REGULATION_OF_CELLULAR_RESPONSE_TO_STRESS			GOBP_DNA_REPAIR			GOBP_DNA_METABOLIC_PROCESS
9156	EXO1	exonuclease 1 [Source:HGNC Symbol;Acc:HGNC:3511]						GOBP_CELLULAR_RESPONSE_TO_STRESS			GOBP_CELL_CYCLE																GOBP_CELLULAR_RESPONSE_TO_DNA_DAMAGE_STIMULUS									GOBP_DNA_REPAIR			GOBP_DNA_METABOLIC_PROCESS
9958	USP15	ubiquitin specific peptidase 15 [Source:HGNC Symbol;Acc:HGNC:12613]						GOBP_CELLULAR_RESPONSE_TO_STRESS					GOBP_PHOSPHORYLATION									GOBP_REGULATION_OF_INTRACELLULAR_SIGNAL_TRANSDUCTION			GOBP_MACROMOLECULE_CATABOLIC_PROCESS								GOBP_REGULATION_OF_CELLULAR_RESPONSE_TO_STRESS					GOBP_ORGANONITROGEN_COMPOUND_CATABOLIC_PROCESS											GOBP_PROTEOLYSIS
9479	MAPK8IP1	mitogen-activated protein kinase 8 interacting protein 1 [Source:HGNC Symbol;Acc:HGNC:6882]						GOBP_CELLULAR_RESPONSE_TO_STRESS					GOBP_PHOSPHORYLATION									GOBP_REGULATION_OF_INTRACELLULAR_SIGNAL_TRANSDUCTION									GOBP_VESICLE_MEDIATED_TRANSPORT		GOBP_REGULATION_OF_CELLULAR_RESPONSE_TO_STRESS				GOBP_REGULATION_OF_PROTEIN_MODIFICATION_PROCESS									GOBP_REGULATION_OF_CATALYTIC_ACTIVITY
7444	VRK2	VRK serine/threonine kinase 2 [Source:HGNC Symbol;Acc:HGNC:12719]						GOBP_CELLULAR_RESPONSE_TO_STRESS					GOBP_PHOSPHORYLATION									GOBP_REGULATION_OF_INTRACELLULAR_SIGNAL_TRANSDUCTION
405	ARNT	aryl hydrocarbon receptor nuclear translocator [Source:HGNC Symbol;Acc:HGNC:700]						GOBP_CELLULAR_RESPONSE_TO_STRESS					GOBP_PHOSPHORYLATION																								GOBP_REGULATION_OF_PROTEIN_MODIFICATION_PROCESS
6810	STX4	syntaxin 4 [Source:HGNC Symbol;Acc:HGNC:11439]						GOBP_CELLULAR_RESPONSE_TO_STRESS						GOBP_PROTEIN_CONTAINING_COMPLEX_ORGANIZATION			GOBP_ESTABLISHMENT_OF_PROTEIN_LOCALIZATION	GOBP_INTRACELLULAR_TRANSPORT			GOBP_REGULATION_OF_TRANSPORT										GOBP_VESICLE_MEDIATED_TRANSPORT										GOBP_POSITIVE_REGULATION_OF_MOLECULAR_FUNCTION	GOBP_REGULATION_OF_CELLULAR_LOCALIZATION				GOBP_REGULATION_OF_CATALYTIC_ACTIVITY	GOBP_ORGANELLE_LOCALIZATION
10347	ABCA7	ATP binding cassette subfamily A member 7 [Source:HGNC Symbol;Acc:HGNC:37]						GOBP_CELLULAR_RESPONSE_TO_STRESS						GOBP_PROTEIN_CONTAINING_COMPLEX_ORGANIZATION					GOBP_NEGATIVE_REGULATION_OF_CELLULAR_COMPONENT_ORGANIZATION		GOBP_REGULATION_OF_TRANSPORT	GOBP_REGULATION_OF_INTRACELLULAR_SIGNAL_TRANSDUCTION	GOBP_POSITIVE_REGULATION_OF_CELLULAR_COMPONENT_ORGANIZATION								GOBP_VESICLE_MEDIATED_TRANSPORT		GOBP_REGULATION_OF_CELLULAR_RESPONSE_TO_STRESS									GOBP_REGULATION_OF_CELLULAR_LOCALIZATION
10721	POLQ	DNA polymerase theta [Source:HGNC Symbol;Acc:HGNC:9186]						GOBP_CELLULAR_RESPONSE_TO_STRESS						GOBP_PROTEIN_CONTAINING_COMPLEX_ORGANIZATION													GOBP_CELLULAR_RESPONSE_TO_DNA_DAMAGE_STIMULUS						GOBP_REGULATION_OF_CELLULAR_RESPONSE_TO_STRESS			GOBP_DNA_REPAIR			GOBP_DNA_METABOLIC_PROCESS
2176	FANCC	FA complementation group C [Source:HGNC Symbol;Acc:HGNC:3584]						GOBP_CELLULAR_RESPONSE_TO_STRESS						GOBP_PROTEIN_CONTAINING_COMPLEX_ORGANIZATION													GOBP_CELLULAR_RESPONSE_TO_DNA_DAMAGE_STIMULUS									GOBP_DNA_REPAIR			GOBP_DNA_METABOLIC_PROCESS
10533	ATG7	autophagy related 7 [Source:HGNC Symbol;Acc:HGNC:16935]						GOBP_CELLULAR_RESPONSE_TO_STRESS							GOBP_ORGANELLE_ASSEMBLY		GOBP_ESTABLISHMENT_OF_PROTEIN_LOCALIZATION								GOBP_MACROMOLECULE_CATABOLIC_PROCESS										GOBP_CELLULAR_COMPONENT_DISASSEMBLY		GOBP_REGULATION_OF_PROTEIN_MODIFICATION_PROCESS	GOBP_ORGANONITROGEN_COMPOUND_CATABOLIC_PROCESS
23409	SIRT4	sirtuin 4 [Source:HGNC Symbol;Acc:HGNC:14932]						GOBP_CELLULAR_RESPONSE_TO_STRESS									GOBP_ESTABLISHMENT_OF_PROTEIN_LOCALIZATION	GOBP_INTRACELLULAR_TRANSPORT			GOBP_REGULATION_OF_TRANSPORT						GOBP_CELLULAR_RESPONSE_TO_DNA_DAMAGE_STIMULUS															GOBP_REGULATION_OF_CELLULAR_LOCALIZATION				GOBP_REGULATION_OF_CATALYTIC_ACTIVITY			GOBP_PROTEOLYSIS
3708	ITPR1	inositol 1,4,5-trisphosphate receptor type 1 [Source:HGNC Symbol;Acc:HGNC:6180]						GOBP_CELLULAR_RESPONSE_TO_STRESS									GOBP_ESTABLISHMENT_OF_PROTEIN_LOCALIZATION				GOBP_REGULATION_OF_TRANSPORT	GOBP_REGULATION_OF_INTRACELLULAR_SIGNAL_TRANSDUCTION																				GOBP_REGULATION_OF_CELLULAR_LOCALIZATION			GOBP_CELL_MORPHOGENESIS
387923	SERP2	stress associated endoplasmic reticulum protein family member 2 [Source:HGNC Symbol;Acc:HGNC:20607]						GOBP_CELLULAR_RESPONSE_TO_STRESS									GOBP_ESTABLISHMENT_OF_PROTEIN_LOCALIZATION
64844	MARCHF7	membrane associated ring-CH-type finger 7 [Source:HGNC Symbol;Acc:HGNC:17393]						GOBP_CELLULAR_RESPONSE_TO_STRESS														GOBP_REGULATION_OF_INTRACELLULAR_SIGNAL_TRANSDUCTION			GOBP_MACROMOLECULE_CATABOLIC_PROCESS		GOBP_CELLULAR_RESPONSE_TO_DNA_DAMAGE_STIMULUS						GOBP_REGULATION_OF_CELLULAR_RESPONSE_TO_STRESS				GOBP_REGULATION_OF_PROTEIN_MODIFICATION_PROCESS	GOBP_ORGANONITROGEN_COMPOUND_CATABOLIC_PROCESS											GOBP_PROTEOLYSIS
23005	MAPKBP1	mitogen-activated protein kinase binding protein 1 [Source:HGNC Symbol;Acc:HGNC:29536]						GOBP_CELLULAR_RESPONSE_TO_STRESS														GOBP_REGULATION_OF_INTRACELLULAR_SIGNAL_TRANSDUCTION											GOBP_REGULATION_OF_CELLULAR_RESPONSE_TO_STRESS
10325	RRAGB	Ras related GTP binding B [Source:HGNC Symbol;Acc:HGNC:19901]						GOBP_CELLULAR_RESPONSE_TO_STRESS														GOBP_REGULATION_OF_INTRACELLULAR_SIGNAL_TRANSDUCTION
54778	RNF111	ring finger protein 111 [Source:HGNC Symbol;Acc:HGNC:17384]						GOBP_CELLULAR_RESPONSE_TO_STRESS																	GOBP_MACROMOLECULE_CATABOLIC_PROCESS		GOBP_CELLULAR_RESPONSE_TO_DNA_DAMAGE_STIMULUS									GOBP_DNA_REPAIR	GOBP_REGULATION_OF_PROTEIN_MODIFICATION_PROCESS	GOBP_ORGANONITROGEN_COMPOUND_CATABOLIC_PROCESS	GOBP_DNA_METABOLIC_PROCESS										GOBP_PROTEOLYSIS
85015	USP45	ubiquitin specific peptidase 45 [Source:HGNC Symbol;Acc:HGNC:20080]						GOBP_CELLULAR_RESPONSE_TO_STRESS																	GOBP_MACROMOLECULE_CATABOLIC_PROCESS		GOBP_CELLULAR_RESPONSE_TO_DNA_DAMAGE_STIMULUS									GOBP_DNA_REPAIR		GOBP_ORGANONITROGEN_COMPOUND_CATABOLIC_PROCESS	GOBP_DNA_METABOLIC_PROCESS										GOBP_PROTEOLYSIS
78990	OTUB2	OTU deubiquitinase, ubiquitin aldehyde binding 2 [Source:HGNC Symbol;Acc:HGNC:20351]						GOBP_CELLULAR_RESPONSE_TO_STRESS																			GOBP_CELLULAR_RESPONSE_TO_DNA_DAMAGE_STIMULUS						GOBP_REGULATION_OF_CELLULAR_RESPONSE_TO_STRESS			GOBP_DNA_REPAIR	GOBP_REGULATION_OF_PROTEIN_MODIFICATION_PROCESS		GOBP_DNA_METABOLIC_PROCESS										GOBP_PROTEOLYSIS
1054	CEBPG	CCAAT enhancer binding protein gamma [Source:HGNC Symbol;Acc:HGNC:1837]						GOBP_CELLULAR_RESPONSE_TO_STRESS																			GOBP_CELLULAR_RESPONSE_TO_DNA_DAMAGE_STIMULUS						GOBP_REGULATION_OF_CELLULAR_RESPONSE_TO_STRESS			GOBP_DNA_REPAIR			GOBP_DNA_METABOLIC_PROCESS		GOBP_POSITIVE_REGULATION_OF_MOLECULAR_FUNCTION
55578	SUPT20H	SPT20 homolog, SAGA complex component [Source:HGNC Symbol;Acc:HGNC:20596]						GOBP_CELLULAR_RESPONSE_TO_STRESS																			GOBP_CELLULAR_RESPONSE_TO_DNA_DAMAGE_STIMULUS						GOBP_REGULATION_OF_CELLULAR_RESPONSE_TO_STRESS			GOBP_DNA_REPAIR			GOBP_DNA_METABOLIC_PROCESS										GOBP_PROTEOLYSIS
79661	NEIL1	nei like DNA glycosylase 1 [Source:HGNC Symbol;Acc:HGNC:18448]						GOBP_CELLULAR_RESPONSE_TO_STRESS																			GOBP_CELLULAR_RESPONSE_TO_DNA_DAMAGE_STIMULUS									GOBP_DNA_REPAIR		GOBP_ORGANONITROGEN_COMPOUND_CATABOLIC_PROCESS	GOBP_DNA_METABOLIC_PROCESS							GOBP_REGULATION_OF_CATALYTIC_ACTIVITY
55345	ZGRF1	zinc finger GRF-type containing 1 [Source:HGNC Symbol;Acc:HGNC:25654]						GOBP_CELLULAR_RESPONSE_TO_STRESS																			GOBP_CELLULAR_RESPONSE_TO_DNA_DAMAGE_STIMULUS									GOBP_DNA_REPAIR			GOBP_DNA_METABOLIC_PROCESS
11201	POLI	DNA polymerase iota [Source:HGNC Symbol;Acc:HGNC:9182]						GOBP_CELLULAR_RESPONSE_TO_STRESS																			GOBP_CELLULAR_RESPONSE_TO_DNA_DAMAGE_STIMULUS									GOBP_DNA_REPAIR			GOBP_DNA_METABOLIC_PROCESS
5252	PHF1	PHD finger protein 1 [Source:HGNC Symbol;Acc:HGNC:8919]						GOBP_CELLULAR_RESPONSE_TO_STRESS																			GOBP_CELLULAR_RESPONSE_TO_DNA_DAMAGE_STIMULUS										GOBP_REGULATION_OF_PROTEIN_MODIFICATION_PROCESS
9739	SETD1A	SET domain containing 1A, histone lysine methyltransferase [Source:HGNC Symbol;Acc:HGNC:29010]						GOBP_CELLULAR_RESPONSE_TO_STRESS																			GOBP_CELLULAR_RESPONSE_TO_DNA_DAMAGE_STIMULUS
84256	FLYWCH1	FLYWCH-type zinc finger 1 [Source:HGNC Symbol;Acc:HGNC:25404]						GOBP_CELLULAR_RESPONSE_TO_STRESS																			GOBP_CELLULAR_RESPONSE_TO_DNA_DAMAGE_STIMULUS
28992	MACROD1	mono-ADP ribosylhydrolase 1 [Source:HGNC Symbol;Acc:HGNC:29598]						GOBP_CELLULAR_RESPONSE_TO_STRESS																			GOBP_CELLULAR_RESPONSE_TO_DNA_DAMAGE_STIMULUS
84899	TMTC4	transmembrane O-mannosyltransferase targeting cadherins 4 [Source:HGNC Symbol;Acc:HGNC:25904]						GOBP_CELLULAR_RESPONSE_TO_STRESS
10068	IL18BP	interleukin 18 binding protein [Source:HGNC Symbol;Acc:HGNC:5987]						GOBP_CELLULAR_RESPONSE_TO_STRESS
55681	SCYL2	SCY1 like pseudokinase 2 [Source:HGNC Symbol;Acc:HGNC:19286]							GOBP_NEUROGENESIS			GOBP_GENERATION_OF_NEURONS	GOBP_PHOSPHORYLATION			GOBP_NEURON_DEVELOPMENT		GOBP_INTRACELLULAR_TRANSPORT			GOBP_REGULATION_OF_TRANSPORT		GOBP_POSITIVE_REGULATION_OF_CELLULAR_COMPONENT_ORGANIZATION								GOBP_VESICLE_MEDIATED_TRANSPORT
57147	SCYL3	SCY1 like pseudokinase 3 [Source:HGNC Symbol;Acc:HGNC:19285]							GOBP_NEUROGENESIS			GOBP_GENERATION_OF_NEURONS	GOBP_PHOSPHORYLATION			GOBP_NEURON_DEVELOPMENT
2277	VEGFD	vascular endothelial growth factor D [Source:HGNC Symbol;Acc:HGNC:3708]							GOBP_NEUROGENESIS			GOBP_GENERATION_OF_NEURONS	GOBP_PHOSPHORYLATION																								GOBP_REGULATION_OF_PROTEIN_MODIFICATION_PROCESS
6457	SH3GL3	SH3 domain containing GRB2 like 3, endophilin A3 [Source:HGNC Symbol;Acc:HGNC:10832]							GOBP_NEUROGENESIS			GOBP_GENERATION_OF_NEURONS		GOBP_PROTEIN_CONTAINING_COMPLEX_ORGANIZATION					GOBP_NEGATIVE_REGULATION_OF_CELLULAR_COMPONENT_ORGANIZATION		GOBP_REGULATION_OF_TRANSPORT										GOBP_VESICLE_MEDIATED_TRANSPORT				GOBP_CELLULAR_COMPONENT_DISASSEMBLY													GOBP_PROTEIN_CONTAINING_COMPLEX_DISASSEMBLY
85451	UNK	unk zinc finger [Source:HGNC Symbol;Acc:HGNC:29369]							GOBP_NEUROGENESIS			GOBP_GENERATION_OF_NEURONS				GOBP_NEURON_DEVELOPMENT																													GOBP_CELL_MORPHOGENESIS
84892	POMGNT2	protein O-linked mannose N-acetylglucosaminyltransferase 2 (beta 1,4-) [Source:HGNC Symbol;Acc:HGNC:25902]							GOBP_NEUROGENESIS			GOBP_GENERATION_OF_NEURONS
221955	DAGLB	diacylglycerol lipase beta [Source:HGNC Symbol;Acc:HGNC:28923]							GOBP_NEUROGENESIS			GOBP_GENERATION_OF_NEURONS
81559	TRIM11	tripartite motif containing 11 [Source:HGNC Symbol;Acc:HGNC:16281]							GOBP_NEUROGENESIS
89797	NAV2	neuron navigator 2 [Source:HGNC Symbol;Acc:HGNC:15997]							GOBP_NEUROGENESIS
6732	SRPK1	SRSF protein kinase 1 [Source:HGNC Symbol;Acc:HGNC:11305]									GOBP_CELL_CYCLE		GOBP_PHOSPHORYLATION	GOBP_PROTEIN_CONTAINING_COMPLEX_ORGANIZATION														GOBP_CELL_CYCLE_PROCESS
23097	CDK19	cyclin dependent kinase 19 [Source:HGNC Symbol;Acc:HGNC:19338]									GOBP_CELL_CYCLE		GOBP_PHOSPHORYLATION
7332	UBE2L3	ubiquitin conjugating enzyme E2 L3 [Source:HGNC Symbol;Acc:HGNC:12488]									GOBP_CELL_CYCLE						GOBP_ESTABLISHMENT_OF_PROTEIN_LOCALIZATION	GOBP_INTRACELLULAR_TRANSPORT			GOBP_REGULATION_OF_TRANSPORT				GOBP_MACROMOLECULE_CATABOLIC_PROCESS			GOBP_CELL_CYCLE_PROCESS									GOBP_REGULATION_OF_PROTEIN_MODIFICATION_PROCESS	GOBP_ORGANONITROGEN_COMPOUND_CATABOLIC_PROCESS			GOBP_POSITIVE_REGULATION_OF_MOLECULAR_FUNCTION	GOBP_REGULATION_OF_CELLULAR_LOCALIZATION				GOBP_REGULATION_OF_CATALYTIC_ACTIVITY			GOBP_PROTEOLYSIS
9727	RAB11FIP3	RAB11 family interacting protein 3 [Source:HGNC Symbol;Acc:HGNC:17224]									GOBP_CELL_CYCLE						GOBP_ESTABLISHMENT_OF_PROTEIN_LOCALIZATION	GOBP_INTRACELLULAR_TRANSPORT			GOBP_REGULATION_OF_TRANSPORT							GOBP_CELL_CYCLE_PROCESS			GOBP_VESICLE_MEDIATED_TRANSPORT											GOBP_REGULATION_OF_CELLULAR_LOCALIZATION
55763	EXOC1	exocyst complex component 1 [Source:HGNC Symbol;Acc:HGNC:30380]									GOBP_CELL_CYCLE						GOBP_ESTABLISHMENT_OF_PROTEIN_LOCALIZATION				GOBP_REGULATION_OF_TRANSPORT							GOBP_CELL_CYCLE_PROCESS			GOBP_VESICLE_MEDIATED_TRANSPORT											GOBP_REGULATION_OF_CELLULAR_LOCALIZATION					GOBP_ORGANELLE_LOCALIZATION
57531	HACE1	HECT domain and ankyrin repeat containing E3 ubiquitin protein ligase 1 [Source:HGNC Symbol;Acc:HGNC:21033]									GOBP_CELL_CYCLE														GOBP_MACROMOLECULE_CATABOLIC_PROCESS													GOBP_ORGANONITROGEN_COMPOUND_CATABOLIC_PROCESS											GOBP_PROTEOLYSIS
55904	KMT2E	lysine methyltransferase 2E (inactive) [Source:HGNC Symbol;Acc:HGNC:18541]									GOBP_CELL_CYCLE																	GOBP_CELL_CYCLE_PROCESS											GOBP_DNA_METABOLIC_PROCESS
8462	KLF11	KLF transcription factor 11 [Source:HGNC Symbol;Acc:HGNC:11811]									GOBP_CELL_CYCLE																	GOBP_CELL_CYCLE_PROCESS
10734	STAG3	stromal antigen 3 [Source:HGNC Symbol;Acc:HGNC:11356]									GOBP_CELL_CYCLE																	GOBP_CELL_CYCLE_PROCESS
734	OSGIN2	oxidative stress induced growth inhibitor family member 2 [Source:HGNC Symbol;Acc:HGNC:1355]									GOBP_CELL_CYCLE
85444	LRRCC1	leucine rich repeat and coiled-coil centrosomal protein 1 [Source:HGNC Symbol;Acc:HGNC:29373]									GOBP_CELL_CYCLE
868	CBLB	Cbl proto-oncogene B [Source:HGNC Symbol;Acc:HGNC:1542]											GOBP_PHOSPHORYLATION				GOBP_ESTABLISHMENT_OF_PROTEIN_LOCALIZATION	GOBP_INTRACELLULAR_TRANSPORT							GOBP_MACROMOLECULE_CATABOLIC_PROCESS												GOBP_REGULATION_OF_PROTEIN_MODIFICATION_PROCESS	GOBP_ORGANONITROGEN_COMPOUND_CATABOLIC_PROCESS								GOBP_REGULATION_OF_CATALYTIC_ACTIVITY
23085	ERC1	ELKS/RAB6-interacting/CAST family member 1 [Source:HGNC Symbol;Acc:HGNC:17072]											GOBP_PHOSPHORYLATION				GOBP_ESTABLISHMENT_OF_PROTEIN_LOCALIZATION	GOBP_INTRACELLULAR_TRANSPORT													GOBP_VESICLE_MEDIATED_TRANSPORT										GOBP_POSITIVE_REGULATION_OF_MOLECULAR_FUNCTION
93	ACVR2B	activin A receptor type 2B [Source:HGNC Symbol;Acc:HGNC:174]											GOBP_PHOSPHORYLATION				GOBP_ESTABLISHMENT_OF_PROTEIN_LOCALIZATION																				GOBP_REGULATION_OF_PROTEIN_MODIFICATION_PROCESS				GOBP_POSITIVE_REGULATION_OF_MOLECULAR_FUNCTION					GOBP_REGULATION_OF_CATALYTIC_ACTIVITY
634	CEACAM1	CEA cell adhesion molecule 1 [Source:HGNC Symbol;Acc:HGNC:1814]											GOBP_PHOSPHORYLATION								GOBP_REGULATION_OF_TRANSPORT	GOBP_REGULATION_OF_INTRACELLULAR_SIGNAL_TRANSDUCTION			GOBP_MACROMOLECULE_CATABOLIC_PROCESS						GOBP_VESICLE_MEDIATED_TRANSPORT						GOBP_REGULATION_OF_PROTEIN_MODIFICATION_PROCESS	GOBP_ORGANONITROGEN_COMPOUND_CATABOLIC_PROCESS								GOBP_REGULATION_OF_CATALYTIC_ACTIVITY
1609	DGKQ	diacylglycerol kinase theta [Source:HGNC Symbol;Acc:HGNC:2856]											GOBP_PHOSPHORYLATION								GOBP_REGULATION_OF_TRANSPORT	GOBP_REGULATION_OF_INTRACELLULAR_SIGNAL_TRANSDUCTION									GOBP_VESICLE_MEDIATED_TRANSPORT						GOBP_REGULATION_OF_PROTEIN_MODIFICATION_PROCESS
1760	DMPK	DM1 protein kinase [Source:HGNC Symbol;Acc:HGNC:2933]											GOBP_PHOSPHORYLATION								GOBP_REGULATION_OF_TRANSPORT
23178	PASK	PAS domain containing serine/threonine kinase [Source:HGNC Symbol;Acc:HGNC:17270]											GOBP_PHOSPHORYLATION								GOBP_REGULATION_OF_TRANSPORT
4254	KITLG	KIT ligand [Source:HGNC Symbol;Acc:HGNC:6343]											GOBP_PHOSPHORYLATION									GOBP_REGULATION_OF_INTRACELLULAR_SIGNAL_TRANSDUCTION															GOBP_REGULATION_OF_PROTEIN_MODIFICATION_PROCESS				GOBP_POSITIVE_REGULATION_OF_MOLECULAR_FUNCTION					GOBP_REGULATION_OF_CATALYTIC_ACTIVITY
2322	FLT3	fms related receptor tyrosine kinase 3 [Source:HGNC Symbol;Acc:HGNC:3765]											GOBP_PHOSPHORYLATION									GOBP_REGULATION_OF_INTRACELLULAR_SIGNAL_TRANSDUCTION															GOBP_REGULATION_OF_PROTEIN_MODIFICATION_PROCESS				GOBP_POSITIVE_REGULATION_OF_MOLECULAR_FUNCTION					GOBP_REGULATION_OF_CATALYTIC_ACTIVITY
57161	PELI2	pellino E3 ubiquitin protein ligase family member 2 [Source:HGNC Symbol;Acc:HGNC:8828]											GOBP_PHOSPHORYLATION									GOBP_REGULATION_OF_INTRACELLULAR_SIGNAL_TRANSDUCTION															GOBP_REGULATION_OF_PROTEIN_MODIFICATION_PROCESS
4140	MARK3	microtubule affinity regulating kinase 3 [Source:HGNC Symbol;Acc:HGNC:6897]											GOBP_PHOSPHORYLATION									GOBP_REGULATION_OF_INTRACELLULAR_SIGNAL_TRANSDUCTION																			GOBP_POSITIVE_REGULATION_OF_MOLECULAR_FUNCTION
5261	PHKG2	phosphorylase kinase catalytic subunit gamma 2 [Source:HGNC Symbol;Acc:HGNC:8931]											GOBP_PHOSPHORYLATION												GOBP_MACROMOLECULE_CATABOLIC_PROCESS
29941	PKN3	protein kinase N3 [Source:HGNC Symbol;Acc:HGNC:17999]											GOBP_PHOSPHORYLATION
9625	AATK	apoptosis associated tyrosine kinase [Source:HGNC Symbol;Acc:HGNC:21]											GOBP_PHOSPHORYLATION
5775	PTPN4	protein tyrosine phosphatase non-receptor type 4 [Source:HGNC Symbol;Acc:HGNC:9656]											GOBP_PHOSPHORYLATION
3991	LIPE	lipase E, hormone sensitive type [Source:HGNC Symbol;Acc:HGNC:6621]											GOBP_PHOSPHORYLATION
55277	FGGY	FGGY carbohydrate kinase domain containing [Source:HGNC Symbol;Acc:HGNC:25610]											GOBP_PHOSPHORYLATION
3939	LDHA	lactate dehydrogenase A [Source:HGNC Symbol;Acc:HGNC:6535]											GOBP_PHOSPHORYLATION
9677	PPIP5K1	diphosphoinositol pentakisphosphate kinase 1 [Source:HGNC Symbol;Acc:HGNC:29023]											GOBP_PHOSPHORYLATION
23235	SIK2	salt inducible kinase 2 [Source:HGNC Symbol;Acc:HGNC:21680]											GOBP_PHOSPHORYLATION
114783	LMTK3	lemur tyrosine kinase 3 [Source:HGNC Symbol;Acc:HGNC:19295]											GOBP_PHOSPHORYLATION
149420	PDIK1L	PDLIM1 interacting kinase 1 like [Source:HGNC Symbol;Acc:HGNC:18981]											GOBP_PHOSPHORYLATION
3921	RPSA	ribosomal protein SA [Source:HGNC Symbol;Acc:HGNC:6502]												GOBP_PROTEIN_CONTAINING_COMPLEX_ORGANIZATION	GOBP_ORGANELLE_ASSEMBLY
6128	RPL6	ribosomal protein L6 [Source:HGNC Symbol;Acc:HGNC:10362]												GOBP_PROTEIN_CONTAINING_COMPLEX_ORGANIZATION	GOBP_ORGANELLE_ASSEMBLY
10541	ANP32B	acidic nuclear phosphoprotein 32 family member B [Source:HGNC Symbol;Acc:HGNC:16677]												GOBP_PROTEIN_CONTAINING_COMPLEX_ORGANIZATION			GOBP_ESTABLISHMENT_OF_PROTEIN_LOCALIZATION	GOBP_INTRACELLULAR_TRANSPORT			GOBP_REGULATION_OF_TRANSPORT																				GOBP_POSITIVE_REGULATION_OF_MOLECULAR_FUNCTION	GOBP_REGULATION_OF_CELLULAR_LOCALIZATION				GOBP_REGULATION_OF_CATALYTIC_ACTIVITY			GOBP_PROTEOLYSIS
57192	MCOLN1	mucolipin TRP cation channel 1 [Source:HGNC Symbol;Acc:HGNC:13356]												GOBP_PROTEIN_CONTAINING_COMPLEX_ORGANIZATION			GOBP_ESTABLISHMENT_OF_PROTEIN_LOCALIZATION																		GOBP_CELLULAR_COMPONENT_DISASSEMBLY													GOBP_PROTEIN_CONTAINING_COMPLEX_DISASSEMBLY
41	ASIC1	acid sensing ion channel subunit 1 [Source:HGNC Symbol;Acc:HGNC:100]												GOBP_PROTEIN_CONTAINING_COMPLEX_ORGANIZATION							GOBP_REGULATION_OF_TRANSPORT
55101	DMAC2	distal membrane arm assembly component 2 [Source:HGNC Symbol;Acc:HGNC:25496]												GOBP_PROTEIN_CONTAINING_COMPLEX_ORGANIZATION											GOBP_MACROMOLECULE_CATABOLIC_PROCESS													GOBP_ORGANONITROGEN_COMPOUND_CATABOLIC_PROCESS											GOBP_PROTEOLYSIS
55337	SHFL	shiftless antiviral inhibitor of ribosomal frameshifting [Source:HGNC Symbol;Acc:HGNC:25649]												GOBP_PROTEIN_CONTAINING_COMPLEX_ORGANIZATION																					GOBP_CELLULAR_COMPONENT_DISASSEMBLY													GOBP_PROTEIN_CONTAINING_COMPLEX_DISASSEMBLY
54516	MTRF1L	mitochondrial translation release factor 1 like [Source:HGNC Symbol;Acc:HGNC:21051]												GOBP_PROTEIN_CONTAINING_COMPLEX_ORGANIZATION																					GOBP_CELLULAR_COMPONENT_DISASSEMBLY													GOBP_PROTEIN_CONTAINING_COMPLEX_DISASSEMBLY
8085	KMT2D	lysine methyltransferase 2D [Source:HGNC Symbol;Acc:HGNC:7133]												GOBP_PROTEIN_CONTAINING_COMPLEX_ORGANIZATION
7003	TEAD1	TEA domain transcription factor 1 [Source:HGNC Symbol;Acc:HGNC:11714]												GOBP_PROTEIN_CONTAINING_COMPLEX_ORGANIZATION
8694	DGAT1	diacylglycerol O-acyltransferase 1 [Source:HGNC Symbol;Acc:HGNC:2843]												GOBP_PROTEIN_CONTAINING_COMPLEX_ORGANIZATION
8435	SOAT2	sterol O-acyltransferase 2 [Source:HGNC Symbol;Acc:HGNC:11178]												GOBP_PROTEIN_CONTAINING_COMPLEX_ORGANIZATION
9223	MAGI1	membrane associated guanylate kinase, WW and PDZ domain containing 1 [Source:HGNC Symbol;Acc:HGNC:946]												GOBP_PROTEIN_CONTAINING_COMPLEX_ORGANIZATION
1983	EIF5	eukaryotic translation initiation factor 5 [Source:HGNC Symbol;Acc:HGNC:3299]												GOBP_PROTEIN_CONTAINING_COMPLEX_ORGANIZATION
116228	COX20	cytochrome c oxidase assembly factor COX20 [Source:HGNC Symbol;Acc:HGNC:26970]												GOBP_PROTEIN_CONTAINING_COMPLEX_ORGANIZATION
51631	LUC7L2	LUC7 like 2, pre-mRNA splicing factor [Source:HGNC Symbol;Acc:HGNC:21608]												GOBP_PROTEIN_CONTAINING_COMPLEX_ORGANIZATION
55814	BDP1	B double prime 1, subunit of RNA polymerase III transcription initiation factor IIIB [Source:HGNC Symbol;Acc:HGNC:13652]												GOBP_PROTEIN_CONTAINING_COMPLEX_ORGANIZATION
89781	HPS4	HPS4 biogenesis of lysosomal organelles complex 3 subunit 2 [Source:HGNC Symbol;Acc:HGNC:15844]													GOBP_ORGANELLE_ASSEMBLY		GOBP_ESTABLISHMENT_OF_PROTEIN_LOCALIZATION	GOBP_INTRACELLULAR_TRANSPORT			GOBP_REGULATION_OF_TRANSPORT										GOBP_VESICLE_MEDIATED_TRANSPORT											GOBP_REGULATION_OF_CELLULAR_LOCALIZATION
11234	HPS5	HPS5 biogenesis of lysosomal organelles complex 2 subunit 2 [Source:HGNC Symbol;Acc:HGNC:17022]													GOBP_ORGANELLE_ASSEMBLY			GOBP_INTRACELLULAR_TRANSPORT
6311	ATXN2	ataxin 2 [Source:HGNC Symbol;Acc:HGNC:10555]													GOBP_ORGANELLE_ASSEMBLY				GOBP_NEGATIVE_REGULATION_OF_CELLULAR_COMPONENT_ORGANIZATION		GOBP_REGULATION_OF_TRANSPORT										GOBP_VESICLE_MEDIATED_TRANSPORT
1153	CIRBP	cold inducible RNA binding protein [Source:HGNC Symbol;Acc:HGNC:1982]													GOBP_ORGANELLE_ASSEMBLY										GOBP_MACROMOLECULE_CATABOLIC_PROCESS
64753	CCDC136	coiled-coil domain containing 136 [Source:HGNC Symbol;Acc:HGNC:22225]													GOBP_ORGANELLE_ASSEMBLY														GOBP_CELLULAR_COMPONENT_MORPHOGENESIS
285973	ATG9B	autophagy related 9B [Source:HGNC Symbol;Acc:HGNC:21899]													GOBP_ORGANELLE_ASSEMBLY																				GOBP_CELLULAR_COMPONENT_DISASSEMBLY
56850	GRIPAP1	GRIP1 associated protein 1 [Source:HGNC Symbol;Acc:HGNC:18706]															GOBP_ESTABLISHMENT_OF_PROTEIN_LOCALIZATION	GOBP_INTRACELLULAR_TRANSPORT			GOBP_REGULATION_OF_TRANSPORT										GOBP_VESICLE_MEDIATED_TRANSPORT											GOBP_REGULATION_OF_CELLULAR_LOCALIZATION
6253	RTN2	reticulon 2 [Source:HGNC Symbol;Acc:HGNC:10468]															GOBP_ESTABLISHMENT_OF_PROTEIN_LOCALIZATION	GOBP_INTRACELLULAR_TRANSPORT			GOBP_REGULATION_OF_TRANSPORT
22872	SEC31A	SEC31 homolog A, COPII coat complex component [Source:HGNC Symbol;Acc:HGNC:17052]															GOBP_ESTABLISHMENT_OF_PROTEIN_LOCALIZATION	GOBP_INTRACELLULAR_TRANSPORT													GOBP_VESICLE_MEDIATED_TRANSPORT
4253	MIA2	MIA SH3 domain ER export factor 2 [Source:HGNC Symbol;Acc:HGNC:18432]															GOBP_ESTABLISHMENT_OF_PROTEIN_LOCALIZATION	GOBP_INTRACELLULAR_TRANSPORT													GOBP_VESICLE_MEDIATED_TRANSPORT
23033	DOP1A	DOP1 leucine zipper like protein A [Source:HGNC Symbol;Acc:HGNC:21194]															GOBP_ESTABLISHMENT_OF_PROTEIN_LOCALIZATION	GOBP_INTRACELLULAR_TRANSPORT													GOBP_VESICLE_MEDIATED_TRANSPORT
26520	TIMM9	translocase of inner mitochondrial membrane 9 [Source:HGNC Symbol;Acc:HGNC:11819]															GOBP_ESTABLISHMENT_OF_PROTEIN_LOCALIZATION	GOBP_INTRACELLULAR_TRANSPORT
64901	RANBP17	RAN binding protein 17 [Source:HGNC Symbol;Acc:HGNC:14428]															GOBP_ESTABLISHMENT_OF_PROTEIN_LOCALIZATION	GOBP_INTRACELLULAR_TRANSPORT
51194	IPO11	importin 11 [Source:HGNC Symbol;Acc:HGNC:20628]															GOBP_ESTABLISHMENT_OF_PROTEIN_LOCALIZATION	GOBP_INTRACELLULAR_TRANSPORT
84268	RPAIN	RPA interacting protein [Source:HGNC Symbol;Acc:HGNC:28641]															GOBP_ESTABLISHMENT_OF_PROTEIN_LOCALIZATION	GOBP_INTRACELLULAR_TRANSPORT
10307	APBB3	amyloid beta precursor protein binding family B member 3 [Source:HGNC Symbol;Acc:HGNC:20708]															GOBP_ESTABLISHMENT_OF_PROTEIN_LOCALIZATION				GOBP_REGULATION_OF_TRANSPORT																					GOBP_REGULATION_OF_CELLULAR_LOCALIZATION
1497	CTNS	cystinosin, lysosomal cystine transporter [Source:HGNC Symbol;Acc:HGNC:2518]															GOBP_ESTABLISHMENT_OF_PROTEIN_LOCALIZATION					GOBP_REGULATION_OF_INTRACELLULAR_SIGNAL_TRANSDUCTION
64801	ARV1	ARV1 homolog, fatty acid homeostasis modulator [Source:HGNC Symbol;Acc:HGNC:29561]																GOBP_INTRACELLULAR_TRANSPORT			GOBP_REGULATION_OF_TRANSPORT																					GOBP_REGULATION_OF_CELLULAR_LOCALIZATION
58513	EPS15L1	epidermal growth factor receptor pathway substrate 15 like 1 [Source:HGNC Symbol;Acc:HGNC:24634]																GOBP_INTRACELLULAR_TRANSPORT													GOBP_VESICLE_MEDIATED_TRANSPORT
85021	REPS1	RALBP1 associated Eps domain containing 1 [Source:HGNC Symbol;Acc:HGNC:15578]																GOBP_INTRACELLULAR_TRANSPORT													GOBP_VESICLE_MEDIATED_TRANSPORT
1375	CPT1B	carnitine palmitoyltransferase 1B [Source:HGNC Symbol;Acc:HGNC:2329]																GOBP_INTRACELLULAR_TRANSPORT
84947	SERAC1	serine active site containing 1 [Source:HGNC Symbol;Acc:HGNC:21061]																GOBP_INTRACELLULAR_TRANSPORT
57614	RELCH	RAB11 binding and LisH domain, coiled-coil and HEAT repeat containing [Source:HGNC Symbol;Acc:HGNC:29289]																GOBP_INTRACELLULAR_TRANSPORT
10396	ATP8A1	ATPase phospholipid transporting 8A1 [Source:HGNC Symbol;Acc:HGNC:13531]																			GOBP_REGULATION_OF_TRANSPORT		GOBP_POSITIVE_REGULATION_OF_CELLULAR_COMPONENT_ORGANIZATION
84961	FBXL20	F-box and leucine rich repeat protein 20 [Source:HGNC Symbol;Acc:HGNC:24679]																			GOBP_REGULATION_OF_TRANSPORT				GOBP_MACROMOLECULE_CATABOLIC_PROCESS						GOBP_VESICLE_MEDIATED_TRANSPORT							GOBP_ORGANONITROGEN_COMPOUND_CATABOLIC_PROCESS											GOBP_PROTEOLYSIS
8291	DYSF	dysferlin [Source:HGNC Symbol;Acc:HGNC:3097]																			GOBP_REGULATION_OF_TRANSPORT										GOBP_VESICLE_MEDIATED_TRANSPORT
342667	STAC2	SH3 and cysteine rich domain 2 [Source:HGNC Symbol;Acc:HGNC:23990]																			GOBP_REGULATION_OF_TRANSPORT																				GOBP_POSITIVE_REGULATION_OF_MOLECULAR_FUNCTION	GOBP_REGULATION_OF_CELLULAR_LOCALIZATION
134145	ATPSCKMT	ATP synthase c subunit lysine N-methyltransferase [Source:HGNC Symbol;Acc:HGNC:27029]																			GOBP_REGULATION_OF_TRANSPORT																				GOBP_POSITIVE_REGULATION_OF_MOLECULAR_FUNCTION					GOBP_REGULATION_OF_CATALYTIC_ACTIVITY
490	ATP2B1	ATPase plasma membrane Ca2+ transporting 1 [Source:HGNC Symbol;Acc:HGNC:814]																			GOBP_REGULATION_OF_TRANSPORT
26509	MYOF	myoferlin [Source:HGNC Symbol;Acc:HGNC:3656]																			GOBP_REGULATION_OF_TRANSPORT
7871	SLMAP	sarcolemma associated protein [Source:HGNC Symbol;Acc:HGNC:16643]																			GOBP_REGULATION_OF_TRANSPORT
283229	CRACR2B	calcium release activated channel regulator 2B [Source:HGNC Symbol;Acc:HGNC:28703]																			GOBP_REGULATION_OF_TRANSPORT
26268	FBXO9	F-box protein 9 [Source:HGNC Symbol;Acc:HGNC:13588]																				GOBP_REGULATION_OF_INTRACELLULAR_SIGNAL_TRANSDUCTION			GOBP_MACROMOLECULE_CATABOLIC_PROCESS													GOBP_ORGANONITROGEN_COMPOUND_CATABOLIC_PROCESS											GOBP_PROTEOLYSIS
9267	CYTH1	cytohesin 1 [Source:HGNC Symbol;Acc:HGNC:9501]																				GOBP_REGULATION_OF_INTRACELLULAR_SIGNAL_TRANSDUCTION									GOBP_VESICLE_MEDIATED_TRANSPORT
84144	SYDE2	synapse defective Rho GTPase homolog 2 [Source:HGNC Symbol;Acc:HGNC:25841]																				GOBP_REGULATION_OF_INTRACELLULAR_SIGNAL_TRANSDUCTION																			GOBP_POSITIVE_REGULATION_OF_MOLECULAR_FUNCTION					GOBP_REGULATION_OF_CATALYTIC_ACTIVITY
57568	SIPA1L2	signal induced proliferation associated 1 like 2 [Source:HGNC Symbol;Acc:HGNC:23800]																				GOBP_REGULATION_OF_INTRACELLULAR_SIGNAL_TRANSDUCTION																			GOBP_POSITIVE_REGULATION_OF_MOLECULAR_FUNCTION					GOBP_REGULATION_OF_CATALYTIC_ACTIVITY
23252	OTUD3	OTU deubiquitinase 3 [Source:HGNC Symbol;Acc:HGNC:29038]																				GOBP_REGULATION_OF_INTRACELLULAR_SIGNAL_TRANSDUCTION																											GOBP_PROTEOLYSIS
56834	GPR137	G protein-coupled receptor 137 [Source:HGNC Symbol;Acc:HGNC:24300]																				GOBP_REGULATION_OF_INTRACELLULAR_SIGNAL_TRANSDUCTION
7088	TLE1	TLE family member 1, transcriptional corepressor [Source:HGNC Symbol;Acc:HGNC:11837]																				GOBP_REGULATION_OF_INTRACELLULAR_SIGNAL_TRANSDUCTION
51523	CXXC5	CXXC finger protein 5 [Source:HGNC Symbol;Acc:HGNC:26943]																				GOBP_REGULATION_OF_INTRACELLULAR_SIGNAL_TRANSDUCTION
84803	GPAT3	glycerol-3-phosphate acyltransferase 3 [Source:HGNC Symbol;Acc:HGNC:28157]																				GOBP_REGULATION_OF_INTRACELLULAR_SIGNAL_TRANSDUCTION
153129	SLC38A9	solute carrier family 38 member 9 [Source:HGNC Symbol;Acc:HGNC:26907]																				GOBP_REGULATION_OF_INTRACELLULAR_SIGNAL_TRANSDUCTION
23365	ARHGEF12	Rho guanine nucleotide exchange factor 12 [Source:HGNC Symbol;Acc:HGNC:14193]																				GOBP_REGULATION_OF_INTRACELLULAR_SIGNAL_TRANSDUCTION
22859	ADGRL1	adhesion G protein-coupled receptor L1 [Source:HGNC Symbol;Acc:HGNC:20973]																					GOBP_POSITIVE_REGULATION_OF_CELLULAR_COMPONENT_ORGANIZATION
9941	EXOG	exo/endonuclease G [Source:HGNC Symbol;Acc:HGNC:3347]																							GOBP_MACROMOLECULE_CATABOLIC_PROCESS										GOBP_CELLULAR_COMPONENT_DISASSEMBLY				GOBP_DNA_METABOLIC_PROCESS
11173	ADAMTS7	ADAM metallopeptidase with thrombospondin type 1 motif 7 [Source:HGNC Symbol;Acc:HGNC:223]																							GOBP_MACROMOLECULE_CATABOLIC_PROCESS													GOBP_ORGANONITROGEN_COMPOUND_CATABOLIC_PROCESS		GOBP_SUPRAMOLECULAR_FIBER_ORGANIZATION									GOBP_PROTEOLYSIS
5684	PSMA3	proteasome 20S subunit alpha 3 [Source:HGNC Symbol;Acc:HGNC:9532]																							GOBP_MACROMOLECULE_CATABOLIC_PROCESS													GOBP_ORGANONITROGEN_COMPOUND_CATABOLIC_PROCESS								GOBP_REGULATION_OF_CATALYTIC_ACTIVITY			GOBP_PROTEOLYSIS
64410	KLHL25	kelch like family member 25 [Source:HGNC Symbol;Acc:HGNC:25732]																							GOBP_MACROMOLECULE_CATABOLIC_PROCESS													GOBP_ORGANONITROGEN_COMPOUND_CATABOLIC_PROCESS											GOBP_PROTEOLYSIS
84132	USP42	ubiquitin specific peptidase 42 [Source:HGNC Symbol;Acc:HGNC:20068]																							GOBP_MACROMOLECULE_CATABOLIC_PROCESS													GOBP_ORGANONITROGEN_COMPOUND_CATABOLIC_PROCESS											GOBP_PROTEOLYSIS
26224	FBXL3	F-box and leucine rich repeat protein 3 [Source:HGNC Symbol;Acc:HGNC:13599]																							GOBP_MACROMOLECULE_CATABOLIC_PROCESS													GOBP_ORGANONITROGEN_COMPOUND_CATABOLIC_PROCESS											GOBP_PROTEOLYSIS
84727	SPSB2	splA/ryanodine receptor domain and SOCS box containing 2 [Source:HGNC Symbol;Acc:HGNC:29522]																							GOBP_MACROMOLECULE_CATABOLIC_PROCESS													GOBP_ORGANONITROGEN_COMPOUND_CATABOLIC_PROCESS											GOBP_PROTEOLYSIS
84669	USP32	ubiquitin specific peptidase 32 [Source:HGNC Symbol;Acc:HGNC:19143]																							GOBP_MACROMOLECULE_CATABOLIC_PROCESS													GOBP_ORGANONITROGEN_COMPOUND_CATABOLIC_PROCESS											GOBP_PROTEOLYSIS
63891	RNF123	ring finger protein 123 [Source:HGNC Symbol;Acc:HGNC:21148]																							GOBP_MACROMOLECULE_CATABOLIC_PROCESS													GOBP_ORGANONITROGEN_COMPOUND_CATABOLIC_PROCESS											GOBP_PROTEOLYSIS
29952	DPP7	dipeptidyl peptidase 7 [Source:HGNC Symbol;Acc:HGNC:14892]																							GOBP_MACROMOLECULE_CATABOLIC_PROCESS													GOBP_ORGANONITROGEN_COMPOUND_CATABOLIC_PROCESS											GOBP_PROTEOLYSIS
27159	CHIA	chitinase acidic [Source:HGNC Symbol;Acc:HGNC:17432]																							GOBP_MACROMOLECULE_CATABOLIC_PROCESS													GOBP_ORGANONITROGEN_COMPOUND_CATABOLIC_PROCESS
246243	RNASEH1	ribonuclease H1 [Source:HGNC Symbol;Acc:HGNC:18466]																							GOBP_MACROMOLECULE_CATABOLIC_PROCESS														GOBP_DNA_METABOLIC_PROCESS
1774	DNASE1L1	deoxyribonuclease 1 like 1 [Source:HGNC Symbol;Acc:HGNC:2957]																							GOBP_MACROMOLECULE_CATABOLIC_PROCESS														GOBP_DNA_METABOLIC_PROCESS
26986	PABPC1	poly(A) binding protein cytoplasmic 1 [Source:HGNC Symbol;Acc:HGNC:8554]																							GOBP_MACROMOLECULE_CATABOLIC_PROCESS
11340	EXOSC8	exosome component 8 [Source:HGNC Symbol;Acc:HGNC:17035]																							GOBP_MACROMOLECULE_CATABOLIC_PROCESS
1759	DNM1	dynamin 1 [Source:HGNC Symbol;Acc:HGNC:2972]																													GOBP_VESICLE_MEDIATED_TRANSPORT																GOBP_ORGANELLE_LOCALIZATION
29924	EPN1	epsin 1 [Source:HGNC Symbol;Acc:HGNC:21604]																													GOBP_VESICLE_MEDIATED_TRANSPORT
23048	FNBP1	formin binding protein 1 [Source:HGNC Symbol;Acc:HGNC:17069]																													GOBP_VESICLE_MEDIATED_TRANSPORT
6187	RPS2	ribosomal protein S2 [Source:HGNC Symbol;Acc:HGNC:10404]																																			GOBP_REGULATION_OF_PROTEIN_MODIFICATION_PROCESS				GOBP_POSITIVE_REGULATION_OF_MOLECULAR_FUNCTION					GOBP_REGULATION_OF_CATALYTIC_ACTIVITY
10401	PIAS3	protein inhibitor of activated STAT 3 [Source:HGNC Symbol;Acc:HGNC:16861]																																			GOBP_REGULATION_OF_PROTEIN_MODIFICATION_PROCESS
4800	NFYA	nuclear transcription factor Y subunit alpha [Source:HGNC Symbol;Acc:HGNC:7804]																																			GOBP_REGULATION_OF_PROTEIN_MODIFICATION_PROCESS
4552	MTRR	5-methyltetrahydrofolate-homocysteine methyltransferase reductase [Source:HGNC Symbol;Acc:HGNC:7473]																																				GOBP_ORGANONITROGEN_COMPOUND_CATABOLIC_PROCESS	GOBP_DNA_METABOLIC_PROCESS							GOBP_REGULATION_OF_CATALYTIC_ACTIVITY
259307	IL4I1	interleukin 4 induced 1 [Source:HGNC Symbol;Acc:HGNC:19094]																																				GOBP_ORGANONITROGEN_COMPOUND_CATABOLIC_PROCESS
57571	CARNS1	carnosine synthase 1 [Source:HGNC Symbol;Acc:HGNC:29268]																																				GOBP_ORGANONITROGEN_COMPOUND_CATABOLIC_PROCESS
125061	AFMID	arylformamidase [Source:HGNC Symbol;Acc:HGNC:20910]																																				GOBP_ORGANONITROGEN_COMPOUND_CATABOLIC_PROCESS
51380	CSAD	cysteine sulfinic acid decarboxylase [Source:HGNC Symbol;Acc:HGNC:18966]																																				GOBP_ORGANONITROGEN_COMPOUND_CATABOLIC_PROCESS
25961	NUDT13	nudix hydrolase 13 [Source:HGNC Symbol;Acc:HGNC:18827]																																				GOBP_ORGANONITROGEN_COMPOUND_CATABOLIC_PROCESS
7011	TEP1	telomerase associated protein 1 [Source:HGNC Symbol;Acc:HGNC:11726]																																					GOBP_DNA_METABOLIC_PROCESS
165	AEBP1	AE binding protein 1 [Source:HGNC Symbol;Acc:HGNC:303]																																						GOBP_SUPRAMOLECULAR_FIBER_ORGANIZATION									GOBP_PROTEOLYSIS
8721	EDF1	endothelial differentiation related factor 1 [Source:HGNC Symbol;Acc:HGNC:3164]																																							GOBP_POSITIVE_REGULATION_OF_MOLECULAR_FUNCTION
23218	NBEAL2	neurobeachin like 2 [Source:HGNC Symbol;Acc:HGNC:31928]																																											GOBP_CELL_MORPHOGENESIS
831	CAST	calpastatin [Source:HGNC Symbol;Acc:HGNC:1515]																																												GOBP_REGULATION_OF_CATALYTIC_ACTIVITY			GOBP_PROTEOLYSIS
1294	COL7A1	collagen type VII alpha 1 chain [Source:HGNC Symbol;Acc:HGNC:2214]																																												GOBP_REGULATION_OF_CATALYTIC_ACTIVITY			GOBP_PROTEOLYSIS
9462	RASAL2	RAS protein activator like 2 [Source:HGNC Symbol;Acc:HGNC:9874]																																												GOBP_REGULATION_OF_CATALYTIC_ACTIVITY
123228	SENP8	SUMO peptidase family member, NEDD8 specific [Source:HGNC Symbol;Acc:HGNC:22992]																																															GOBP_PROTEOLYSIS
84976	DISP1	dispatched RND transporter family member 1 [Source:HGNC Symbol;Acc:HGNC:19711]																																															GOBP_PROTEOLYSIS
56928	SPPL2B	signal peptide peptidase like 2B [Source:HGNC Symbol;Acc:HGNC:30627]																																															GOBP_PROTEOLYSIS
84888	SPPL2A	signal peptide peptidase like 2A [Source:HGNC Symbol;Acc:HGNC:30227]																																															GOBP_PROTEOLYSIS
81794	ADAMTS10	ADAM metallopeptidase with thrombospondin type 1 motif 10 [Source:HGNC Symbol;Acc:HGNC:13201]																																															GOBP_PROTEOLYSIS
57140	RNPEPL1	arginyl aminopeptidase like 1 [Source:HGNC Symbol;Acc:HGNC:10079]																																															GOBP_PROTEOLYSIS
57402	S100A14	S100 calcium binding protein A14 [Source:HGNC Symbol;Acc:HGNC:18901]
2590	GALNT2	polypeptide N-acetylgalactosaminyltransferase 2 [Source:HGNC Symbol;Acc:HGNC:4124]
2969	GTF2I	general transcription factor IIi [Source:HGNC Symbol;Acc:HGNC:4659]
6988	TCTA	T cell leukemia translocation altered [Source:HGNC Symbol;Acc:HGNC:11692]
6829	SUPT5H	SPT5 homolog, DSIF elongation factor subunit [Source:HGNC Symbol;Acc:HGNC:11469]
22904	SBNO2	strawberry notch homolog 2 [Source:HGNC Symbol;Acc:HGNC:29158]
23492	CBX7	chromobox 7 [Source:HGNC Symbol;Acc:HGNC:1557]
4775	NFATC3	nuclear factor of activated T cells 3 [Source:HGNC Symbol;Acc:HGNC:7777]
7753	ZNF202	zinc finger protein 202 [Source:HGNC Symbol;Acc:HGNC:12994]
51317	PHF21A	PHD finger protein 21A [Source:HGNC Symbol;Acc:HGNC:24156]
9612	NCOR2	nuclear receptor corepressor 2 [Source:HGNC Symbol;Acc:HGNC:7673]
57473	ZNF512B	zinc finger protein 512B [Source:HGNC Symbol;Acc:HGNC:29212]
7678	ZNF124	zinc finger protein 124 [Source:HGNC Symbol;Acc:HGNC:12907]
57786	RBAK	RB associated KRAB zinc finger [Source:HGNC Symbol;Acc:HGNC:17680]
7750	ZMYM2	zinc finger MYM-type containing 2 [Source:HGNC Symbol;Acc:HGNC:12989]
84836	ABHD14B	abhydrolase domain containing 14B [Source:HGNC Symbol;Acc:HGNC:28235]
148327	CREB3L4	cAMP responsive element binding protein 3 like 4 [Source:HGNC Symbol;Acc:HGNC:18854]
7024	TFCP2	transcription factor CP2 [Source:HGNC Symbol;Acc:HGNC:11748]
23269	MGA	MAX dimerization protein MGA [Source:HGNC Symbol;Acc:HGNC:14010]
79364	ZXDC	ZXD family zinc finger C [Source:HGNC Symbol;Acc:HGNC:28160]
84905	ZNF341	zinc finger protein 341 [Source:HGNC Symbol;Acc:HGNC:15992]
60558	GUF1	GTP binding elongation factor GUF1 [Source:HGNC Symbol;Acc:HGNC:25799]
7059	THBS3	thrombospondin 3 [Source:HGNC Symbol;Acc:HGNC:11787]
147650	SPACA6	sperm acrosome associated 6 [Source:HGNC Symbol;Acc:HGNC:27113]
23345	SYNE1	spectrin repeat containing nuclear envelope protein 1 [Source:HGNC Symbol;Acc:HGNC:17089]
24	ABCA4	ATP binding cassette subfamily A member 4 [Source:HGNC Symbol;Acc:HGNC:34]
57217	TTC7A	tetratricopeptide repeat domain 7A [Source:HGNC Symbol;Acc:HGNC:19750]
5332	PLCB4	phospholipase C beta 4 [Source:HGNC Symbol;Acc:HGNC:9059]
84693	MCEE	methylmalonyl-CoA epimerase [Source:HGNC Symbol;Acc:HGNC:16732]
84696	ABHD1	abhydrolase domain containing 1 [Source:HGNC Symbol;Acc:HGNC:17553]
132949	AASDH	aminoadipate-semialdehyde dehydrogenase [Source:HGNC Symbol;Acc:HGNC:23993]
10455	ECI2	enoyl-CoA delta isomerase 2 [Source:HGNC Symbol;Acc:HGNC:14601]
84668	HYCC1	hyccin PI4KA lipid kinase complex subunit 1 [Source:HGNC Symbol;Acc:HGNC:24587]
30815	ST6GALNAC6	ST6 N-acetylgalactosaminide alpha-2,6-sialyltransferase 6 [Source:HGNC Symbol;Acc:HGNC:23364]
5833	PCYT2	phosphate cytidylyltransferase 2, ethanolamine [Source:HGNC Symbol;Acc:HGNC:8756]
56261	GPCPD1	glycerophosphocholine phosphodiesterase 1 [Source:HGNC Symbol;Acc:HGNC:26957]
316	AOX1	aldehyde oxidase 1 [Source:HGNC Symbol;Acc:HGNC:553]
10243	GPHN	gephyrin [Source:HGNC Symbol;Acc:HGNC:15465]
404037	HAPLN4	hyaluronan and proteoglycan link protein 4 [Source:HGNC Symbol;Acc:HGNC:31357]
8496	PPFIBP1	PPFIA binding protein 1 [Source:HGNC Symbol;Acc:HGNC:9249]
65980	BRD9	bromodomain containing 9 [Source:HGNC Symbol;Acc:HGNC:25818]
29994	BAZ2B	bromodomain adjacent to zinc finger domain 2B [Source:HGNC Symbol;Acc:HGNC:963]
23140	ZZEF1	zinc finger ZZ-type and EF-hand domain containing 1 [Source:HGNC Symbol;Acc:HGNC:29027]
9849	ZNF518A	zinc finger protein 518A [Source:HGNC Symbol;Acc:HGNC:29009]
23001	WDFY3	WD repeat and FYVE domain containing 3 [Source:HGNC Symbol;Acc:HGNC:20751]
7776	ZNF236	zinc finger protein 236 [Source:HGNC Symbol;Acc:HGNC:13028]
84561	SLC12A8	solute carrier family 12 member 8 [Source:HGNC Symbol;Acc:HGNC:15595]
55972	SLC25A40	solute carrier family 25 member 40 [Source:HGNC Symbol;Acc:HGNC:29680]
6553	SLC9A5	solute carrier family 9 member A5 [Source:HGNC Symbol;Acc:HGNC:11078]
23623	RUSC1	RUN and SH3 domain containing 1 [Source:HGNC Symbol;Acc:HGNC:17153]
122769	LRR1	leucine rich repeat protein 1 [Source:HGNC Symbol;Acc:HGNC:19742]
286410	ATP11C	ATPase phospholipid transporting 11C [Source:HGNC Symbol;Acc:HGNC:13554]
63826	SRR	serine racemase [Source:HGNC Symbol;Acc:HGNC:14398]
196883	ADCY4	adenylate cyclase 4 [Source:HGNC Symbol;Acc:HGNC:235]
84680	ACCS	1-aminocyclopropane-1-carboxylate synthase homolog (inactive) [Source:HGNC Symbol;Acc:HGNC:23989]
8790	FPGT	fucose-1-phosphate guanylyltransferase [Source:HGNC Symbol;Acc:HGNC:3825]
6675	UAP1	UDP-N-acetylglucosamine pyrophosphorylase 1 [Source:HGNC Symbol;Acc:HGNC:12457]
3177	SLC29A2	solute carrier family 29 member 2 [Source:HGNC Symbol;Acc:HGNC:11004]
6752	SSTR2	somatostatin receptor 2 [Source:HGNC Symbol;Acc:HGNC:11331]
6305	SBF1	SET binding factor 1 [Source:HGNC Symbol;Acc:HGNC:10542]
57587	CFAP97	cilia and flagella associated protein 97 [Source:HGNC Symbol;Acc:HGNC:29276]
8910	SGCE	sarcoglycan epsilon [Source:HGNC Symbol;Acc:HGNC:10808]
5101	PCDH9	protocadherin 9 [Source:HGNC Symbol;Acc:HGNC:8661]
9710	GARRE1	granule associated Rac and RHOG effector 1 [Source:HGNC Symbol;Acc:HGNC:29016]
9019	MPZL1	myelin protein zero like 1 [Source:HGNC Symbol;Acc:HGNC:7226]
6205	RPS11	ribosomal protein S11 [Source:HGNC Symbol;Acc:HGNC:10384]
1933	EEF1B2	eukaryotic translation elongation factor 1 beta 2 [Source:HGNC Symbol;Acc:HGNC:3208]
54676	GTPBP2	GTP binding protein 2 [Source:HGNC Symbol;Acc:HGNC:4670]
80325	ABTB1	ankyrin repeat and BTB domain containing 1 [Source:HGNC Symbol;Acc:HGNC:18275]
51264	MRPL27	mitochondrial ribosomal protein L27 [Source:HGNC Symbol;Acc:HGNC:14483]
64132	XYLT2	xylosyltransferase 2 [Source:HGNC Symbol;Acc:HGNC:15517]
64599	GIGYF1	GRB10 interacting GYF protein 1 [Source:HGNC Symbol;Acc:HGNC:9126]
9377	COX5A	cytochrome c oxidase subunit 5A [Source:HGNC Symbol;Acc:HGNC:2267]
57719	ANO8	anoctamin 8 [Source:HGNC Symbol;Acc:HGNC:29329]
55032	SLC35A5	solute carrier family 35 member A5 [Source:HGNC Symbol;Acc:HGNC:20792]
283130	SLC25A45	solute carrier family 25 member 45 [Source:HGNC Symbol;Acc:HGNC:27442]
22884	WDR37	WD repeat domain 37 [Source:HGNC Symbol;Acc:HGNC:31406]
4337	MOCS1	molybdenum cofactor synthesis 1 [Source:HGNC Symbol;Acc:HGNC:7190]
9644	SH3PXD2A	SH3 and PX domains 2A [Source:HGNC Symbol;Acc:HGNC:23664]
27037	TRMT2A	tRNA methyltransferase 2 homolog A [Source:HGNC Symbol;Acc:HGNC:24974]
23091	ZC3H13	zinc finger CCCH-type containing 13 [Source:HGNC Symbol;Acc:HGNC:20368]
84190	METTL25	methyltransferase like 25 [Source:HGNC Symbol;Acc:HGNC:26228]
56243	KIAA1217	KIAA1217 [Source:HGNC Symbol;Acc:HGNC:25428]
64327	LMBR1	limb development membrane protein 1 [Source:HGNC Symbol;Acc:HGNC:13243]
9399	STOML1	stomatin like 1 [Source:HGNC Symbol;Acc:HGNC:14560]
154064	RAET1L	retinoic acid early transcript 1L [Source:HGNC Symbol;Acc:HGNC:16798]
5255	PHKA1	phosphorylase kinase regulatory subunit alpha 1 [Source:HGNC Symbol;Acc:HGNC:8925]
3563	IL3RA	interleukin 3 receptor subunit alpha [Source:HGNC Symbol;Acc:HGNC:6012]
55892	MYNN	myoneurin [Source:HGNC Symbol;Acc:HGNC:14955]
140706	CCM2L	CCM2 like scaffold protein [Source:HGNC Symbol;Acc:HGNC:16153]
51585	PCF11	PCF11 cleavage and polyadenylation factor subunit [Source:HGNC Symbol;Acc:HGNC:30097]
9931	HELZ	helicase with zinc finger [Source:HGNC Symbol;Acc:HGNC:16878]
144363	ETFRF1	electron transfer flavoprotein regulatory factor 1 [Source:HGNC Symbol;Acc:HGNC:27052]
10954	PDIA5	protein disulfide isomerase family A member 5 [Source:HGNC Symbol;Acc:HGNC:24811]
25972	UNC50	unc-50 inner nuclear membrane RNA binding protein [Source:HGNC Symbol;Acc:HGNC:16046]
54955	C1orf109	chromosome 1 open reading frame 109 [Source:HGNC Symbol;Acc:HGNC:26039]
153396	TMEM161B	transmembrane protein 161B [Source:HGNC Symbol;Acc:HGNC:28483]
54802	TRIT1	tRNA isopentenyltransferase 1 [Source:HGNC Symbol;Acc:HGNC:20286]
54522	ANKRD16	ankyrin repeat domain 16 [Source:HGNC Symbol;Acc:HGNC:23471]
91522	COL23A1	collagen type XXIII alpha 1 chain [Source:HGNC Symbol;Acc:HGNC:22990]
389072	PLEKHM3	pleckstrin homology domain containing M3 [Source:HGNC Symbol;Acc:HGNC:34006]
80298	MTERF2	mitochondrial transcription termination factor 2 [Source:HGNC Symbol;Acc:HGNC:30779]
54477	PLEKHA5	pleckstrin homology domain containing A5 [Source:HGNC Symbol;Acc:HGNC:30036]
606495	CYB5RL	cytochrome b5 reductase like [Source:HGNC Symbol;Acc:HGNC:32220]
2842	GPR19	G protein-coupled receptor 19 [Source:HGNC Symbol;Acc:HGNC:4473]
100131755	ARMCX4	armadillo repeat containing X-linked 4 [Source:HGNC Symbol;Acc:HGNC:28615]
100499483	CCDC180	coiled-coil domain containing 180 [Source:HGNC Symbol;Acc:HGNC:29303]
10745	PHTF1	putative homeodomain transcription factor 1 [Source:HGNC Symbol;Acc:HGNC:8939]
139221	PWWP3B	PWWP domain containing 3B [Source:HGNC Symbol;Acc:HGNC:26583]
140883	ZNF280B	zinc finger protein 280B [Source:HGNC Symbol;Acc:HGNC:23022]
145748	LYSMD4	LysM domain containing 4 [Source:HGNC Symbol;Acc:HGNC:26571]
146705	TEPSIN	TEPSIN adaptor related protein complex 4 accessory protein [Source:HGNC Symbol;Acc:HGNC:26458]
148137	PROSER3	proline and serine rich 3 [Source:HGNC Symbol;Acc:HGNC:25204]
149478	BTBD19	BTB domain containing 19 [Source:HGNC Symbol;Acc:HGNC:27145]
202	CRYBG1	crystallin beta-gamma domain containing 1 [Source:HGNC Symbol;Acc:HGNC:356]
203259	FAM219A	family with sequence similarity 219 member A [Source:HGNC Symbol;Acc:HGNC:19920]
221302	ZUP1	zinc finger containing ubiquitin peptidase 1 [Source:HGNC Symbol;Acc:HGNC:21224]
221545	C6orf136	chromosome 6 open reading frame 136 [Source:HGNC Symbol;Acc:HGNC:21301]
222234	FAM185A	family with sequence similarity 185 member A [Source:HGNC Symbol;Acc:HGNC:22412]
222255	ATXN7L1	ataxin 7 like 1 [Source:HGNC Symbol;Acc:HGNC:22210]
23559	WBP1	WW domain binding protein 1 [Source:HGNC Symbol;Acc:HGNC:12737]
254048	UBN2	ubinuclein 2 [Source:HGNC Symbol;Acc:HGNC:21931]
2588	GALNS	galactosamine (N-acetyl)-6-sulfatase [Source:HGNC Symbol;Acc:HGNC:4122]
284307	ZIK1	zinc finger protein interacting with K protein 1 [Source:HGNC Symbol;Acc:HGNC:33104]
343099	CCDC18	coiled-coil domain containing 18 [Source:HGNC Symbol;Acc:HGNC:30370]
374618	TEX9	testis expressed 9 [Source:HGNC Symbol;Acc:HGNC:29585]
388701	CFAP141	cilia and flagella associated protein 141 [Source:HGNC Symbol;Acc:HGNC:32305]
401251	SAPCD1	suppressor APC domain containing 1 [Source:HGNC Symbol;Acc:HGNC:13938]
414918	DENND6B	DENN domain containing 6B [Source:HGNC Symbol;Acc:HGNC:32690]
54540	FAM193B	family with sequence similarity 193 member B [Source:HGNC Symbol;Acc:HGNC:25524]
55663	ZNF446	zinc finger protein 446 [Source:HGNC Symbol;Acc:HGNC:21036]
55778	ZNF839	zinc finger protein 839 [Source:HGNC Symbol;Acc:HGNC:20345]
57415	C3orf14	chromosome 3 open reading frame 14 [Source:HGNC Symbol;Acc:HGNC:25024]
57544	TXNDC16	thioredoxin domain containing 16 [Source:HGNC Symbol;Acc:HGNC:19965]
57613	FAM234B	family with sequence similarity 234 member B [Source:HGNC Symbol;Acc:HGNC:29288]
619208	FAM229B	family with sequence similarity 229 member B [Source:HGNC Symbol;Acc:HGNC:33858]
647265	CYP2AB1P	cytochrome P450 family 2 subfamily AB member 1, pseudogene [Source:HGNC Symbol;Acc:HGNC:39975]
64760	FHIP2B	FHF complex subunit HOOK interacting protein 2B [Source:HGNC Symbol;Acc:HGNC:16492]
7561	ZNF14	zinc finger protein 14 [Source:HGNC Symbol;Acc:HGNC:12924]
7566	ZNF18	zinc finger protein 18 [Source:HGNC Symbol;Acc:HGNC:12969]
7760	ZNF213	zinc finger protein 213 [Source:HGNC Symbol;Acc:HGNC:13005]
79088	ZNF426	zinc finger protein 426 [Source:HGNC Symbol;Acc:HGNC:20725]
79713	IGFLR1	IGF like family receptor 1 [Source:HGNC Symbol;Acc:HGNC:23620]
79896	THNSL1	threonine synthase like 1 [Source:HGNC Symbol;Acc:HGNC:26160]
80742	PRR3	proline rich 3 [Source:HGNC Symbol;Acc:HGNC:21149]
83642	SELENOO	selenoprotein O [Source:HGNC Symbol;Acc:HGNC:30395]
84146	ZNF644	zinc finger protein 644 [Source:HGNC Symbol;Acc:HGNC:29222]
84173	ELMOD3	ELMO domain containing 3 [Source:HGNC Symbol;Acc:HGNC:26158]
84261	FBXW9	F-box and WD repeat domain containing 9 [Source:HGNC Symbol;Acc:HGNC:28136]
84307	ZNF397	zinc finger protein 397 [Source:HGNC Symbol;Acc:HGNC:18818]
84726	PRRC2B	proline rich coiled-coil 2B [Source:HGNC Symbol;Acc:HGNC:28121]
84865	CCDC142	coiled-coil domain containing 142 [Source:HGNC Symbol;Acc:HGNC:25889]
8603	FAM193A	family with sequence similarity 193 member A [Source:HGNC Symbol;Acc:HGNC:16822]
91523	PCED1B	PC-esterase domain containing 1B [Source:HGNC Symbol;Acc:HGNC:28255]
91687	CENPL	centromere protein L [Source:HGNC Symbol;Acc:HGNC:17879]
93109	TMEM44	transmembrane protein 44 [Source:HGNC Symbol;Acc:HGNC:25120]
93550	ZFAND4	zinc finger AN1-type containing 4 [Source:HGNC Symbol;Acc:HGNC:23504]
9813	EFCAB14	EF-hand calcium binding domain 14 [Source:HGNC Symbol;Acc:HGNC:29051]
[truncated: 53 more columns]

## Sheet: B.Molecular Function
Overlap Results
Collection(s):	GO:MF
# overlaps shown:	100
# genesets in collections:	1772
# genes in comparison (n):	482
# genes in universe (N):	42499
Gene Set Name	# Genes in Gene Set (K)	Description	# Genes in Overlap (k)	k/K	p-value	FDR q-value
GOMF_PURINE_NUCLEOTIDE_BINDING	1985	Binding to a purine nucleotide, a compound consisting of a purine nucleoside esterified with (ortho)phosphate. [GOC:ai]	80	0.0403	5.11e-23	9.05e-20
GOMF_ADENYL_NUCLEOTIDE_BINDING	1632	Binding to an adenyl nucleotide, an adenosine esterified with (ortho)phosphate. [ISBN:0198506732]	68	0.0417	2.34e-20	2.07e-17
GOMF_CYTOSKELETAL_PROTEIN_BINDING	979	Binding to a protein component of a cytoskeleton (actin, microtubule, or intermediate filament cytoskeleton). [GOC:mah]	50	0.0511	1.06e-18	6.25e-16
GOMF_ENZYME_REGULATOR_ACTIVITY	1221	Binds to and modulates the activity of an enzyme. [GOC:dph, GOC:mah, GOC:tb]	47	0.0385	4.48e-13	1.98e-10
GOMF_NUCLEOSIDE_TRIPHOSPHATASE_REGULATOR_ACTIVITY	496	Binds to and modulates the activity of an NTPase. [GOC:dph, GOC:tb]	29	0.0585	9.32e-13	3.3e-10
GOMF_TRANSFERASE_ACTIVITY_TRANSFERRING_PHOSPHORUS_CONTAINING_GROUPS	910	Catalysis of the transfer of a phosphorus-containing group from one compound (donor) to another (acceptor). [GOC:jl, ISBN:0198506732]	39	0.0429	1.97e-12	5.81e-10
GOMF_MOLECULAR_FUNCTION_REGULATOR_ACTIVITY	1976	A molecular function regulator regulates the activity of its target via non-covalent binding that does not result in covalent modification to the target. Examples of molecular function regulators include regulatory subunits of multimeric enzymes and channels. Mechanisms of regulation include allosteric changes in the target and competitive inhibition. [GOC:dos, GOC:pt]	60	0.0304	5.37e-12	1.36e-09
GOMF_GTPASE_BINDING	306	Binding to a GTPase, any enzyme that catalyzes the hydrolysis of GTP. [GOC:ai]	22	0.0719	1.02e-11	2.26e-09
GOMF_MOLECULAR_FUNCTION_ACTIVATOR_ACTIVITY	1312	A molecular function regulator that activates or increases the activity of its target via non-covalent binding that does not result in covalent modification to the target. [GOC:curators]	44	0.0335	2.19e-10	4.31e-08
GOMF_ACTIN_BINDING	435	Binding to monomeric or multimeric forms of actin, including actin filaments. [GOC:clt]	24	0.0552	2.84e-10	5.04e-08
GOMF_TRANSCRIPTION_FACTOR_BINDING	599	Binding to a transcription factor, a protein required to initiate or regulate transcription. [ISBN:0198506732]	28	0.0467	4.11e-10	6.61e-08
GOMF_KINASE_BINDING	771	Binding to a kinase, any enzyme that catalyzes the transfer of a phosphate group. [GOC:jl]	32	0.0415	4.47e-10	6.61e-08
GOMF_TUBULIN_BINDING	376	Binding to monomeric or multimeric forms of tubulin, including microtubules. [GOC:clt]	22	0.0585	5.3e-10	7.22e-08
GOMF_LIPID_BINDING	839	Binding to a lipid. [GOC:ai]	33	0.0393	9.18e-10	1.16e-07
GOMF_PROTEIN_DOMAIN_SPECIFIC_BINDING	684	Binding to a specific domain of a protein. [GOC:go_curators]	29	0.0424	1.85e-09	2.19e-07
GOMF_KINASE_ACTIVITY	738	Catalysis of the transfer of a phosphate group, usually from ATP, to a substrate molecule. [ISBN:0198506732]	30	0.0407	2.56e-09	2.71e-07
GOMF_MICROTUBULE_BINDING	270	Binding to a microtubule, a filament composed of tubulin monomers. [GOC:krc]	18	0.0667	2.6e-09	2.71e-07
GOMF_PROTEIN_KINASE_ACTIVITY	576	Catalysis of the phosphorylation of an amino acid residue in a protein, usually according to the reaction: a protein + ATP = a phosphoprotein + ADP. [MetaCyc:PROTEIN-KINASE-RXN]	26	0.0451	3.6e-09	3.55e-07
GOMF_ATP_DEPENDENT_ACTIVITY	578	A molecular function characterized by the coupling of ATP hydrolysis to other steps of a reaction mechanism to make the reaction energetically favorable, for example to catalyze a reaction or drive transport against a concentration gradient. [PMID:24878343, PMID:25750732, PMID:32933017, PMID:33818025, PMID:33873056, PMID:33988324]	26	0.045	3.87e-09	3.61e-07
GOMF_GUANYL_NUCLEOTIDE_EXCHANGE_FACTOR_ACTIVITY	228	Stimulates the exchange of GDP to GTP on a signaling GTPase, changing its conformation to its active form. Guanine nucleotide exchange factors (GEFs) act by stimulating the release of guanosine diphosphate (GDP) to allow binding of guanosine triphosphate (GTP), which is more abundant in the cell under normal cellular physiological conditions. [GOC:kd, GOC:mah, PMID:23303910, PMID:27218782]	16	0.0702	9.67e-09	8.56e-07
GOMF_PROTEIN_CONTAINING_COMPLEX_BINDING	1281	Binding to a macromolecular complex. [GOC:jl]	40	0.0312	1.1e-08	9.27e-07
GOMF_MOLECULAR_ADAPTOR_ACTIVITY	507	The binding activity of a molecule that brings together two or more molecules through a selective, non-covalent, often stoichiometric interaction, permitting those molecules to function in a coordinated way. [GOC:mtg_MIT_16mar07, GOC:vw]	23	0.0454	2.64e-08	2.05e-06
GOMF_CATALYTIC_ACTIVITY_ACTING_ON_DNA	245	Catalytic activity that acts to modify DNA. [GOC:molecular_function_refactoring, GOC:pdt]	16	0.0653	2.66e-08	2.05e-06
GOMF_TRANSCRIPTION_REGULATOR_ACTIVITY	1741	A molecular function that controls the rate, timing and/or magnitude of gene transcription. The function of transcriptional regulators is to modulate gene expression at the transcription step so that they are expressed in the right cell at the right time and in the right amount throughout the life of the cell and the organism. Genes are transcriptional units, and include bacterial operons. [GOC:p…	47	0.027	4.76e-08	3.51e-06
GOMF_CADHERIN_BINDING	334	Binding to cadherin, a type I membrane protein involved in cell adhesion. [GOC:bf]	18	0.0539	6.91e-08	4.9e-06
GOMF_PROTEIN_SERINE_THREONINE_KINASE_ACTIVITY	423	Catalysis of the reactions: ATP + protein serine = ADP + protein serine phosphate, and ATP + protein threonine = ADP + protein threonine phosphate. [GOC:bf, PMID:2956925]	20	0.0473	1.11e-07	7.54e-06
GOMF_MOLECULAR_FUNCTION_INHIBITOR_ACTIVITY	691	A molecular function regulator that inhibits or decreases the activity of its target via non-covalent binding that does not result in covalent modification to the target. [GOC:curators]	26	0.0376	1.36e-07	8.93e-06
GOMF_PHOSPHOLIPID_BINDING	477	Binding to a phospholipid, a class of lipids containing phosphoric acid as a mono- or diester. [ISBN:0198506732]	21	0.044	1.75e-07	1.11e-05
GOMF_PROTEIN_MACROMOLECULE_ADAPTOR_ACTIVITY	362	The binding activity of a protein that brings together two or more macromolecules in contact, permitting those molecules to function in a coordinated way. The adaptor can bring together two proteins, or a protein and another macromolecule such as a lipid or a nucleic acid. [GOC:bf, GOC:mah, GOC:vw]	18	0.0497	2.28e-07	1.4e-05
GOMF_CATALYTIC_ACTIVITY_ACTING_ON_A_NUCLEIC_ACID	619	Catalytic activity that acts to modify a nucleic acid. [GOC:pg]	24	0.0388	2.41e-07	1.43e-05
GOMF_ZINC_ION_BINDING	812	Binding to a zinc ion (Zn). [GOC:ai]	28	0.0345	2.65e-07	1.52e-05
GOMF_HYDROLASE_ACTIVITY_ACTING_ON_ACID_ANHYDRIDES	773	Catalysis of the hydrolysis of any acid anhydride. [GOC:jl]	27	0.0349	3.38e-07	1.87e-05
GOMF_TRANSITION_METAL_ION_BINDING	1087	Binding to a transition metal ions; a transition metal is an element whose atom has an incomplete d-subshell of extranuclear electrons, or which gives rise to a cation or cations with an incomplete d-subshell. Transition metals often have more than one valency state. Biologically relevant transition metals include vanadium, manganese, iron, copper, cobalt, nickel, molybdenum and silver. [ISBN:019…	33	0.0304	4.13e-07	2.22e-05
GOMF_ATP_HYDROLYSIS_ACTIVITY	380	Catalysis of the reaction: ATP + H2O = ADP + H+ phosphate. ATP hydrolysis is used in some reactions as an energy source, for example to catalyze a reaction or drive transport against a concentration gradient. [RHEA:13065]	18	0.0474	4.64e-07	2.42e-05
GOMF_PROTEIN_SERINE_KINASE_ACTIVITY	363	Catalysis of the reactions: ATP + protein serine = ADP + protein serine phosphate. [RHEA:17989]	17	0.0468	1.13e-06	5.7e-05
GOMF_ENZYME_ACTIVATOR_ACTIVITY	597	Binds to and increases the activity of an enzyme. [GOC:dph, GOC:mah, GOC:tb]	22	0.0369	1.76e-06	8.65e-05
GOMF_CELL_ADHESION_MOLECULE_BINDING	552	Binding to a cell adhesion molecule. [GOC:ai]	21	0.038	1.84e-06	8.8e-05
GOMF_SEQUENCE_SPECIFIC_DNA_BINDING	1587	Binding to DNA of a specific nucleotide composition, e.g. GC-rich DNA binding, or with a specific sequence motif or type of DNA e.g. promotor binding or rDNA binding. [GOC:jl]	40	0.0252	2.7e-06	0.000126
GOMF_PHOSPHATIDYLINOSITOL_BINDING	275	Binding to an inositol-containing glycerophospholipid, i.e. phosphatidylinositol (PtdIns) and its phosphorylated derivatives. [GOC:bf, ISBN:0198506732, PMID:11395417]	14	0.0509	3.81e-06	0.000173
GOMF_UBIQUITIN_LIKE_PROTEIN_PEPTIDASE_ACTIVITY	137	An isopeptidase activity that cleaves ubiquitin or ubiquitin-like proteins (ULP; e.g. ATG8, ISG15, NEDD8, SUMO) from target proteins. [PMID:19489724]	10	0.073	4.08e-06	0.000181
GOMF_GTPASE_ACTIVATOR_ACTIVITY	281	Binds to and increases the activity of a GTPase, an enzyme that catalyzes the hydrolysis of GTP. [GOC:mah]	14	0.0498	4.88e-06	0.000211
GOMF_DEUBIQUITINASE_ACTIVITY	121	An isopeptidase activity that cleaves ubiquitin from a target protein to which it is conjugated. [GOC:mec, PMID:30783221]	9	0.0744	1.06e-05	0.000447
GOMF_DNA_BINDING_TRANSCRIPTION_FACTOR_BINDING	478	Binding to a DNA-binding transcription factor, a protein that interacts with a specific DNA sequence (sometimes referred to as a motif) within the regulatory region of a gene to modulate transcription. [GOC:txnOH-2018]	18	0.0377	1.14e-05	0.000465
GOMF_PHOSPHATIDYLINOSITOL_3_PHOSPHATE_BINDING	45	Binding to phosphatidylinositol-3-phosphate, a derivative of phosphatidylinositol in which the inositol ring is phosphorylated at the 3' position. [GOC:bf, PMID:10209156, PMID:11395417, PMID:11557775]	6	0.1333	1.16e-05	0.000465
GOMF_PHOSPHATIDYLINOSITOL_3_5_BISPHOSPHATE_5_PHOSPHATASE_ACTIVITY	5	Catalysis of the reaction: phosphatidylinositol-3,5-bisphosphate + H2O = phosphatidylinositol-3-phosphate + orthophosphate. [PMID:10806194, PMID:16607019]	3	0.6	1.43e-05	0.000554
GOMF_SIGNALING_RECEPTOR_BINDING	1464	Binding to one or more specific sites on a receptor molecule, a macromolecule that undergoes combination with a hormone, neurotransmitter, drug or intracellular messenger to initiate a change in cell function. [GOC:bf, GOC:ceb, ISBN:0198506732]	36	0.0246	1.46e-05	0.000554
GOMF_ATP_DEPENDENT_ACTIVITY_ACTING_ON_DNA	126	Catalytic activity that acts to modify DNA, driven by ATP hydrolysis. [GOC:pdt]	9	0.0714	1.47e-05	0.000554
GOMF_RNA_BINDING	1968	Binding to an RNA molecule or a portion thereof. [GOC:jl, GOC:mah]	44	0.0224	1.72e-05	0.000635
GOMF_HISTONE_BINDING	241	Binding to a histone, any of a group of water-soluble proteins found in association with the DNA of eukaryotic or archaeal chromosomes. They are involved in the condensation and coiling of chromosomes during cell division and have also been implicated in gene regulation and DNA replication. They may be chemically modified (methylated, acetlyated and others) to regulate gene transcription. [GOC:jl…	12	0.0498	2.31e-05	0.000837
GOMF_ACTIN_FILAMENT_BINDING	205	Binding to an actin filament, also known as F-actin, a helical filamentous polymer of globular G-actin subunits. [ISBN:0198506732]	11	0.0537	2.55e-05	0.000902
GOMF_RNA_POLYMERASE_II_TRANSCRIPTION_REGULATORY_REGION_SEQUENCE_SPECIFIC_DNA_BINDING	1284	Binding to a specific sequence of DNA that is part of a regulatory region that controls the transcription of a gene or cistron by RNA polymerase II. [GOC:txnOH]	32	0.0249	3.4e-05	0.00118
GOMF_MODIFICATION_DEPENDENT_PROTEIN_BINDING	175	Binding to a protein upon post-translation modification of the target protein. [PMID:26060076]	10	0.0571	3.47e-05	0.00118
GOMF_DNA_BINDING_TRANSCRIPTION_FACTOR_ACTIVITY	1240	A transcription regulator activity that modulates transcription of gene sets via selective and non-covalent binding to a specific double-stranded genomic DNA sequence (sometimes referred to as a motif) within a cis-regulatory region. Regulatory regions include promoters (proximal and distal) and enhancers. Genes are transcriptional units, and include bacterial operons. [GOC:txnOH-2018]	31	0.025	4.25e-05	0.00142
GOMF_SIGNALING_ADAPTOR_ACTIVITY	83	The binding activity of a molecule that brings together two or more molecules in a signaling pathway, permitting those molecules to function in a coordinated way. Adaptor molecules themselves do not have catalytic activity. [GOC:bf, PMID:19104498]	7	0.0843	4.57e-05	0.0015
GOMF_NUCLEOTIDYLTRANSFERASE_ACTIVITY	150	Catalysis of the transfer of a nucleotidyl group to a reactant. [ISBN:0198506732]	9	0.06	5.83e-05	0.00188
GOMF_CYSTEINE_TYPE_PEPTIDASE_ACTIVITY	190	Catalysis of the hydrolysis of peptide bonds in a polypeptide chain by a mechanism in which the sulfhydryl group of a cysteine residue at the active center acts as a nucleophile. [GOC:mah, https://www.ebi.ac.uk/merops/about/glossary.shtml#CATTYPE]	10	0.0526	6.94e-05	0.00219
GOMF_HELICASE_ACTIVITY	155	Catalysis of the reaction: ATP + H2O = ADP + phosphate, to drive the unwinding of a DNA or RNA helix. [GOC:jl]	9	0.0581	7.51e-05	0.00234
GOMF_SH3_DOMAIN_BINDING	123	Binding to a SH3 domain (Src homology 3) of a protein, small protein modules containing approximately 50 amino acid residues found in a great variety of intracellular or membrane-associated proteins. [GOC:go_curators, Pfam:PF00018]	8	0.065	8.52e-05	0.0026
GOMF_INSULIN_RECEPTOR_BINDING	22	Binding to an insulin receptor. [GOC:ai]	4	0.1818	0.000102	0.00305
GOMF_CALMODULIN_BINDING	200	Binding to calmodulin, a calcium-binding protein with many roles, both in the calcium-bound and calcium-free states. [GOC:krc]	10	0.05	0.000106	0.00313
GOMF_INTRAMEMBRANE_LIPID_TRANSPORTER_ACTIVITY	42	Enables the transport of a lipid from a region of a membrane to a different region on the same membrane. [PMID:16828084]	5	0.119	0.000111	0.00321
GOMF_PHOSPHATIDYLSERINE_FLOPPASE_ACTIVITY	9	Catalysis of the movement of phosphatidylserine from the cytosolic to the exoplasmic leaftlet of a membrane, using energy from the hydrolysis of ATP. [GOC:ab, PMID:16452632, PMID:20224745, RHEA:38567]	3	0.3333	0.000116	0.00331
GOMF_HYDROLASE_ACTIVITY_ACTING_ON_ESTER_BONDS	745	Catalysis of the hydrolysis of any ester bond. [GOC:jl]	21	0.0282	0.000149	0.0042
GOMF_CALCIUM_ION_BINDING	693	Binding to a calcium ion (Ca2+). [GOC:ai]	20	0.0289	0.000157	0.00434
GOMF_TRANSPORTER_ACTIVITY	1218	Enables the directed movement of substances (such as macromolecules, small molecules, ions) into, out of or within a cell, or between cells. [GOC:ai, GOC:dgf]	29	0.0238	0.000171	0.00467
GOMF_RNA_POLYMERASE_II_SPECIFIC_DNA_BINDING_TRANSCRIPTION_FACTOR_BINDING	348	Binding to a sequence-specific DNA binding RNA polymerase II transcription factor, any of the factors that interact selectively and non-covalently with a specific DNA sequence in order to modulate transcription. [GOC:dph, GOC:vw]	13	0.0374	0.000199	0.00535
GOMF_ATPASE_COUPLED_INTRAMEMBRANE_LIPID_TRANSPORTER_ACTIVITY	27	Catalysis of the movement of lipids from one membrane leaflet to the other, driven by ATP hydrolysis. This includes flippases and floppases. [PMID:16828084]	4	0.1481	0.000233	0.00617
GOMF_TRANSCRIPTION_COREGULATOR_ACTIVITY	503	A transcription regulator activity that modulates the transcription of specific gene sets via binding to a DNA-bound DNA-binding transcription factor, either on its own or as part of a complex. Coregulators often act by altering chromatin structure and modifications. For example, one class of transcription coregulators modifies chromatin structure through covalent modification of histones. A seco…	16	0.0318	0.000242	0.0063
GOMF_PHOSPHATIDYLINOSITOL_3_KINASE_BINDING	28	Binding to a phosphatidylinositol 3-kinase, any enzyme that catalyzes the addition of a phosphate group to an inositol lipid at the 3' position of the inositol ring. [PMID:10209156, PMID:9255069]	4	0.1429	0.00027	0.00692
GOMF_TRANSCRIPTION_COREGULATOR_BINDING	111	Binding to a transcription coregulator, a protein involved in regulation of transcription via protein-protein interactions with transcription factors and other transcription regulatory proteins. Cofactors do not bind DNA directly, but rather mediate protein-protein interactions between regulatory transcription factors and the basal transcription machinery. [GOC:krc]	7	0.0631	0.000285	0.00721
GOMF_HISTONE_LYSINE_N_METHYLTRANSFERASE_ACTIVITY	52	Catalysis of the reaction: S-adenosyl-L-methionine + histone L-lysine = S-adenosyl-L-homocysteine + histone N6-methyl-L-lysine. The methylation of peptidyl-lysine in histones forms N6-methyl-L-lysine, N6,N6-dimethyl-L-lysine and N6,N6,N6-trimethyl-L-lysine derivatives. [RHEA:10024]	5	0.0962	0.000308	0.0076
GOMF_PHOSPHATASE_BINDING	187	Binding to a phosphatase. [GOC:jl]	9	0.0481	0.000309	0.0076
GOMF_PEPTIDASE_ACTIVITY	627	Catalysis of the hydrolysis of a peptide bond. A peptide bond is a covalent bond formed when the carbon atom from the carboxyl group of one amino acid shares electrons with the nitrogen atom from the amino group of a second amino acid. [GOC:jl, ISBN:0815332181]	18	0.0287	0.00035	0.0085
GOMF_GLYCEROPHOSPHOLIPID_FLIPPASE_ACTIVITY	13	Catalysis of the movement of a glycerophospholipid from the exoplasmic to the cytosolic leaftlet of a membrane, using energy from the hydrolysis of ATP. [PMID:26212235]	3	0.2308	0.000381	0.009
GOMF_PHOSPHATIDYLINOSITOL_PHOSPHATE_5_PHOSPHATASE_ACTIVITY	13	Catalysis of the removal of the 5-phosphate group of a phosphatidylinositol phosphate. [GOC:elh]	3	0.2308	0.000381	0.009
GOMF_PDZ_DOMAIN_BINDING	84	Binding to a PDZ domain of a protein, a domain found in diverse signaling proteins. [GOC:go_curators, Pfam:PF00595]	6	0.0714	0.000397	0.00927
GOMF_EPIDERMAL_GROWTH_FACTOR_RECEPTOR_BINDING	31	Binding to an epidermal growth factor receptor. [GOC:ai]	4	0.129	0.000403	0.00928
GOMF_PHOSPHATIDYLINOSITOL_3_5_BISPHOSPHATE_PHOSPHATASE_ACTIVITY	14	Catalysis of the reaction: 1-phosphatidyl-1D-myo-inositol 3,5-bisphosphate + H2O = 1-phosphatidyl-1D-myo-inositol phosphate + phosphate. [GOC:hjd]	3	0.2143	0.000481	0.0108
GOMF_VASCULAR_ENDOTHELIAL_GROWTH_FACTOR_RECEPTOR_BINDING	14	Binding to a vascular endothelial growth factor receptor. [GOC:ai]	3	0.2143	0.000481	0.0108
GOMF_ACYLGLYCEROL_LIPASE_ACTIVITY	15	Catalysis of the reaction: H2O + acylglycerol = a fatty acid + glycerol. [EC:3.1.1.23, MetaCyc:3.1.1.23-RXN]	3	0.2	0.000596	0.0132
GOMF_FLIPPASE_ACTIVITY	16	Catalysis of the movement of lipids from the exoplasmic to the cytosolic leaftlet of a membrane, using energy from the hydrolysis of ATP. [PMID:20043909, PMID:25284293, Wikipedia:Flippase]	3	0.1875	0.000727	0.0155
GOMF_FLOPPASE_ACTIVITY	16	Catalysis of the movement of a lipid from the cytosolic to the exoplasmic leaftlet of a membrane, using energy from the hydrolysis of ATP. [PMID:20043909, PMID:25284293, Wikipedia:Flippase]	3	0.1875	0.000727	0.0155
GOMF_GDP_DISSOCIATION_INHIBITOR_ACTIVITY	16	Prevents the dissociation of GDP from a GTPase, thereby preventing GTP from binding. [GOC:mah]	3	0.1875	0.000727	0.0155
GOMF_LIPID_TRANSPORTER_ACTIVITY	169	Enables the directed movement of lipids into, out of or within a cell, or between cells. [GOC:ai]	8	0.0473	0.000735	0.0155
GOMF_LYSINE_N_METHYLTRANSFERASE_ACTIVITY	63	Catalysis of the transfer of a methyl group from S-adenosyl-L-methionine to the epsilon-amino group of a lysine residue. [GOC:mah]	5	0.0794	0.000752	0.0157
GOMF_PHOSPHOLIPID_TRANSPORTER_ACTIVITY	64	Enables the directed movement of phospholipids into, out of or within a cell, or between cells. Phospholipids are a class of lipids containing phosphoric acid as a mono- or diester. [GOC:ai, ISBN:0198506732]	5	0.0781	0.000808	0.0167
GOMF_GUANYL_NUCLEOTIDE_BINDING	405	Binding to a guanyl nucleotide, consisting of guanosine esterified with (ortho)phosphate. [ISBN:0198506732]	13	0.0321	0.00083	0.0169
GOMF_UBIQUITINATION_LIKE_MODIFICATION_DEPENDENT_PROTEIN_BINDING	17	Binding to a protein upon modification by a ubiquitin-like protein of the target protein. [PMID:26060076]	3	0.1765	0.000876	0.0176
GOMF_DEACETYLASE_ACTIVITY	38	Catalysis of the hydrolysis of an acetyl group or groups from a substrate molecule. [GOC:jl]	4	0.1053	0.000889	0.0177
GOMF_FAD_BINDING	39	Binding to the oxidized form, FAD, of flavin-adenine dinucleotide, the coenzyme or the prosthetic group of various flavoprotein oxidoreductase enzymes. [GOC:mah]	4	0.1026	0.000982	0.0193
GOMF_HISTONE_METHYLTRANSFERASE_ACTIVITY	67	Catalysis of the reaction: S-adenosyl-L-methionine + histone = S-adenosyl-L-homocysteine + methyl-histone. Histone methylation generally occurs on either an arginine or a lysine residue. [GOC:curators]	5	0.0746	0.000996	0.0194
GOMF_CHROMATIN_BINDING	577	Binding to chromatin, the network of fibers of DNA, protein, and sometimes RNA, that make up the chromosomes of the eukaryotic nucleus during interphase. [GOC:jl, ISBN:0198506732, PMID:20404130]	16	0.0277	0.00105	0.0203
GOMF_PHOSPHATIDYLINOSITOL_PHOSPHATE_BINDING	179	Binding to phosphatidylinositol phosphate. [GOC:TermGenie, PMID:23445487]	8	0.0447	0.00107	0.0203
GOMF_PROTEIN_PHOSPHATASE_BINDING	140	Binding to a protein phosphatase. [GOC:jl]	7	0.05	0.00114	0.0214
GOMF_INSULIN_BINDING	5	Binding to insulin, a polypeptide hormone produced by the islets of Langerhans of the pancreas in mammals, and by the homologous organs of other organisms. [ISBN:0198506732]	2	0.4	0.00125	0.0232
GOMF_PHOSPHATIDYLSERINE_FLIPPASE_ACTIVITY	5	Catalysis of the movement of phosphatidylserine from the exoplasmic to the cytosolic leaftlet of a membrane, using energy from the hydrolysis of ATP. [PMID:11870854]	2	0.4	0.00125	0.0232
GOMF_PROTEIN_HOMODIMERIZATION_ACTIVITY	705	Binding to an identical protein to form a homodimer. [GOC:jl]	18	0.0255	0.00133	0.0244
GOMF_DAMAGED_DNA_BINDING	72	Binding to damaged DNA. [GOC:jl]	5	0.0694	0.00138	0.0249
GOMF_HSP90_PROTEIN_BINDING	43	Binding to Hsp90 proteins, any of a group of heat shock proteins around 90kDa in size. [GOC:ai]	4	0.093	0.00142	0.0254
GOMF_TRANSLATION_ELONGATION_FACTOR_ACTIVITY	20	Functions in chain elongation during polypeptide synthesis at the ribosome. [ISBN:0198506732]	3	0.15	0.00143	0.0254
Gene/Gene Set Overlap Matrix
Entrez Gene Id	Gene Symbol	Gene Description	GOMF_PURINE_NUCLEOTIDE_BINDING	GOMF_ADENYL_NUCLEOTIDE_BINDING	GOMF_CYTOSKELETAL_PROTEIN_BINDING	GOMF_ENZYME_REGULATOR_ACTIVITY	GOMF_NUCLEOSIDE_TRIPHOSPHATASE_REGULATOR_ACTIVITY	GOMF_TRANSFERASE_ACTIVITY_TRANSFERRING_PHOSPHORUS_CONTAINING_GROUPS	GOMF_MOLECULAR_FUNCTION_REGULATOR_ACTIVITY	GOMF_GTPASE_BINDING	GOMF_MOLECULAR_FUNCTION_ACTIVATOR_ACTIVITY	GOMF_ACTIN_BINDING	GOMF_TRANSCRIPTION_FACTOR_BINDING	GOMF_KINASE_BINDING	GOMF_TUBULIN_BINDING	GOMF_LIPID_BINDING	GOMF_PROTEIN_DOMAIN_SPECIFIC_BINDING	GOMF_KINASE_ACTIVITY	GOMF_MICROTUBULE_BINDING	GOMF_PROTEIN_KINASE_ACTIVITY	GOMF_ATP_DEPENDENT_ACTIVITY	GOMF_GUANYL_NUCLEOTIDE_EXCHANGE_FACTOR_ACTIVITY	GOMF_PROTEIN_CONTAINING_COMPLEX_BINDING	GOMF_MOLECULAR_ADAPTOR_ACTIVITY	GOMF_CATALYTIC_ACTIVITY_ACTING_ON_DNA	GOMF_TRANSCRIPTION_REGULATOR_ACTIVITY	GOMF_CADHERIN_BINDING	GOMF_PROTEIN_SERINE_THREONINE_KINASE_ACTIVITY	GOMF_MOLECULAR_FUNCTION_INHIBITOR_ACTIVITY	GOMF_PHOSPHOLIPID_BINDING	GOMF_PROTEIN_MACROMOLECULE_ADAPTOR_ACTIVITY	GOMF_CATALYTIC_ACTIVITY_ACTING_ON_A_NUCLEIC_ACID	GOMF_ZINC_ION_BINDING	GOMF_HYDROLASE_ACTIVITY_ACTING_ON_ACID_ANHYDRIDES	GOMF_TRANSITION_METAL_ION_BINDING	GOMF_ATP_HYDROLYSIS_ACTIVITY	GOMF_PROTEIN_SERINE_KINASE_ACTIVITY	GOMF_ENZYME_ACTIVATOR_ACTIVITY	GOMF_CELL_ADHESION_MOLECULE_BINDING	GOMF_SEQUENCE_SPECIFIC_DNA_BINDING	GOMF_PHOSPHATIDYLINOSITOL_BINDING	GOMF_UBIQUITIN_LIKE_PROTEIN_PEPTIDASE_ACTIVITY	GOMF_GTPASE_ACTIVATOR_ACTIVITY	GOMF_DEUBIQUITINASE_ACTIVITY	GOMF_DNA_BINDING_TRANSCRIPTION_FACTOR_BINDING	GOMF_PHOSPHATIDYLINOSITOL_3_PHOSPHATE_BINDING	GOMF_PHOSPHATIDYLINOSITOL_3_5_BISPHOSPHATE_5_PHOSPHATASE_ACTIVITY	GOMF_SIGNALING_RECEPTOR_BINDING	GOMF_ATP_DEPENDENT_ACTIVITY_ACTING_ON_DNA
4650	MYO9B	myosin IXB [Source:HGNC Symbol;Acc:HGNC:7609]	GOMF_PURINE_NUCLEOTIDE_BINDING	GOMF_ADENYL_NUCLEOTIDE_BINDING	GOMF_CYTOSKELETAL_PROTEIN_BINDING	GOMF_ENZYME_REGULATOR_ACTIVITY	GOMF_NUCLEOSIDE_TRIPHOSPHATASE_REGULATOR_ACTIVITY		GOMF_MOLECULAR_FUNCTION_REGULATOR_ACTIVITY	GOMF_GTPASE_BINDING	GOMF_MOLECULAR_FUNCTION_ACTIVATOR_ACTIVITY	GOMF_ACTIN_BINDING									GOMF_ATP_DEPENDENT_ACTIVITY		GOMF_PROTEIN_CONTAINING_COMPLEX_BINDING										GOMF_ZINC_ION_BINDING	GOMF_HYDROLASE_ACTIVITY_ACTING_ON_ACID_ANHYDRIDES	GOMF_TRANSITION_METAL_ION_BINDING	GOMF_ATP_HYDROLYSIS_ACTIVITY		GOMF_ENZYME_ACTIVATOR_ACTIVITY					GOMF_GTPASE_ACTIVATOR_ACTIVITY					GOMF_SIGNALING_RECEPTOR_BINDING
4649	MYO9A	myosin IXA [Source:HGNC Symbol;Acc:HGNC:7608]	GOMF_PURINE_NUCLEOTIDE_BINDING	GOMF_ADENYL_NUCLEOTIDE_BINDING	GOMF_CYTOSKELETAL_PROTEIN_BINDING	GOMF_ENZYME_REGULATOR_ACTIVITY	GOMF_NUCLEOSIDE_TRIPHOSPHATASE_REGULATOR_ACTIVITY		GOMF_MOLECULAR_FUNCTION_REGULATOR_ACTIVITY		GOMF_MOLECULAR_FUNCTION_ACTIVATOR_ACTIVITY	GOMF_ACTIN_BINDING											GOMF_PROTEIN_CONTAINING_COMPLEX_BINDING															GOMF_ENZYME_ACTIVATOR_ACTIVITY					GOMF_GTPASE_ACTIVATOR_ACTIVITY
2241	FER	FER tyrosine kinase [Source:HGNC Symbol;Acc:HGNC:3655]	GOMF_PURINE_NUCLEOTIDE_BINDING	GOMF_ADENYL_NUCLEOTIDE_BINDING	GOMF_CYTOSKELETAL_PROTEIN_BINDING			GOMF_TRANSFERASE_ACTIVITY_TRANSFERRING_PHOSPHORUS_CONTAINING_GROUPS		GOMF_GTPASE_BINDING		GOMF_ACTIN_BINDING		GOMF_KINASE_BINDING		GOMF_LIPID_BINDING		GOMF_KINASE_ACTIVITY		GOMF_PROTEIN_KINASE_ACTIVITY							GOMF_CADHERIN_BINDING												GOMF_CELL_ADHESION_MOLECULE_BINDING									GOMF_SIGNALING_RECEPTOR_BINDING
9448	MAP4K4	mitogen-activated protein kinase kinase kinase kinase 4 [Source:HGNC Symbol;Acc:HGNC:6866]	GOMF_PURINE_NUCLEOTIDE_BINDING	GOMF_ADENYL_NUCLEOTIDE_BINDING	GOMF_CYTOSKELETAL_PROTEIN_BINDING			GOMF_TRANSFERASE_ACTIVITY_TRANSFERRING_PHOSPHORUS_CONTAINING_GROUPS							GOMF_TUBULIN_BINDING			GOMF_KINASE_ACTIVITY	GOMF_MICROTUBULE_BINDING	GOMF_PROTEIN_KINASE_ACTIVITY								GOMF_PROTEIN_SERINE_THREONINE_KINASE_ACTIVITY									GOMF_PROTEIN_SERINE_KINASE_ACTIVITY
4140	MARK3	microtubule affinity regulating kinase 3 [Source:HGNC Symbol;Acc:HGNC:6897]	GOMF_PURINE_NUCLEOTIDE_BINDING	GOMF_ADENYL_NUCLEOTIDE_BINDING	GOMF_CYTOSKELETAL_PROTEIN_BINDING			GOMF_TRANSFERASE_ACTIVITY_TRANSFERRING_PHOSPHORUS_CONTAINING_GROUPS										GOMF_KINASE_ACTIVITY		GOMF_PROTEIN_KINASE_ACTIVITY								GOMF_PROTEIN_SERINE_THREONINE_KINASE_ACTIVITY									GOMF_PROTEIN_SERINE_KINASE_ACTIVITY
4644	MYO5A	myosin VA [Source:HGNC Symbol;Acc:HGNC:7602]	GOMF_PURINE_NUCLEOTIDE_BINDING	GOMF_ADENYL_NUCLEOTIDE_BINDING	GOMF_CYTOSKELETAL_PROTEIN_BINDING					GOMF_GTPASE_BINDING		GOMF_ACTIN_BINDING									GOMF_ATP_DEPENDENT_ACTIVITY		GOMF_PROTEIN_CONTAINING_COMPLEX_BINDING
11127	KIF3A	kinesin family member 3A [Source:HGNC Symbol;Acc:HGNC:6319]	GOMF_PURINE_NUCLEOTIDE_BINDING	GOMF_ADENYL_NUCLEOTIDE_BINDING	GOMF_CYTOSKELETAL_PROTEIN_BINDING					GOMF_GTPASE_BINDING					GOMF_TUBULIN_BINDING				GOMF_MICROTUBULE_BINDING		GOMF_ATP_DEPENDENT_ACTIVITY		GOMF_PROTEIN_CONTAINING_COMPLEX_BINDING											GOMF_HYDROLASE_ACTIVITY_ACTING_ON_ACID_ANHYDRIDES		GOMF_ATP_HYDROLYSIS_ACTIVITY
55605	KIF21A	kinesin family member 21A [Source:HGNC Symbol;Acc:HGNC:19349]	GOMF_PURINE_NUCLEOTIDE_BINDING	GOMF_ADENYL_NUCLEOTIDE_BINDING	GOMF_CYTOSKELETAL_PROTEIN_BINDING										GOMF_TUBULIN_BINDING		GOMF_PROTEIN_DOMAIN_SPECIFIC_BINDING		GOMF_MICROTUBULE_BINDING		GOMF_ATP_DEPENDENT_ACTIVITY													GOMF_HYDROLASE_ACTIVITY_ACTING_ON_ACID_ANHYDRIDES		GOMF_ATP_HYDROLYSIS_ACTIVITY
23095	KIF1B	kinesin family member 1B [Source:HGNC Symbol;Acc:HGNC:16636]	GOMF_PURINE_NUCLEOTIDE_BINDING	GOMF_ADENYL_NUCLEOTIDE_BINDING	GOMF_CYTOSKELETAL_PROTEIN_BINDING										GOMF_TUBULIN_BINDING				GOMF_MICROTUBULE_BINDING		GOMF_ATP_DEPENDENT_ACTIVITY													GOMF_HYDROLASE_ACTIVITY_ACTING_ON_ACID_ANHYDRIDES		GOMF_ATP_HYDROLYSIS_ACTIVITY
83473	KATNAL2	katanin catalytic subunit A1 like 2 [Source:HGNC Symbol;Acc:HGNC:25387]	GOMF_PURINE_NUCLEOTIDE_BINDING	GOMF_ADENYL_NUCLEOTIDE_BINDING	GOMF_CYTOSKELETAL_PROTEIN_BINDING										GOMF_TUBULIN_BINDING				GOMF_MICROTUBULE_BINDING		GOMF_ATP_DEPENDENT_ACTIVITY													GOMF_HYDROLASE_ACTIVITY_ACTING_ON_ACID_ANHYDRIDES		GOMF_ATP_HYDROLYSIS_ACTIVITY
89795	NAV3	neuron navigator 3 [Source:HGNC Symbol;Acc:HGNC:15998]	GOMF_PURINE_NUCLEOTIDE_BINDING	GOMF_ADENYL_NUCLEOTIDE_BINDING	GOMF_CYTOSKELETAL_PROTEIN_BINDING										GOMF_TUBULIN_BINDING				GOMF_MICROTUBULE_BINDING		GOMF_ATP_DEPENDENT_ACTIVITY													GOMF_HYDROLASE_ACTIVITY_ACTING_ON_ACID_ANHYDRIDES		GOMF_ATP_HYDROLYSIS_ACTIVITY
9223	MAGI1	membrane associated guanylate kinase, WW and PDZ domain containing 1 [Source:HGNC Symbol;Acc:HGNC:946]	GOMF_PURINE_NUCLEOTIDE_BINDING	GOMF_ADENYL_NUCLEOTIDE_BINDING	GOMF_CYTOSKELETAL_PROTEIN_BINDING
1609	DGKQ	diacylglycerol kinase theta [Source:HGNC Symbol;Acc:HGNC:2856]	GOMF_PURINE_NUCLEOTIDE_BINDING	GOMF_ADENYL_NUCLEOTIDE_BINDING		GOMF_ENZYME_REGULATOR_ACTIVITY		GOMF_TRANSFERASE_ACTIVITY_TRANSFERRING_PHOSPHORUS_CONTAINING_GROUPS	GOMF_MOLECULAR_FUNCTION_REGULATOR_ACTIVITY		GOMF_MOLECULAR_FUNCTION_ACTIVATOR_ACTIVITY		GOMF_TRANSCRIPTION_FACTOR_BINDING	GOMF_KINASE_BINDING				GOMF_KINASE_ACTIVITY																				GOMF_ENZYME_ACTIVATOR_ACTIVITY							GOMF_DNA_BINDING_TRANSCRIPTION_FACTOR_BINDING
3643	INSR	insulin receptor [Source:HGNC Symbol;Acc:HGNC:6091]	GOMF_PURINE_NUCLEOTIDE_BINDING	GOMF_ADENYL_NUCLEOTIDE_BINDING		GOMF_ENZYME_REGULATOR_ACTIVITY		GOMF_TRANSFERASE_ACTIVITY_TRANSFERRING_PHOSPHORUS_CONTAINING_GROUPS	GOMF_MOLECULAR_FUNCTION_REGULATOR_ACTIVITY		GOMF_MOLECULAR_FUNCTION_ACTIVATOR_ACTIVITY						GOMF_PROTEIN_DOMAIN_SPECIFIC_BINDING	GOMF_KINASE_ACTIVITY		GOMF_PROTEIN_KINASE_ACTIVITY			GOMF_PROTEIN_CONTAINING_COMPLEX_BINDING															GOMF_ENZYME_ACTIVATOR_ACTIVITY										GOMF_SIGNALING_RECEPTOR_BINDING
5261	PHKG2	phosphorylase kinase catalytic subunit gamma 2 [Source:HGNC Symbol;Acc:HGNC:8931]	GOMF_PURINE_NUCLEOTIDE_BINDING	GOMF_ADENYL_NUCLEOTIDE_BINDING		GOMF_ENZYME_REGULATOR_ACTIVITY		GOMF_TRANSFERASE_ACTIVITY_TRANSFERRING_PHOSPHORUS_CONTAINING_GROUPS	GOMF_MOLECULAR_FUNCTION_REGULATOR_ACTIVITY		GOMF_MOLECULAR_FUNCTION_ACTIVATOR_ACTIVITY							GOMF_KINASE_ACTIVITY		GOMF_PROTEIN_KINASE_ACTIVITY								GOMF_PROTEIN_SERINE_THREONINE_KINASE_ACTIVITY										GOMF_ENZYME_ACTIVATOR_ACTIVITY
5599	MAPK8	mitogen-activated protein kinase 8 [Source:HGNC Symbol;Acc:HGNC:6881]	GOMF_PURINE_NUCLEOTIDE_BINDING	GOMF_ADENYL_NUCLEOTIDE_BINDING		GOMF_ENZYME_REGULATOR_ACTIVITY		GOMF_TRANSFERASE_ACTIVITY_TRANSFERRING_PHOSPHORUS_CONTAINING_GROUPS	GOMF_MOLECULAR_FUNCTION_REGULATOR_ACTIVITY					GOMF_KINASE_BINDING				GOMF_KINASE_ACTIVITY		GOMF_PROTEIN_KINASE_ACTIVITY								GOMF_PROTEIN_SERINE_THREONINE_KINASE_ACTIVITY									GOMF_PROTEIN_SERINE_KINASE_ACTIVITY
1760	DMPK	DM1 protein kinase [Source:HGNC Symbol;Acc:HGNC:2933]	GOMF_PURINE_NUCLEOTIDE_BINDING	GOMF_ADENYL_NUCLEOTIDE_BINDING		GOMF_ENZYME_REGULATOR_ACTIVITY		GOMF_TRANSFERASE_ACTIVITY_TRANSFERRING_PHOSPHORUS_CONTAINING_GROUPS	GOMF_MOLECULAR_FUNCTION_REGULATOR_ACTIVITY									GOMF_KINASE_ACTIVITY		GOMF_PROTEIN_KINASE_ACTIVITY								GOMF_PROTEIN_SERINE_THREONINE_KINASE_ACTIVITY									GOMF_PROTEIN_SERINE_KINASE_ACTIVITY
9641	IKBKE	inhibitor of nuclear factor kappa B kinase subunit epsilon [Source:HGNC Symbol;Acc:HGNC:14552]	GOMF_PURINE_NUCLEOTIDE_BINDING	GOMF_ADENYL_NUCLEOTIDE_BINDING		GOMF_ENZYME_REGULATOR_ACTIVITY		GOMF_TRANSFERASE_ACTIVITY_TRANSFERRING_PHOSPHORUS_CONTAINING_GROUPS	GOMF_MOLECULAR_FUNCTION_REGULATOR_ACTIVITY									GOMF_KINASE_ACTIVITY		GOMF_PROTEIN_KINASE_ACTIVITY								GOMF_PROTEIN_SERINE_THREONINE_KINASE_ACTIVITY
7332	UBE2L3	ubiquitin conjugating enzyme E2 L3 [Source:HGNC Symbol;Acc:HGNC:12488]	GOMF_PURINE_NUCLEOTIDE_BINDING	GOMF_ADENYL_NUCLEOTIDE_BINDING		GOMF_ENZYME_REGULATOR_ACTIVITY			GOMF_MOLECULAR_FUNCTION_REGULATOR_ACTIVITY		GOMF_MOLECULAR_FUNCTION_ACTIVATOR_ACTIVITY															GOMF_TRANSCRIPTION_REGULATOR_ACTIVITY												GOMF_ENZYME_ACTIVATOR_ACTIVITY
673	BRAF	B-Raf proto-oncogene, serine/threonine kinase [Source:HGNC Symbol;Acc:HGNC:1097]	GOMF_PURINE_NUCLEOTIDE_BINDING	GOMF_ADENYL_NUCLEOTIDE_BINDING				GOMF_TRANSFERASE_ACTIVITY_TRANSFERRING_PHOSPHORUS_CONTAINING_GROUPS		GOMF_GTPASE_BINDING								GOMF_KINASE_ACTIVITY		GOMF_PROTEIN_KINASE_ACTIVITY								GOMF_PROTEIN_SERINE_THREONINE_KINASE_ACTIVITY									GOMF_PROTEIN_SERINE_KINASE_ACTIVITY
29941	PKN3	protein kinase N3 [Source:HGNC Symbol;Acc:HGNC:17999]	GOMF_PURINE_NUCLEOTIDE_BINDING	GOMF_ADENYL_NUCLEOTIDE_BINDING				GOMF_TRANSFERASE_ACTIVITY_TRANSFERRING_PHOSPHORUS_CONTAINING_GROUPS		GOMF_GTPASE_BINDING								GOMF_KINASE_ACTIVITY		GOMF_PROTEIN_KINASE_ACTIVITY								GOMF_PROTEIN_SERINE_THREONINE_KINASE_ACTIVITY									GOMF_PROTEIN_SERINE_KINASE_ACTIVITY
11113	CIT	citron rho-interacting serine/threonine kinase [Source:HGNC Symbol;Acc:HGNC:1985]	GOMF_PURINE_NUCLEOTIDE_BINDING	GOMF_ADENYL_NUCLEOTIDE_BINDING				GOMF_TRANSFERASE_ACTIVITY_TRANSFERRING_PHOSPHORUS_CONTAINING_GROUPS					GOMF_TRANSCRIPTION_FACTOR_BINDING	GOMF_KINASE_BINDING			GOMF_PROTEIN_DOMAIN_SPECIFIC_BINDING	GOMF_KINASE_ACTIVITY		GOMF_PROTEIN_KINASE_ACTIVITY								GOMF_PROTEIN_SERINE_THREONINE_KINASE_ACTIVITY									GOMF_PROTEIN_SERINE_KINASE_ACTIVITY
2322	FLT3	fms related receptor tyrosine kinase 3 [Source:HGNC Symbol;Acc:HGNC:3765]	GOMF_PURINE_NUCLEOTIDE_BINDING	GOMF_ADENYL_NUCLEOTIDE_BINDING				GOMF_TRANSFERASE_ACTIVITY_TRANSFERRING_PHOSPHORUS_CONTAINING_GROUPS					GOMF_TRANSCRIPTION_FACTOR_BINDING					GOMF_KINASE_ACTIVITY		GOMF_PROTEIN_KINASE_ACTIVITY			GOMF_PROTEIN_CONTAINING_COMPLEX_BINDING																						GOMF_DNA_BINDING_TRANSCRIPTION_FACTOR_BINDING
7444	VRK2	VRK serine/threonine kinase 2 [Source:HGNC Symbol;Acc:HGNC:12719]	GOMF_PURINE_NUCLEOTIDE_BINDING	GOMF_ADENYL_NUCLEOTIDE_BINDING				GOMF_TRANSFERASE_ACTIVITY_TRANSFERRING_PHOSPHORUS_CONTAINING_GROUPS						GOMF_KINASE_BINDING			GOMF_PROTEIN_DOMAIN_SPECIFIC_BINDING	GOMF_KINASE_ACTIVITY		GOMF_PROTEIN_KINASE_ACTIVITY								GOMF_PROTEIN_SERINE_THREONINE_KINASE_ACTIVITY									GOMF_PROTEIN_SERINE_KINASE_ACTIVITY
23178	PASK	PAS domain containing serine/threonine kinase [Source:HGNC Symbol;Acc:HGNC:17270]	GOMF_PURINE_NUCLEOTIDE_BINDING	GOMF_ADENYL_NUCLEOTIDE_BINDING				GOMF_TRANSFERASE_ACTIVITY_TRANSFERRING_PHOSPHORUS_CONTAINING_GROUPS								GOMF_LIPID_BINDING		GOMF_KINASE_ACTIVITY		GOMF_PROTEIN_KINASE_ACTIVITY								GOMF_PROTEIN_SERINE_THREONINE_KINASE_ACTIVITY		GOMF_PHOSPHOLIPID_BINDING							GOMF_PROTEIN_SERINE_KINASE_ACTIVITY				GOMF_PHOSPHATIDYLINOSITOL_BINDING
93	ACVR2B	activin A receptor type 2B [Source:HGNC Symbol;Acc:HGNC:174]	GOMF_PURINE_NUCLEOTIDE_BINDING	GOMF_ADENYL_NUCLEOTIDE_BINDING				GOMF_TRANSFERASE_ACTIVITY_TRANSFERRING_PHOSPHORUS_CONTAINING_GROUPS										GOMF_KINASE_ACTIVITY		GOMF_PROTEIN_KINASE_ACTIVITY			GOMF_PROTEIN_CONTAINING_COMPLEX_BINDING					GOMF_PROTEIN_SERINE_THREONINE_KINASE_ACTIVITY
3480	IGF1R	insulin like growth factor 1 receptor [Source:HGNC Symbol;Acc:HGNC:5465]	GOMF_PURINE_NUCLEOTIDE_BINDING	GOMF_ADENYL_NUCLEOTIDE_BINDING				GOMF_TRANSFERASE_ACTIVITY_TRANSFERRING_PHOSPHORUS_CONTAINING_GROUPS										GOMF_KINASE_ACTIVITY		GOMF_PROTEIN_KINASE_ACTIVITY			GOMF_PROTEIN_CONTAINING_COMPLEX_BINDING																									GOMF_SIGNALING_RECEPTOR_BINDING
200576	PIKFYVE	phosphoinositide kinase, FYVE-type zinc finger containing [Source:HGNC Symbol;Acc:HGNC:23785]	GOMF_PURINE_NUCLEOTIDE_BINDING	GOMF_ADENYL_NUCLEOTIDE_BINDING				GOMF_TRANSFERASE_ACTIVITY_TRANSFERRING_PHOSPHORUS_CONTAINING_GROUPS										GOMF_KINASE_ACTIVITY		GOMF_PROTEIN_KINASE_ACTIVITY								GOMF_PROTEIN_SERINE_THREONINE_KINASE_ACTIVITY					GOMF_ZINC_ION_BINDING		GOMF_TRANSITION_METAL_ION_BINDING		GOMF_PROTEIN_SERINE_KINASE_ACTIVITY										GOMF_PHOSPHATIDYLINOSITOL_3_5_BISPHOSPHATE_5_PHOSPHATASE_ACTIVITY
6732	SRPK1	SRSF protein kinase 1 [Source:HGNC Symbol;Acc:HGNC:11305]	GOMF_PURINE_NUCLEOTIDE_BINDING	GOMF_ADENYL_NUCLEOTIDE_BINDING				GOMF_TRANSFERASE_ACTIVITY_TRANSFERRING_PHOSPHORUS_CONTAINING_GROUPS										GOMF_KINASE_ACTIVITY		GOMF_PROTEIN_KINASE_ACTIVITY								GOMF_PROTEIN_SERINE_THREONINE_KINASE_ACTIVITY									GOMF_PROTEIN_SERINE_KINASE_ACTIVITY
440275	EIF2AK4	eukaryotic translation initiation factor 2 alpha kinase 4 [Source:HGNC Symbol;Acc:HGNC:19687]	GOMF_PURINE_NUCLEOTIDE_BINDING	GOMF_ADENYL_NUCLEOTIDE_BINDING				GOMF_TRANSFERASE_ACTIVITY_TRANSFERRING_PHOSPHORUS_CONTAINING_GROUPS										GOMF_KINASE_ACTIVITY		GOMF_PROTEIN_KINASE_ACTIVITY								GOMF_PROTEIN_SERINE_THREONINE_KINASE_ACTIVITY									GOMF_PROTEIN_SERINE_KINASE_ACTIVITY
23235	SIK2	salt inducible kinase 2 [Source:HGNC Symbol;Acc:HGNC:21680]	GOMF_PURINE_NUCLEOTIDE_BINDING	GOMF_ADENYL_NUCLEOTIDE_BINDING				GOMF_TRANSFERASE_ACTIVITY_TRANSFERRING_PHOSPHORUS_CONTAINING_GROUPS										GOMF_KINASE_ACTIVITY		GOMF_PROTEIN_KINASE_ACTIVITY								GOMF_PROTEIN_SERINE_THREONINE_KINASE_ACTIVITY									GOMF_PROTEIN_SERINE_KINASE_ACTIVITY
9625	AATK	apoptosis associated tyrosine kinase [Source:HGNC Symbol;Acc:HGNC:21]	GOMF_PURINE_NUCLEOTIDE_BINDING	GOMF_ADENYL_NUCLEOTIDE_BINDING				GOMF_TRANSFERASE_ACTIVITY_TRANSFERRING_PHOSPHORUS_CONTAINING_GROUPS										GOMF_KINASE_ACTIVITY		GOMF_PROTEIN_KINASE_ACTIVITY								GOMF_PROTEIN_SERINE_THREONINE_KINASE_ACTIVITY									GOMF_PROTEIN_SERINE_KINASE_ACTIVITY
23097	CDK19	cyclin dependent kinase 19 [Source:HGNC Symbol;Acc:HGNC:19338]	GOMF_PURINE_NUCLEOTIDE_BINDING	GOMF_ADENYL_NUCLEOTIDE_BINDING				GOMF_TRANSFERASE_ACTIVITY_TRANSFERRING_PHOSPHORUS_CONTAINING_GROUPS										GOMF_KINASE_ACTIVITY		GOMF_PROTEIN_KINASE_ACTIVITY								GOMF_PROTEIN_SERINE_THREONINE_KINASE_ACTIVITY									GOMF_PROTEIN_SERINE_KINASE_ACTIVITY
114783	LMTK3	lemur tyrosine kinase 3 [Source:HGNC Symbol;Acc:HGNC:19295]	GOMF_PURINE_NUCLEOTIDE_BINDING	GOMF_ADENYL_NUCLEOTIDE_BINDING				GOMF_TRANSFERASE_ACTIVITY_TRANSFERRING_PHOSPHORUS_CONTAINING_GROUPS										GOMF_KINASE_ACTIVITY		GOMF_PROTEIN_KINASE_ACTIVITY								GOMF_PROTEIN_SERINE_THREONINE_KINASE_ACTIVITY									GOMF_PROTEIN_SERINE_KINASE_ACTIVITY
149420	PDIK1L	PDLIM1 interacting kinase 1 like [Source:HGNC Symbol;Acc:HGNC:18981]	GOMF_PURINE_NUCLEOTIDE_BINDING	GOMF_ADENYL_NUCLEOTIDE_BINDING				GOMF_TRANSFERASE_ACTIVITY_TRANSFERRING_PHOSPHORUS_CONTAINING_GROUPS										GOMF_KINASE_ACTIVITY		GOMF_PROTEIN_KINASE_ACTIVITY																	GOMF_PROTEIN_SERINE_KINASE_ACTIVITY
55681	SCYL2	SCY1 like pseudokinase 2 [Source:HGNC Symbol;Acc:HGNC:19286]	GOMF_PURINE_NUCLEOTIDE_BINDING	GOMF_ADENYL_NUCLEOTIDE_BINDING				GOMF_TRANSFERASE_ACTIVITY_TRANSFERRING_PHOSPHORUS_CONTAINING_GROUPS										GOMF_KINASE_ACTIVITY		GOMF_PROTEIN_KINASE_ACTIVITY																												GOMF_SIGNALING_RECEPTOR_BINDING
9677	PPIP5K1	diphosphoinositol pentakisphosphate kinase 1 [Source:HGNC Symbol;Acc:HGNC:29023]	GOMF_PURINE_NUCLEOTIDE_BINDING	GOMF_ADENYL_NUCLEOTIDE_BINDING				GOMF_TRANSFERASE_ACTIVITY_TRANSFERRING_PHOSPHORUS_CONTAINING_GROUPS										GOMF_KINASE_ACTIVITY
57147	SCYL3	SCY1 like pseudokinase 3 [Source:HGNC Symbol;Acc:HGNC:19285]	GOMF_PURINE_NUCLEOTIDE_BINDING	GOMF_ADENYL_NUCLEOTIDE_BINDING				GOMF_TRANSFERASE_ACTIVITY_TRANSFERRING_PHOSPHORUS_CONTAINING_GROUPS										GOMF_KINASE_ACTIVITY
10721	POLQ	DNA polymerase theta [Source:HGNC Symbol;Acc:HGNC:9186]	GOMF_PURINE_NUCLEOTIDE_BINDING	GOMF_ADENYL_NUCLEOTIDE_BINDING				GOMF_TRANSFERASE_ACTIVITY_TRANSFERRING_PHOSPHORUS_CONTAINING_GROUPS													GOMF_ATP_DEPENDENT_ACTIVITY				GOMF_CATALYTIC_ACTIVITY_ACTING_ON_DNA							GOMF_CATALYTIC_ACTIVITY_ACTING_ON_A_NUCLEIC_ACID																	GOMF_ATP_DEPENDENT_ACTIVITY_ACTING_ON_DNA
7011	TEP1	telomerase associated protein 1 [Source:HGNC Symbol;Acc:HGNC:11726]	GOMF_PURINE_NUCLEOTIDE_BINDING	GOMF_ADENYL_NUCLEOTIDE_BINDING				GOMF_TRANSFERASE_ACTIVITY_TRANSFERRING_PHOSPHORUS_CONTAINING_GROUPS																	GOMF_CATALYTIC_ACTIVITY_ACTING_ON_DNA							GOMF_CATALYTIC_ACTIVITY_ACTING_ON_A_NUCLEIC_ACID
23409	SIRT4	sirtuin 4 [Source:HGNC Symbol;Acc:HGNC:14932]	GOMF_PURINE_NUCLEOTIDE_BINDING	GOMF_ADENYL_NUCLEOTIDE_BINDING				GOMF_TRANSFERASE_ACTIVITY_TRANSFERRING_PHOSPHORUS_CONTAINING_GROUPS																									GOMF_ZINC_ION_BINDING		GOMF_TRANSITION_METAL_ION_BINDING
10243	GPHN	gephyrin [Source:HGNC Symbol;Acc:HGNC:15465]	GOMF_PURINE_NUCLEOTIDE_BINDING	GOMF_ADENYL_NUCLEOTIDE_BINDING				GOMF_TRANSFERASE_ACTIVITY_TRANSFERRING_PHOSPHORUS_CONTAINING_GROUPS
83642	SELENOO	selenoprotein O [Source:HGNC Symbol;Acc:HGNC:30395]	GOMF_PURINE_NUCLEOTIDE_BINDING	GOMF_ADENYL_NUCLEOTIDE_BINDING				GOMF_TRANSFERASE_ACTIVITY_TRANSFERRING_PHOSPHORUS_CONTAINING_GROUPS
196883	ADCY4	adenylate cyclase 4 [Source:HGNC Symbol;Acc:HGNC:235]	GOMF_PURINE_NUCLEOTIDE_BINDING	GOMF_ADENYL_NUCLEOTIDE_BINDING										GOMF_KINASE_BINDING
24	ABCA4	ATP binding cassette subfamily A member 4 [Source:HGNC Symbol;Acc:HGNC:34]	GOMF_PURINE_NUCLEOTIDE_BINDING	GOMF_ADENYL_NUCLEOTIDE_BINDING												GOMF_LIPID_BINDING					GOMF_ATP_DEPENDENT_ACTIVITY													GOMF_HYDROLASE_ACTIVITY_ACTING_ON_ACID_ANHYDRIDES		GOMF_ATP_HYDROLYSIS_ACTIVITY
8435	SOAT2	sterol O-acyltransferase 2 [Source:HGNC Symbol;Acc:HGNC:11178]	GOMF_PURINE_NUCLEOTIDE_BINDING	GOMF_ADENYL_NUCLEOTIDE_BINDING												GOMF_LIPID_BINDING
546	ATRX	ATRX chromatin remodeler [Source:HGNC Symbol;Acc:HGNC:886]	GOMF_PURINE_NUCLEOTIDE_BINDING	GOMF_ADENYL_NUCLEOTIDE_BINDING													GOMF_PROTEIN_DOMAIN_SPECIFIC_BINDING				GOMF_ATP_DEPENDENT_ACTIVITY				GOMF_CATALYTIC_ACTIVITY_ACTING_ON_DNA							GOMF_CATALYTIC_ACTIVITY_ACTING_ON_A_NUCLEIC_ACID		GOMF_HYDROLASE_ACTIVITY_ACTING_ON_ACID_ANHYDRIDES		GOMF_ATP_HYDROLYSIS_ACTIVITY													GOMF_ATP_DEPENDENT_ACTIVITY_ACTING_ON_DNA
490	ATP2B1	ATPase plasma membrane Ca2+ transporting 1 [Source:HGNC Symbol;Acc:HGNC:814]	GOMF_PURINE_NUCLEOTIDE_BINDING	GOMF_ADENYL_NUCLEOTIDE_BINDING													GOMF_PROTEIN_DOMAIN_SPECIFIC_BINDING				GOMF_ATP_DEPENDENT_ACTIVITY													GOMF_HYDROLASE_ACTIVITY_ACTING_ON_ACID_ANHYDRIDES		GOMF_ATP_HYDROLYSIS_ACTIVITY
63826	SRR	serine racemase [Source:HGNC Symbol;Acc:HGNC:14398]	GOMF_PURINE_NUCLEOTIDE_BINDING	GOMF_ADENYL_NUCLEOTIDE_BINDING													GOMF_PROTEIN_DOMAIN_SPECIFIC_BINDING
5189	PEX1	peroxisomal biogenesis factor 1 [Source:HGNC Symbol;Acc:HGNC:8850]	GOMF_PURINE_NUCLEOTIDE_BINDING	GOMF_ADENYL_NUCLEOTIDE_BINDING																	GOMF_ATP_DEPENDENT_ACTIVITY		GOMF_PROTEIN_CONTAINING_COMPLEX_BINDING											GOMF_HYDROLASE_ACTIVITY_ACTING_ON_ACID_ANHYDRIDES		GOMF_ATP_HYDROLYSIS_ACTIVITY
2068	ERCC2	ERCC excision repair 2, TFIIH core complex helicase subunit [Source:HGNC Symbol;Acc:HGNC:3434]	GOMF_PURINE_NUCLEOTIDE_BINDING	GOMF_ADENYL_NUCLEOTIDE_BINDING																	GOMF_ATP_DEPENDENT_ACTIVITY			GOMF_MOLECULAR_ADAPTOR_ACTIVITY	GOMF_CATALYTIC_ACTIVITY_ACTING_ON_DNA						GOMF_PROTEIN_MACROMOLECULE_ADAPTOR_ACTIVITY	GOMF_CATALYTIC_ACTIVITY_ACTING_ON_A_NUCLEIC_ACID		GOMF_HYDROLASE_ACTIVITY_ACTING_ON_ACID_ANHYDRIDES		GOMF_ATP_HYDROLYSIS_ACTIVITY													GOMF_ATP_DEPENDENT_ACTIVITY_ACTING_ON_DNA
6595	SMARCA2	SWI/SNF related, matrix associated, actin dependent regulator of chromatin, subfamily a, member 2 [Source:HGNC Symbol;Acc:HGNC:11098]	GOMF_PURINE_NUCLEOTIDE_BINDING	GOMF_ADENYL_NUCLEOTIDE_BINDING																	GOMF_ATP_DEPENDENT_ACTIVITY				GOMF_CATALYTIC_ACTIVITY_ACTING_ON_DNA	GOMF_TRANSCRIPTION_REGULATOR_ACTIVITY						GOMF_CATALYTIC_ACTIVITY_ACTING_ON_A_NUCLEIC_ACID								GOMF_SEQUENCE_SPECIFIC_DNA_BINDING									GOMF_ATP_DEPENDENT_ACTIVITY_ACTING_ON_DNA
1107	CHD3	chromodomain helicase DNA binding protein 3 [Source:HGNC Symbol;Acc:HGNC:1918]	GOMF_PURINE_NUCLEOTIDE_BINDING	GOMF_ADENYL_NUCLEOTIDE_BINDING																	GOMF_ATP_DEPENDENT_ACTIVITY				GOMF_CATALYTIC_ACTIVITY_ACTING_ON_DNA							GOMF_CATALYTIC_ACTIVITY_ACTING_ON_A_NUCLEIC_ACID	GOMF_ZINC_ION_BINDING	GOMF_HYDROLASE_ACTIVITY_ACTING_ON_ACID_ANHYDRIDES	GOMF_TRANSITION_METAL_ION_BINDING	GOMF_ATP_HYDROLYSIS_ACTIVITY				GOMF_SEQUENCE_SPECIFIC_DNA_BINDING									GOMF_ATP_DEPENDENT_ACTIVITY_ACTING_ON_DNA
51750	RTEL1	regulator of telomere elongation helicase 1 [Source:HGNC Symbol;Acc:HGNC:15888]	GOMF_PURINE_NUCLEOTIDE_BINDING	GOMF_ADENYL_NUCLEOTIDE_BINDING																	GOMF_ATP_DEPENDENT_ACTIVITY				GOMF_CATALYTIC_ACTIVITY_ACTING_ON_DNA							GOMF_CATALYTIC_ACTIVITY_ACTING_ON_A_NUCLEIC_ACID		GOMF_HYDROLASE_ACTIVITY_ACTING_ON_ACID_ANHYDRIDES		GOMF_ATP_HYDROLYSIS_ACTIVITY													GOMF_ATP_DEPENDENT_ACTIVITY_ACTING_ON_DNA
89797	NAV2	neuron navigator 2 [Source:HGNC Symbol;Acc:HGNC:15997]	GOMF_PURINE_NUCLEOTIDE_BINDING	GOMF_ADENYL_NUCLEOTIDE_BINDING																	GOMF_ATP_DEPENDENT_ACTIVITY				GOMF_CATALYTIC_ACTIVITY_ACTING_ON_DNA							GOMF_CATALYTIC_ACTIVITY_ACTING_ON_A_NUCLEIC_ACID		GOMF_HYDROLASE_ACTIVITY_ACTING_ON_ACID_ANHYDRIDES		GOMF_ATP_HYDROLYSIS_ACTIVITY													GOMF_ATP_DEPENDENT_ACTIVITY_ACTING_ON_DNA
5890	RAD51B	RAD51 paralog B [Source:HGNC Symbol;Acc:HGNC:9822]	GOMF_PURINE_NUCLEOTIDE_BINDING	GOMF_ADENYL_NUCLEOTIDE_BINDING																	GOMF_ATP_DEPENDENT_ACTIVITY				GOMF_CATALYTIC_ACTIVITY_ACTING_ON_DNA							GOMF_CATALYTIC_ACTIVITY_ACTING_ON_A_NUCLEIC_ACID																	GOMF_ATP_DEPENDENT_ACTIVITY_ACTING_ON_DNA
4439	MSH5	mutS homolog 5 [Source:HGNC Symbol;Acc:HGNC:7328]	GOMF_PURINE_NUCLEOTIDE_BINDING	GOMF_ADENYL_NUCLEOTIDE_BINDING																	GOMF_ATP_DEPENDENT_ACTIVITY				GOMF_CATALYTIC_ACTIVITY_ACTING_ON_DNA							GOMF_CATALYTIC_ACTIVITY_ACTING_ON_A_NUCLEIC_ACID																	GOMF_ATP_DEPENDENT_ACTIVITY_ACTING_ON_DNA
9931	HELZ	helicase with zinc finger [Source:HGNC Symbol;Acc:HGNC:16878]	GOMF_PURINE_NUCLEOTIDE_BINDING	GOMF_ADENYL_NUCLEOTIDE_BINDING																	GOMF_ATP_DEPENDENT_ACTIVITY											GOMF_CATALYTIC_ACTIVITY_ACTING_ON_A_NUCLEIC_ACID
286410	ATP11C	ATPase phospholipid transporting 11C [Source:HGNC Symbol;Acc:HGNC:13554]	GOMF_PURINE_NUCLEOTIDE_BINDING	GOMF_ADENYL_NUCLEOTIDE_BINDING																	GOMF_ATP_DEPENDENT_ACTIVITY													GOMF_HYDROLASE_ACTIVITY_ACTING_ON_ACID_ANHYDRIDES		GOMF_ATP_HYDROLYSIS_ACTIVITY
10396	ATP8A1	ATPase phospholipid transporting 8A1 [Source:HGNC Symbol;Acc:HGNC:13531]	GOMF_PURINE_NUCLEOTIDE_BINDING	GOMF_ADENYL_NUCLEOTIDE_BINDING																	GOMF_ATP_DEPENDENT_ACTIVITY													GOMF_HYDROLASE_ACTIVITY_ACTING_ON_ACID_ANHYDRIDES		GOMF_ATP_HYDROLYSIS_ACTIVITY
10347	ABCA7	ATP binding cassette subfamily A member 7 [Source:HGNC Symbol;Acc:HGNC:37]	GOMF_PURINE_NUCLEOTIDE_BINDING	GOMF_ADENYL_NUCLEOTIDE_BINDING																	GOMF_ATP_DEPENDENT_ACTIVITY													GOMF_HYDROLASE_ACTIVITY_ACTING_ON_ACID_ANHYDRIDES		GOMF_ATP_HYDROLYSIS_ACTIVITY
57571	CARNS1	carnosine synthase 1 [Source:HGNC Symbol;Acc:HGNC:29268]	GOMF_PURINE_NUCLEOTIDE_BINDING	GOMF_ADENYL_NUCLEOTIDE_BINDING																	GOMF_ATP_DEPENDENT_ACTIVITY													GOMF_HYDROLASE_ACTIVITY_ACTING_ON_ACID_ANHYDRIDES		GOMF_ATP_HYDROLYSIS_ACTIVITY
5025	P2RX4	purinergic receptor P2X 4 [Source:HGNC Symbol;Acc:HGNC:8535]	GOMF_PURINE_NUCLEOTIDE_BINDING	GOMF_ADENYL_NUCLEOTIDE_BINDING																							GOMF_CADHERIN_BINDING						GOMF_ZINC_ION_BINDING		GOMF_TRANSITION_METAL_ION_BINDING				GOMF_CELL_ADHESION_MOLECULE_BINDING									GOMF_SIGNALING_RECEPTOR_BINDING
54802	TRIT1	tRNA isopentenyltransferase 1 [Source:HGNC Symbol;Acc:HGNC:20286]	GOMF_PURINE_NUCLEOTIDE_BINDING	GOMF_ADENYL_NUCLEOTIDE_BINDING																												GOMF_CATALYTIC_ACTIVITY_ACTING_ON_A_NUCLEIC_ACID	GOMF_ZINC_ION_BINDING		GOMF_TRANSITION_METAL_ION_BINDING
23410	SIRT3	sirtuin 3 [Source:HGNC Symbol;Acc:HGNC:14931]	GOMF_PURINE_NUCLEOTIDE_BINDING	GOMF_ADENYL_NUCLEOTIDE_BINDING																													GOMF_ZINC_ION_BINDING		GOMF_TRANSITION_METAL_ION_BINDING					GOMF_SEQUENCE_SPECIFIC_DNA_BINDING
316	AOX1	aldehyde oxidase 1 [Source:HGNC Symbol;Acc:HGNC:553]	GOMF_PURINE_NUCLEOTIDE_BINDING	GOMF_ADENYL_NUCLEOTIDE_BINDING																															GOMF_TRANSITION_METAL_ION_BINDING
4552	MTRR	5-methyltetrahydrofolate-homocysteine methyltransferase reductase [Source:HGNC Symbol;Acc:HGNC:7473]	GOMF_PURINE_NUCLEOTIDE_BINDING	GOMF_ADENYL_NUCLEOTIDE_BINDING
132949	AASDH	aminoadipate-semialdehyde dehydrogenase [Source:HGNC Symbol;Acc:HGNC:23993]	GOMF_PURINE_NUCLEOTIDE_BINDING	GOMF_ADENYL_NUCLEOTIDE_BINDING
1785	DNM2	dynamin 2 [Source:HGNC Symbol;Acc:HGNC:2974]	GOMF_PURINE_NUCLEOTIDE_BINDING		GOMF_CYTOSKELETAL_PROTEIN_BINDING									GOMF_KINASE_BINDING	GOMF_TUBULIN_BINDING		GOMF_PROTEIN_DOMAIN_SPECIFIC_BINDING		GOMF_MICROTUBULE_BINDING				GOMF_PROTEIN_CONTAINING_COMPLEX_BINDING											GOMF_HYDROLASE_ACTIVITY_ACTING_ON_ACID_ANHYDRIDES														GOMF_SIGNALING_RECEPTOR_BINDING
1759	DNM1	dynamin 1 [Source:HGNC Symbol;Acc:HGNC:2972]	GOMF_PURINE_NUCLEOTIDE_BINDING		GOMF_CYTOSKELETAL_PROTEIN_BINDING									GOMF_KINASE_BINDING	GOMF_TUBULIN_BINDING				GOMF_MICROTUBULE_BINDING															GOMF_HYDROLASE_ACTIVITY_ACTING_ON_ACID_ANHYDRIDES
51199	NIN	ninein [Source:HGNC Symbol;Acc:HGNC:14906]	GOMF_PURINE_NUCLEOTIDE_BINDING		GOMF_CYTOSKELETAL_PROTEIN_BINDING									GOMF_KINASE_BINDING	GOMF_TUBULIN_BINDING				GOMF_MICROTUBULE_BINDING
1983	EIF5	eukaryotic translation initiation factor 5 [Source:HGNC Symbol;Acc:HGNC:3299]	GOMF_PURINE_NUCLEOTIDE_BINDING			GOMF_ENZYME_REGULATOR_ACTIVITY	GOMF_NUCLEOSIDE_TRIPHOSPHATASE_REGULATOR_ACTIVITY		GOMF_MOLECULAR_FUNCTION_REGULATOR_ACTIVITY																		GOMF_CADHERIN_BINDING												GOMF_CELL_ADHESION_MOLECULE_BINDING
8790	FPGT	fucose-1-phosphate guanylyltransferase [Source:HGNC Symbol;Acc:HGNC:3825]	GOMF_PURINE_NUCLEOTIDE_BINDING					GOMF_TRANSFERASE_ACTIVITY_TRANSFERRING_PHOSPHORUS_CONTAINING_GROUPS
10325	RRAGB	Ras related GTP binding B [Source:HGNC Symbol;Acc:HGNC:19901]	GOMF_PURINE_NUCLEOTIDE_BINDING							GOMF_GTPASE_BINDING																								GOMF_HYDROLASE_ACTIVITY_ACTING_ON_ACID_ANHYDRIDES
64901	RANBP17	RAN binding protein 17 [Source:HGNC Symbol;Acc:HGNC:14428]	GOMF_PURINE_NUCLEOTIDE_BINDING							GOMF_GTPASE_BINDING
60558	GUF1	GTP binding elongation factor GUF1 [Source:HGNC Symbol;Acc:HGNC:25799]	GOMF_PURINE_NUCLEOTIDE_BINDING																				GOMF_PROTEIN_CONTAINING_COMPLEX_BINDING											GOMF_HYDROLASE_ACTIVITY_ACTING_ON_ACID_ANHYDRIDES
23176	SEPTIN8	septin 8 [Source:HGNC Symbol;Acc:HGNC:16511]	GOMF_PURINE_NUCLEOTIDE_BINDING																					GOMF_MOLECULAR_ADAPTOR_ACTIVITY										GOMF_HYDROLASE_ACTIVITY_ACTING_ON_ACID_ANHYDRIDES
54676	GTPBP2	GTP binding protein 2 [Source:HGNC Symbol;Acc:HGNC:4670]	GOMF_PURINE_NUCLEOTIDE_BINDING																															GOMF_HYDROLASE_ACTIVITY_ACTING_ON_ACID_ANHYDRIDES
4337	MOCS1	molybdenum cofactor synthesis 1 [Source:HGNC Symbol;Acc:HGNC:7190]	GOMF_PURINE_NUCLEOTIDE_BINDING
6674	SPAG1	sperm associated antigen 1 [Source:HGNC Symbol;Acc:HGNC:11212]	GOMF_PURINE_NUCLEOTIDE_BINDING
55704	CCDC88A	coiled-coil domain containing 88A [Source:HGNC Symbol;Acc:HGNC:25523]			GOMF_CYTOSKELETAL_PROTEIN_BINDING	GOMF_ENZYME_REGULATOR_ACTIVITY	GOMF_NUCLEOSIDE_TRIPHOSPHATASE_REGULATOR_ACTIVITY		GOMF_MOLECULAR_FUNCTION_REGULATOR_ACTIVITY		GOMF_MOLECULAR_FUNCTION_ACTIVATOR_ACTIVITY	GOMF_ACTIN_BINDING		GOMF_KINASE_BINDING	GOMF_TUBULIN_BINDING	GOMF_LIPID_BINDING	GOMF_PROTEIN_DOMAIN_SPECIFIC_BINDING		GOMF_MICROTUBULE_BINDING			GOMF_GUANYL_NUCLEOTIDE_EXCHANGE_FACTOR_ACTIVITY	GOMF_PROTEIN_CONTAINING_COMPLEX_BINDING						GOMF_MOLECULAR_FUNCTION_INHIBITOR_ACTIVITY	GOMF_PHOSPHOLIPID_BINDING											GOMF_PHOSPHATIDYLINOSITOL_BINDING							GOMF_SIGNALING_RECEPTOR_BINDING
10636	RGS14	regulator of G protein signaling 14 [Source:HGNC Symbol;Acc:HGNC:9996]			GOMF_CYTOSKELETAL_PROTEIN_BINDING	GOMF_ENZYME_REGULATOR_ACTIVITY	GOMF_NUCLEOSIDE_TRIPHOSPHATASE_REGULATOR_ACTIVITY		GOMF_MOLECULAR_FUNCTION_REGULATOR_ACTIVITY		GOMF_MOLECULAR_FUNCTION_ACTIVATOR_ACTIVITY			GOMF_KINASE_BINDING	GOMF_TUBULIN_BINDING				GOMF_MICROTUBULE_BINDING					GOMF_MOLECULAR_ADAPTOR_ACTIVITY							GOMF_PROTEIN_MACROMOLECULE_ADAPTOR_ACTIVITY			GOMF_HYDROLASE_ACTIVITY_ACTING_ON_ACID_ANHYDRIDES				GOMF_ENZYME_ACTIVATOR_ACTIVITY					GOMF_GTPASE_ACTIVATOR_ACTIVITY
8874	ARHGEF7	Rho guanine nucleotide exchange factor 7 [Source:HGNC Symbol;Acc:HGNC:15607]			GOMF_CYTOSKELETAL_PROTEIN_BINDING	GOMF_ENZYME_REGULATOR_ACTIVITY	GOMF_NUCLEOSIDE_TRIPHOSPHATASE_REGULATOR_ACTIVITY		GOMF_MOLECULAR_FUNCTION_REGULATOR_ACTIVITY		GOMF_MOLECULAR_FUNCTION_ACTIVATOR_ACTIVITY			GOMF_KINASE_BINDING	GOMF_TUBULIN_BINDING							GOMF_GUANYL_NUCLEOTIDE_EXCHANGE_FACTOR_ACTIVITY							GOMF_MOLECULAR_FUNCTION_INHIBITOR_ACTIVITY
9479	MAPK8IP1	mitogen-activated protein kinase 8 interacting protein 1 [Source:HGNC Symbol;Acc:HGNC:6882]			GOMF_CYTOSKELETAL_PROTEIN_BINDING	GOMF_ENZYME_REGULATOR_ACTIVITY			GOMF_MOLECULAR_FUNCTION_REGULATOR_ACTIVITY					GOMF_KINASE_BINDING										GOMF_MOLECULAR_ADAPTOR_ACTIVITY					GOMF_MOLECULAR_FUNCTION_INHIBITOR_ACTIVITY		GOMF_PROTEIN_MACROMOLECULE_ADAPTOR_ACTIVITY
85458	DIXDC1	DIX domain containing 1 [Source:HGNC Symbol;Acc:HGNC:23695]			GOMF_CYTOSKELETAL_PROTEIN_BINDING				GOMF_MOLECULAR_FUNCTION_REGULATOR_ACTIVITY		GOMF_MOLECULAR_FUNCTION_ACTIVATOR_ACTIVITY	GOMF_ACTIN_BINDING		GOMF_KINASE_BINDING	GOMF_TUBULIN_BINDING		GOMF_PROTEIN_DOMAIN_SPECIFIC_BINDING
64780	MICAL1	microtubule associated monooxygenase, calponin and LIM domain containing 1 [Source:HGNC Symbol;Acc:HGNC:20619]			GOMF_CYTOSKELETAL_PROTEIN_BINDING					GOMF_GTPASE_BINDING		GOMF_ACTIN_BINDING		GOMF_KINASE_BINDING			GOMF_PROTEIN_DOMAIN_SPECIFIC_BINDING						GOMF_PROTEIN_CONTAINING_COMPLEX_BINDING
114793	FMNL2	formin like 2 [Source:HGNC Symbol;Acc:HGNC:18267]			GOMF_CYTOSKELETAL_PROTEIN_BINDING					GOMF_GTPASE_BINDING		GOMF_ACTIN_BINDING											GOMF_PROTEIN_CONTAINING_COMPLEX_BINDING				GOMF_CADHERIN_BINDING												GOMF_CELL_ADHESION_MOLECULE_BINDING
10634	GAS2L1	growth arrest specific 2 like 1 [Source:HGNC Symbol;Acc:HGNC:16955]			GOMF_CYTOSKELETAL_PROTEIN_BINDING							GOMF_ACTIN_BINDING	GOMF_TRANSCRIPTION_FACTOR_BINDING		GOMF_TUBULIN_BINDING				GOMF_MICROTUBULE_BINDING				GOMF_PROTEIN_CONTAINING_COMPLEX_BINDING	GOMF_MOLECULAR_ADAPTOR_ACTIVITY							GOMF_PROTEIN_MACROMOLECULE_ADAPTOR_ACTIVITY														GOMF_DNA_BINDING_TRANSCRIPTION_FACTOR_BINDING
10013	HDAC6	histone deacetylase 6 [Source:HGNC Symbol;Acc:HGNC:14064]			GOMF_CYTOSKELETAL_PROTEIN_BINDING							GOMF_ACTIN_BINDING	GOMF_TRANSCRIPTION_FACTOR_BINDING		GOMF_TUBULIN_BINDING				GOMF_MICROTUBULE_BINDING				GOMF_PROTEIN_CONTAINING_COMPLEX_BINDING										GOMF_ZINC_ION_BINDING		GOMF_TRANSITION_METAL_ION_BINDING					GOMF_SEQUENCE_SPECIFIC_DNA_BINDING
10611	PDLIM5	PDZ and LIM domain 5 [Source:HGNC Symbol;Acc:HGNC:17468]			GOMF_CYTOSKELETAL_PROTEIN_BINDING							GOMF_ACTIN_BINDING		GOMF_KINASE_BINDING													GOMF_CADHERIN_BINDING												GOMF_CELL_ADHESION_MOLECULE_BINDING
634	CEACAM1	CEA cell adhesion molecule 1 [Source:HGNC Symbol;Acc:HGNC:1814]			GOMF_CYTOSKELETAL_PROTEIN_BINDING							GOMF_ACTIN_BINDING		GOMF_KINASE_BINDING
23499	MACF1	microtubule actin crosslinking factor 1 [Source:HGNC Symbol;Acc:HGNC:13664]			GOMF_CYTOSKELETAL_PROTEIN_BINDING							GOMF_ACTIN_BINDING			GOMF_TUBULIN_BINDING				GOMF_MICROTUBULE_BINDING				GOMF_PROTEIN_CONTAINING_COMPLEX_BINDING				GOMF_CADHERIN_BINDING												GOMF_CELL_ADHESION_MOLECULE_BINDING
57731	SPTBN4	spectrin beta, non-erythrocytic 4 [Source:HGNC Symbol;Acc:HGNC:14896]			GOMF_CYTOSKELETAL_PROTEIN_BINDING							GOMF_ACTIN_BINDING				GOMF_LIPID_BINDING							GOMF_PROTEIN_CONTAINING_COMPLEX_BINDING	GOMF_MOLECULAR_ADAPTOR_ACTIVITY						GOMF_PHOSPHOLIPID_BINDING	GOMF_PROTEIN_MACROMOLECULE_ADAPTOR_ACTIVITY
9788	MTSS1	MTSS I-BAR domain containing 1 [Source:HGNC Symbol;Acc:HGNC:20443]			GOMF_CYTOSKELETAL_PROTEIN_BINDING							GOMF_ACTIN_BINDING				GOMF_LIPID_BINDING														GOMF_PHOSPHOLIPID_BINDING																		GOMF_SIGNALING_RECEPTOR_BINDING
2037	EPB41L2	erythrocyte membrane protein band 4.1 like 2 [Source:HGNC Symbol;Acc:HGNC:3379]			GOMF_CYTOSKELETAL_PROTEIN_BINDING							GOMF_ACTIN_BINDING					GOMF_PROTEIN_DOMAIN_SPECIFIC_BINDING						GOMF_PROTEIN_CONTAINING_COMPLEX_BINDING
51466	EVL	Enah/Vasp-like [Source:HGNC Symbol;Acc:HGNC:20234]			GOMF_CYTOSKELETAL_PROTEIN_BINDING							GOMF_ACTIN_BINDING					GOMF_PROTEIN_DOMAIN_SPECIFIC_BINDING
10580	SORBS1	sorbin and SH3 domain containing 1 [Source:HGNC Symbol;Acc:HGNC:14565]			GOMF_CYTOSKELETAL_PROTEIN_BINDING							GOMF_ACTIN_BINDING											GOMF_PROTEIN_CONTAINING_COMPLEX_BINDING	GOMF_MOLECULAR_ADAPTOR_ACTIVITY							GOMF_PROTEIN_MACROMOLECULE_ADAPTOR_ACTIVITY																	GOMF_SIGNALING_RECEPTOR_BINDING
23345	SYNE1	spectrin repeat containing nuclear envelope protein 1 [Source:HGNC Symbol;Acc:HGNC:17089]			GOMF_CYTOSKELETAL_PROTEIN_BINDING							GOMF_ACTIN_BINDING											GOMF_PROTEIN_CONTAINING_COMPLEX_BINDING	GOMF_MOLECULAR_ADAPTOR_ACTIVITY							GOMF_PROTEIN_MACROMOLECULE_ADAPTOR_ACTIVITY
6709	SPTAN1	spectrin alpha, non-erythrocytic 1 [Source:HGNC Symbol;Acc:HGNC:11273]			GOMF_CYTOSKELETAL_PROTEIN_BINDING							GOMF_ACTIN_BINDING											GOMF_PROTEIN_CONTAINING_COMPLEX_BINDING				GOMF_CADHERIN_BINDING												GOMF_CELL_ADHESION_MOLECULE_BINDING
55607	PPP1R9A	protein phosphatase 1 regulatory subunit 9A [Source:HGNC Symbol;Acc:HGNC:14946]			GOMF_CYTOSKELETAL_PROTEIN_BINDING							GOMF_ACTIN_BINDING											GOMF_PROTEIN_CONTAINING_COMPLEX_BINDING
57553	MICAL3	microtubule associated monooxygenase, calponin and LIM domain containing 3 [Source:HGNC Symbol;Acc:HGNC:24694]			GOMF_CYTOSKELETAL_PROTEIN_BINDING							GOMF_ACTIN_BINDING												GOMF_MOLECULAR_ADAPTOR_ACTIVITY
23242	COBL	cordon-bleu WH2 repeat protein [Source:HGNC Symbol;Acc:HGNC:22199]			GOMF_CYTOSKELETAL_PROTEIN_BINDING							GOMF_ACTIN_BINDING
23623	RUSC1	RUN and SH3 domain containing 1 [Source:HGNC Symbol;Acc:HGNC:17153]			GOMF_CYTOSKELETAL_PROTEIN_BINDING							GOMF_ACTIN_BINDING
5468	PPARG	peroxisome proliferator activated receptor gamma [Source:HGNC Symbol;Acc:HGNC:9236]			GOMF_CYTOSKELETAL_PROTEIN_BINDING								GOMF_TRANSCRIPTION_FACTOR_BINDING			GOMF_LIPID_BINDING	GOMF_PROTEIN_DOMAIN_SPECIFIC_BINDING									GOMF_TRANSCRIPTION_REGULATOR_ACTIVITY							GOMF_ZINC_ION_BINDING		GOMF_TRANSITION_METAL_ION_BINDING					GOMF_SEQUENCE_SPECIFIC_DNA_BINDING					GOMF_DNA_BINDING_TRANSCRIPTION_FACTOR_BINDING
4089	SMAD4	SMAD family member 4 [Source:HGNC Symbol;Acc:HGNC:6770]			GOMF_CYTOSKELETAL_PROTEIN_BINDING								GOMF_TRANSCRIPTION_FACTOR_BINDING										GOMF_PROTEIN_CONTAINING_COMPLEX_BINDING			GOMF_TRANSCRIPTION_REGULATOR_ACTIVITY														GOMF_SEQUENCE_SPECIFIC_DNA_BINDING					GOMF_DNA_BINDING_TRANSCRIPTION_FACTOR_BINDING
24139	EML2	EMAP like 2 [Source:HGNC Symbol;Acc:HGNC:18035]			GOMF_CYTOSKELETAL_PROTEIN_BINDING										GOMF_TUBULIN_BINDING				GOMF_MICROTUBULE_BINDING																													GOMF_SIGNALING_RECEPTOR_BINDING
4134	MAP4	microtubule associated protein 4 [Source:HGNC Symbol;Acc:HGNC:6862]			GOMF_CYTOSKELETAL_PROTEIN_BINDING										GOMF_TUBULIN_BINDING				GOMF_MICROTUBULE_BINDING
27436	EML4	EMAP like 4 [Source:HGNC Symbol;Acc:HGNC:1316]			GOMF_CYTOSKELETAL_PROTEIN_BINDING										GOMF_TUBULIN_BINDING				GOMF_MICROTUBULE_BINDING
51115	RMDN1	regulator of microtubule dynamics 1 [Source:HGNC Symbol;Acc:HGNC:24285]			GOMF_CYTOSKELETAL_PROTEIN_BINDING										GOMF_TUBULIN_BINDING				GOMF_MICROTUBULE_BINDING
672	BRCA1	BRCA1 DNA repair associated [Source:HGNC Symbol;Acc:HGNC:1100]			GOMF_CYTOSKELETAL_PROTEIN_BINDING										GOMF_TUBULIN_BINDING											GOMF_TRANSCRIPTION_REGULATOR_ACTIVITY							GOMF_ZINC_ION_BINDING		GOMF_TRANSITION_METAL_ION_BINDING					GOMF_SEQUENCE_SPECIFIC_DNA_BINDING
6905	TBCE	tubulin folding cofactor E [Source:HGNC Symbol;Acc:HGNC:11582]			GOMF_CYTOSKELETAL_PROTEIN_BINDING										GOMF_TUBULIN_BINDING
3895	KTN1	kinectin 1 [Source:HGNC Symbol;Acc:HGNC:6467]			GOMF_CYTOSKELETAL_PROTEIN_BINDING																						GOMF_CADHERIN_BINDING												GOMF_CELL_ADHESION_MOLECULE_BINDING
5775	PTPN4	protein tyrosine phosphatase non-receptor type 4 [Source:HGNC Symbol;Acc:HGNC:9656]			GOMF_CYTOSKELETAL_PROTEIN_BINDING																																											GOMF_SIGNALING_RECEPTOR_BINDING
22906	TRAK1	trafficking kinesin protein 1 [Source:HGNC Symbol;Acc:HGNC:29947]			GOMF_CYTOSKELETAL_PROTEIN_BINDING																																											GOMF_SIGNALING_RECEPTOR_BINDING
8100	IFT88	intraflagellar transport 88 [Source:HGNC Symbol;Acc:HGNC:20606]			GOMF_CYTOSKELETAL_PROTEIN_BINDING
51735	RAPGEF6	Rap guanine nucleotide exchange factor 6 [Source:HGNC Symbol;Acc:HGNC:20655]				GOMF_ENZYME_REGULATOR_ACTIVITY	GOMF_NUCLEOSIDE_TRIPHOSPHATASE_REGULATOR_ACTIVITY		GOMF_MOLECULAR_FUNCTION_REGULATOR_ACTIVITY	GOMF_GTPASE_BINDING	GOMF_MOLECULAR_FUNCTION_ACTIVATOR_ACTIVITY					GOMF_LIPID_BINDING						GOMF_GUANYL_NUCLEOTIDE_EXCHANGE_FACTOR_ACTIVITY							GOMF_MOLECULAR_FUNCTION_INHIBITOR_ACTIVITY	GOMF_PHOSPHOLIPID_BINDING
89781	HPS4	HPS4 biogenesis of lysosomal organelles complex 3 subunit 2 [Source:HGNC Symbol;Acc:HGNC:15844]				GOMF_ENZYME_REGULATOR_ACTIVITY	GOMF_NUCLEOSIDE_TRIPHOSPHATASE_REGULATOR_ACTIVITY		GOMF_MOLECULAR_FUNCTION_REGULATOR_ACTIVITY	GOMF_GTPASE_BINDING	GOMF_MOLECULAR_FUNCTION_ACTIVATOR_ACTIVITY											GOMF_GUANYL_NUCLEOTIDE_EXCHANGE_FACTOR_ACTIVITY							GOMF_MOLECULAR_FUNCTION_INHIBITOR_ACTIVITY
117177	RAB3IP	RAB3A interacting protein [Source:HGNC Symbol;Acc:HGNC:16508]				GOMF_ENZYME_REGULATOR_ACTIVITY	GOMF_NUCLEOSIDE_TRIPHOSPHATASE_REGULATOR_ACTIVITY		GOMF_MOLECULAR_FUNCTION_REGULATOR_ACTIVITY	GOMF_GTPASE_BINDING	GOMF_MOLECULAR_FUNCTION_ACTIVATOR_ACTIVITY											GOMF_GUANYL_NUCLEOTIDE_EXCHANGE_FACTOR_ACTIVITY							GOMF_MOLECULAR_FUNCTION_INHIBITOR_ACTIVITY
139818	DOCK11	dedicator of cytokinesis 11 [Source:HGNC Symbol;Acc:HGNC:23483]				GOMF_ENZYME_REGULATOR_ACTIVITY	GOMF_NUCLEOSIDE_TRIPHOSPHATASE_REGULATOR_ACTIVITY		GOMF_MOLECULAR_FUNCTION_REGULATOR_ACTIVITY	GOMF_GTPASE_BINDING	GOMF_MOLECULAR_FUNCTION_ACTIVATOR_ACTIVITY											GOMF_GUANYL_NUCLEOTIDE_EXCHANGE_FACTOR_ACTIVITY							GOMF_MOLECULAR_FUNCTION_INHIBITOR_ACTIVITY
4952	OCRL	OCRL inositol polyphosphate-5-phosphatase [Source:HGNC Symbol;Acc:HGNC:8108]				GOMF_ENZYME_REGULATOR_ACTIVITY	GOMF_NUCLEOSIDE_TRIPHOSPHATASE_REGULATOR_ACTIVITY		GOMF_MOLECULAR_FUNCTION_REGULATOR_ACTIVITY	GOMF_GTPASE_BINDING	GOMF_MOLECULAR_FUNCTION_ACTIVATOR_ACTIVITY																											GOMF_ENZYME_ACTIVATOR_ACTIVITY					GOMF_GTPASE_ACTIVATOR_ACTIVITY				GOMF_PHOSPHATIDYLINOSITOL_3_5_BISPHOSPHATE_5_PHOSPHATASE_ACTIVITY
7249	TSC2	TSC complex subunit 2 [Source:HGNC Symbol;Acc:HGNC:12363]				GOMF_ENZYME_REGULATOR_ACTIVITY	GOMF_NUCLEOSIDE_TRIPHOSPHATASE_REGULATOR_ACTIVITY		GOMF_MOLECULAR_FUNCTION_REGULATOR_ACTIVITY	GOMF_GTPASE_BINDING	GOMF_MOLECULAR_FUNCTION_ACTIVATOR_ACTIVITY																											GOMF_ENZYME_ACTIVATOR_ACTIVITY					GOMF_GTPASE_ACTIVATOR_ACTIVITY
7813	EVI5	ecotropic viral integration site 5 [Source:HGNC Symbol;Acc:HGNC:3501]				GOMF_ENZYME_REGULATOR_ACTIVITY	GOMF_NUCLEOSIDE_TRIPHOSPHATASE_REGULATOR_ACTIVITY		GOMF_MOLECULAR_FUNCTION_REGULATOR_ACTIVITY	GOMF_GTPASE_BINDING	GOMF_MOLECULAR_FUNCTION_ACTIVATOR_ACTIVITY																											GOMF_ENZYME_ACTIVATOR_ACTIVITY					GOMF_GTPASE_ACTIVATOR_ACTIVITY
153090	DAB2IP	DAB2 interacting protein [Source:HGNC Symbol;Acc:HGNC:17294]				GOMF_ENZYME_REGULATOR_ACTIVITY	GOMF_NUCLEOSIDE_TRIPHOSPHATASE_REGULATOR_ACTIVITY		GOMF_MOLECULAR_FUNCTION_REGULATOR_ACTIVITY		GOMF_MOLECULAR_FUNCTION_ACTIVATOR_ACTIVITY			GOMF_KINASE_BINDING		GOMF_LIPID_BINDING	GOMF_PROTEIN_DOMAIN_SPECIFIC_BINDING						GOMF_PROTEIN_CONTAINING_COMPLEX_BINDING	GOMF_MOLECULAR_ADAPTOR_ACTIVITY			GOMF_CADHERIN_BINDING			GOMF_PHOSPHOLIPID_BINDING	GOMF_PROTEIN_MACROMOLECULE_ADAPTOR_ACTIVITY							GOMF_ENZYME_ACTIVATOR_ACTIVITY	GOMF_CELL_ADHESION_MOLECULE_BINDING		GOMF_PHOSPHATIDYLINOSITOL_BINDING		GOMF_GTPASE_ACTIVATOR_ACTIVITY			GOMF_PHOSPHATIDYLINOSITOL_3_PHOSPHATE_BINDING		GOMF_SIGNALING_RECEPTOR_BINDING
7074	TIAM1	TIAM Rac1 associated GEF 1 [Source:HGNC Symbol;Acc:HGNC:11805]				GOMF_ENZYME_REGULATOR_ACTIVITY	GOMF_NUCLEOSIDE_TRIPHOSPHATASE_REGULATOR_ACTIVITY		GOMF_MOLECULAR_FUNCTION_REGULATOR_ACTIVITY		GOMF_MOLECULAR_FUNCTION_ACTIVATOR_ACTIVITY			GOMF_KINASE_BINDING		GOMF_LIPID_BINDING						GOMF_GUANYL_NUCLEOTIDE_EXCHANGE_FACTOR_ACTIVITY							GOMF_MOLECULAR_FUNCTION_INHIBITOR_ACTIVITY
153129	SLC38A9	solute carrier family 38 member 9 [Source:HGNC Symbol;Acc:HGNC:26907]				GOMF_ENZYME_REGULATOR_ACTIVITY	GOMF_NUCLEOSIDE_TRIPHOSPHATASE_REGULATOR_ACTIVITY		GOMF_MOLECULAR_FUNCTION_REGULATOR_ACTIVITY		GOMF_MOLECULAR_FUNCTION_ACTIVATOR_ACTIVITY					GOMF_LIPID_BINDING						GOMF_GUANYL_NUCLEOTIDE_EXCHANGE_FACTOR_ACTIVITY							GOMF_MOLECULAR_FUNCTION_INHIBITOR_ACTIVITY
9267	CYTH1	cytohesin 1 [Source:HGNC Symbol;Acc:HGNC:9501]				GOMF_ENZYME_REGULATOR_ACTIVITY	GOMF_NUCLEOSIDE_TRIPHOSPHATASE_REGULATOR_ACTIVITY		GOMF_MOLECULAR_FUNCTION_REGULATOR_ACTIVITY		GOMF_MOLECULAR_FUNCTION_ACTIVATOR_ACTIVITY					GOMF_LIPID_BINDING						GOMF_GUANYL_NUCLEOTIDE_EXCHANGE_FACTOR_ACTIVITY							GOMF_MOLECULAR_FUNCTION_INHIBITOR_ACTIVITY
23365	ARHGEF12	Rho guanine nucleotide exchange factor 12 [Source:HGNC Symbol;Acc:HGNC:14193]				GOMF_ENZYME_REGULATOR_ACTIVITY	GOMF_NUCLEOSIDE_TRIPHOSPHATASE_REGULATOR_ACTIVITY		GOMF_MOLECULAR_FUNCTION_REGULATOR_ACTIVITY		GOMF_MOLECULAR_FUNCTION_ACTIVATOR_ACTIVITY											GOMF_GUANYL_NUCLEOTIDE_EXCHANGE_FACTOR_ACTIVITY							GOMF_MOLECULAR_FUNCTION_INHIBITOR_ACTIVITY									GOMF_ENZYME_ACTIVATOR_ACTIVITY					GOMF_GTPASE_ACTIVATOR_ACTIVITY					GOMF_SIGNALING_RECEPTOR_BINDING
9826	ARHGEF11	Rho guanine nucleotide exchange factor 11 [Source:HGNC Symbol;Acc:HGNC:14580]				GOMF_ENZYME_REGULATOR_ACTIVITY	GOMF_NUCLEOSIDE_TRIPHOSPHATASE_REGULATOR_ACTIVITY		GOMF_MOLECULAR_FUNCTION_REGULATOR_ACTIVITY		GOMF_MOLECULAR_FUNCTION_ACTIVATOR_ACTIVITY											GOMF_GUANYL_NUCLEOTIDE_EXCHANGE_FACTOR_ACTIVITY							GOMF_MOLECULAR_FUNCTION_INHIBITOR_ACTIVITY									GOMF_ENZYME_ACTIVATOR_ACTIVITY					GOMF_GTPASE_ACTIVATOR_ACTIVITY					GOMF_SIGNALING_RECEPTOR_BINDING
56850	GRIPAP1	GRIP1 associated protein 1 [Source:HGNC Symbol;Acc:HGNC:18706]				GOMF_ENZYME_REGULATOR_ACTIVITY	GOMF_NUCLEOSIDE_TRIPHOSPHATASE_REGULATOR_ACTIVITY		GOMF_MOLECULAR_FUNCTION_REGULATOR_ACTIVITY		GOMF_MOLECULAR_FUNCTION_ACTIVATOR_ACTIVITY											GOMF_GUANYL_NUCLEOTIDE_EXCHANGE_FACTOR_ACTIVITY							GOMF_MOLECULAR_FUNCTION_INHIBITOR_ACTIVITY																			GOMF_SIGNALING_RECEPTOR_BINDING
6305	SBF1	SET binding factor 1 [Source:HGNC Symbol;Acc:HGNC:10542]				GOMF_ENZYME_REGULATOR_ACTIVITY	GOMF_NUCLEOSIDE_TRIPHOSPHATASE_REGULATOR_ACTIVITY		GOMF_MOLECULAR_FUNCTION_REGULATOR_ACTIVITY		GOMF_MOLECULAR_FUNCTION_ACTIVATOR_ACTIVITY											GOMF_GUANYL_NUCLEOTIDE_EXCHANGE_FACTOR_ACTIVITY							GOMF_MOLECULAR_FUNCTION_INHIBITOR_ACTIVITY
1933	EEF1B2	eukaryotic translation elongation factor 1 beta 2 [Source:HGNC Symbol;Acc:HGNC:3208]				GOMF_ENZYME_REGULATOR_ACTIVITY	GOMF_NUCLEOSIDE_TRIPHOSPHATASE_REGULATOR_ACTIVITY		GOMF_MOLECULAR_FUNCTION_REGULATOR_ACTIVITY		GOMF_MOLECULAR_FUNCTION_ACTIVATOR_ACTIVITY											GOMF_GUANYL_NUCLEOTIDE_EXCHANGE_FACTOR_ACTIVITY							GOMF_MOLECULAR_FUNCTION_INHIBITOR_ACTIVITY
414918	DENND6B	DENN domain containing 6B [Source:HGNC Symbol;Acc:HGNC:32690]				GOMF_ENZYME_REGULATOR_ACTIVITY	GOMF_NUCLEOSIDE_TRIPHOSPHATASE_REGULATOR_ACTIVITY		GOMF_MOLECULAR_FUNCTION_REGULATOR_ACTIVITY		GOMF_MOLECULAR_FUNCTION_ACTIVATOR_ACTIVITY											GOMF_GUANYL_NUCLEOTIDE_EXCHANGE_FACTOR_ACTIVITY							GOMF_MOLECULAR_FUNCTION_INHIBITOR_ACTIVITY
55701	ARHGEF40	Rho guanine nucleotide exchange factor 40 [Source:HGNC Symbol;Acc:HGNC:25516]				GOMF_ENZYME_REGULATOR_ACTIVITY	GOMF_NUCLEOSIDE_TRIPHOSPHATASE_REGULATOR_ACTIVITY		GOMF_MOLECULAR_FUNCTION_REGULATOR_ACTIVITY		GOMF_MOLECULAR_FUNCTION_ACTIVATOR_ACTIVITY											GOMF_GUANYL_NUCLEOTIDE_EXCHANGE_FACTOR_ACTIVITY							GOMF_MOLECULAR_FUNCTION_INHIBITOR_ACTIVITY
3267	AGFG1	ArfGAP with FG repeats 1 [Source:HGNC Symbol;Acc:HGNC:5175]				GOMF_ENZYME_REGULATOR_ACTIVITY	GOMF_NUCLEOSIDE_TRIPHOSPHATASE_REGULATOR_ACTIVITY		GOMF_MOLECULAR_FUNCTION_REGULATOR_ACTIVITY		GOMF_MOLECULAR_FUNCTION_ACTIVATOR_ACTIVITY																											GOMF_ENZYME_ACTIVATOR_ACTIVITY					GOMF_GTPASE_ACTIVATOR_ACTIVITY
57568	SIPA1L2	signal induced proliferation associated 1 like 2 [Source:HGNC Symbol;Acc:HGNC:23800]				GOMF_ENZYME_REGULATOR_ACTIVITY	GOMF_NUCLEOSIDE_TRIPHOSPHATASE_REGULATOR_ACTIVITY		GOMF_MOLECULAR_FUNCTION_REGULATOR_ACTIVITY		GOMF_MOLECULAR_FUNCTION_ACTIVATOR_ACTIVITY																											GOMF_ENZYME_ACTIVATOR_ACTIVITY					GOMF_GTPASE_ACTIVATOR_ACTIVITY
84144	SYDE2	synapse defective Rho GTPase homolog 2 [Source:HGNC Symbol;Acc:HGNC:25841]				GOMF_ENZYME_REGULATOR_ACTIVITY	GOMF_NUCLEOSIDE_TRIPHOSPHATASE_REGULATOR_ACTIVITY		GOMF_MOLECULAR_FUNCTION_REGULATOR_ACTIVITY		GOMF_MOLECULAR_FUNCTION_ACTIVATOR_ACTIVITY																											GOMF_ENZYME_ACTIVATOR_ACTIVITY					GOMF_GTPASE_ACTIVATOR_ACTIVITY
84173	ELMOD3	ELMO domain containing 3 [Source:HGNC Symbol;Acc:HGNC:26158]				GOMF_ENZYME_REGULATOR_ACTIVITY	GOMF_NUCLEOSIDE_TRIPHOSPHATASE_REGULATOR_ACTIVITY		GOMF_MOLECULAR_FUNCTION_REGULATOR_ACTIVITY		GOMF_MOLECULAR_FUNCTION_ACTIVATOR_ACTIVITY																											GOMF_ENZYME_ACTIVATOR_ACTIVITY					GOMF_GTPASE_ACTIVATOR_ACTIVITY
9462	RASAL2	RAS protein activator like 2 [Source:HGNC Symbol;Acc:HGNC:9874]				GOMF_ENZYME_REGULATOR_ACTIVITY	GOMF_NUCLEOSIDE_TRIPHOSPHATASE_REGULATOR_ACTIVITY		GOMF_MOLECULAR_FUNCTION_REGULATOR_ACTIVITY		GOMF_MOLECULAR_FUNCTION_ACTIVATOR_ACTIVITY																											GOMF_ENZYME_ACTIVATOR_ACTIVITY					GOMF_GTPASE_ACTIVATOR_ACTIVITY
10040	TOM1L1	target of myb1 like 1 membrane trafficking protein [Source:HGNC Symbol;Acc:HGNC:11983]				GOMF_ENZYME_REGULATOR_ACTIVITY			GOMF_MOLECULAR_FUNCTION_REGULATOR_ACTIVITY		GOMF_MOLECULAR_FUNCTION_ACTIVATOR_ACTIVITY			GOMF_KINASE_BINDING		GOMF_LIPID_BINDING	GOMF_PROTEIN_DOMAIN_SPECIFIC_BINDING													GOMF_PHOSPHOLIPID_BINDING								GOMF_ENZYME_ACTIVATOR_ACTIVITY			GOMF_PHOSPHATIDYLINOSITOL_BINDING
6464	SHC1	SHC adaptor protein 1 [Source:HGNC Symbol;Acc:HGNC:10840]				GOMF_ENZYME_REGULATOR_ACTIVITY			GOMF_MOLECULAR_FUNCTION_REGULATOR_ACTIVITY		GOMF_MOLECULAR_FUNCTION_ACTIVATOR_ACTIVITY			GOMF_KINASE_BINDING		GOMF_LIPID_BINDING							GOMF_PROTEIN_CONTAINING_COMPLEX_BINDING	GOMF_MOLECULAR_ADAPTOR_ACTIVITY						GOMF_PHOSPHOLIPID_BINDING	GOMF_PROTEIN_MACROMOLECULE_ADAPTOR_ACTIVITY							GOMF_ENZYME_ACTIVATOR_ACTIVITY										GOMF_SIGNALING_RECEPTOR_BINDING
9644	SH3PXD2A	SH3 and PX domains 2A [Source:HGNC Symbol;Acc:HGNC:23664]				GOMF_ENZYME_REGULATOR_ACTIVITY			GOMF_MOLECULAR_FUNCTION_REGULATOR_ACTIVITY		GOMF_MOLECULAR_FUNCTION_ACTIVATOR_ACTIVITY					GOMF_LIPID_BINDING														GOMF_PHOSPHOLIPID_BINDING								GOMF_ENZYME_ACTIVATOR_ACTIVITY			GOMF_PHOSPHATIDYLINOSITOL_BINDING					GOMF_PHOSPHATIDYLINOSITOL_3_PHOSPHATE_BINDING
6810	STX4	syntaxin 4 [Source:HGNC Symbol;Acc:HGNC:11439]				GOMF_ENZYME_REGULATOR_ACTIVITY			GOMF_MOLECULAR_FUNCTION_REGULATOR_ACTIVITY		GOMF_MOLECULAR_FUNCTION_ACTIVATOR_ACTIVITY													GOMF_MOLECULAR_ADAPTOR_ACTIVITY							GOMF_PROTEIN_MACROMOLECULE_ADAPTOR_ACTIVITY							GOMF_ENZYME_ACTIVATOR_ACTIVITY
4869	NPM1	nucleophosmin 1 [Source:HGNC Symbol;Acc:HGNC:7910]				GOMF_ENZYME_REGULATOR_ACTIVITY			GOMF_MOLECULAR_FUNCTION_REGULATOR_ACTIVITY				GOMF_TRANSCRIPTION_FACTOR_BINDING	GOMF_KINASE_BINDING									GOMF_PROTEIN_CONTAINING_COMPLEX_BINDING	GOMF_MOLECULAR_ADAPTOR_ACTIVITY		GOMF_TRANSCRIPTION_REGULATOR_ACTIVITY			GOMF_MOLECULAR_FUNCTION_INHIBITOR_ACTIVITY		GOMF_PROTEIN_MACROMOLECULE_ADAPTOR_ACTIVITY									GOMF_SEQUENCE_SPECIFIC_DNA_BINDING					GOMF_DNA_BINDING_TRANSCRIPTION_FACTOR_BINDING
8996	NOL3	nucleolar protein 3 [Source:HGNC Symbol;Acc:HGNC:7869]				GOMF_ENZYME_REGULATOR_ACTIVITY			GOMF_MOLECULAR_FUNCTION_REGULATOR_ACTIVITY								GOMF_PROTEIN_DOMAIN_SPECIFIC_BINDING												GOMF_MOLECULAR_FUNCTION_INHIBITOR_ACTIVITY																			GOMF_SIGNALING_RECEPTOR_BINDING
57498	KIDINS220	kinase D interacting substrate 220 [Source:HGNC Symbol;Acc:HGNC:29508]				GOMF_ENZYME_REGULATOR_ACTIVITY			GOMF_MOLECULAR_FUNCTION_REGULATOR_ACTIVITY								GOMF_PROTEIN_DOMAIN_SPECIFIC_BINDING
831	CAST	calpastatin [Source:HGNC Symbol;Acc:HGNC:1515]				GOMF_ENZYME_REGULATOR_ACTIVITY			GOMF_MOLECULAR_FUNCTION_REGULATOR_ACTIVITY																		GOMF_CADHERIN_BINDING		GOMF_MOLECULAR_FUNCTION_INHIBITOR_ACTIVITY										GOMF_CELL_ADHESION_MOLECULE_BINDING
334	APLP2	amyloid beta precursor like protein 2 [Source:HGNC Symbol;Acc:HGNC:598]				GOMF_ENZYME_REGULATOR_ACTIVITY			GOMF_MOLECULAR_FUNCTION_REGULATOR_ACTIVITY																				GOMF_MOLECULAR_FUNCTION_INHIBITOR_ACTIVITY						GOMF_TRANSITION_METAL_ION_BINDING
1294	COL7A1	collagen type VII alpha 1 chain [Source:HGNC Symbol;Acc:HGNC:2214]				GOMF_ENZYME_REGULATOR_ACTIVITY			GOMF_MOLECULAR_FUNCTION_REGULATOR_ACTIVITY																				GOMF_MOLECULAR_FUNCTION_INHIBITOR_ACTIVITY
5255	PHKA1	phosphorylase kinase regulatory subunit alpha 1 [Source:HGNC Symbol;Acc:HGNC:8925]						GOMF_TRANSFERASE_ACTIVITY_TRANSFERRING_PHOSPHORUS_CONTAINING_GROUPS										GOMF_KINASE_ACTIVITY		GOMF_PROTEIN_KINASE_ACTIVITY								GOMF_PROTEIN_SERINE_THREONINE_KINASE_ACTIVITY
55277	FGGY	FGGY carbohydrate kinase domain containing [Source:HGNC Symbol;Acc:HGNC:25610]						GOMF_TRANSFERASE_ACTIVITY_TRANSFERRING_PHOSPHORUS_CONTAINING_GROUPS										GOMF_KINASE_ACTIVITY
11201	POLI	DNA polymerase iota [Source:HGNC Symbol;Acc:HGNC:9182]						GOMF_TRANSFERASE_ACTIVITY_TRANSFERRING_PHOSPHORUS_CONTAINING_GROUPS																	GOMF_CATALYTIC_ACTIVITY_ACTING_ON_DNA							GOMF_CATALYTIC_ACTIVITY_ACTING_ON_A_NUCLEIC_ACID
5833	PCYT2	phosphate cytidylyltransferase 2, ethanolamine [Source:HGNC Symbol;Acc:HGNC:8756]						GOMF_TRANSFERASE_ACTIVITY_TRANSFERRING_PHOSPHORUS_CONTAINING_GROUPS
6675	UAP1	UDP-N-acetylglucosamine pyrophosphorylase 1 [Source:HGNC Symbol;Acc:HGNC:12457]						GOMF_TRANSFERASE_ACTIVITY_TRANSFERRING_PHOSPHORUS_CONTAINING_GROUPS
3708	ITPR1	inositol 1,4,5-trisphosphate receptor type 1 [Source:HGNC Symbol;Acc:HGNC:6180]							GOMF_MOLECULAR_FUNCTION_REGULATOR_ACTIVITY		GOMF_MOLECULAR_FUNCTION_ACTIVATOR_ACTIVITY					GOMF_LIPID_BINDING	GOMF_PROTEIN_DOMAIN_SPECIFIC_BINDING												GOMF_MOLECULAR_FUNCTION_INHIBITOR_ACTIVITY	GOMF_PHOSPHOLIPID_BINDING											GOMF_PHOSPHATIDYLINOSITOL_BINDING
2277	VEGFD	vascular endothelial growth factor D [Source:HGNC Symbol;Acc:HGNC:3708]							GOMF_MOLECULAR_FUNCTION_REGULATOR_ACTIVITY		GOMF_MOLECULAR_FUNCTION_ACTIVATOR_ACTIVITY																																					GOMF_SIGNALING_RECEPTOR_BINDING
4254	KITLG	KIT ligand [Source:HGNC Symbol;Acc:HGNC:6343]							GOMF_MOLECULAR_FUNCTION_REGULATOR_ACTIVITY		GOMF_MOLECULAR_FUNCTION_ACTIVATOR_ACTIVITY																																					GOMF_SIGNALING_RECEPTOR_BINDING
734	OSGIN2	oxidative stress induced growth inhibitor family member 2 [Source:HGNC Symbol;Acc:HGNC:1355]							GOMF_MOLECULAR_FUNCTION_REGULATOR_ACTIVITY		GOMF_MOLECULAR_FUNCTION_ACTIVATOR_ACTIVITY																																					GOMF_SIGNALING_RECEPTOR_BINDING
80031	SEMA6D	semaphorin 6D [Source:HGNC Symbol;Acc:HGNC:16770]							GOMF_MOLECULAR_FUNCTION_REGULATOR_ACTIVITY		GOMF_MOLECULAR_FUNCTION_ACTIVATOR_ACTIVITY																																					GOMF_SIGNALING_RECEPTOR_BINDING
3300	DNAJB2	DnaJ heat shock protein family (Hsp40) member B2 [Source:HGNC Symbol;Acc:HGNC:5228]							GOMF_MOLECULAR_FUNCTION_REGULATOR_ACTIVITY		GOMF_MOLECULAR_FUNCTION_ACTIVATOR_ACTIVITY
10049	DNAJB6	DnaJ heat shock protein family (Hsp40) member B6 [Source:HGNC Symbol;Acc:HGNC:14888]							GOMF_MOLECULAR_FUNCTION_REGULATOR_ACTIVITY		GOMF_MOLECULAR_FUNCTION_ACTIVATOR_ACTIVITY
51652	CHMP3	charged multivesicular body protein 3 [Source:HGNC Symbol;Acc:HGNC:29865]							GOMF_MOLECULAR_FUNCTION_REGULATOR_ACTIVITY							GOMF_LIPID_BINDING													GOMF_MOLECULAR_FUNCTION_INHIBITOR_ACTIVITY	GOMF_PHOSPHOLIPID_BINDING											GOMF_PHOSPHATIDYLINOSITOL_BINDING
7248	TSC1	TSC complex subunit 1 [Source:HGNC Symbol;Acc:HGNC:12362]							GOMF_MOLECULAR_FUNCTION_REGULATOR_ACTIVITY														GOMF_PROTEIN_CONTAINING_COMPLEX_BINDING						GOMF_MOLECULAR_FUNCTION_INHIBITOR_ACTIVITY
10142	AKAP9	A-kinase anchoring protein 9 [Source:HGNC Symbol;Acc:HGNC:379]							GOMF_MOLECULAR_FUNCTION_REGULATOR_ACTIVITY															GOMF_MOLECULAR_ADAPTOR_ACTIVITY																								GOMF_SIGNALING_RECEPTOR_BINDING
10401	PIAS3	protein inhibitor of activated STAT 3 [Source:HGNC Symbol;Acc:HGNC:16861]							GOMF_MOLECULAR_FUNCTION_REGULATOR_ACTIVITY																	GOMF_TRANSCRIPTION_REGULATOR_ACTIVITY							GOMF_ZINC_ION_BINDING		GOMF_TRANSITION_METAL_ION_BINDING
10068	IL18BP	interleukin 18 binding protein [Source:HGNC Symbol;Acc:HGNC:5987]							GOMF_MOLECULAR_FUNCTION_REGULATOR_ACTIVITY																				GOMF_MOLECULAR_FUNCTION_INHIBITOR_ACTIVITY																			GOMF_SIGNALING_RECEPTOR_BINDING
23085	ERC1	ELKS/RAB6-interacting/CAST family member 1 [Source:HGNC Symbol;Acc:HGNC:17072]								GOMF_GTPASE_BINDING							GOMF_PROTEIN_DOMAIN_SPECIFIC_BINDING										GOMF_CADHERIN_BINDING												GOMF_CELL_ADHESION_MOLECULE_BINDING
9710	GARRE1	granule associated Rac and RHOG effector 1 [Source:HGNC Symbol;Acc:HGNC:29016]								GOMF_GTPASE_BINDING													GOMF_PROTEIN_CONTAINING_COMPLEX_BINDING
9727	RAB11FIP3	RAB11 family interacting protein 3 [Source:HGNC Symbol;Acc:HGNC:17224]								GOMF_GTPASE_BINDING
57531	HACE1	HECT domain and ankyrin repeat containing E3 ubiquitin protein ligase 1 [Source:HGNC Symbol;Acc:HGNC:21033]								GOMF_GTPASE_BINDING
51194	IPO11	importin 11 [Source:HGNC Symbol;Acc:HGNC:20628]								GOMF_GTPASE_BINDING
9612	NCOR2	nuclear receptor corepressor 2 [Source:HGNC Symbol;Acc:HGNC:7673]											GOMF_TRANSCRIPTION_FACTOR_BINDING										GOMF_PROTEIN_CONTAINING_COMPLEX_BINDING			GOMF_TRANSCRIPTION_REGULATOR_ACTIVITY																			GOMF_DNA_BINDING_TRANSCRIPTION_FACTOR_BINDING			GOMF_SIGNALING_RECEPTOR_BINDING
8721	EDF1	endothelial differentiation related factor 1 [Source:HGNC Symbol;Acc:HGNC:3164]											GOMF_TRANSCRIPTION_FACTOR_BINDING										GOMF_PROTEIN_CONTAINING_COMPLEX_BINDING			GOMF_TRANSCRIPTION_REGULATOR_ACTIVITY
405	ARNT	aryl hydrocarbon receptor nuclear translocator [Source:HGNC Symbol;Acc:HGNC:700]											GOMF_TRANSCRIPTION_FACTOR_BINDING													GOMF_TRANSCRIPTION_REGULATOR_ACTIVITY														GOMF_SEQUENCE_SPECIFIC_DNA_BINDING					GOMF_DNA_BINDING_TRANSCRIPTION_FACTOR_BINDING			GOMF_SIGNALING_RECEPTOR_BINDING
406	BMAL1	basic helix-loop-helix ARNT like 1 [Source:HGNC Symbol;Acc:HGNC:701]											GOMF_TRANSCRIPTION_FACTOR_BINDING													GOMF_TRANSCRIPTION_REGULATOR_ACTIVITY														GOMF_SEQUENCE_SPECIFIC_DNA_BINDING					GOMF_DNA_BINDING_TRANSCRIPTION_FACTOR_BINDING			GOMF_SIGNALING_RECEPTOR_BINDING
4208	MEF2C	myocyte enhancer factor 2C [Source:HGNC Symbol;Acc:HGNC:6996]											GOMF_TRANSCRIPTION_FACTOR_BINDING													GOMF_TRANSCRIPTION_REGULATOR_ACTIVITY														GOMF_SEQUENCE_SPECIFIC_DNA_BINDING					GOMF_DNA_BINDING_TRANSCRIPTION_FACTOR_BINDING
1054	CEBPG	CCAAT enhancer binding protein gamma [Source:HGNC Symbol;Acc:HGNC:1837]											GOMF_TRANSCRIPTION_FACTOR_BINDING													GOMF_TRANSCRIPTION_REGULATOR_ACTIVITY														GOMF_SEQUENCE_SPECIFIC_DNA_BINDING					GOMF_DNA_BINDING_TRANSCRIPTION_FACTOR_BINDING
9611	NCOR1	nuclear receptor corepressor 1 [Source:HGNC Symbol;Acc:HGNC:7672]											GOMF_TRANSCRIPTION_FACTOR_BINDING													GOMF_TRANSCRIPTION_REGULATOR_ACTIVITY														GOMF_SEQUENCE_SPECIFIC_DNA_BINDING					GOMF_DNA_BINDING_TRANSCRIPTION_FACTOR_BINDING
84146	ZNF644	zinc finger protein 644 [Source:HGNC Symbol;Acc:HGNC:29222]											GOMF_TRANSCRIPTION_FACTOR_BINDING													GOMF_TRANSCRIPTION_REGULATOR_ACTIVITY														GOMF_SEQUENCE_SPECIFIC_DNA_BINDING
4775	NFATC3	nuclear factor of activated T cells 3 [Source:HGNC Symbol;Acc:HGNC:7777]											GOMF_TRANSCRIPTION_FACTOR_BINDING													GOMF_TRANSCRIPTION_REGULATOR_ACTIVITY														GOMF_SEQUENCE_SPECIFIC_DNA_BINDING
7024	TFCP2	transcription factor CP2 [Source:HGNC Symbol;Acc:HGNC:11748]											GOMF_TRANSCRIPTION_FACTOR_BINDING													GOMF_TRANSCRIPTION_REGULATOR_ACTIVITY														GOMF_SEQUENCE_SPECIFIC_DNA_BINDING
2969	GTF2I	general transcription factor IIi [Source:HGNC Symbol;Acc:HGNC:4659]											GOMF_TRANSCRIPTION_FACTOR_BINDING													GOMF_TRANSCRIPTION_REGULATOR_ACTIVITY																			GOMF_DNA_BINDING_TRANSCRIPTION_FACTOR_BINDING
55929	DMAP1	DNA methyltransferase 1 associated protein 1 [Source:HGNC Symbol;Acc:HGNC:18291]											GOMF_TRANSCRIPTION_FACTOR_BINDING													GOMF_TRANSCRIPTION_REGULATOR_ACTIVITY																			GOMF_DNA_BINDING_TRANSCRIPTION_FACTOR_BINDING
7088	TLE1	TLE family member 1, transcriptional corepressor [Source:HGNC Symbol;Acc:HGNC:11837]											GOMF_TRANSCRIPTION_FACTOR_BINDING													GOMF_TRANSCRIPTION_REGULATOR_ACTIVITY																			GOMF_DNA_BINDING_TRANSCRIPTION_FACTOR_BINDING
84256	FLYWCH1	FLYWCH-type zinc finger 1 [Source:HGNC Symbol;Acc:HGNC:25404]											GOMF_TRANSCRIPTION_FACTOR_BINDING													GOMF_TRANSCRIPTION_REGULATOR_ACTIVITY
51523	CXXC5	CXXC finger protein 5 [Source:HGNC Symbol;Acc:HGNC:26943]											GOMF_TRANSCRIPTION_FACTOR_BINDING																				GOMF_ZINC_ION_BINDING		GOMF_TRANSITION_METAL_ION_BINDING					GOMF_SEQUENCE_SPECIFIC_DNA_BINDING					GOMF_DNA_BINDING_TRANSCRIPTION_FACTOR_BINDING
9739	SETD1A	SET domain containing 1A, histone lysine methyltransferase [Source:HGNC Symbol;Acc:HGNC:29010]											GOMF_TRANSCRIPTION_FACTOR_BINDING																																GOMF_DNA_BINDING_TRANSCRIPTION_FACTOR_BINDING
23373	CRTC1	CREB regulated transcription coactivator 1 [Source:HGNC Symbol;Acc:HGNC:16062]											GOMF_TRANSCRIPTION_FACTOR_BINDING																																GOMF_DNA_BINDING_TRANSCRIPTION_FACTOR_BINDING
10307	APBB3	amyloid beta precursor protein binding family B member 3 [Source:HGNC Symbol;Acc:HGNC:20708]											GOMF_TRANSCRIPTION_FACTOR_BINDING																																			GOMF_SIGNALING_RECEPTOR_BINDING
5252	PHF1	PHD finger protein 1 [Source:HGNC Symbol;Acc:HGNC:8919]											GOMF_TRANSCRIPTION_FACTOR_BINDING
55814	BDP1	B double prime 1, subunit of RNA polymerase III transcription initiation factor IIIB [Source:HGNC Symbol;Acc:HGNC:13652]											GOMF_TRANSCRIPTION_FACTOR_BINDING
7855	FZD5	frizzled class receptor 5 [Source:HGNC Symbol;Acc:HGNC:4043]												GOMF_KINASE_BINDING		GOMF_LIPID_BINDING							GOMF_PROTEIN_CONTAINING_COMPLEX_BINDING
23503	ZFYVE26	zinc finger FYVE-type containing 26 [Source:HGNC Symbol;Acc:HGNC:20761]												GOMF_KINASE_BINDING		GOMF_LIPID_BINDING														GOMF_PHOSPHOLIPID_BINDING											GOMF_PHOSPHATIDYLINOSITOL_BINDING					GOMF_PHOSPHATIDYLINOSITOL_3_PHOSPHATE_BINDING
57506	MAVS	mitochondrial antiviral signaling protein [Source:HGNC Symbol;Acc:HGNC:29233]												GOMF_KINASE_BINDING			GOMF_PROTEIN_DOMAIN_SPECIFIC_BINDING							GOMF_MOLECULAR_ADAPTOR_ACTIVITY							GOMF_PROTEIN_MACROMOLECULE_ADAPTOR_ACTIVITY
868	CBLB	Cbl proto-oncogene B [Source:HGNC Symbol;Acc:HGNC:1542]												GOMF_KINASE_BINDING			GOMF_PROTEIN_DOMAIN_SPECIFIC_BINDING																GOMF_ZINC_ION_BINDING		GOMF_TRANSITION_METAL_ION_BINDING													GOMF_SIGNALING_RECEPTOR_BINDING
5310	PKD1	polycystin 1, transient receptor potential channel interacting [Source:HGNC Symbol;Acc:HGNC:9008]												GOMF_KINASE_BINDING			GOMF_PROTEIN_DOMAIN_SPECIFIC_BINDING
25970	SH2B1	SH2B adaptor protein 1 [Source:HGNC Symbol;Acc:HGNC:30417]												GOMF_KINASE_BINDING										GOMF_MOLECULAR_ADAPTOR_ACTIVITY							GOMF_PROTEIN_MACROMOLECULE_ADAPTOR_ACTIVITY																	GOMF_SIGNALING_RECEPTOR_BINDING
1540	CYLD	CYLD lysine 63 deubiquitinase [Source:HGNC Symbol;Acc:HGNC:2584]												GOMF_KINASE_BINDING																			GOMF_ZINC_ION_BINDING		GOMF_TRANSITION_METAL_ION_BINDING							GOMF_UBIQUITIN_LIKE_PROTEIN_PEPTIDASE_ACTIVITY		GOMF_DEUBIQUITINASE_ACTIVITY
27159	CHIA	chitinase acidic [Source:HGNC Symbol;Acc:HGNC:17432]												GOMF_KINASE_BINDING
22995	CEP152	centrosomal protein 152 [Source:HGNC Symbol;Acc:HGNC:29298]												GOMF_KINASE_BINDING
23218	NBEAL2	neurobeachin like 2 [Source:HGNC Symbol;Acc:HGNC:31928]												GOMF_KINASE_BINDING
23130	ATG2A	autophagy related 2A [Source:HGNC Symbol;Acc:HGNC:29028]														GOMF_LIPID_BINDING														GOMF_PHOSPHOLIPID_BINDING											GOMF_PHOSPHATIDYLINOSITOL_BINDING					GOMF_PHOSPHATIDYLINOSITOL_3_PHOSPHATE_BINDING
54477	PLEKHA5	pleckstrin homology domain containing A5 [Source:HGNC Symbol;Acc:HGNC:30036]														GOMF_LIPID_BINDING														GOMF_PHOSPHOLIPID_BINDING											GOMF_PHOSPHATIDYLINOSITOL_BINDING					GOMF_PHOSPHATIDYLINOSITOL_3_PHOSPHATE_BINDING
56288	PARD3	par-3 family cell polarity regulator [Source:HGNC Symbol;Acc:HGNC:16051]														GOMF_LIPID_BINDING														GOMF_PHOSPHOLIPID_BINDING											GOMF_PHOSPHATIDYLINOSITOL_BINDING					GOMF_PHOSPHATIDYLINOSITOL_3_PHOSPHATE_BINDING
5338	PLD2	phospholipase D2 [Source:HGNC Symbol;Acc:HGNC:9068]														GOMF_LIPID_BINDING														GOMF_PHOSPHOLIPID_BINDING											GOMF_PHOSPHATIDYLINOSITOL_BINDING
55763	EXOC1	exocyst complex component 1 [Source:HGNC Symbol;Acc:HGNC:30380]														GOMF_LIPID_BINDING														GOMF_PHOSPHOLIPID_BINDING											GOMF_PHOSPHATIDYLINOSITOL_BINDING
23001	WDFY3	WD repeat and FYVE domain containing 3 [Source:HGNC Symbol;Acc:HGNC:20751]														GOMF_LIPID_BINDING														GOMF_PHOSPHOLIPID_BINDING											GOMF_PHOSPHATIDYLINOSITOL_BINDING
8291	DYSF	dysferlin [Source:HGNC Symbol;Acc:HGNC:3097]														GOMF_LIPID_BINDING														GOMF_PHOSPHOLIPID_BINDING
26509	MYOF	myoferlin [Source:HGNC Symbol;Acc:HGNC:3656]														GOMF_LIPID_BINDING														GOMF_PHOSPHOLIPID_BINDING
29924	EPN1	epsin 1 [Source:HGNC Symbol;Acc:HGNC:21604]														GOMF_LIPID_BINDING														GOMF_PHOSPHOLIPID_BINDING
57192	MCOLN1	mucolipin TRP cation channel 1 [Source:HGNC Symbol;Acc:HGNC:13356]														GOMF_LIPID_BINDING
1201	CLN3	CLN3 lysosomal/endosomal transmembrane protein, battenin [Source:HGNC Symbol;Acc:HGNC:2074]														GOMF_LIPID_BINDING
23048	FNBP1	formin binding protein 1 [Source:HGNC Symbol;Acc:HGNC:17069]														GOMF_LIPID_BINDING
6457	SH3GL3	SH3 domain containing GRB2 like 3, endophilin A3 [Source:HGNC Symbol;Acc:HGNC:10832]														GOMF_LIPID_BINDING
8867	SYNJ1	synaptojanin 1 [Source:HGNC Symbol;Acc:HGNC:11503]															GOMF_PROTEIN_DOMAIN_SPECIFIC_BINDING						GOMF_PROTEIN_CONTAINING_COMPLEX_BINDING																								GOMF_PHOSPHATIDYLINOSITOL_3_5_BISPHOSPHATE_5_PHOSPHATASE_ACTIVITY
79364	ZXDC	ZXD family zinc finger C [Source:HGNC Symbol;Acc:HGNC:28160]															GOMF_PROTEIN_DOMAIN_SPECIFIC_BINDING									GOMF_TRANSCRIPTION_REGULATOR_ACTIVITY
81559	TRIM11	tripartite motif containing 11 [Source:HGNC Symbol;Acc:HGNC:16281]															GOMF_PROTEIN_DOMAIN_SPECIFIC_BINDING																GOMF_ZINC_ION_BINDING		GOMF_TRANSITION_METAL_ION_BINDING
85021	REPS1	RALBP1 associated Eps domain containing 1 [Source:HGNC Symbol;Acc:HGNC:15578]															GOMF_PROTEIN_DOMAIN_SPECIFIC_BINDING
6752	SSTR2	somatostatin receptor 2 [Source:HGNC Symbol;Acc:HGNC:11331]															GOMF_PROTEIN_DOMAIN_SPECIFIC_BINDING
23559	WBP1	WW domain binding protein 1 [Source:HGNC Symbol;Acc:HGNC:12737]															GOMF_PROTEIN_DOMAIN_SPECIFIC_BINDING
55345	ZGRF1	zinc finger GRF-type containing 1 [Source:HGNC Symbol;Acc:HGNC:25654]																			GOMF_ATP_DEPENDENT_ACTIVITY											GOMF_CATALYTIC_ACTIVITY_ACTING_ON_A_NUCLEIC_ACID	GOMF_ZINC_ION_BINDING		GOMF_TRANSITION_METAL_ION_BINDING
10533	ATG7	autophagy related 7 [Source:HGNC Symbol;Acc:HGNC:16935]																			GOMF_ATP_DEPENDENT_ACTIVITY
177	AGER	advanced glycosylation end-product specific receptor [Source:HGNC Symbol;Acc:HGNC:320]																					GOMF_PROTEIN_CONTAINING_COMPLEX_BINDING	GOMF_MOLECULAR_ADAPTOR_ACTIVITY															GOMF_CELL_ADHESION_MOLECULE_BINDING
22873	DZIP1	DAZ interacting zinc finger protein 1 [Source:HGNC Symbol;Acc:HGNC:20908]																					GOMF_PROTEIN_CONTAINING_COMPLEX_BINDING	GOMF_MOLECULAR_ADAPTOR_ACTIVITY
165	AEBP1	AE binding protein 1 [Source:HGNC Symbol;Acc:HGNC:303]																					GOMF_PROTEIN_CONTAINING_COMPLEX_BINDING			GOMF_TRANSCRIPTION_REGULATOR_ACTIVITY							GOMF_ZINC_ION_BINDING		GOMF_TRANSITION_METAL_ION_BINDING					GOMF_SEQUENCE_SPECIFIC_DNA_BINDING
3921	RPSA	ribosomal protein SA [Source:HGNC Symbol;Acc:HGNC:6502]																					GOMF_PROTEIN_CONTAINING_COMPLEX_BINDING																GOMF_CELL_ADHESION_MOLECULE_BINDING
55337	SHFL	shiftless antiviral inhibitor of ribosomal frameshifting [Source:HGNC Symbol;Acc:HGNC:25649]																					GOMF_PROTEIN_CONTAINING_COMPLEX_BINDING
85451	UNK	unk zinc finger [Source:HGNC Symbol;Acc:HGNC:29369]																					GOMF_PROTEIN_CONTAINING_COMPLEX_BINDING
55604	CARMIL1	capping protein regulator and myosin 1 linker 1 [Source:HGNC Symbol;Acc:HGNC:21581]																					GOMF_PROTEIN_CONTAINING_COMPLEX_BINDING
23140	ZZEF1	zinc finger ZZ-type and EF-hand domain containing 1 [Source:HGNC Symbol;Acc:HGNC:29027]																						GOMF_MOLECULAR_ADAPTOR_ACTIVITY							GOMF_PROTEIN_MACROMOLECULE_ADAPTOR_ACTIVITY		GOMF_ZINC_ION_BINDING		GOMF_TRANSITION_METAL_ION_BINDING
8470	SORBS2	sorbin and SH3 domain containing 2 [Source:HGNC Symbol;Acc:HGNC:24098]																						GOMF_MOLECULAR_ADAPTOR_ACTIVITY							GOMF_PROTEIN_MACROMOLECULE_ADAPTOR_ACTIVITY
80314	EPC1	enhancer of polycomb homolog 1 [Source:HGNC Symbol;Acc:HGNC:19876]																						GOMF_MOLECULAR_ADAPTOR_ACTIVITY							GOMF_PROTEIN_MACROMOLECULE_ADAPTOR_ACTIVITY
64410	KLHL25	kelch like family member 25 [Source:HGNC Symbol;Acc:HGNC:25732]																						GOMF_MOLECULAR_ADAPTOR_ACTIVITY							GOMF_PROTEIN_MACROMOLECULE_ADAPTOR_ACTIVITY
84727	SPSB2	splA/ryanodine receptor domain and SOCS box containing 2 [Source:HGNC Symbol;Acc:HGNC:29522]																						GOMF_MOLECULAR_ADAPTOR_ACTIVITY							GOMF_PROTEIN_MACROMOLECULE_ADAPTOR_ACTIVITY
79661	NEIL1	nei like DNA glycosylase 1 [Source:HGNC Symbol;Acc:HGNC:18448]																							GOMF_CATALYTIC_ACTIVITY_ACTING_ON_DNA							GOMF_CATALYTIC_ACTIVITY_ACTING_ON_A_NUCLEIC_ACID	GOMF_ZINC_ION_BINDING		GOMF_TRANSITION_METAL_ION_BINDING
9156	EXO1	exonuclease 1 [Source:HGNC Symbol;Acc:HGNC:3511]																							GOMF_CATALYTIC_ACTIVITY_ACTING_ON_DNA							GOMF_CATALYTIC_ACTIVITY_ACTING_ON_A_NUCLEIC_ACID
9941	EXOG	exo/endonuclease G [Source:HGNC Symbol;Acc:HGNC:3347]																							GOMF_CATALYTIC_ACTIVITY_ACTING_ON_DNA							GOMF_CATALYTIC_ACTIVITY_ACTING_ON_A_NUCLEIC_ACID
146956	EME1	essential meiotic structure-specific endonuclease 1 [Source:HGNC Symbol;Acc:HGNC:24965]																							GOMF_CATALYTIC_ACTIVITY_ACTING_ON_DNA							GOMF_CATALYTIC_ACTIVITY_ACTING_ON_A_NUCLEIC_ACID
1774	DNASE1L1	deoxyribonuclease 1 like 1 [Source:HGNC Symbol;Acc:HGNC:2957]																							GOMF_CATALYTIC_ACTIVITY_ACTING_ON_DNA							GOMF_CATALYTIC_ACTIVITY_ACTING_ON_A_NUCLEIC_ACID
57786	RBAK	RB associated KRAB zinc finger [Source:HGNC Symbol;Acc:HGNC:17680]																								GOMF_TRANSCRIPTION_REGULATOR_ACTIVITY							GOMF_ZINC_ION_BINDING		GOMF_TRANSITION_METAL_ION_BINDING					GOMF_SEQUENCE_SPECIFIC_DNA_BINDING
8085	KMT2D	lysine methyltransferase 2D [Source:HGNC Symbol;Acc:HGNC:7133]																								GOMF_TRANSCRIPTION_REGULATOR_ACTIVITY														GOMF_SEQUENCE_SPECIFIC_DNA_BINDING
23269	MGA	MAX dimerization protein MGA [Source:HGNC Symbol;Acc:HGNC:14010]																								GOMF_TRANSCRIPTION_REGULATOR_ACTIVITY														GOMF_SEQUENCE_SPECIFIC_DNA_BINDING
148327	CREB3L4	cAMP responsive element binding protein 3 like 4 [Source:HGNC Symbol;Acc:HGNC:18854]																								GOMF_TRANSCRIPTION_REGULATOR_ACTIVITY														GOMF_SEQUENCE_SPECIFIC_DNA_BINDING
84905	ZNF341	zinc finger protein 341 [Source:HGNC Symbol;Acc:HGNC:15992]																								GOMF_TRANSCRIPTION_REGULATOR_ACTIVITY														GOMF_SEQUENCE_SPECIFIC_DNA_BINDING
57473	ZNF512B	zinc finger protein 512B [Source:HGNC Symbol;Acc:HGNC:29212]																								GOMF_TRANSCRIPTION_REGULATOR_ACTIVITY														GOMF_SEQUENCE_SPECIFIC_DNA_BINDING
7753	ZNF202	zinc finger protein 202 [Source:HGNC Symbol;Acc:HGNC:12994]																								GOMF_TRANSCRIPTION_REGULATOR_ACTIVITY														GOMF_SEQUENCE_SPECIFIC_DNA_BINDING
140883	ZNF280B	zinc finger protein 280B [Source:HGNC Symbol;Acc:HGNC:23022]																								GOMF_TRANSCRIPTION_REGULATOR_ACTIVITY														GOMF_SEQUENCE_SPECIFIC_DNA_BINDING
4800	NFYA	nuclear transcription factor Y subunit alpha [Source:HGNC Symbol;Acc:HGNC:7804]																								GOMF_TRANSCRIPTION_REGULATOR_ACTIVITY														GOMF_SEQUENCE_SPECIFIC_DNA_BINDING
55663	ZNF446	zinc finger protein 446 [Source:HGNC Symbol;Acc:HGNC:21036]																								GOMF_TRANSCRIPTION_REGULATOR_ACTIVITY														GOMF_SEQUENCE_SPECIFIC_DNA_BINDING
55892	MYNN	myoneurin [Source:HGNC Symbol;Acc:HGNC:14955]																								GOMF_TRANSCRIPTION_REGULATOR_ACTIVITY														GOMF_SEQUENCE_SPECIFIC_DNA_BINDING
5991	RFX3	regulatory factor X3 [Source:HGNC Symbol;Acc:HGNC:9984]																								GOMF_TRANSCRIPTION_REGULATOR_ACTIVITY														GOMF_SEQUENCE_SPECIFIC_DNA_BINDING
7003	TEAD1	TEA domain transcription factor 1 [Source:HGNC Symbol;Acc:HGNC:11714]																								GOMF_TRANSCRIPTION_REGULATOR_ACTIVITY														GOMF_SEQUENCE_SPECIFIC_DNA_BINDING
7561	ZNF14	zinc finger protein 14 [Source:HGNC Symbol;Acc:HGNC:12924]																								GOMF_TRANSCRIPTION_REGULATOR_ACTIVITY														GOMF_SEQUENCE_SPECIFIC_DNA_BINDING
7566	ZNF18	zinc finger protein 18 [Source:HGNC Symbol;Acc:HGNC:12969]																								GOMF_TRANSCRIPTION_REGULATOR_ACTIVITY														GOMF_SEQUENCE_SPECIFIC_DNA_BINDING
7760	ZNF213	zinc finger protein 213 [Source:HGNC Symbol;Acc:HGNC:13005]																								GOMF_TRANSCRIPTION_REGULATOR_ACTIVITY														GOMF_SEQUENCE_SPECIFIC_DNA_BINDING
7776	ZNF236	zinc finger protein 236 [Source:HGNC Symbol;Acc:HGNC:13028]																								GOMF_TRANSCRIPTION_REGULATOR_ACTIVITY														GOMF_SEQUENCE_SPECIFIC_DNA_BINDING
84307	ZNF397	zinc finger protein 397 [Source:HGNC Symbol;Acc:HGNC:18818]																								GOMF_TRANSCRIPTION_REGULATOR_ACTIVITY														GOMF_SEQUENCE_SPECIFIC_DNA_BINDING
8462	KLF11	KLF transcription factor 11 [Source:HGNC Symbol;Acc:HGNC:11811]																								GOMF_TRANSCRIPTION_REGULATOR_ACTIVITY														GOMF_SEQUENCE_SPECIFIC_DNA_BINDING
9849	ZNF518A	zinc finger protein 518A [Source:HGNC Symbol;Acc:HGNC:29009]																								GOMF_TRANSCRIPTION_REGULATOR_ACTIVITY														GOMF_SEQUENCE_SPECIFIC_DNA_BINDING
55904	KMT2E	lysine methyltransferase 2E (inactive) [Source:HGNC Symbol;Acc:HGNC:18541]																								GOMF_TRANSCRIPTION_REGULATOR_ACTIVITY
7678	ZNF124	zinc finger protein 124 [Source:HGNC Symbol;Acc:HGNC:12907]																								GOMF_TRANSCRIPTION_REGULATOR_ACTIVITY
55209	SETD5	SET domain containing 5 [Source:HGNC Symbol;Acc:HGNC:25566]																								GOMF_TRANSCRIPTION_REGULATOR_ACTIVITY
55578	SUPT20H	SPT20 homolog, SAGA complex component [Source:HGNC Symbol;Acc:HGNC:20596]																								GOMF_TRANSCRIPTION_REGULATOR_ACTIVITY
6187	RPS2	ribosomal protein S2 [Source:HGNC Symbol;Acc:HGNC:10404]																									GOMF_CADHERIN_BINDING												GOMF_CELL_ADHESION_MOLECULE_BINDING
6128	RPL6	ribosomal protein L6 [Source:HGNC Symbol;Acc:HGNC:10362]																									GOMF_CADHERIN_BINDING												GOMF_CELL_ADHESION_MOLECULE_BINDING
5797	PTPRM	protein tyrosine phosphatase receptor type M [Source:HGNC Symbol;Acc:HGNC:9675]																									GOMF_CADHERIN_BINDING												GOMF_CELL_ADHESION_MOLECULE_BINDING
58513	EPS15L1	epidermal growth factor receptor pathway substrate 15 like 1 [Source:HGNC Symbol;Acc:HGNC:24634]																									GOMF_CADHERIN_BINDING												GOMF_CELL_ADHESION_MOLECULE_BINDING
3939	LDHA	lactate dehydrogenase A [Source:HGNC Symbol;Acc:HGNC:6535]																									GOMF_CADHERIN_BINDING												GOMF_CELL_ADHESION_MOLECULE_BINDING
8496	PPFIBP1	PPFIA binding protein 1 [Source:HGNC Symbol;Acc:HGNC:9249]																									GOMF_CADHERIN_BINDING												GOMF_CELL_ADHESION_MOLECULE_BINDING
90102	PHLDB2	pleckstrin homology like domain family B member 2 [Source:HGNC Symbol;Acc:HGNC:29573]																									GOMF_CADHERIN_BINDING												GOMF_CELL_ADHESION_MOLECULE_BINDING
131870	NUDT16	nudix hydrolase 16 [Source:HGNC Symbol;Acc:HGNC:26442]																														GOMF_CATALYTIC_ACTIVITY_ACTING_ON_A_NUCLEIC_ACID		GOMF_HYDROLASE_ACTIVITY_ACTING_ON_ACID_ANHYDRIDES	GOMF_TRANSITION_METAL_ION_BINDING
9924	PAN2	poly(A) specific ribonuclease subunit PAN2 [Source:HGNC Symbol;Acc:HGNC:20074]																														GOMF_CATALYTIC_ACTIVITY_ACTING_ON_A_NUCLEIC_ACID										GOMF_UBIQUITIN_LIKE_PROTEIN_PEPTIDASE_ACTIVITY		GOMF_DEUBIQUITINASE_ACTIVITY
246243	RNASEH1	ribonuclease H1 [Source:HGNC Symbol;Acc:HGNC:18466]																														GOMF_CATALYTIC_ACTIVITY_ACTING_ON_A_NUCLEIC_ACID
11340	EXOSC8	exosome component 8 [Source:HGNC Symbol;Acc:HGNC:17035]																														GOMF_CATALYTIC_ACTIVITY_ACTING_ON_A_NUCLEIC_ACID
27037	TRMT2A	tRNA methyltransferase 2 homolog A [Source:HGNC Symbol;Acc:HGNC:24974]																														GOMF_CATALYTIC_ACTIVITY_ACTING_ON_A_NUCLEIC_ACID
85015	USP45	ubiquitin specific peptidase 45 [Source:HGNC Symbol;Acc:HGNC:20080]																															GOMF_ZINC_ION_BINDING		GOMF_TRANSITION_METAL_ION_BINDING							GOMF_UBIQUITIN_LIKE_PROTEIN_PEPTIDASE_ACTIVITY		GOMF_DEUBIQUITINASE_ACTIVITY
57140	RNPEPL1	arginyl aminopeptidase like 1 [Source:HGNC Symbol;Acc:HGNC:10079]																															GOMF_ZINC_ION_BINDING		GOMF_TRANSITION_METAL_ION_BINDING
26520	TIMM9	translocase of inner mitochondrial membrane 9 [Source:HGNC Symbol;Acc:HGNC:11819]																															GOMF_ZINC_ION_BINDING		GOMF_TRANSITION_METAL_ION_BINDING
64844	MARCHF7	membrane associated ring-CH-type finger 7 [Source:HGNC Symbol;Acc:HGNC:17393]																															GOMF_ZINC_ION_BINDING		GOMF_TRANSITION_METAL_ION_BINDING
4548	MTR	5-methyltetrahydrofolate-homocysteine methyltransferase [Source:HGNC Symbol;Acc:HGNC:7468]																															GOMF_ZINC_ION_BINDING		GOMF_TRANSITION_METAL_ION_BINDING
7750	ZMYM2	zinc finger MYM-type containing 2 [Source:HGNC Symbol;Acc:HGNC:12989]																															GOMF_ZINC_ION_BINDING		GOMF_TRANSITION_METAL_ION_BINDING
80128	TRIM46	tripartite motif containing 46 [Source:HGNC Symbol;Acc:HGNC:19019]																															GOMF_ZINC_ION_BINDING		GOMF_TRANSITION_METAL_ION_BINDING
93550	ZFAND4	zinc finger AN1-type containing 4 [Source:HGNC Symbol;Acc:HGNC:23504]																															GOMF_ZINC_ION_BINDING		GOMF_TRANSITION_METAL_ION_BINDING
25961	NUDT13	nudix hydrolase 13 [Source:HGNC Symbol;Acc:HGNC:18827]																																GOMF_HYDROLASE_ACTIVITY_ACTING_ON_ACID_ANHYDRIDES
64132	XYLT2	xylosyltransferase 2 [Source:HGNC Symbol;Acc:HGNC:15517]																																	GOMF_TRANSITION_METAL_ION_BINDING
2590	GALNT2	polypeptide N-acetylgalactosaminyltransferase 2 [Source:HGNC Symbol;Acc:HGNC:4124]																																	GOMF_TRANSITION_METAL_ION_BINDING
22859	ADGRL1	adhesion G protein-coupled receptor L1 [Source:HGNC Symbol;Acc:HGNC:20973]																																					GOMF_CELL_ADHESION_MOLECULE_BINDING
284307	ZIK1	zinc finger protein interacting with K protein 1 [Source:HGNC Symbol;Acc:HGNC:33104]																																						GOMF_SEQUENCE_SPECIFIC_DNA_BINDING
79088	ZNF426	zinc finger protein 426 [Source:HGNC Symbol;Acc:HGNC:20725]																																						GOMF_SEQUENCE_SPECIFIC_DNA_BINDING
9958	USP15	ubiquitin specific peptidase 15 [Source:HGNC Symbol;Acc:HGNC:12613]																																								GOMF_UBIQUITIN_LIKE_PROTEIN_PEPTIDASE_ACTIVITY		GOMF_DEUBIQUITINASE_ACTIVITY				GOMF_SIGNALING_RECEPTOR_BINDING
84669	USP32	ubiquitin specific peptidase 32 [Source:HGNC Symbol;Acc:HGNC:19143]																																								GOMF_UBIQUITIN_LIKE_PROTEIN_PEPTIDASE_ACTIVITY		GOMF_DEUBIQUITINASE_ACTIVITY
78990	OTUB2	OTU deubiquitinase, ubiquitin aldehyde binding 2 [Source:HGNC Symbol;Acc:HGNC:20351]																																								GOMF_UBIQUITIN_LIKE_PROTEIN_PEPTIDASE_ACTIVITY		GOMF_DEUBIQUITINASE_ACTIVITY
84132	USP42	ubiquitin specific peptidase 42 [Source:HGNC Symbol;Acc:HGNC:20068]																																								GOMF_UBIQUITIN_LIKE_PROTEIN_PEPTIDASE_ACTIVITY		GOMF_DEUBIQUITINASE_ACTIVITY
221302	ZUP1	zinc finger containing ubiquitin peptidase 1 [Source:HGNC Symbol;Acc:HGNC:21224]																																								GOMF_UBIQUITIN_LIKE_PROTEIN_PEPTIDASE_ACTIVITY		GOMF_DEUBIQUITINASE_ACTIVITY
23252	OTUD3	OTU deubiquitinase 3 [Source:HGNC Symbol;Acc:HGNC:29038]																																								GOMF_UBIQUITIN_LIKE_PROTEIN_PEPTIDASE_ACTIVITY		GOMF_DEUBIQUITINASE_ACTIVITY
123228	SENP8	SUMO peptidase family member, NEDD8 specific [Source:HGNC Symbol;Acc:HGNC:22992]																																								GOMF_UBIQUITIN_LIKE_PROTEIN_PEPTIDASE_ACTIVITY
6311	ATXN2	ataxin 2 [Source:HGNC Symbol;Acc:HGNC:10555]																																														GOMF_SIGNALING_RECEPTOR_BINDING
57402	S100A14	S100 calcium binding protein A14 [Source:HGNC Symbol;Acc:HGNC:18901]																																														GOMF_SIGNALING_RECEPTOR_BINDING
214	ALCAM	activated leukocyte cell adhesion molecule [Source:HGNC Symbol;Acc:HGNC:400]																																														GOMF_SIGNALING_RECEPTOR_BINDING
9860	LRIG2	leucine rich repeats and immunoglobulin like domains 2 [Source:HGNC Symbol;Acc:HGNC:20889]																																														GOMF_SIGNALING_RECEPTOR_BINDING
6829	SUPT5H	SPT5 homolog, DSIF elongation factor subunit [Source:HGNC Symbol;Acc:HGNC:11469]
26986	PABPC1	poly(A) binding protein cytoplasmic 1 [Source:HGNC Symbol;Acc:HGNC:8554]
6205	RPS11	ribosomal protein S11 [Source:HGNC Symbol;Acc:HGNC:10384]
51264	MRPL27	mitochondrial ribosomal protein L27 [Source:HGNC Symbol;Acc:HGNC:14483]
10075	HUWE1	HECT, UBA and WWE domain containing E3 ubiquitin protein ligase 1 [Source:HGNC Symbol;Acc:HGNC:30892]
51585	PCF11	PCF11 cleavage and polyadenylation factor subunit [Source:HGNC Symbol;Acc:HGNC:30097]
1153	CIRBP	cold inducible RNA binding protein [Source:HGNC Symbol;Acc:HGNC:1982]
51631	LUC7L2	LUC7 like 2, pre-mRNA splicing factor [Source:HGNC Symbol;Acc:HGNC:21608]
23091	ZC3H13	zinc finger CCCH-type containing 13 [Source:HGNC Symbol;Acc:HGNC:20368]
25972	UNC50	unc-50 inner nuclear membrane RNA binding protein [Source:HGNC Symbol;Acc:HGNC:16046]
80742	PRR3	proline rich 3 [Source:HGNC Symbol;Acc:HGNC:21149]
84726	PRRC2B	proline rich coiled-coil 2B [Source:HGNC Symbol;Acc:HGNC:28121]
65980	BRD9	bromodomain containing 9 [Source:HGNC Symbol;Acc:HGNC:25818]
22904	SBNO2	strawberry notch homolog 2 [Source:HGNC Symbol;Acc:HGNC:29158]
10541	ANP32B	acidic nuclear phosphoprotein 32 family member B [Source:HGNC Symbol;Acc:HGNC:16677]
53340	SPA17	sperm autoantigenic protein 17 [Source:HGNC Symbol;Acc:HGNC:11210]
285973	ATG9B	autophagy related 9B [Source:HGNC Symbol;Acc:HGNC:21899]
5332	PLCB4	phospholipase C beta 4 [Source:HGNC Symbol;Acc:HGNC:9059]
3991	LIPE	lipase E, hormone sensitive type [Source:HGNC Symbol;Acc:HGNC:6621]
221955	DAGLB	diacylglycerol lipase beta [Source:HGNC Symbol;Acc:HGNC:28923]
84696	ABHD1	abhydrolase domain containing 1 [Source:HGNC Symbol;Acc:HGNC:17553]
56261	GPCPD1	glycerophosphocholine phosphodiesterase 1 [Source:HGNC Symbol;Acc:HGNC:26957]
2588	GALNS	galactosamine (N-acetyl)-6-sulfatase [Source:HGNC Symbol;Acc:HGNC:4122]
7059	THBS3	thrombospondin 3 [Source:HGNC Symbol;Acc:HGNC:11787]
283229	CRACR2B	calcium release activated channel regulator 2B [Source:HGNC Symbol;Acc:HGNC:28703]
5101	PCDH9	protocadherin 9 [Source:HGNC Symbol;Acc:HGNC:8661]
9813	EFCAB14	EF-hand calcium binding domain 14 [Source:HGNC Symbol;Acc:HGNC:29051]
64801	ARV1	ARV1 homolog, fatty acid homeostasis modulator [Source:HGNC Symbol;Acc:HGNC:29561]
117155	CATSPER2	cation channel sperm associated 2 [Source:HGNC Symbol;Acc:HGNC:18810]
388552	BLOC1S3	biogenesis of lysosomal organelles complex 1 subunit 3 [Source:HGNC Symbol;Acc:HGNC:20914]
147138	TMC8	transmembrane channel like 8 [Source:HGNC Symbol;Acc:HGNC:20474]
41	ASIC1	acid sensing ion channel subunit 1 [Source:HGNC Symbol;Acc:HGNC:100]
9377	COX5A	cytochrome c oxidase subunit 5A [Source:HGNC Symbol;Acc:HGNC:2267]
6553	SLC9A5	solute carrier family 9 member A5 [Source:HGNC Symbol;Acc:HGNC:11078]
84561	SLC12A8	solute carrier family 12 member 8 [Source:HGNC Symbol;Acc:HGNC:15595]
1497	CTNS	cystinosin, lysosomal cystine transporter [Source:HGNC Symbol;Acc:HGNC:2518]
57719	ANO8	anoctamin 8 [Source:HGNC Symbol;Acc:HGNC:29329]
84976	DISP1	dispatched RND transporter family member 1 [Source:HGNC Symbol;Acc:HGNC:19711]
3177	SLC29A2	solute carrier family 29 member 2 [Source:HGNC Symbol;Acc:HGNC:11004]
55032	SLC35A5	solute carrier family 35 member A5 [Source:HGNC Symbol;Acc:HGNC:20792]
283130	SLC25A45	solute carrier family 25 member 45 [Source:HGNC Symbol;Acc:HGNC:27442]
134145	ATPSCKMT	ATP synthase c subunit lysine N-methyltransferase [Source:HGNC Symbol;Acc:HGNC:27029]
11215	AKAP11	A-kinase anchoring protein 11 [Source:HGNC Symbol;Acc:HGNC:369]
56928	SPPL2B	signal peptide peptidase like 2B [Source:HGNC Symbol;Acc:HGNC:30627]
84888	SPPL2A	signal peptide peptidase like 2A [Source:HGNC Symbol;Acc:HGNC:30227]
29952	DPP7	dipeptidyl peptidase 7 [Source:HGNC Symbol;Acc:HGNC:14892]
11173	ADAMTS7	ADAM metallopeptidase with thrombospondin type 1 motif 7 [Source:HGNC Symbol;Acc:HGNC:223]
81794	ADAMTS10	ADAM metallopeptidase with thrombospondin type 1 motif 10 [Source:HGNC Symbol;Acc:HGNC:13201]
28992	MACROD1	mono-ADP ribosylhydrolase 1 [Source:HGNC Symbol;Acc:HGNC:29598]
10734	STAG3	stromal antigen 3 [Source:HGNC Symbol;Acc:HGNC:11356]
10735	STAG2	stromal antigen 2 [Source:HGNC Symbol;Acc:HGNC:11355]
51317	PHF21A	PHD finger protein 21A [Source:HGNC Symbol;Acc:HGNC:24156]
55193	PBRM1	polybromo 1 [Source:HGNC Symbol;Acc:HGNC:30064]
80325	ABTB1	ankyrin repeat and BTB domain containing 1 [Source:HGNC Symbol;Acc:HGNC:18275]
54516	MTRF1L	mitochondrial translation release factor 1 like [Source:HGNC Symbol;Acc:HGNC:21051]
54778	RNF111	ring finger protein 111 [Source:HGNC Symbol;Acc:HGNC:17384]
91522	COL23A1	collagen type XXIII alpha 1 chain [Source:HGNC Symbol;Acc:HGNC:22990]
404037	HAPLN4	hyaluronan and proteoglycan link protein 4 [Source:HGNC Symbol;Acc:HGNC:31357]
22872	SEC31A	SEC31 homolog A, COPII coat complex component [Source:HGNC Symbol;Acc:HGNC:17052]
9019	MPZL1	myelin protein zero like 1 [Source:HGNC Symbol;Acc:HGNC:7226]
57161	PELI2	pellino E3 ubiquitin protein ligase family member 2 [Source:HGNC Symbol;Acc:HGNC:8828]
90678	LRSAM1	leucine rich repeat and sterile alpha motif containing 1 [Source:HGNC Symbol;Acc:HGNC:25135]
26224	FBXL3	F-box and leucine rich repeat protein 3 [Source:HGNC Symbol;Acc:HGNC:13599]
26268	FBXO9	F-box protein 9 [Source:HGNC Symbol;Acc:HGNC:13588]
63891	RNF123	ring finger protein 123 [Source:HGNC Symbol;Acc:HGNC:21148]
84803	GPAT3	glycerol-3-phosphate acyltransferase 3 [Source:HGNC Symbol;Acc:HGNC:28157]
8694	DGAT1	diacylglycerol O-acyltransferase 1 [Source:HGNC Symbol;Acc:HGNC:2843]
1375	CPT1B	carnitine palmitoyltransferase 1B [Source:HGNC Symbol;Acc:HGNC:2329]
84190	METTL25	methyltransferase like 25 [Source:HGNC Symbol;Acc:HGNC:26228]
606495	CYB5RL	cytochrome b5 reductase like [Source:HGNC Symbol;Acc:HGNC:32220]
125061	AFMID	arylformamidase [Source:HGNC Symbol;Acc:HGNC:20910]
51380	CSAD	cysteine sulfinic acid decarboxylase [Source:HGNC Symbol;Acc:HGNC:18966]
84680	ACCS	1-aminocyclopropane-1-carboxylate synthase homolog (inactive) [Source:HGNC Symbol;Acc:HGNC:23989]
57704	GBA2	glucosylceramidase beta 2 [Source:HGNC Symbol;Acc:HGNC:18986]
84892	POMGNT2	protein O-linked mannose N-acetylglucosaminyltransferase 2 (beta 1,4-) [Source:HGNC Symbol;Acc:HGNC:25902]
84899	TMTC4	transmembrane O-mannosyltransferase targeting cadherins 4 [Source:HGNC Symbol;Acc:HGNC:25904]
30815	ST6GALNAC6	ST6 N-acetylgalactosaminide alpha-2,6-sialyltransferase 6 [Source:HGNC Symbol;Acc:HGNC:23364]
29967	LRP12	LDL receptor related protein 12 [Source:HGNC Symbol;Acc:HGNC:31708]
84693	MCEE	methylmalonyl-CoA epimerase [Source:HGNC Symbol;Acc:HGNC:16732]
64769	MEAF6	MYST/Esa1 associated factor 6 [Source:HGNC Symbol;Acc:HGNC:25674]
84836	ABHD14B	abhydrolase domain containing 14B [Source:HGNC Symbol;Acc:HGNC:28235]
10954	PDIA5	protein disulfide isomerase family A member 5 [Source:HGNC Symbol;Acc:HGNC:24811]
5684	PSMA3	proteasome 20S subunit alpha 3 [Source:HGNC Symbol;Acc:HGNC:9532]
3563	IL3RA	interleukin 3 receptor subunit alpha [Source:HGNC Symbol;Acc:HGNC:6012]
202	CRYBG1	crystallin beta-gamma domain containing 1 [Source:HGNC Symbol;Acc:HGNC:356]
259307	IL4I1	interleukin 4 induced 1 [Source:HGNC Symbol;Acc:HGNC:19094]
2842	GPR19	G protein-coupled receptor 19 [Source:HGNC Symbol;Acc:HGNC:4473]
64327	LMBR1	limb development membrane protein 1 [Source:HGNC Symbol;Acc:HGNC:13243]
79734	KCTD17	potassium channel tetramerization domain containing 17 [Source:HGNC Symbol;Acc:HGNC:25705]
4756	NEO1	neogenin 1 [Source:HGNC Symbol;Acc:HGNC:7754]
100131755	ARMCX4	armadillo repeat containing X-linked 4 [Source:HGNC Symbol;Acc:HGNC:28615]
100499483	CCDC180	coiled-coil domain containing 180 [Source:HGNC Symbol;Acc:HGNC:29303]
10198	MPHOSPH9	M-phase phosphoprotein 9 [Source:HGNC Symbol;Acc:HGNC:7215]
10455	ECI2	enoyl-CoA delta isomerase 2 [Source:HGNC Symbol;Acc:HGNC:14601]
10745	PHTF1	putative homeodomain transcription factor 1 [Source:HGNC Symbol;Acc:HGNC:8939]
11234	HPS5	HPS5 biogenesis of lysosomal organelles complex 2 subunit 2 [Source:HGNC Symbol;Acc:HGNC:17022]
116228	COX20	cytochrome c oxidase assembly factor COX20 [Source:HGNC Symbol;Acc:HGNC:26970]
122769	LRR1	leucine rich repeat protein 1 [Source:HGNC Symbol;Acc:HGNC:19742]
139221	PWWP3B	PWWP domain containing 3B [Source:HGNC Symbol;Acc:HGNC:26583]
140706	CCM2L	CCM2 like scaffold protein [Source:HGNC Symbol;Acc:HGNC:16153]
144363	ETFRF1	electron transfer flavoprotein regulatory factor 1 [Source:HGNC Symbol;Acc:HGNC:27052]
145748	LYSMD4	LysM domain containing 4 [Source:HGNC Symbol;Acc:HGNC:26571]
146705	TEPSIN	TEPSIN adaptor related protein complex 4 accessory protein [Source:HGNC Symbol;Acc:HGNC:26458]
147650	SPACA6	sperm acrosome associated 6 [Source:HGNC Symbol;Acc:HGNC:27113]
148137	PROSER3	proline and serine rich 3 [Source:HGNC Symbol;Acc:HGNC:25204]
149478	BTBD19	BTB domain containing 19 [Source:HGNC Symbol;Acc:HGNC:27145]
152185	SPICE1	spindle and centriole associated protein 1 [Source:HGNC Symbol;Acc:HGNC:25083]
153396	TMEM161B	transmembrane protein 161B [Source:HGNC Symbol;Acc:HGNC:28483]
154064	RAET1L	retinoic acid early transcript 1L [Source:HGNC Symbol;Acc:HGNC:16798]
203259	FAM219A	family with sequence similarity 219 member A [Source:HGNC Symbol;Acc:HGNC:19920]
2176	FANCC	FA complementation group C [Source:HGNC Symbol;Acc:HGNC:3584]
219699	UNC5B	unc-5 netrin receptor B [Source:HGNC Symbol;Acc:HGNC:12568]
221545	C6orf136	chromosome 6 open reading frame 136 [Source:HGNC Symbol;Acc:HGNC:21301]
222234	FAM185A	family with sequence similarity 185 member A [Source:HGNC Symbol;Acc:HGNC:22412]
222255	ATXN7L1	ataxin 7 like 1 [Source:HGNC Symbol;Acc:HGNC:22210]
22884	WDR37	WD repeat domain 37 [Source:HGNC Symbol;Acc:HGNC:31406]
23005	MAPKBP1	mitogen-activated protein kinase binding protein 1 [Source:HGNC Symbol;Acc:HGNC:29536]
23033	DOP1A	DOP1 leucine zipper like protein A [Source:HGNC Symbol;Acc:HGNC:21194]
23154	NCDN	neurochondrin [Source:HGNC Symbol;Acc:HGNC:17597]
23247	KATNIP	katanin interacting protein [Source:HGNC Symbol;Acc:HGNC:29068]
23492	CBX7	chromobox 7 [Source:HGNC Symbol;Acc:HGNC:1557]
254048	UBN2	ubinuclein 2 [Source:HGNC Symbol;Acc:HGNC:21931]
25900	IFFO1	intermediate filament family orphan 1 [Source:HGNC Symbol;Acc:HGNC:24970]
283899	INO80E	INO80 complex subunit E [Source:HGNC Symbol;Acc:HGNC:26905]
284403	WDR62	WD repeat domain 62 [Source:HGNC Symbol;Acc:HGNC:24502]
29994	BAZ2B	bromodomain adjacent to zinc finger domain 2B [Source:HGNC Symbol;Acc:HGNC:963]
338657	CENATAC	centrosomal AT-AC splicing factor [Source:HGNC Symbol;Acc:HGNC:30460]
342667	STAC2	SH3 and cysteine rich domain 2 [Source:HGNC Symbol;Acc:HGNC:23990]
343099	CCDC18	coiled-coil domain containing 18 [Source:HGNC Symbol;Acc:HGNC:30370]
374618	TEX9	testis expressed 9 [Source:HGNC Symbol;Acc:HGNC:29585]
387923	SERP2	stress associated endoplasmic reticulum protein family member 2 [Source:HGNC Symbol;Acc:HGNC:20607]
388701	CFAP141	cilia and flagella associated protein 141 [Source:HGNC Symbol;Acc:HGNC:32305]
389072	PLEKHM3	pleckstrin homology domain containing M3 [Source:HGNC Symbol;Acc:HGNC:34006]
401251	SAPCD1	suppressor APC domain containing 1 [Source:HGNC Symbol;Acc:HGNC:13938]
4253	MIA2	MIA SH3 domain ER export factor 2 [Source:HGNC Symbol;Acc:HGNC:18432]
51057	WDPCP	WD repeat containing planar cell polarity effector [Source:HGNC Symbol;Acc:HGNC:28027]
5108	PCM1	pericentriolar material 1 [Source:HGNC Symbol;Acc:HGNC:8727]
54522	ANKRD16	ankyrin repeat domain 16 [Source:HGNC Symbol;Acc:HGNC:23471]
54540	FAM193B	family with sequence similarity 193 member B [Source:HGNC Symbol;Acc:HGNC:25524]
54955	C1orf109	chromosome 1 open reading frame 109 [Source:HGNC Symbol;Acc:HGNC:26039]
54970	TTC12	tetratricopeptide repeat domain 12 [Source:HGNC Symbol;Acc:HGNC:23700]
55051	NRDE2	NRDE-2, necessary for RNA interference, domain containing [Source:HGNC Symbol;Acc:HGNC:20186]
550643	NBDY	negative regulator of P-body association [Source:HGNC Symbol;Acc:HGNC:50713]
55101	DMAC2	distal membrane arm assembly component 2 [Source:HGNC Symbol;Acc:HGNC:25496]
55773	TBC1D23	TBC1 domain family member 23 [Source:HGNC Symbol;Acc:HGNC:25622]
55778	ZNF839	zinc finger protein 839 [Source:HGNC Symbol;Acc:HGNC:20345]
55972	SLC25A40	solute carrier family 25 member 40 [Source:HGNC Symbol;Acc:HGNC:29680]
56243	KIAA1217	KIAA1217 [Source:HGNC Symbol;Acc:HGNC:25428]
56834	GPR137	G protein-coupled receptor 137 [Source:HGNC Symbol;Acc:HGNC:24300]
57217	TTC7A	tetratricopeptide repeat domain 7A [Source:HGNC Symbol;Acc:HGNC:19750]
57415	C3orf14	chromosome 3 open reading frame 14 [Source:HGNC Symbol;Acc:HGNC:25024]
57544	TXNDC16	thioredoxin domain containing 16 [Source:HGNC Symbol;Acc:HGNC:19965]
57587	CFAP97	cilia and flagella associated protein 97 [Source:HGNC Symbol;Acc:HGNC:29276]
57613	FAM234B	family with sequence similarity 234 member B [Source:HGNC Symbol;Acc:HGNC:29288]
57614	RELCH	RAB11 binding and LisH domain, coiled-coil and HEAT repeat containing [Source:HGNC Symbol;Acc:HGNC:29289]
57701	NCKAP5L	NCK associated protein 5 like [Source:HGNC Symbol;Acc:HGNC:29321]
619208	FAM229B	family with sequence similarity 229 member B [Source:HGNC Symbol;Acc:HGNC:33858]
6253	RTN2	reticulon 2 [Source:HGNC Symbol;Acc:HGNC:10468]
64599	GIGYF1	GRB10 interacting GYF protein 1 [Source:HGNC Symbol;Acc:HGNC:9126]
647265	CYP2AB1P	cytochrome P450 family 2 subfamily AB member 1, pseudogene [Source:HGNC Symbol;Acc:HGNC:39975]
64753	CCDC136	coiled-coil domain containing 136 [Source:HGNC Symbol;Acc:HGNC:22225]
64760	FHIP2B	FHF complex subunit HOOK interacting protein 2B [Source:HGNC Symbol;Acc:HGNC:16492]
6988	TCTA	T cell leukemia translocation altered [Source:HGNC Symbol;Acc:HGNC:11692]
7871	SLMAP	sarcolemma associated protein [Source:HGNC Symbol;Acc:HGNC:16643]
79713	IGFLR1	IGF like family receptor 1 [Source:HGNC Symbol;Acc:HGNC:23620]
79896	THNSL1	threonine synthase like 1 [Source:HGNC Symbol;Acc:HGNC:26160]
80298	MTERF2	mitochondrial transcription termination factor 2 [Source:HGNC Symbol;Acc:HGNC:30779]
8139	GAN	gigaxonin [Source:HGNC Symbol;Acc:HGNC:4137]
84261	FBXW9	F-box and WD repeat domain containing 9 [Source:HGNC Symbol;Acc:HGNC:28136]
84268	RPAIN	RPA interacting protein [Source:HGNC Symbol;Acc:HGNC:28641]
84668	HYCC1	hyccin PI4KA lipid kinase complex subunit 1 [Source:HGNC Symbol;Acc:HGNC:24587]
84859	LRCH3	leucine rich repeats and calponin homology domain containing 3 [Source:HGNC Symbol;Acc:HGNC:28637]
84865	CCDC142	coiled-coil domain containing 142 [Source:HGNC Symbol;Acc:HGNC:25889]
84947	SERAC1	serine active site containing 1 [Source:HGNC Symbol;Acc:HGNC:21061]
84961	FBXL20	F-box and leucine rich repeat protein 20 [Source:HGNC Symbol;Acc:HGNC:24679]
85444	LRRCC1	leucine rich repeat and coiled-coil centrosomal protein 1 [Source:HGNC Symbol;Acc:HGNC:29373]
8603	FAM193A	family with sequence similarity 193 member A [Source:HGNC Symbol;Acc:HGNC:16822]
8910	SGCE	sarcoglycan epsilon [Source:HGNC Symbol;Acc:HGNC:10808]
91523	PCED1B	PC-esterase domain containing 1B [Source:HGNC Symbol;Acc:HGNC:28255]
91687	CENPL	centromere protein L [Source:HGNC Symbol;Acc:HGNC:17879]
93109	TMEM44	transmembrane protein 44 [Source:HGNC Symbol;Acc:HGNC:25120]
9399	STOML1	stomatin like 1 [Source:HGNC Symbol;Acc:HGNC:14560]
9786	KIAA0586	KIAA0586 [Source:HGNC Symbol;Acc:HGNC:19960]
[truncated: 53 more columns]

## Sheet: C.Cellular Component
Overlap Results
Collection(s):	GO:CC
# overlaps shown:	100
# genesets in collections:	1009
# genes in comparison (n):	482
# genes in universe (N):	42499
Gene Set Name	# Genes in Gene Set (K)	Description	# Genes in Overlap (k)	k/K	p-value	FDR q-value
GOCC_MICROTUBULE_CYTOSKELETON	1351	The part of the cytoskeleton (the internal framework of a cell) composed of microtubules and associated proteins. [GOC:jl, ISBN:0395825172]	68	0.0503	7.46e-25	7.53e-22
GOCC_NEURON_PROJECTION	1343	A prolongation or process extending from a nerve cell, e.g. an axon or dendrite. [GOC:jl, http://www.cogsci.princeton.edu/~wn/]	59	0.0439	8.39e-19	4.23e-16
GOCC_MICROTUBULE_ORGANIZING_CENTER	834	An intracellular structure that can catalyze gamma-tubulin-dependent microtubule nucleation and that can anchor microtubules by interacting with their minus ends, plus ends or sides. [GOC:vw, ISBN:0815316194, PMID:17072892, PMID:17245416, Wikipedia:Microtubule_organizing_center]	46	0.0552	1.46e-18	4.91e-16
GOCC_CENTROSOME	631	A structure comprised of a core structure (in most organisms, a pair of centrioles) and peripheral material from which a microtubule-based structure, such as a spindle apparatus, is organized. Centrosomes occur close to the nucleus during interphase in many eukaryotic cells, though in animal cells it changes continually during the cell-division cycle. [GOC:mah, ISBN:0198547684]	36	0.0571	3.27e-15	7.64e-13
GOCC_AXON	634	The long process of a neuron that conducts nerve impulses, usually away from the cell body to the terminals and varicosities, which are sites of storage and release of neurotransmitter. [GOC:nln, ISBN:0198506732]	36	0.0568	3.78e-15	7.64e-13
GOCC_SYNAPSE	1460	The junction between an axon of one neuron and a dendrite of another neuron, a muscle fiber or a glial cell. As the axon approaches the synapse it enlarges into a specialized structure, the presynaptic terminal bouton, which contains mitochondria and synaptic vesicles. At the tip of the terminal bouton is the presynaptic membrane; facing it, and separated from it by a minute cleft (the synaptic c…	55	0.0377	9.46e-15	1.59e-12
GOCC_SUPRAMOLECULAR_COMPLEX	1384	A cellular component that consists of an indeterminate number of proteins or macromolecular complexes, organized into a regular, higher-order structure such as a polymer, sheet, network or a fiber. [GOC:dos]	52	0.0376	5.97e-14	8.6e-12
GOCC_VESICLE_MEMBRANE	1227	The lipid bilayer surrounding any membrane-bounded vesicle in the cell. [GOC:mah, GOC:vesicle]	45	0.0367	7.34e-12	9.26e-10
GOCC_GOLGI_APPARATUS	1643	A membrane-bound cytoplasmic organelle of the endomembrane system that further processes the core oligosaccharides (e.g. N-glycans) added to proteins in the endoplasmic reticulum and packages them into membrane-bound vesicles. The Golgi apparatus operates at the intersection of the secretory, lysosomal, and endocytic pathways. [ISBN:0198506732]	53	0.0323	1.16e-11	1.3e-09
GOCC_SOMATODENDRITIC_COMPARTMENT	840	The region of a neuron that includes the cell body (cell soma) and dendrite(s), but excludes the axon. [GOC:pad, GOC:PARL]	36	0.0429	1.44e-11	1.45e-09
GOCC_NUCLEAR_BODY	843	Extra-nucleolar nuclear domains usually visualized by confocal microscopy and fluorescent antibodies to specific proteins. [GOC:ma, PMID:10330182]	36	0.0427	1.59e-11	1.46e-09
GOCC_POLYMERIC_CYTOSKELETAL_FIBER	773	A component of the cytoskeleton consisting of a homo or heteropolymeric fiber constructed from an indeterminate number of protein subunits. [GOC:dos]	34	0.044	2.71e-11	2.18e-09
GOCC_CELL_LEADING_EDGE	423	The area of a motile cell closest to the direction of movement. [GOC:pg]	25	0.0591	2.81e-11	2.18e-09
GOCC_ENDOSOME	1043	A vacuole to which materials ingested by endocytosis are delivered. [ISBN:0198506732, PMID:19696797]	39	0.0374	1.13e-10	8.06e-09
GOCC_DENDRITIC_TREE	607	The entire complement of dendrites for a neuron, consisting of each primary dendrite and all its branches. [GOC:aruk, GOC:bc, NIF_Subcellular:sao172297168]	29	0.0478	1.2e-10	8.06e-09
GOCC_SUPRAMOLECULAR_POLYMER	1026	A polymeric supramolecular structure. [GOC:dos]	38	0.037	2.58e-10	1.63e-08
GOCC_CELL_CORTEX	302	The region of a cell that lies just beneath the plasma membrane and often, but not always, contains a network of actin filaments and associated proteins. [GOC:mah, ISBN:0815316194]	19	0.0629	2.46e-09	1.46e-07
GOCC_ORGANELLE_SUBCOMPARTMENT	1491	A compartment that consists of a lumen and an enclosing membrane, and is part of an organelle. [GOC:mah, GOC:pz]	45	0.0302	3.57e-09	2e-07
GOCC_MICROTUBULE	461	Any of the long, generally straight, hollow tubes of internal diameter 12-15 nm and external diameter 24 nm found in a wide variety of eukaryotic cells; each consists (usually) of 13 protofilaments of polymeric tubulin, staggered in such a manner that the tubulin monomers are arranged in a helical pattern on the microtubular surface, and with the alpha/beta axes of the tubulin subunits parallel t…	23	0.0499	4.55e-09	2.41e-07
GOCC_CHROMOSOME	1929	A structure composed of a very long molecule of DNA and associated proteins (e.g. histones) that carries hereditary information. [ISBN:0198547684]	52	0.027	9.12e-09	4.6e-07
GOCC_CATALYTIC_COMPLEX	1710	A protein complex which is capable of catalytic activity. [GOC:bhm, GOC:TermGenie, PMID:8077207]	48	0.0281	1.03e-08	4.94e-07
GOCC_PLASMA_MEMBRANE_REGION	1285	A membrane that is a (regional) part of the plasma membrane. [GOC:dos]	40	0.0311	1.2e-08	5.48e-07
GOCC_LAMELLIPODIUM	202	A thin sheetlike process extended by the leading edge of a migrating cell or extending cell process; contains a dense meshwork of actin filaments. [ISBN:0815316194]	15	0.0743	1.31e-08	5.76e-07
GOCC_NUCLEAR_ENVELOPE	490	The double lipid bilayer enclosing the nucleus and separating its contents from the rest of the cytoplasm; includes the intermembrane space, a gap of width 20-40 nm (also called the perinuclear space). [ISBN:0198547684]	23	0.0469	1.41e-08	5.95e-07
GOCC_ANCHORING_JUNCTION	899	A cell junction that mechanically attaches a cell (and its cytoskeleton) to neighboring cells or to the extracellular matrix. [ISBN:0815332181]	32	0.0356	1.77e-08	7.13e-07
GOCC_PERINUCLEAR_REGION_OF_CYTOPLASM	731	Cytoplasm situated near, or occurring around, the nucleus. [GOC:jid]	28	0.0383	3.08e-08	1.2e-06
GOCC_POSTSYNAPSE	660	The part of a synapse that is part of the post-synaptic cell. [GOC:dos]	26	0.0394	5.57e-08	2.08e-06
GOCC_TRANSFERASE_COMPLEX	850	A protein complex capable of catalyzing the transfer of a group, e.g. a methyl group, glycosyl group, acyl group, phosphorus-containing, or other groups, from one compound (generally regarded as the donor) to another compound (generally regarded as the acceptor). [GOC:bhm, PMID:16540464]	30	0.0353	5.98e-08	2.13e-06
GOCC_INTRACELLULAR_PROTEIN_CONTAINING_COMPLEX	900	A protein-containing complex located intracellularly. [GOC:pg]	31	0.0344	6.17e-08	2.13e-06
GOCC_ENVELOPE	1260	A multilayered structure surrounding all or part of a cell; encompasses one or more lipid bilayers, and may include a cell wall layer; also includes the space between layers. [GOC:mah, GOC:pz]	38	0.0302	6.34e-08	2.13e-06
GOCC_SPINDLE	421	The array of microtubules and associated molecules that forms between opposite poles of a eukaryotic cell during mitosis or meiosis and serves to move the duplicated chromosomes apart. [ISBN:0198547684]	20	0.0475	1.02e-07	3.34e-06
GOCC_NUCLEAR_MEMBRANE	308	Either of the lipid bilayers that surround the nucleus and form the nuclear envelope; excludes the intermembrane space. [GOC:mah, GOC:pz]	17	0.0552	1.14e-07	3.58e-06
GOCC_NUCLEAR_PROTEIN_CONTAINING_COMPLEX	1243	A stable assembly of two or more macromolecules, i.e. proteins, nucleic acids, carbohydrates or lipids, in which at least one component is a protein and the constituent parts function together in the nucleus. [GOC:pg]	37	0.0298	1.31e-07	4.02e-06
GOCC_PRESYNAPSE	567	The part of a synapse that is part of the presynaptic cell. [GOC:dos]	23	0.0406	1.96e-07	5.81e-06
GOCC_ACTIN_CYTOSKELETON	488	The part of the cytoskeleton (the internal framework of a cell) composed of actin and associated proteins. Includes actin cytoskeleton-associated complexes. [GOC:jl, ISBN:0395825172, ISBN:0815316194]	21	0.043	2.55e-07	7.35e-06
GOCC_CENTRIOLE	157	A cellular organelle, found close to the nucleus in many eukaryotic cells, consisting of a small cylinder with microtubular walls, 300-500 nm long and 150-250 nm in diameter. It contains nine short, parallel, peripheral microtubular fibrils, each fibril consisting of one complete microtubule fused to two incomplete microtubules. Cells usually have two centrioles, lying at right angles to each oth…	12	0.0764	2.73e-07	7.64e-06
GOCC_PML_BODY	106	A class of nuclear body; they react against SP100 auto-antibodies (PML, promyelocytic leukemia); cells typically contain 10-30 PML bodies per nucleus; alterations in the localization of PML bodies occurs after viral infection. [GOC:ma, PMID:10944585]	10	0.0943	3.87e-07	1.06e-05
GOCC_ENDOSOME_MEMBRANE	546	The lipid bilayer surrounding an endosome. [GOC:mah]	22	0.0403	4.04e-07	1.06e-05
GOCC_CHROMATIN	1358	The ordered and organized complex of DNA, protein, and sometimes RNA, that forms the chromosome. [GOC:elh, PMID:20404130]	38	0.028	4.1e-07	1.06e-05
GOCC_CELL_SUBSTRATE_JUNCTION	435	A cell junction that forms a connection between a cell and the extracellular matrix. [GOC:aruk, GOC:bc, GOC:hb, GOC:mah, PMID:10419689, PMID:1643657, PMID:16805308, PMID:26923917, PMID:8314002]	19	0.0437	7.59e-07	1.91e-05
GOCC_CELL_BODY	568	The portion of a cell bearing surface projections such as axons, dendrites, cilia, or flagella that includes the nucleus, but excludes all cell projections. [GOC:go_curators]	22	0.0387	7.79e-07	1.92e-05
GOCC_NUCLEAR_OUTER_MEMBRANE_ENDOPLASMIC_RETICULUM_MEMBRANE_NETWORK	1194	The continuous network of membranes encompassing the nuclear outer membrane and the endoplasmic reticulum membrane. [GOC:bf, GOC:jl, GOC:mah, GOC:mcc, GOC:pr, GOC:vw]	34	0.0285	1.16e-06	2.74e-05
GOCC_POSTSYNAPTIC_SPECIALIZATION	364	A network of proteins within and adjacent to the postsynaptic membrane. Its major components include neurotransmitter receptors and the proteins that spatially and functionally organize them such as anchoring and scaffolding molecules, signaling enzymes and cytoskeletal components. [PMID:22046028]	17	0.0467	1.17e-06	2.74e-05
GOCC_VACUOLE	842	A closed structure, found only in eukaryotic cells, that is completely surrounded by unit membrane and contains liquid material. Cells contain one or several vacuoles, that may have different functions from each other. Vacuoles have a diverse array of functions. They can act as a storage organelle for nutrients or waste products, as a degradative compartment, as a cost-effective way of increasing…	27	0.0321	1.72e-06	3.95e-05
GOCC_CLATHRIN_COATED_PIT	73	A part of the endomembrane system in the form of an invagination of a membrane upon which a clathrin coat forms, and that can be converted by vesicle budding into a clathrin-coated vesicle. Coated pits form on the plasma membrane, where they are involved in receptor-mediated selective transport of many proteins and other macromolecules across the cell membrane, in the trans-Golgi network, and on …	8	0.1096	1.82e-06	4.08e-05
GOCC_NEURON_TO_NEURON_SYNAPSE	382	A synapse in which pre and post-synaptic cells are neurons. [GOC:dos]	17	0.0445	2.24e-06	4.92e-05
GOCC_DISTAL_AXON	277	That part of an axon close to and including the growth cone or the axon terminus. [GOC:aruk, GOC:bc, PMID:17202468]	14	0.0505	4.14e-06	8.89e-05
GOCC_GOLGI_MEMBRANE	653	The lipid bilayer surrounding any of the compartments of the Golgi apparatus. [GOC:mah]	22	0.0337	7.31e-06	0.000154
GOCC_LATE_ENDOSOME	296	A prelysosomal endocytic organelle differentiated from early endosomes by lower lumenal pH and different protein composition. Late endosomes are more spherical than early endosomes and are mostly juxtanuclear, being concentrated near the microtubule organizing center. [NIF_Subcellular:nlx_subcell_20090702, PMID:11964142, PMID:2557062]	14	0.0473	8.82e-06	0.000179
GOCC_GOLGI_APPARATUS_SUBCOMPARTMENT	380	A compartment that consists of a lumen and an enclosing membrane, and is part of the Golgi apparatus. [GOC:dos]	16	0.0421	8.89e-06	0.000179
GOCC_CYTOPLASMIC_SIDE_OF_MEMBRANE	193	The side of a membrane that faces the cytoplasm. [GOC:dos]	11	0.057	1.45e-05	0.000288
GOCC_ACTIN_FILAMENT	105	A filamentous structure formed of a two-stranded helical polymer of the protein actin and associated proteins. Actin filaments are a major component of the contractile apparatus of skeletal muscle and the microfilaments of the cytoskeleton of eukaryotic cells. The filaments, comprising polymerized globular actin molecules, appear as flexible structures with a diameter of 5-9 nm. They are organize…	8	0.0762	2.75e-05	0.000534
GOCC_SITE_OF_POLARIZED_GROWTH	172	Any part of a cell where non-isotropic growth takes place. [GOC:mah]	10	0.0581	2.99e-05	0.00057
GOCC_SECRETORY_VESICLE	1046	A cytoplasmic, membrane bound vesicle that is capable of fusing to the plasma membrane to release its contents into the extracellular space. [GOC:dos]	28	0.0268	3.09e-05	0.000578
GOCC_PROTEIN_KINASE_COMPLEX	142	A protein complex which is capable of protein kinase activity. [GO_REF:0000088, GOC:bhm, GOC:TermGenie, PMID:24606918]	9	0.0634	3.8e-05	0.000697
GOCC_EARLY_ENDOSOME	430	A membrane-bounded organelle that receives incoming material from primary endocytic vesicles that have been generated by clathrin-dependent and clathrin-independent endocytosis; vesicles fuse with the early endosome to deliver cargo for sorting into recycling or degradation pathways. [GOC:mah, NIF_Subcellular:nlx_subcell_20090701, PMID:19696797]	16	0.0372	3.99e-05	0.000719
GOCC_MITOTIC_SPINDLE	180	A spindle that forms as part of mitosis. Mitotic and meiotic spindles contain distinctive complements of proteins associated with microtubules. [GOC:mah, GOC:vw, PMID:11408572, PMID:18367542, PMID:8027178]	10	0.0556	4.4e-05	0.000778
GOCC_CILIUM	736	A specialized eukaryotic organelle that consists of a filiform extrusion of the cell surface and of some cytoplasmic parts. Each cilium is largely bounded by an extrusion of the cytoplasmic (plasma) membrane, and contains a regular longitudinal array of microtubules, anchored to a basal body. [GOC:cilia, GOC:curators, GOC:kmv, GOC:vw, ISBN:0198547684, PMID:16824949, PMID:17009929, PMID:20144998]	22	0.0299	4.47e-05	0.000778
GOCC_MITOCHONDRION	1672	A semiautonomous, self replicating organelle that occurs in varying numbers, shapes, and sizes in the cytoplasm of virtually all eukaryotic cells. It is notably the site of tissue respiration. [GOC:giardia, ISBN:0198506732]	38	0.0227	4.65e-05	0.000795
GOCC_CAVEOLA	84	A membrane raft that forms small pit, depression, or invagination that communicates with the outside of a cell and extends inward, indenting the cytoplasm and the cell membrane. Examples include flask-shaped invaginations of the plasma membrane in adipocytes associated with caveolin proteins, and minute pits or incuppings of the cell membrane formed during pinocytosis. Caveolae may be pinched off…	7	0.0833	4.93e-05	0.000824
GOCC_NUCLEAR_PERIPHERY	147	The portion of the nuclear lumen proximal to the inner nuclear membrane. [GOC:krc, GOC:mah]	9	0.0612	4.98e-05	0.000824
GOCC_CENTRIOLAR_SATELLITE	115	A small (70-100 nm) cytoplasmic granule that contains a number of centrosomal proteins; centriolar satellites traffic toward microtubule minus ends and are enriched near the centrosome. [GOC:BHF, PMID:10579718, PMID:12403812]	8	0.0696	5.3e-05	0.000862
GOCC_UBIQUITIN_LIGASE_COMPLEX	307	A protein complex that includes a ubiquitin-protein ligase and enables ubiquitin protein ligase activity. The complex also contains other proteins that may confer substrate specificity on the complex. [GOC:jh2, PMID:9529603]	13	0.0423	5.74e-05	0.00092
GOCC_MITOTIC_SPINDLE_POLE	38	Either of the ends of a mitotic spindle, a spindle that forms as part of mitosis, where spindle microtubules are organized; usually contains a microtubule organizing center and accessory molecules, spindle microtubules and astral microtubules. [GOC:vw]	5	0.1316	6.78e-05	0.00107
GOCC_RIBONUCLEOPROTEIN_GRANULE	271	A non-membranous macromolecular complex containing proteins and translationally silenced mRNAs. RNA granules contain proteins that control the localization, stability, and translation of their RNA cargo. Different types of RNA granules (RGs) exist, depending on the cell type and cellular conditions. [GOC:go_curators, GOC:sp, PMID:16520386, PMID:20368989, PMID:21436445]	12	0.0443	7.2e-05	0.00112
GOCC_AXON_CYTOPLASM	63	Any cytoplasm that is part of a axon. [GO_REF:0000064, GOC:TermGenie, PMID:18667152]	6	0.0952	8.11e-05	0.00124
GOCC_CYTOPLASMIC_SIDE_OF_PLASMA_MEMBRANE	159	The leaflet the plasma membrane that faces the cytoplasm and any proteins embedded or anchored in it or attached to its surface. [GOC:dos, GOC:tb]	9	0.0566	9.14e-05	0.00138
GOCC_VACUOLAR_MEMBRANE	463	The lipid bilayer surrounding the vacuole and separating its contents from the cytoplasm of the cell. [GOC:ai]	16	0.0346	9.47e-05	0.00141
GOCC_CYTOPLASMIC_REGION	284	Any (proper) part of the cytoplasm of a single cell of sufficient size to still be considered cytoplasm. [GOC:dos]	12	0.0423	0.000112	0.00164
GOCC_SPECTRIN	9	Membrane associated dimeric protein (240 and 220 kDa) of erythrocytes. Forms a complex with ankyrin, actin and probably other components of the membrane cytoskeleton, so that there is a mesh of proteins underlying the plasma membrane, potentially restricting the lateral mobility of integral proteins. [GOC:curators, ISBN:0815316194]	3	0.3333	0.000116	0.00167
GOCC_MIDBODY	203	A thin cytoplasmic bridge formed between daughter cells at the end of cytokinesis. The midbody forms where the contractile ring constricts, and may persist for some time before finally breaking to complete cytokinesis. [ISBN:0815316194]	10	0.0493	0.00012	0.0017
GOCC_AXONAL_GROWTH_CONE	24	The migrating motile tip of a growing nerve cell axon. [GOC:jl, NIF_Subcellular:sao203987954]	4	0.1667	0.000145	0.00203
GOCC_SPINDLE_POLE	171	Either of the ends of a spindle, where spindle microtubules are organized; usually contains a microtubule organizing center and accessory molecules, spindle microtubules and astral microtubules. [GOC:clt]	9	0.0526	0.000159	0.00219
GOCC_TRANS_GOLGI_NETWORK	257	The network of interconnected tubular and cisternal structures located within the Golgi apparatus on the side distal to the endoplasmic reticulum, from which secretory vesicles emerge. The trans-Golgi network is important in the later stages of protein secretion where it is thought to play a key role in the sorting and targeting of secreted proteins to the correct destination. [GOC:vw, ISBN:08153…	11	0.0428	0.000192	0.00261
GOCC_TRANSCRIPTION_REGULATOR_COMPLEX	515	A protein complex that is capable of associating with DNA by direct binding, or via other DNA-binding proteins or complexes, and regulating transcription. [GOC:jl]	16	0.0311	0.000314	0.00422
GOCC_NUCLEAR_SPECK	415	A discrete extra-nucleolar subnuclear domain, 20-50 in number, in which splicing factors are seen to be localized by immunofluorescence microscopy. [http://www.cellnucleus.com/]	14	0.0337	0.000325	0.00431
GOCC_PLASMA_MEMBRANE_RAFT	115	A membrane raft that is part of the plasma membrane. [GOC:jl]	7	0.0609	0.000353	0.00463
GOCC_MEMBRANE_MICRODOMAIN	326	A membrane region with a lipid composition that is distinct from that of the membrane regions that surround it. [PMID:20044567, PMID:26253820]	12	0.0368	0.000396	0.00512
GOCC_BLOC_COMPLEX	14	Any of several protein complexes required for the biogenesis of specialized organelles of the endosomal-lysosomal system, such as melanosomes, platelet dense granules, and other related organelles; acronym for biogenesis of lysosomal-related organelles complex. [PMID:15102850, PMID:15261680]	3	0.2143	0.000481	0.00614
GOCC_EXTRINSIC_COMPONENT_OF_MEMBRANE	288	The component of a membrane consisting of gene products and protein complexes that are loosely bound to one of its surfaces, but not integrated into the hydrophobic region. [GOC:dos, GOC:jl, GOC:mah]	11	0.0382	0.000503	0.00635
GOCC_RECYCLING_ENDOSOME	201	An organelle consisting of a network of tubules that functions in targeting molecules, such as receptors transporters and lipids, to the plasma membrane. [GOC:dph, GOC:jid, GOC:kmv, GOC:rph, PMID:10930469, PMID:15601896, PMID:16246101, PMID:21556374, PMID:21562044]	9	0.0448	0.000522	0.0065
GOCC_NEURON_PROJECTION_CYTOPLASM	89	All of the contents of a plasma membrane bounded neuron projection, excluding the plasma membrane surrounding the projection. [GOC:ha]	6	0.0674	0.000542	0.00667
GOCC_POSTSYNAPTIC_ENDOSOME	15	An endosomal compartment that is part of the post-synapse. Only early and recycling endosomes are typically present in the postsynapse. [PMID:20820847]	3	0.2	0.000596	0.00725
GOCC_CILIARY_BASAL_BODY	166	A membrane-tethered, short cylindrical array of microtubules and associated proteins found at the base of a eukaryotic cilium (also called flagellum) that is similar in structure to a centriole and derives from it. The cilium basal body is the site of assembly and remodelling of the cilium and serves as a nucleation site for axoneme growth. As well as anchoring the cilium, it is thought to provid…	8	0.0482	0.000654	0.00782
GOCC_NUCLEOLUS	1452	A small, dense body one or more of which are present in the nucleus of eukaryotic cells. It is rich in RNA and protein, is not bounded by a limiting membrane, and is not seen during mitosis. Its prime function is the transcription of the nucleolar DNA into 45S ribosomal-precursor RNA, the processing of this RNA into 5.8S, 18S, and 28S components of ribosomal RNA, and the association of these comp…	31	0.0213	0.000659	0.00782
GOCC_SWI_SNF_SUPERFAMILY_TYPE_COMPLEX	93	A protein complex that contains an ortholog of the Saccharomyces ATPase Swi2/Snf2 as one of the catalytic subunit components (ATPase) and mediates assembly of nucleosomes, changes to the spacing or structure of nucleosomes, or some combination of those activities in a manner that requires ATP. [GOC:bhm, GOC:krc, GOC:mah, PMID:16155938]	6	0.0645	0.000684	0.00803
GOCC_SCF_UBIQUITIN_LIGASE_COMPLEX	64	A ubiquitin ligase complex in which a cullin from the Cul1 subfamily and a RING domain protein form the catalytic core; substrate specificity is conferred by a Skp1 adaptor and an F-box protein. SCF complexes are involved in targeting proteins for degradation by the proteasome. The best characterized complexes are those from yeast and mammals (with core subunits named Cdc53/Cul1, Rbx1/Hrt1/Roc1).…	5	0.0781	0.000808	0.00938
GOCC_CULLIN_RING_UBIQUITIN_LIGASE_COMPLEX	178	Any ubiquitin ligase complex in which the catalytic core consists of a member of the cullin family and a RING domain protein; the core is associated with one or more additional proteins that confer substrate specificity. [PMID:15571813, PMID:15688063]	8	0.0449	0.00103	0.0118
GOCC_RUFFLE	182	Projection at the leading edge of a crawling cell; the protrusions are supported by a microfilament meshwork. [ISBN:0124325653]	8	0.044	0.00119	0.0134
GOCC_CORTICAL_CYTOSKELETON	104	The portion of the cytoskeleton that lies just beneath the plasma membrane. [GOC:mah]	6	0.0577	0.00123	0.0138
GOCC_PHOSPHORYLASE_KINASE_COMPLEX	5	An enzyme complex that catalyzes the phosphorylation of phosphorylase b to form phosphorylase a. [PMID:1370475]	2	0.4	0.00125	0.0138
GOCC_SECRETORY_GRANULE	879	A small subcellular vesicle, surrounded by a membrane, that is formed from the Golgi apparatus and contains a highly concentrated protein destined for secretion. Secretory granules move towards the periphery of the cell and upon stimulation, their membranes fuse with the cell membrane, and their protein load is exteriorized. Processing of the contained protein may take place in secretory granules…	21	0.0239	0.00126	0.0138
GOCC_ADHERENS_JUNCTION	185	A cell-cell junction composed of the epithelial cadherin-catenin complex. The epithelial cadherins, or E-cadherins, of each interacting cell extend through the plasma membrane into the extracellular space and bind to each other. The E-cadherins bind to catenins on the cytoplasmic side of the membrane, where the E-cadherin-catenin complex binds to cytoskeletal components and regulatory and signali…	8	0.0432	0.00132	0.0143
GOCC_EARLY_ENDOSOME_MEMBRANE	188	The lipid bilayer surrounding an early endosome. [GOC:pz]	8	0.0426	0.00146	0.0156
GOCC_CORTICAL_ACTIN_CYTOSKELETON	73	The portion of the actin cytoskeleton, comprising filamentous actin and associated proteins, that lies just beneath the plasma membrane. [GOC:mah]	5	0.0685	0.00147	0.0156
GOCC_GOLGI_STACK	151	The set of thin, flattened membrane-bounded compartments, called cisternae, that form the central portion of the Golgi complex. The stack usually comprises cis, medial, and trans cisternae; the cis- and trans-Golgi networks are not considered part of the stack. [GOC:mah, ISBN:0815316194]	7	0.0464	0.00176	0.0185
GOCC_DENTATE_GYRUS_MOSSY_FIBER	6	Distinctive, unmyelinated axons produced by granule cells. [NIF_Subcellular:nlx_subcell_20090601, PMID:17765709]	2	0.3333	0.00187	0.0194
GOCC_PERICENTRIOLAR_MATERIAL	22	A network of small fibers that surrounds the centrioles in cells; contains the microtubule nucleating activity of the centrosome. [GOC:clt, ISBN:0815316194]	3	0.1364	0.0019	0.0196
GOCC_PHAGOCYTIC_VESICLE_MEMBRANE	78	The lipid bilayer surrounding a phagocytic vesicle. [GOC:mah]	5	0.0641	0.00197	0.02
GOCC_LATE_ENDOSOME_MEMBRANE	155	The lipid bilayer surrounding a late endosome. [GOC:pz]	7	0.0452	0.00204	0.0206
Gene/Gene Set Overlap Matrix
Entrez Gene Id	Gene Symbol	Gene Description	GOCC_MICROTUBULE_CYTOSKELETON	GOCC_NEURON_PROJECTION	GOCC_MICROTUBULE_ORGANIZING_CENTER	GOCC_CENTROSOME	GOCC_AXON	GOCC_SYNAPSE	GOCC_SUPRAMOLECULAR_COMPLEX	GOCC_VESICLE_MEMBRANE	GOCC_GOLGI_APPARATUS	GOCC_SOMATODENDRITIC_COMPARTMENT	GOCC_NUCLEAR_BODY	GOCC_POLYMERIC_CYTOSKELETAL_FIBER	GOCC_CELL_LEADING_EDGE	GOCC_ENDOSOME	GOCC_DENDRITIC_TREE	GOCC_SUPRAMOLECULAR_POLYMER	GOCC_CELL_CORTEX	GOCC_ORGANELLE_SUBCOMPARTMENT	GOCC_MICROTUBULE	GOCC_CHROMOSOME	GOCC_CATALYTIC_COMPLEX	GOCC_PLASMA_MEMBRANE_REGION	GOCC_LAMELLIPODIUM	GOCC_NUCLEAR_ENVELOPE	GOCC_ANCHORING_JUNCTION	GOCC_PERINUCLEAR_REGION_OF_CYTOPLASM	GOCC_POSTSYNAPSE	GOCC_TRANSFERASE_COMPLEX	GOCC_INTRACELLULAR_PROTEIN_CONTAINING_COMPLEX	GOCC_ENVELOPE	GOCC_SPINDLE	GOCC_NUCLEAR_MEMBRANE	GOCC_NUCLEAR_PROTEIN_CONTAINING_COMPLEX	GOCC_PRESYNAPSE	GOCC_ACTIN_CYTOSKELETON	GOCC_CENTRIOLE	GOCC_PML_BODY	GOCC_ENDOSOME_MEMBRANE	GOCC_CHROMATIN	GOCC_CELL_SUBSTRATE_JUNCTION	GOCC_CELL_BODY	GOCC_NUCLEAR_OUTER_MEMBRANE_ENDOPLASMIC_RETICULUM_MEMBRANE_NETWORK	GOCC_POSTSYNAPTIC_SPECIALIZATION	GOCC_VACUOLE	GOCC_CLATHRIN_COATED_PIT	GOCC_NEURON_TO_NEURON_SYNAPSE	GOCC_DISTAL_AXON
1785	DNM2	dynamin 2 [Source:HGNC Symbol;Acc:HGNC:2974]	GOCC_MICROTUBULE_CYTOSKELETON	GOCC_NEURON_PROJECTION	GOCC_MICROTUBULE_ORGANIZING_CENTER	GOCC_CENTROSOME	GOCC_AXON	GOCC_SYNAPSE	GOCC_SUPRAMOLECULAR_COMPLEX	GOCC_VESICLE_MEMBRANE	GOCC_GOLGI_APPARATUS			GOCC_POLYMERIC_CYTOSKELETAL_FIBER	GOCC_CELL_LEADING_EDGE	GOCC_ENDOSOME		GOCC_SUPRAMOLECULAR_POLYMER		GOCC_ORGANELLE_SUBCOMPARTMENT	GOCC_MICROTUBULE			GOCC_PLASMA_MEMBRANE_REGION	GOCC_LAMELLIPODIUM		GOCC_ANCHORING_JUNCTION	GOCC_PERINUCLEAR_REGION_OF_CYTOPLASM	GOCC_POSTSYNAPSE							GOCC_PRESYNAPSE						GOCC_CELL_SUBSTRATE_JUNCTION			GOCC_POSTSYNAPTIC_SPECIALIZATION		GOCC_CLATHRIN_COATED_PIT	GOCC_NEURON_TO_NEURON_SYNAPSE	GOCC_DISTAL_AXON
10013	HDAC6	histone deacetylase 6 [Source:HGNC Symbol;Acc:HGNC:14064]	GOCC_MICROTUBULE_CYTOSKELETON	GOCC_NEURON_PROJECTION	GOCC_MICROTUBULE_ORGANIZING_CENTER	GOCC_CENTROSOME	GOCC_AXON		GOCC_SUPRAMOLECULAR_COMPLEX			GOCC_SOMATODENDRITIC_COMPARTMENT		GOCC_POLYMERIC_CYTOSKELETAL_FIBER	GOCC_CELL_LEADING_EDGE	GOCC_ENDOSOME	GOCC_DENDRITIC_TREE	GOCC_SUPRAMOLECULAR_POLYMER			GOCC_MICROTUBULE		GOCC_CATALYTIC_COMPLEX	GOCC_PLASMA_MEMBRANE_REGION				GOCC_PERINUCLEAR_REGION_OF_CYTOPLASM							GOCC_NUCLEAR_PROTEIN_CONTAINING_COMPLEX								GOCC_CELL_BODY
51199	NIN	ninein [Source:HGNC Symbol;Acc:HGNC:14906]	GOCC_MICROTUBULE_CYTOSKELETON	GOCC_NEURON_PROJECTION	GOCC_MICROTUBULE_ORGANIZING_CENTER	GOCC_CENTROSOME	GOCC_AXON		GOCC_SUPRAMOLECULAR_COMPLEX			GOCC_SOMATODENDRITIC_COMPARTMENT		GOCC_POLYMERIC_CYTOSKELETAL_FIBER			GOCC_DENDRITIC_TREE	GOCC_SUPRAMOLECULAR_POLYMER			GOCC_MICROTUBULE										GOCC_INTRACELLULAR_PROTEIN_CONTAINING_COMPLEX		GOCC_SPINDLE					GOCC_CENTRIOLE											GOCC_DISTAL_AXON
11127	KIF3A	kinesin family member 3A [Source:HGNC Symbol;Acc:HGNC:6319]	GOCC_MICROTUBULE_CYTOSKELETON	GOCC_NEURON_PROJECTION	GOCC_MICROTUBULE_ORGANIZING_CENTER	GOCC_CENTROSOME	GOCC_AXON		GOCC_SUPRAMOLECULAR_COMPLEX					GOCC_POLYMERIC_CYTOSKELETAL_FIBER				GOCC_SUPRAMOLECULAR_POLYMER			GOCC_MICROTUBULE												GOCC_SPINDLE					GOCC_CENTRIOLE
10636	RGS14	regulator of G protein signaling 14 [Source:HGNC Symbol;Acc:HGNC:9996]	GOCC_MICROTUBULE_CYTOSKELETON	GOCC_NEURON_PROJECTION	GOCC_MICROTUBULE_ORGANIZING_CENTER	GOCC_CENTROSOME		GOCC_SYNAPSE	GOCC_SUPRAMOLECULAR_COMPLEX			GOCC_SOMATODENDRITIC_COMPARTMENT	GOCC_NUCLEAR_BODY	GOCC_POLYMERIC_CYTOSKELETAL_FIBER			GOCC_DENDRITIC_TREE	GOCC_SUPRAMOLECULAR_POLYMER			GOCC_MICROTUBULE								GOCC_POSTSYNAPSE				GOCC_SPINDLE						GOCC_PML_BODY						GOCC_POSTSYNAPTIC_SPECIALIZATION			GOCC_NEURON_TO_NEURON_SYNAPSE
10142	AKAP9	A-kinase anchoring protein 9 [Source:HGNC Symbol;Acc:HGNC:379]	GOCC_MICROTUBULE_CYTOSKELETON	GOCC_NEURON_PROJECTION	GOCC_MICROTUBULE_ORGANIZING_CENTER	GOCC_CENTROSOME		GOCC_SYNAPSE			GOCC_GOLGI_APPARATUS	GOCC_SOMATODENDRITIC_COMPARTMENT					GOCC_DENDRITIC_TREE			GOCC_ORGANELLE_SUBCOMPARTMENT				GOCC_PLASMA_MEMBRANE_REGION					GOCC_POSTSYNAPSE														GOCC_CELL_BODY		GOCC_POSTSYNAPTIC_SPECIALIZATION			GOCC_NEURON_TO_NEURON_SYNAPSE
8874	ARHGEF7	Rho guanine nucleotide exchange factor 7 [Source:HGNC Symbol;Acc:HGNC:15607]	GOCC_MICROTUBULE_CYTOSKELETON	GOCC_NEURON_PROJECTION	GOCC_MICROTUBULE_ORGANIZING_CENTER	GOCC_CENTROSOME		GOCC_SYNAPSE				GOCC_SOMATODENDRITIC_COMPARTMENT			GOCC_CELL_LEADING_EDGE				GOCC_CELL_CORTEX						GOCC_LAMELLIPODIUM		GOCC_ANCHORING_JUNCTION		GOCC_POSTSYNAPSE				GOCC_SPINDLE									GOCC_CELL_SUBSTRATE_JUNCTION	GOCC_CELL_BODY
4134	MAP4	microtubule associated protein 4 [Source:HGNC Symbol;Acc:HGNC:6862]	GOCC_MICROTUBULE_CYTOSKELETON	GOCC_NEURON_PROJECTION	GOCC_MICROTUBULE_ORGANIZING_CENTER		GOCC_AXON		GOCC_SUPRAMOLECULAR_COMPLEX					GOCC_POLYMERIC_CYTOSKELETAL_FIBER				GOCC_SUPRAMOLECULAR_POLYMER			GOCC_MICROTUBULE												GOCC_SPINDLE
117177	RAB3IP	RAB3A interacting protein [Source:HGNC Symbol;Acc:HGNC:16508]	GOCC_MICROTUBULE_CYTOSKELETON	GOCC_NEURON_PROJECTION	GOCC_MICROTUBULE_ORGANIZING_CENTER						GOCC_GOLGI_APPARATUS	GOCC_SOMATODENDRITIC_COMPARTMENT			GOCC_CELL_LEADING_EDGE		GOCC_DENDRITIC_TREE								GOCC_LAMELLIPODIUM			GOCC_PERINUCLEAR_REGION_OF_CYTOPLASM
23095	KIF1B	kinesin family member 1B [Source:HGNC Symbol;Acc:HGNC:16636]	GOCC_MICROTUBULE_CYTOSKELETON	GOCC_NEURON_PROJECTION			GOCC_AXON	GOCC_SYNAPSE	GOCC_SUPRAMOLECULAR_COMPLEX	GOCC_VESICLE_MEMBRANE		GOCC_SOMATODENDRITIC_COMPARTMENT		GOCC_POLYMERIC_CYTOSKELETAL_FIBER			GOCC_DENDRITIC_TREE	GOCC_SUPRAMOLECULAR_POLYMER			GOCC_MICROTUBULE															GOCC_PRESYNAPSE
8867	SYNJ1	synaptojanin 1 [Source:HGNC Symbol;Acc:HGNC:11503]	GOCC_MICROTUBULE_CYTOSKELETON	GOCC_NEURON_PROJECTION			GOCC_AXON	GOCC_SYNAPSE	GOCC_SUPRAMOLECULAR_COMPLEX	GOCC_VESICLE_MEMBRANE				GOCC_POLYMERIC_CYTOSKELETAL_FIBER				GOCC_SUPRAMOLECULAR_POLYMER			GOCC_MICROTUBULE			GOCC_PLASMA_MEMBRANE_REGION				GOCC_PERINUCLEAR_REGION_OF_CYTOPLASM								GOCC_PRESYNAPSE											GOCC_CLATHRIN_COATED_PIT		GOCC_DISTAL_AXON
23176	SEPTIN8	septin 8 [Source:HGNC Symbol;Acc:HGNC:16511]	GOCC_MICROTUBULE_CYTOSKELETON	GOCC_NEURON_PROJECTION			GOCC_AXON	GOCC_SYNAPSE		GOCC_VESICLE_MEMBRANE									GOCC_CELL_CORTEX																	GOCC_PRESYNAPSE
55605	KIF21A	kinesin family member 21A [Source:HGNC Symbol;Acc:HGNC:19349]	GOCC_MICROTUBULE_CYTOSKELETON	GOCC_NEURON_PROJECTION			GOCC_AXON		GOCC_SUPRAMOLECULAR_COMPLEX			GOCC_SOMATODENDRITIC_COMPARTMENT		GOCC_POLYMERIC_CYTOSKELETAL_FIBER			GOCC_DENDRITIC_TREE	GOCC_SUPRAMOLECULAR_POLYMER			GOCC_MICROTUBULE
9727	RAB11FIP3	RAB11 family interacting protein 3 [Source:HGNC Symbol;Acc:HGNC:17224]	GOCC_MICROTUBULE_CYTOSKELETON		GOCC_MICROTUBULE_ORGANIZING_CENTER	GOCC_CENTROSOME		GOCC_SYNAPSE		GOCC_VESICLE_MEMBRANE						GOCC_ENDOSOME								GOCC_PLASMA_MEMBRANE_REGION					GOCC_POSTSYNAPSE											GOCC_ENDOSOME_MEMBRANE
8291	DYSF	dysferlin [Source:HGNC Symbol;Acc:HGNC:3097]	GOCC_MICROTUBULE_CYTOSKELETON		GOCC_MICROTUBULE_ORGANIZING_CENTER	GOCC_CENTROSOME		GOCC_SYNAPSE		GOCC_VESICLE_MEMBRANE						GOCC_ENDOSOME																				GOCC_PRESYNAPSE
23085	ERC1	ELKS/RAB6-interacting/CAST family member 1 [Source:HGNC Symbol;Acc:HGNC:17072]	GOCC_MICROTUBULE_CYTOSKELETON		GOCC_MICROTUBULE_ORGANIZING_CENTER	GOCC_CENTROSOME		GOCC_SYNAPSE			GOCC_GOLGI_APPARATUS								GOCC_CELL_CORTEX				GOCC_CATALYTIC_COMPLEX	GOCC_PLASMA_MEMBRANE_REGION						GOCC_TRANSFERASE_COMPLEX						GOCC_PRESYNAPSE
1540	CYLD	CYLD lysine 63 deubiquitinase [Source:HGNC Symbol;Acc:HGNC:2584]	GOCC_MICROTUBULE_CYTOSKELETON		GOCC_MICROTUBULE_ORGANIZING_CENTER	GOCC_CENTROSOME			GOCC_SUPRAMOLECULAR_COMPLEX					GOCC_POLYMERIC_CYTOSKELETAL_FIBER				GOCC_SUPRAMOLECULAR_POLYMER			GOCC_MICROTUBULE							GOCC_PERINUCLEAR_REGION_OF_CYTOPLASM					GOCC_SPINDLE
57701	NCKAP5L	NCK associated protein 5 like [Source:HGNC Symbol;Acc:HGNC:29321]	GOCC_MICROTUBULE_CYTOSKELETON		GOCC_MICROTUBULE_ORGANIZING_CENTER	GOCC_CENTROSOME			GOCC_SUPRAMOLECULAR_COMPLEX					GOCC_POLYMERIC_CYTOSKELETAL_FIBER				GOCC_SUPRAMOLECULAR_POLYMER			GOCC_MICROTUBULE
56928	SPPL2B	signal peptide peptidase like 2B [Source:HGNC Symbol;Acc:HGNC:30627]	GOCC_MICROTUBULE_CYTOSKELETON		GOCC_MICROTUBULE_ORGANIZING_CENTER	GOCC_CENTROSOME				GOCC_VESICLE_MEMBRANE	GOCC_GOLGI_APPARATUS					GOCC_ENDOSOME				GOCC_ORGANELLE_SUBCOMPARTMENT																	GOCC_ACTIN_CYTOSKELETON			GOCC_ENDOSOME_MEMBRANE				GOCC_NUCLEAR_OUTER_MEMBRANE_ENDOPLASMIC_RETICULUM_MEMBRANE_NETWORK		GOCC_VACUOLE
55704	CCDC88A	coiled-coil domain containing 88A [Source:HGNC Symbol;Acc:HGNC:25523]	GOCC_MICROTUBULE_CYTOSKELETON		GOCC_MICROTUBULE_ORGANIZING_CENTER	GOCC_CENTROSOME					GOCC_GOLGI_APPARATUS				GOCC_CELL_LEADING_EDGE										GOCC_LAMELLIPODIUM													GOCC_CENTRIOLE
10198	MPHOSPH9	M-phase phosphoprotein 9 [Source:HGNC Symbol;Acc:HGNC:7215]	GOCC_MICROTUBULE_CYTOSKELETON		GOCC_MICROTUBULE_ORGANIZING_CENTER	GOCC_CENTROSOME					GOCC_GOLGI_APPARATUS																											GOCC_CENTRIOLE
1107	CHD3	chromodomain helicase DNA binding protein 3 [Source:HGNC Symbol;Acc:HGNC:1918]	GOCC_MICROTUBULE_CYTOSKELETON		GOCC_MICROTUBULE_ORGANIZING_CENTER	GOCC_CENTROSOME							GOCC_NUCLEAR_BODY									GOCC_CHROMOSOME	GOCC_CATALYTIC_COMPLEX												GOCC_NUCLEAR_PROTEIN_CONTAINING_COMPLEX				GOCC_PML_BODY		GOCC_CHROMATIN
22873	DZIP1	DAZ interacting zinc finger protein 1 [Source:HGNC Symbol;Acc:HGNC:20908]	GOCC_MICROTUBULE_CYTOSKELETON		GOCC_MICROTUBULE_ORGANIZING_CENTER	GOCC_CENTROSOME							GOCC_NUCLEAR_BODY																		GOCC_INTRACELLULAR_PROTEIN_CONTAINING_COMPLEX							GOCC_CENTRIOLE
23503	ZFYVE26	zinc finger FYVE-type containing 26 [Source:HGNC Symbol;Acc:HGNC:20761]	GOCC_MICROTUBULE_CYTOSKELETON		GOCC_MICROTUBULE_ORGANIZING_CENTER	GOCC_CENTROSOME										GOCC_ENDOSOME																														GOCC_VACUOLE
4089	SMAD4	SMAD family member 4 [Source:HGNC Symbol;Acc:HGNC:6770]	GOCC_MICROTUBULE_CYTOSKELETON		GOCC_MICROTUBULE_ORGANIZING_CENTER	GOCC_CENTROSOME																GOCC_CHROMOSOME													GOCC_NUCLEAR_PROTEIN_CONTAINING_COMPLEX						GOCC_CHROMATIN
5252	PHF1	PHD finger protein 1 [Source:HGNC Symbol;Acc:HGNC:8919]	GOCC_MICROTUBULE_CYTOSKELETON		GOCC_MICROTUBULE_ORGANIZING_CENTER	GOCC_CENTROSOME																GOCC_CHROMOSOME
10580	SORBS1	sorbin and SH3 domain containing 1 [Source:HGNC Symbol;Acc:HGNC:14565]	GOCC_MICROTUBULE_CYTOSKELETON		GOCC_MICROTUBULE_ORGANIZING_CENTER	GOCC_CENTROSOME																		GOCC_PLASMA_MEMBRANE_REGION			GOCC_ANCHORING_JUNCTION										GOCC_ACTIN_CYTOSKELETON					GOCC_CELL_SUBSTRATE_JUNCTION
51735	RAPGEF6	Rap guanine nucleotide exchange factor 6 [Source:HGNC Symbol;Acc:HGNC:20655]	GOCC_MICROTUBULE_CYTOSKELETON		GOCC_MICROTUBULE_ORGANIZING_CENTER	GOCC_CENTROSOME																		GOCC_PLASMA_MEMBRANE_REGION
5108	PCM1	pericentriolar material 1 [Source:HGNC Symbol;Acc:HGNC:8727]	GOCC_MICROTUBULE_CYTOSKELETON		GOCC_MICROTUBULE_ORGANIZING_CENTER	GOCC_CENTROSOME																				GOCC_NUCLEAR_ENVELOPE						GOCC_ENVELOPE		GOCC_NUCLEAR_MEMBRANE				GOCC_CENTRIOLE
4869	NPM1	nucleophosmin 1 [Source:HGNC Symbol;Acc:HGNC:7910]	GOCC_MICROTUBULE_CYTOSKELETON		GOCC_MICROTUBULE_ORGANIZING_CENTER	GOCC_CENTROSOME																					GOCC_ANCHORING_JUNCTION						GOCC_SPINDLE									GOCC_CELL_SUBSTRATE_JUNCTION
284403	WDR62	WD repeat domain 62 [Source:HGNC Symbol;Acc:HGNC:24502]	GOCC_MICROTUBULE_CYTOSKELETON		GOCC_MICROTUBULE_ORGANIZING_CENTER	GOCC_CENTROSOME																											GOCC_SPINDLE					GOCC_CENTRIOLE
152185	SPICE1	spindle and centriole associated protein 1 [Source:HGNC Symbol;Acc:HGNC:25083]	GOCC_MICROTUBULE_CYTOSKELETON		GOCC_MICROTUBULE_ORGANIZING_CENTER	GOCC_CENTROSOME																											GOCC_SPINDLE					GOCC_CENTRIOLE
8100	IFT88	intraflagellar transport 88 [Source:HGNC Symbol;Acc:HGNC:20606]	GOCC_MICROTUBULE_CYTOSKELETON		GOCC_MICROTUBULE_ORGANIZING_CENTER	GOCC_CENTROSOME																																GOCC_CENTRIOLE
9786	KIAA0586	KIAA0586 [Source:HGNC Symbol;Acc:HGNC:19960]	GOCC_MICROTUBULE_CYTOSKELETON		GOCC_MICROTUBULE_ORGANIZING_CENTER	GOCC_CENTROSOME																																GOCC_CENTRIOLE
22995	CEP152	centrosomal protein 152 [Source:HGNC Symbol;Acc:HGNC:29298]	GOCC_MICROTUBULE_CYTOSKELETON		GOCC_MICROTUBULE_ORGANIZING_CENTER	GOCC_CENTROSOME																																GOCC_CENTRIOLE
85444	LRRCC1	leucine rich repeat and coiled-coil centrosomal protein 1 [Source:HGNC Symbol;Acc:HGNC:29373]	GOCC_MICROTUBULE_CYTOSKELETON		GOCC_MICROTUBULE_ORGANIZING_CENTER	GOCC_CENTROSOME																																GOCC_CENTRIOLE
343099	CCDC18	coiled-coil domain containing 18 [Source:HGNC Symbol;Acc:HGNC:30370]	GOCC_MICROTUBULE_CYTOSKELETON		GOCC_MICROTUBULE_ORGANIZING_CENTER	GOCC_CENTROSOME
374618	TEX9	testis expressed 9 [Source:HGNC Symbol;Acc:HGNC:29585]	GOCC_MICROTUBULE_CYTOSKELETON		GOCC_MICROTUBULE_ORGANIZING_CENTER	GOCC_CENTROSOME
148137	PROSER3	proline and serine rich 3 [Source:HGNC Symbol;Acc:HGNC:25204]	GOCC_MICROTUBULE_CYTOSKELETON		GOCC_MICROTUBULE_ORGANIZING_CENTER	GOCC_CENTROSOME
338657	CENATAC	centrosomal AT-AC splicing factor [Source:HGNC Symbol;Acc:HGNC:30460]	GOCC_MICROTUBULE_CYTOSKELETON		GOCC_MICROTUBULE_ORGANIZING_CENTER	GOCC_CENTROSOME
54970	TTC12	tetratricopeptide repeat domain 12 [Source:HGNC Symbol;Acc:HGNC:23700]	GOCC_MICROTUBULE_CYTOSKELETON		GOCC_MICROTUBULE_ORGANIZING_CENTER	GOCC_CENTROSOME
56243	KIAA1217	KIAA1217 [Source:HGNC Symbol;Acc:HGNC:25428]	GOCC_MICROTUBULE_CYTOSKELETON		GOCC_MICROTUBULE_ORGANIZING_CENTER	GOCC_CENTROSOME
27436	EML4	EMAP like 4 [Source:HGNC Symbol;Acc:HGNC:1316]	GOCC_MICROTUBULE_CYTOSKELETON		GOCC_MICROTUBULE_ORGANIZING_CENTER				GOCC_SUPRAMOLECULAR_COMPLEX					GOCC_POLYMERIC_CYTOSKELETAL_FIBER				GOCC_SUPRAMOLECULAR_POLYMER			GOCC_MICROTUBULE												GOCC_SPINDLE
83473	KATNAL2	katanin catalytic subunit A1 like 2 [Source:HGNC Symbol;Acc:HGNC:25387]	GOCC_MICROTUBULE_CYTOSKELETON		GOCC_MICROTUBULE_ORGANIZING_CENTER				GOCC_SUPRAMOLECULAR_COMPLEX					GOCC_POLYMERIC_CYTOSKELETAL_FIBER				GOCC_SUPRAMOLECULAR_POLYMER			GOCC_MICROTUBULE												GOCC_SPINDLE
672	BRCA1	BRCA1 DNA repair associated [Source:HGNC Symbol;Acc:HGNC:1100]	GOCC_MICROTUBULE_CYTOSKELETON		GOCC_MICROTUBULE_ORGANIZING_CENTER								GOCC_NUCLEAR_BODY									GOCC_CHROMOSOME	GOCC_CATALYTIC_COMPLEX							GOCC_TRANSFERASE_COMPLEX	GOCC_INTRACELLULAR_PROTEIN_CONTAINING_COMPLEX				GOCC_NUCLEAR_PROTEIN_CONTAINING_COMPLEX
55904	KMT2E	lysine methyltransferase 2E (inactive) [Source:HGNC Symbol;Acc:HGNC:18541]	GOCC_MICROTUBULE_CYTOSKELETON		GOCC_MICROTUBULE_ORGANIZING_CENTER								GOCC_NUCLEAR_BODY									GOCC_CHROMOSOME																			GOCC_CHROMATIN
79661	NEIL1	nei like DNA glycosylase 1 [Source:HGNC Symbol;Acc:HGNC:18448]	GOCC_MICROTUBULE_CYTOSKELETON		GOCC_MICROTUBULE_ORGANIZING_CENTER																	GOCC_CHROMOSOME
7813	EVI5	ecotropic viral integration site 5 [Source:HGNC Symbol;Acc:HGNC:3501]	GOCC_MICROTUBULE_CYTOSKELETON		GOCC_MICROTUBULE_ORGANIZING_CENTER																												GOCC_SPINDLE
11215	AKAP11	A-kinase anchoring protein 11 [Source:HGNC Symbol;Acc:HGNC:369]	GOCC_MICROTUBULE_CYTOSKELETON		GOCC_MICROTUBULE_ORGANIZING_CENTER
7871	SLMAP	sarcolemma associated protein [Source:HGNC Symbol;Acc:HGNC:16643]	GOCC_MICROTUBULE_CYTOSKELETON		GOCC_MICROTUBULE_ORGANIZING_CENTER
23623	RUSC1	RUN and SH3 domain containing 1 [Source:HGNC Symbol;Acc:HGNC:17153]	GOCC_MICROTUBULE_CYTOSKELETON					GOCC_SYNAPSE	GOCC_SUPRAMOLECULAR_COMPLEX		GOCC_GOLGI_APPARATUS			GOCC_POLYMERIC_CYTOSKELETAL_FIBER		GOCC_ENDOSOME		GOCC_SUPRAMOLECULAR_POLYMER			GOCC_MICROTUBULE								GOCC_POSTSYNAPSE																GOCC_POSTSYNAPTIC_SPECIALIZATION			GOCC_NEURON_TO_NEURON_SYNAPSE
1759	DNM1	dynamin 1 [Source:HGNC Symbol;Acc:HGNC:2972]	GOCC_MICROTUBULE_CYTOSKELETON					GOCC_SYNAPSE	GOCC_SUPRAMOLECULAR_COMPLEX					GOCC_POLYMERIC_CYTOSKELETAL_FIBER				GOCC_SUPRAMOLECULAR_POLYMER			GOCC_MICROTUBULE			GOCC_PLASMA_MEMBRANE_REGION												GOCC_PRESYNAPSE
51652	CHMP3	charged multivesicular body protein 3 [Source:HGNC Symbol;Acc:HGNC:29865]	GOCC_MICROTUBULE_CYTOSKELETON						GOCC_SUPRAMOLECULAR_COMPLEX	GOCC_VESICLE_MEMBRANE				GOCC_POLYMERIC_CYTOSKELETAL_FIBER		GOCC_ENDOSOME		GOCC_SUPRAMOLECULAR_POLYMER			GOCC_MICROTUBULE	GOCC_CHROMOSOME				GOCC_NUCLEAR_ENVELOPE						GOCC_ENVELOPE	GOCC_SPINDLE		GOCC_NUCLEAR_PROTEIN_CONTAINING_COMPLEX					GOCC_ENDOSOME_MEMBRANE						GOCC_VACUOLE
23499	MACF1	microtubule actin crosslinking factor 1 [Source:HGNC Symbol;Acc:HGNC:13664]	GOCC_MICROTUBULE_CYTOSKELETON						GOCC_SUPRAMOLECULAR_COMPLEX		GOCC_GOLGI_APPARATUS			GOCC_POLYMERIC_CYTOSKELETAL_FIBER	GOCC_CELL_LEADING_EDGE			GOCC_SUPRAMOLECULAR_POLYMER			GOCC_MICROTUBULE			GOCC_PLASMA_MEMBRANE_REGION													GOCC_ACTIN_CYTOSKELETON
2241	FER	FER tyrosine kinase [Source:HGNC Symbol;Acc:HGNC:3655]	GOCC_MICROTUBULE_CYTOSKELETON						GOCC_SUPRAMOLECULAR_COMPLEX					GOCC_POLYMERIC_CYTOSKELETAL_FIBER	GOCC_CELL_LEADING_EDGE			GOCC_SUPRAMOLECULAR_POLYMER	GOCC_CELL_CORTEX			GOCC_CHROMOSOME			GOCC_LAMELLIPODIUM		GOCC_ANCHORING_JUNCTION										GOCC_ACTIN_CYTOSKELETON				GOCC_CHROMATIN
89795	NAV3	neuron navigator 3 [Source:HGNC Symbol;Acc:HGNC:15998]	GOCC_MICROTUBULE_CYTOSKELETON						GOCC_SUPRAMOLECULAR_COMPLEX					GOCC_POLYMERIC_CYTOSKELETAL_FIBER				GOCC_SUPRAMOLECULAR_POLYMER			GOCC_MICROTUBULE					GOCC_NUCLEAR_ENVELOPE						GOCC_ENVELOPE		GOCC_NUCLEAR_MEMBRANE										GOCC_NUCLEAR_OUTER_MEMBRANE_ENDOPLASMIC_RETICULUM_MEMBRANE_NETWORK
51115	RMDN1	regulator of microtubule dynamics 1 [Source:HGNC Symbol;Acc:HGNC:24285]	GOCC_MICROTUBULE_CYTOSKELETON						GOCC_SUPRAMOLECULAR_COMPLEX					GOCC_POLYMERIC_CYTOSKELETAL_FIBER				GOCC_SUPRAMOLECULAR_POLYMER			GOCC_MICROTUBULE												GOCC_SPINDLE
24139	EML2	EMAP like 2 [Source:HGNC Symbol;Acc:HGNC:18035]	GOCC_MICROTUBULE_CYTOSKELETON						GOCC_SUPRAMOLECULAR_COMPLEX					GOCC_POLYMERIC_CYTOSKELETAL_FIBER				GOCC_SUPRAMOLECULAR_POLYMER			GOCC_MICROTUBULE												GOCC_SPINDLE
10634	GAS2L1	growth arrest specific 2 like 1 [Source:HGNC Symbol;Acc:HGNC:16955]	GOCC_MICROTUBULE_CYTOSKELETON						GOCC_SUPRAMOLECULAR_COMPLEX					GOCC_POLYMERIC_CYTOSKELETAL_FIBER				GOCC_SUPRAMOLECULAR_POLYMER			GOCC_MICROTUBULE																GOCC_ACTIN_CYTOSKELETON
388701	CFAP141	cilia and flagella associated protein 141 [Source:HGNC Symbol;Acc:HGNC:32305]	GOCC_MICROTUBULE_CYTOSKELETON						GOCC_SUPRAMOLECULAR_COMPLEX					GOCC_POLYMERIC_CYTOSKELETAL_FIBER				GOCC_SUPRAMOLECULAR_POLYMER			GOCC_MICROTUBULE
6905	TBCE	tubulin folding cofactor E [Source:HGNC Symbol;Acc:HGNC:11582]	GOCC_MICROTUBULE_CYTOSKELETON						GOCC_SUPRAMOLECULAR_COMPLEX					GOCC_POLYMERIC_CYTOSKELETAL_FIBER				GOCC_SUPRAMOLECULAR_POLYMER			GOCC_MICROTUBULE
57553	MICAL3	microtubule associated monooxygenase, calponin and LIM domain containing 3 [Source:HGNC Symbol;Acc:HGNC:24694]	GOCC_MICROTUBULE_CYTOSKELETON																GOCC_CELL_CORTEX														GOCC_SPINDLE
6709	SPTAN1	spectrin alpha, non-erythrocytic 1 [Source:HGNC Symbol;Acc:HGNC:11273]	GOCC_MICROTUBULE_CYTOSKELETON																GOCC_CELL_CORTEX																		GOCC_ACTIN_CYTOSKELETON
9611	NCOR1	nuclear receptor corepressor 1 [Source:HGNC Symbol;Acc:HGNC:7672]	GOCC_MICROTUBULE_CYTOSKELETON																			GOCC_CHROMOSOME	GOCC_CATALYTIC_COMPLEX										GOCC_SPINDLE		GOCC_NUCLEAR_PROTEIN_CONTAINING_COMPLEX						GOCC_CHROMATIN
10735	STAG2	stromal antigen 2 [Source:HGNC Symbol;Acc:HGNC:11355]	GOCC_MICROTUBULE_CYTOSKELETON																			GOCC_CHROMOSOME											GOCC_SPINDLE								GOCC_CHROMATIN
2068	ERCC2	ERCC excision repair 2, TFIIH core complex helicase subunit [Source:HGNC Symbol;Acc:HGNC:3434]	GOCC_MICROTUBULE_CYTOSKELETON																				GOCC_CATALYTIC_COMPLEX							GOCC_TRANSFERASE_COMPLEX	GOCC_INTRACELLULAR_PROTEIN_CONTAINING_COMPLEX		GOCC_SPINDLE		GOCC_NUCLEAR_PROTEIN_CONTAINING_COMPLEX
23005	MAPKBP1	mitogen-activated protein kinase binding protein 1 [Source:HGNC Symbol;Acc:HGNC:29536]	GOCC_MICROTUBULE_CYTOSKELETON																														GOCC_SPINDLE
84307	ZNF397	zinc finger protein 397 [Source:HGNC Symbol;Acc:HGNC:18818]	GOCC_MICROTUBULE_CYTOSKELETON
7248	TSC1	TSC complex subunit 1 [Source:HGNC Symbol;Acc:HGNC:12362]		GOCC_NEURON_PROJECTION			GOCC_AXON	GOCC_SYNAPSE	GOCC_SUPRAMOLECULAR_COMPLEX					GOCC_POLYMERIC_CYTOSKELETAL_FIBER	GOCC_CELL_LEADING_EDGE			GOCC_SUPRAMOLECULAR_POLYMER	GOCC_CELL_CORTEX						GOCC_LAMELLIPODIUM			GOCC_PERINUCLEAR_REGION_OF_CYTOPLASM	GOCC_POSTSYNAPSE		GOCC_INTRACELLULAR_PROTEIN_CONTAINING_COMPLEX						GOCC_ACTIN_CYTOSKELETON								GOCC_POSTSYNAPTIC_SPECIALIZATION			GOCC_NEURON_TO_NEURON_SYNAPSE	GOCC_DISTAL_AXON
64780	MICAL1	microtubule associated monooxygenase, calponin and LIM domain containing 1 [Source:HGNC Symbol;Acc:HGNC:20619]		GOCC_NEURON_PROJECTION			GOCC_AXON	GOCC_SYNAPSE	GOCC_SUPRAMOLECULAR_COMPLEX					GOCC_POLYMERIC_CYTOSKELETAL_FIBER				GOCC_SUPRAMOLECULAR_POLYMER																		GOCC_PRESYNAPSE	GOCC_ACTIN_CYTOSKELETON												GOCC_DISTAL_AXON
7855	FZD5	frizzled class receptor 5 [Source:HGNC Symbol;Acc:HGNC:4043]		GOCC_NEURON_PROJECTION			GOCC_AXON	GOCC_SYNAPSE		GOCC_VESICLE_MEMBRANE	GOCC_GOLGI_APPARATUS	GOCC_SOMATODENDRITIC_COMPARTMENT				GOCC_ENDOSOME	GOCC_DENDRITIC_TREE										GOCC_ANCHORING_JUNCTION	GOCC_PERINUCLEAR_REGION_OF_CYTOPLASM												GOCC_ENDOSOME_MEMBRANE			GOCC_CELL_BODY
56850	GRIPAP1	GRIP1 associated protein 1 [Source:HGNC Symbol;Acc:HGNC:18706]		GOCC_NEURON_PROJECTION			GOCC_AXON	GOCC_SYNAPSE		GOCC_VESICLE_MEMBRANE		GOCC_SOMATODENDRITIC_COMPARTMENT				GOCC_ENDOSOME	GOCC_DENDRITIC_TREE							GOCC_PLASMA_MEMBRANE_REGION					GOCC_POSTSYNAPSE							GOCC_PRESYNAPSE				GOCC_ENDOSOME_MEMBRANE			GOCC_CELL_BODY		GOCC_POSTSYNAPTIC_SPECIALIZATION			GOCC_NEURON_TO_NEURON_SYNAPSE
23154	NCDN	neurochondrin [Source:HGNC Symbol;Acc:HGNC:17597]		GOCC_NEURON_PROJECTION			GOCC_AXON	GOCC_SYNAPSE		GOCC_VESICLE_MEMBRANE		GOCC_SOMATODENDRITIC_COMPARTMENT				GOCC_ENDOSOME	GOCC_DENDRITIC_TREE												GOCC_POSTSYNAPSE											GOCC_ENDOSOME_MEMBRANE			GOCC_CELL_BODY
9479	MAPK8IP1	mitogen-activated protein kinase 8 interacting protein 1 [Source:HGNC Symbol;Acc:HGNC:6882]		GOCC_NEURON_PROJECTION			GOCC_AXON	GOCC_SYNAPSE				GOCC_SOMATODENDRITIC_COMPARTMENT					GOCC_DENDRITIC_TREE			GOCC_ORGANELLE_SUBCOMPARTMENT								GOCC_PERINUCLEAR_REGION_OF_CYTOPLASM				GOCC_ENVELOPE											GOCC_CELL_BODY	GOCC_NUCLEAR_OUTER_MEMBRANE_ENDOPLASMIC_RETICULUM_MEMBRANE_NETWORK
5025	P2RX4	purinergic receptor P2X 4 [Source:HGNC Symbol;Acc:HGNC:8535]		GOCC_NEURON_PROJECTION			GOCC_AXON	GOCC_SYNAPSE				GOCC_SOMATODENDRITIC_COMPARTMENT					GOCC_DENDRITIC_TREE									GOCC_NUCLEAR_ENVELOPE		GOCC_PERINUCLEAR_REGION_OF_CYTOPLASM	GOCC_POSTSYNAPSE			GOCC_ENVELOPE		GOCC_NUCLEAR_MEMBRANE		GOCC_PRESYNAPSE							GOCC_CELL_BODY		GOCC_POSTSYNAPTIC_SPECIALIZATION	GOCC_VACUOLE		GOCC_NEURON_TO_NEURON_SYNAPSE	GOCC_DISTAL_AXON
5599	MAPK8	mitogen-activated protein kinase 8 [Source:HGNC Symbol;Acc:HGNC:6881]		GOCC_NEURON_PROJECTION			GOCC_AXON	GOCC_SYNAPSE				GOCC_SOMATODENDRITIC_COMPARTMENT					GOCC_DENDRITIC_TREE
85458	DIXDC1	DIX domain containing 1 [Source:HGNC Symbol;Acc:HGNC:23695]		GOCC_NEURON_PROJECTION			GOCC_AXON	GOCC_SYNAPSE				GOCC_SOMATODENDRITIC_COMPARTMENT															GOCC_ANCHORING_JUNCTION									GOCC_PRESYNAPSE						GOCC_CELL_SUBSTRATE_JUNCTION	GOCC_CELL_BODY						GOCC_DISTAL_AXON
22859	ADGRL1	adhesion G protein-coupled receptor L1 [Source:HGNC Symbol;Acc:HGNC:20973]		GOCC_NEURON_PROJECTION			GOCC_AXON	GOCC_SYNAPSE																GOCC_PLASMA_MEMBRANE_REGION					GOCC_POSTSYNAPSE							GOCC_PRESYNAPSE									GOCC_POSTSYNAPTIC_SPECIALIZATION			GOCC_NEURON_TO_NEURON_SYNAPSE	GOCC_DISTAL_AXON
4649	MYO9A	myosin IXA [Source:HGNC Symbol;Acc:HGNC:7608]		GOCC_NEURON_PROJECTION			GOCC_AXON	GOCC_SYNAPSE																													GOCC_ACTIN_CYTOSKELETON												GOCC_DISTAL_AXON
57731	SPTBN4	spectrin beta, non-erythrocytic 4 [Source:HGNC Symbol;Acc:HGNC:14896]		GOCC_NEURON_PROJECTION			GOCC_AXON		GOCC_SUPRAMOLECULAR_COMPLEX			GOCC_SOMATODENDRITIC_COMPARTMENT	GOCC_NUCLEAR_BODY	GOCC_POLYMERIC_CYTOSKELETAL_FIBER				GOCC_SUPRAMOLECULAR_POLYMER	GOCC_CELL_CORTEX								GOCC_ANCHORING_JUNCTION										GOCC_ACTIN_CYTOSKELETON		GOCC_PML_BODY				GOCC_CELL_BODY
23242	COBL	cordon-bleu WH2 repeat protein [Source:HGNC Symbol;Acc:HGNC:22199]		GOCC_NEURON_PROJECTION			GOCC_AXON		GOCC_SUPRAMOLECULAR_COMPLEX			GOCC_SOMATODENDRITIC_COMPARTMENT		GOCC_POLYMERIC_CYTOSKELETAL_FIBER	GOCC_CELL_LEADING_EDGE		GOCC_DENDRITIC_TREE	GOCC_SUPRAMOLECULAR_POLYMER	GOCC_CELL_CORTEX									GOCC_PERINUCLEAR_REGION_OF_CYTOPLASM									GOCC_ACTIN_CYTOSKELETON						GOCC_CELL_BODY						GOCC_DISTAL_AXON
4644	MYO5A	myosin VA [Source:HGNC Symbol;Acc:HGNC:7602]		GOCC_NEURON_PROJECTION			GOCC_AXON		GOCC_SUPRAMOLECULAR_COMPLEX					GOCC_POLYMERIC_CYTOSKELETAL_FIBER	GOCC_CELL_LEADING_EDGE	GOCC_ENDOSOME		GOCC_SUPRAMOLECULAR_POLYMER																			GOCC_ACTIN_CYTOSKELETON									GOCC_VACUOLE			GOCC_DISTAL_AXON
3643	INSR	insulin receptor [Source:HGNC Symbol;Acc:HGNC:6091]		GOCC_NEURON_PROJECTION			GOCC_AXON			GOCC_VESICLE_MEMBRANE		GOCC_SOMATODENDRITIC_COMPARTMENT			GOCC_CELL_LEADING_EDGE	GOCC_ENDOSOME	GOCC_DENDRITIC_TREE						GOCC_CATALYTIC_COMPLEX	GOCC_PLASMA_MEMBRANE_REGION		GOCC_NUCLEAR_ENVELOPE				GOCC_TRANSFERASE_COMPLEX		GOCC_ENVELOPE								GOCC_ENDOSOME_MEMBRANE			GOCC_CELL_BODY			GOCC_VACUOLE
114783	LMTK3	lemur tyrosine kinase 3 [Source:HGNC Symbol;Acc:HGNC:19295]		GOCC_NEURON_PROJECTION			GOCC_AXON				GOCC_GOLGI_APPARATUS	GOCC_SOMATODENDRITIC_COMPARTMENT					GOCC_DENDRITIC_TREE
4756	NEO1	neogenin 1 [Source:HGNC Symbol;Acc:HGNC:7754]		GOCC_NEURON_PROJECTION			GOCC_AXON				GOCC_GOLGI_APPARATUS																																						GOCC_DISTAL_AXON
23001	WDFY3	WD repeat and FYVE domain containing 3 [Source:HGNC Symbol;Acc:HGNC:20751]		GOCC_NEURON_PROJECTION			GOCC_AXON					GOCC_SOMATODENDRITIC_COMPARTMENT	GOCC_NUCLEAR_BODY													GOCC_NUCLEAR_ENVELOPE						GOCC_ENVELOPE		GOCC_NUCLEAR_MEMBRANE					GOCC_PML_BODY				GOCC_CELL_BODY			GOCC_VACUOLE
22906	TRAK1	trafficking kinesin protein 1 [Source:HGNC Symbol;Acc:HGNC:29947]		GOCC_NEURON_PROJECTION			GOCC_AXON					GOCC_SOMATODENDRITIC_COMPARTMENT				GOCC_ENDOSOME	GOCC_DENDRITIC_TREE		GOCC_CELL_CORTEX													GOCC_ENVELOPE
214	ALCAM	activated leukocyte cell adhesion molecule [Source:HGNC Symbol;Acc:HGNC:400]		GOCC_NEURON_PROJECTION			GOCC_AXON					GOCC_SOMATODENDRITIC_COMPARTMENT					GOCC_DENDRITIC_TREE										GOCC_ANCHORING_JUNCTION															GOCC_CELL_SUBSTRATE_JUNCTION	GOCC_CELL_BODY
153090	DAB2IP	DAB2 interacting protein [Source:HGNC Symbol;Acc:HGNC:17294]		GOCC_NEURON_PROJECTION			GOCC_AXON					GOCC_SOMATODENDRITIC_COMPARTMENT					GOCC_DENDRITIC_TREE																										GOCC_CELL_BODY
3480	IGF1R	insulin like growth factor 1 receptor [Source:HGNC Symbol;Acc:HGNC:5465]		GOCC_NEURON_PROJECTION			GOCC_AXON					GOCC_SOMATODENDRITIC_COMPARTMENT											GOCC_CATALYTIC_COMPLEX	GOCC_PLASMA_MEMBRANE_REGION						GOCC_TRANSFERASE_COMPLEX													GOCC_CELL_BODY
56288	PARD3	par-3 family cell polarity regulator [Source:HGNC Symbol;Acc:HGNC:16051]		GOCC_NEURON_PROJECTION			GOCC_AXON												GOCC_CELL_CORTEX				GOCC_CATALYTIC_COMPLEX	GOCC_PLASMA_MEMBRANE_REGION			GOCC_ANCHORING_JUNCTION			GOCC_TRANSFERASE_COMPLEX
5101	PCDH9	protocadherin 9 [Source:HGNC Symbol;Acc:HGNC:8661]		GOCC_NEURON_PROJECTION			GOCC_AXON																				GOCC_ANCHORING_JUNCTION																						GOCC_DISTAL_AXON
388552	BLOC1S3	biogenesis of lysosomal organelles complex 1 subunit 3 [Source:HGNC Symbol;Acc:HGNC:20914]		GOCC_NEURON_PROJECTION			GOCC_AXON																								GOCC_INTRACELLULAR_PROTEIN_CONTAINING_COMPLEX
9860	LRIG2	leucine rich repeats and immunoglobulin like domains 2 [Source:HGNC Symbol;Acc:HGNC:20889]		GOCC_NEURON_PROJECTION			GOCC_AXON																																										GOCC_DISTAL_AXON
80128	TRIM46	tripartite motif containing 46 [Source:HGNC Symbol;Acc:HGNC:19019]		GOCC_NEURON_PROJECTION			GOCC_AXON
8470	SORBS2	sorbin and SH3 domain containing 2 [Source:HGNC Symbol;Acc:HGNC:24098]		GOCC_NEURON_PROJECTION				GOCC_SYNAPSE	GOCC_SUPRAMOLECULAR_COMPLEX			GOCC_SOMATODENDRITIC_COMPARTMENT			GOCC_CELL_LEADING_EDGE		GOCC_DENDRITIC_TREE	GOCC_SUPRAMOLECULAR_POLYMER						GOCC_PLASMA_MEMBRANE_REGION	GOCC_LAMELLIPODIUM		GOCC_ANCHORING_JUNCTION	GOCC_PERINUCLEAR_REGION_OF_CYTOPLASM									GOCC_ACTIN_CYTOSKELETON					GOCC_CELL_SUBSTRATE_JUNCTION	GOCC_CELL_BODY
6810	STX4	syntaxin 4 [Source:HGNC Symbol;Acc:HGNC:11439]		GOCC_NEURON_PROJECTION				GOCC_SYNAPSE		GOCC_VESICLE_MEMBRANE	GOCC_GOLGI_APPARATUS	GOCC_SOMATODENDRITIC_COMPARTMENT			GOCC_CELL_LEADING_EDGE	GOCC_ENDOSOME	GOCC_DENDRITIC_TREE			GOCC_ORGANELLE_SUBCOMPARTMENT				GOCC_PLASMA_MEMBRANE_REGION	GOCC_LAMELLIPODIUM			GOCC_PERINUCLEAR_REGION_OF_CYTOPLASM	GOCC_POSTSYNAPSE																	GOCC_VACUOLE
1201	CLN3	CLN3 lysosomal/endosomal transmembrane protein, battenin [Source:HGNC Symbol;Acc:HGNC:2074]		GOCC_NEURON_PROJECTION				GOCC_SYNAPSE		GOCC_VESICLE_MEMBRANE	GOCC_GOLGI_APPARATUS					GOCC_ENDOSOME				GOCC_ORGANELLE_SUBCOMPARTMENT				GOCC_PLASMA_MEMBRANE_REGION												GOCC_PRESYNAPSE				GOCC_ENDOSOME_MEMBRANE				GOCC_NUCLEAR_OUTER_MEMBRANE_ENDOPLASMIC_RETICULUM_MEMBRANE_NETWORK		GOCC_VACUOLE
490	ATP2B1	ATPase plasma membrane Ca2+ transporting 1 [Source:HGNC Symbol;Acc:HGNC:814]		GOCC_NEURON_PROJECTION				GOCC_SYNAPSE		GOCC_VESICLE_MEMBRANE		GOCC_SOMATODENDRITIC_COMPARTMENT			GOCC_CELL_LEADING_EDGE		GOCC_DENDRITIC_TREE							GOCC_PLASMA_MEMBRANE_REGION					GOCC_POSTSYNAPSE							GOCC_PRESYNAPSE							GOCC_CELL_BODY
6553	SLC9A5	solute carrier family 9 member A5 [Source:HGNC Symbol;Acc:HGNC:11078]		GOCC_NEURON_PROJECTION				GOCC_SYNAPSE		GOCC_VESICLE_MEMBRANE						GOCC_ENDOSOME											GOCC_ANCHORING_JUNCTION													GOCC_ENDOSOME_MEMBRANE		GOCC_CELL_SUBSTRATE_JUNCTION
23373	CRTC1	CREB regulated transcription coactivator 1 [Source:HGNC Symbol;Acc:HGNC:16062]		GOCC_NEURON_PROJECTION				GOCC_SYNAPSE				GOCC_SOMATODENDRITIC_COMPARTMENT	GOCC_NUCLEAR_BODY				GOCC_DENDRITIC_TREE												GOCC_POSTSYNAPSE														GOCC_CELL_BODY		GOCC_POSTSYNAPTIC_SPECIALIZATION			GOCC_NEURON_TO_NEURON_SYNAPSE
10401	PIAS3	protein inhibitor of activated STAT 3 [Source:HGNC Symbol;Acc:HGNC:16861]		GOCC_NEURON_PROJECTION				GOCC_SYNAPSE				GOCC_SOMATODENDRITIC_COMPARTMENT	GOCC_NUCLEAR_BODY				GOCC_DENDRITIC_TREE
55607	PPP1R9A	protein phosphatase 1 regulatory subunit 9A [Source:HGNC Symbol;Acc:HGNC:14946]		GOCC_NEURON_PROJECTION				GOCC_SYNAPSE				GOCC_SOMATODENDRITIC_COMPARTMENT					GOCC_DENDRITIC_TREE		GOCC_CELL_CORTEX										GOCC_POSTSYNAPSE								GOCC_ACTIN_CYTOSKELETON								GOCC_POSTSYNAPTIC_SPECIALIZATION			GOCC_NEURON_TO_NEURON_SYNAPSE
10243	GPHN	gephyrin [Source:HGNC Symbol;Acc:HGNC:15465]		GOCC_NEURON_PROJECTION				GOCC_SYNAPSE				GOCC_SOMATODENDRITIC_COMPARTMENT					GOCC_DENDRITIC_TREE							GOCC_PLASMA_MEMBRANE_REGION					GOCC_POSTSYNAPSE																GOCC_POSTSYNAPTIC_SPECIALIZATION			GOCC_NEURON_TO_NEURON_SYNAPSE
673	BRAF	B-Raf proto-oncogene, serine/threonine kinase [Source:HGNC Symbol;Acc:HGNC:1097]		GOCC_NEURON_PROJECTION				GOCC_SYNAPSE																												GOCC_PRESYNAPSE							GOCC_CELL_BODY
4952	OCRL	OCRL inositol polyphosphate-5-phosphatase [Source:HGNC Symbol;Acc:HGNC:8108]		GOCC_NEURON_PROJECTION						GOCC_VESICLE_MEMBRANE	GOCC_GOLGI_APPARATUS					GOCC_ENDOSOME				GOCC_ORGANELLE_SUBCOMPARTMENT				GOCC_PLASMA_MEMBRANE_REGION																GOCC_ENDOSOME_MEMBRANE						GOCC_VACUOLE	GOCC_CLATHRIN_COATED_PIT
24	ABCA4	ATP binding cassette subfamily A member 4 [Source:HGNC Symbol;Acc:HGNC:34]		GOCC_NEURON_PROJECTION						GOCC_VESICLE_MEMBRANE
8910	SGCE	sarcoglycan epsilon [Source:HGNC Symbol;Acc:HGNC:10808]		GOCC_NEURON_PROJECTION							GOCC_GOLGI_APPARATUS	GOCC_SOMATODENDRITIC_COMPARTMENT			GOCC_CELL_LEADING_EDGE		GOCC_DENDRITIC_TREE							GOCC_PLASMA_MEMBRANE_REGION
196883	ADCY4	adenylate cyclase 4 [Source:HGNC Symbol;Acc:HGNC:235]		GOCC_NEURON_PROJECTION								GOCC_SOMATODENDRITIC_COMPARTMENT					GOCC_DENDRITIC_TREE
4140	MARK3	microtubule affinity regulating kinase 3 [Source:HGNC Symbol;Acc:HGNC:6897]		GOCC_NEURON_PROJECTION								GOCC_SOMATODENDRITIC_COMPARTMENT					GOCC_DENDRITIC_TREE
53340	SPA17	sperm autoantigenic protein 17 [Source:HGNC Symbol;Acc:HGNC:11210]		GOCC_NEURON_PROJECTION
84173	ELMOD3	ELMO domain containing 3 [Source:HGNC Symbol;Acc:HGNC:26158]		GOCC_NEURON_PROJECTION
6752	SSTR2	somatostatin receptor 2 [Source:HGNC Symbol;Acc:HGNC:11331]		GOCC_NEURON_PROJECTION
84668	HYCC1	hyccin PI4KA lipid kinase complex subunit 1 [Source:HGNC Symbol;Acc:HGNC:24587]		GOCC_NEURON_PROJECTION
23345	SYNE1	spectrin repeat containing nuclear envelope protein 1 [Source:HGNC Symbol;Acc:HGNC:17089]						GOCC_SYNAPSE	GOCC_SUPRAMOLECULAR_COMPLEX		GOCC_GOLGI_APPARATUS							GOCC_SUPRAMOLECULAR_POLYMER						GOCC_PLASMA_MEMBRANE_REGION		GOCC_NUCLEAR_ENVELOPE			GOCC_POSTSYNAPSE			GOCC_ENVELOPE		GOCC_NUCLEAR_MEMBRANE	GOCC_NUCLEAR_PROTEIN_CONTAINING_COMPLEX									GOCC_NUCLEAR_OUTER_MEMBRANE_ENDOPLASMIC_RETICULUM_MEMBRANE_NETWORK
10611	PDLIM5	PDZ and LIM domain 5 [Source:HGNC Symbol;Acc:HGNC:17468]						GOCC_SYNAPSE	GOCC_SUPRAMOLECULAR_COMPLEX					GOCC_POLYMERIC_CYTOSKELETAL_FIBER				GOCC_SUPRAMOLECULAR_POLYMER									GOCC_ANCHORING_JUNCTION		GOCC_POSTSYNAPSE							GOCC_PRESYNAPSE	GOCC_ACTIN_CYTOSKELETON								GOCC_POSTSYNAPTIC_SPECIALIZATION			GOCC_NEURON_TO_NEURON_SYNAPSE
6128	RPL6	ribosomal protein L6 [Source:HGNC Symbol;Acc:HGNC:10362]						GOCC_SYNAPSE	GOCC_SUPRAMOLECULAR_COMPLEX																		GOCC_ANCHORING_JUNCTION		GOCC_POSTSYNAPSE													GOCC_CELL_SUBSTRATE_JUNCTION			GOCC_POSTSYNAPTIC_SPECIALIZATION			GOCC_NEURON_TO_NEURON_SYNAPSE
10396	ATP8A1	ATPase phospholipid transporting 8A1 [Source:HGNC Symbol;Acc:HGNC:13531]						GOCC_SYNAPSE		GOCC_VESICLE_MEMBRANE	GOCC_GOLGI_APPARATUS									GOCC_ORGANELLE_SUBCOMPARTMENT																										GOCC_VACUOLE
1609	DGKQ	diacylglycerol kinase theta [Source:HGNC Symbol;Acc:HGNC:2856]						GOCC_SYNAPSE		GOCC_VESICLE_MEMBRANE			GOCC_NUCLEAR_BODY			GOCC_ENDOSOME													GOCC_POSTSYNAPSE							GOCC_PRESYNAPSE
6457	SH3GL3	SH3 domain containing GRB2 like 3, endophilin A3 [Source:HGNC Symbol;Acc:HGNC:10832]						GOCC_SYNAPSE		GOCC_VESICLE_MEMBRANE						GOCC_ENDOSOME													GOCC_POSTSYNAPSE							GOCC_PRESYNAPSE				GOCC_ENDOSOME_MEMBRANE					GOCC_POSTSYNAPTIC_SPECIALIZATION			GOCC_NEURON_TO_NEURON_SYNAPSE
3708	ITPR1	inositol 1,4,5-trisphosphate receptor type 1 [Source:HGNC Symbol;Acc:HGNC:6180]						GOCC_SYNAPSE		GOCC_VESICLE_MEMBRANE										GOCC_ORGANELLE_SUBCOMPARTMENT			GOCC_CATALYTIC_COMPLEX			GOCC_NUCLEAR_ENVELOPE		GOCC_PERINUCLEAR_REGION_OF_CYTOPLASM	GOCC_POSTSYNAPSE		GOCC_INTRACELLULAR_PROTEIN_CONTAINING_COMPLEX	GOCC_ENVELOPE		GOCC_NUCLEAR_MEMBRANE										GOCC_NUCLEAR_OUTER_MEMBRANE_ENDOPLASMIC_RETICULUM_MEMBRANE_NETWORK	GOCC_POSTSYNAPTIC_SPECIALIZATION			GOCC_NEURON_TO_NEURON_SYNAPSE
26509	MYOF	myoferlin [Source:HGNC Symbol;Acc:HGNC:3656]						GOCC_SYNAPSE		GOCC_VESICLE_MEMBRANE														GOCC_PLASMA_MEMBRANE_REGION		GOCC_NUCLEAR_ENVELOPE						GOCC_ENVELOPE		GOCC_NUCLEAR_MEMBRANE		GOCC_PRESYNAPSE
7249	TSC2	TSC complex subunit 2 [Source:HGNC Symbol;Acc:HGNC:12363]						GOCC_SYNAPSE			GOCC_GOLGI_APPARATUS																	GOCC_PERINUCLEAR_REGION_OF_CYTOPLASM	GOCC_POSTSYNAPSE																GOCC_POSTSYNAPTIC_SPECIALIZATION	GOCC_VACUOLE		GOCC_NEURON_TO_NEURON_SYNAPSE
41	ASIC1	acid sensing ion channel subunit 1 [Source:HGNC Symbol;Acc:HGNC:100]						GOCC_SYNAPSE			GOCC_GOLGI_APPARATUS																									GOCC_PRESYNAPSE
4208	MEF2C	myocyte enhancer factor 2C [Source:HGNC Symbol;Acc:HGNC:6996]						GOCC_SYNAPSE					GOCC_NUCLEAR_BODY									GOCC_CHROMOSOME							GOCC_POSTSYNAPSE												GOCC_CHROMATIN
5338	PLD2	phospholipase D2 [Source:HGNC Symbol;Acc:HGNC:9068]						GOCC_SYNAPSE												GOCC_ORGANELLE_SUBCOMPARTMENT				GOCC_PLASMA_MEMBRANE_REGION												GOCC_PRESYNAPSE								GOCC_NUCLEAR_OUTER_MEMBRANE_ENDOPLASMIC_RETICULUM_MEMBRANE_NETWORK
84961	FBXL20	F-box and leucine rich repeat protein 20 [Source:HGNC Symbol;Acc:HGNC:24679]						GOCC_SYNAPSE															GOCC_CATALYTIC_COMPLEX							GOCC_TRANSFERASE_COMPLEX	GOCC_INTRACELLULAR_PROTEIN_CONTAINING_COMPLEX					GOCC_PRESYNAPSE
5684	PSMA3	proteasome 20S subunit alpha 3 [Source:HGNC Symbol;Acc:HGNC:9532]						GOCC_SYNAPSE															GOCC_CATALYTIC_COMPLEX								GOCC_INTRACELLULAR_PROTEIN_CONTAINING_COMPLEX
177	AGER	advanced glycosylation end-product specific receptor [Source:HGNC Symbol;Acc:HGNC:320]						GOCC_SYNAPSE																GOCC_PLASMA_MEMBRANE_REGION					GOCC_POSTSYNAPSE
84144	SYDE2	synapse defective Rho GTPase homolog 2 [Source:HGNC Symbol;Acc:HGNC:25841]						GOCC_SYNAPSE																GOCC_PLASMA_MEMBRANE_REGION
8496	PPFIBP1	PPFIA binding protein 1 [Source:HGNC Symbol;Acc:HGNC:9249]						GOCC_SYNAPSE																			GOCC_ANCHORING_JUNCTION									GOCC_PRESYNAPSE						GOCC_CELL_SUBSTRATE_JUNCTION
6205	RPS11	ribosomal protein S11 [Source:HGNC Symbol;Acc:HGNC:10384]						GOCC_SYNAPSE																			GOCC_ANCHORING_JUNCTION															GOCC_CELL_SUBSTRATE_JUNCTION
7074	TIAM1	TIAM Rac1 associated GEF 1 [Source:HGNC Symbol;Acc:HGNC:11805]						GOCC_SYNAPSE																			GOCC_ANCHORING_JUNCTION
54477	PLEKHA5	pleckstrin homology domain containing A5 [Source:HGNC Symbol;Acc:HGNC:30036]						GOCC_SYNAPSE																					GOCC_POSTSYNAPSE																GOCC_POSTSYNAPTIC_SPECIALIZATION			GOCC_NEURON_TO_NEURON_SYNAPSE
404037	HAPLN4	hyaluronan and proteoglycan link protein 4 [Source:HGNC Symbol;Acc:HGNC:31357]						GOCC_SYNAPSE
1983	EIF5	eukaryotic translation initiation factor 5 [Source:HGNC Symbol;Acc:HGNC:3299]						GOCC_SYNAPSE
6311	ATXN2	ataxin 2 [Source:HGNC Symbol;Acc:HGNC:10555]							GOCC_SUPRAMOLECULAR_COMPLEX		GOCC_GOLGI_APPARATUS									GOCC_ORGANELLE_SUBCOMPARTMENT								GOCC_PERINUCLEAR_REGION_OF_CYTOPLASM
55604	CARMIL1	capping protein regulator and myosin 1 linker 1 [Source:HGNC Symbol;Acc:HGNC:21581]							GOCC_SUPRAMOLECULAR_COMPLEX				GOCC_NUCLEAR_BODY	GOCC_POLYMERIC_CYTOSKELETAL_FIBER	GOCC_CELL_LEADING_EDGE	GOCC_ENDOSOME		GOCC_SUPRAMOLECULAR_POLYMER							GOCC_LAMELLIPODIUM												GOCC_ACTIN_CYTOSKELETON
406	BMAL1	basic helix-loop-helix ARNT like 1 [Source:HGNC Symbol;Acc:HGNC:701]							GOCC_SUPRAMOLECULAR_COMPLEX				GOCC_NUCLEAR_BODY									GOCC_CHROMOSOME									GOCC_INTRACELLULAR_PROTEIN_CONTAINING_COMPLEX				GOCC_NUCLEAR_PROTEIN_CONTAINING_COMPLEX				GOCC_PML_BODY		GOCC_CHROMATIN
11201	POLI	DNA polymerase iota [Source:HGNC Symbol;Acc:HGNC:9182]							GOCC_SUPRAMOLECULAR_COMPLEX				GOCC_NUCLEAR_BODY
4650	MYO9B	myosin IXB [Source:HGNC Symbol;Acc:HGNC:7609]							GOCC_SUPRAMOLECULAR_COMPLEX					GOCC_POLYMERIC_CYTOSKELETAL_FIBER	GOCC_CELL_LEADING_EDGE			GOCC_SUPRAMOLECULAR_POLYMER	GOCC_CELL_CORTEX						GOCC_LAMELLIPODIUM			GOCC_PERINUCLEAR_REGION_OF_CYTOPLASM									GOCC_ACTIN_CYTOSKELETON
6253	RTN2	reticulon 2 [Source:HGNC Symbol;Acc:HGNC:10468]							GOCC_SUPRAMOLECULAR_COMPLEX					GOCC_POLYMERIC_CYTOSKELETAL_FIBER				GOCC_SUPRAMOLECULAR_POLYMER		GOCC_ORGANELLE_SUBCOMPARTMENT																								GOCC_NUCLEAR_OUTER_MEMBRANE_ENDOPLASMIC_RETICULUM_MEMBRANE_NETWORK
25900	IFFO1	intermediate filament family orphan 1 [Source:HGNC Symbol;Acc:HGNC:24970]							GOCC_SUPRAMOLECULAR_COMPLEX					GOCC_POLYMERIC_CYTOSKELETAL_FIBER				GOCC_SUPRAMOLECULAR_POLYMER				GOCC_CHROMOSOME				GOCC_NUCLEAR_ENVELOPE						GOCC_ENVELOPE		GOCC_NUCLEAR_MEMBRANE
26986	PABPC1	poly(A) binding protein cytoplasmic 1 [Source:HGNC Symbol;Acc:HGNC:8554]							GOCC_SUPRAMOLECULAR_COMPLEX						GOCC_CELL_LEADING_EDGE								GOCC_CATALYTIC_COMPLEX		GOCC_LAMELLIPODIUM		GOCC_ANCHORING_JUNCTION								GOCC_NUCLEAR_PROTEIN_CONTAINING_COMPLEX							GOCC_CELL_SUBSTRATE_JUNCTION
10049	DNAJB6	DnaJ heat shock protein family (Hsp40) member B6 [Source:HGNC Symbol;Acc:HGNC:14888]							GOCC_SUPRAMOLECULAR_COMPLEX									GOCC_SUPRAMOLECULAR_POLYMER										GOCC_PERINUCLEAR_REGION_OF_CYTOPLASM
81794	ADAMTS10	ADAM metallopeptidase with thrombospondin type 1 motif 10 [Source:HGNC Symbol;Acc:HGNC:13201]							GOCC_SUPRAMOLECULAR_COMPLEX									GOCC_SUPRAMOLECULAR_POLYMER
64769	MEAF6	MYST/Esa1 associated factor 6 [Source:HGNC Symbol;Acc:HGNC:25674]							GOCC_SUPRAMOLECULAR_COMPLEX													GOCC_CHROMOSOME	GOCC_CATALYTIC_COMPLEX							GOCC_TRANSFERASE_COMPLEX	GOCC_INTRACELLULAR_PROTEIN_CONTAINING_COMPLEX										GOCC_CHROMATIN
55193	PBRM1	polybromo 1 [Source:HGNC Symbol;Acc:HGNC:30064]							GOCC_SUPRAMOLECULAR_COMPLEX													GOCC_CHROMOSOME	GOCC_CATALYTIC_COMPLEX												GOCC_NUCLEAR_PROTEIN_CONTAINING_COMPLEX						GOCC_CHROMATIN
1153	CIRBP	cold inducible RNA binding protein [Source:HGNC Symbol;Acc:HGNC:1982]							GOCC_SUPRAMOLECULAR_COMPLEX																										GOCC_NUCLEAR_PROTEIN_CONTAINING_COMPLEX
550643	NBDY	negative regulator of P-body association [Source:HGNC Symbol;Acc:HGNC:50713]							GOCC_SUPRAMOLECULAR_COMPLEX
55337	SHFL	shiftless antiviral inhibitor of ribosomal frameshifting [Source:HGNC Symbol;Acc:HGNC:25649]							GOCC_SUPRAMOLECULAR_COMPLEX
9710	GARRE1	granule associated Rac and RHOG effector 1 [Source:HGNC Symbol;Acc:HGNC:29016]							GOCC_SUPRAMOLECULAR_COMPLEX
9924	PAN2	poly(A) specific ribonuclease subunit PAN2 [Source:HGNC Symbol;Acc:HGNC:20074]							GOCC_SUPRAMOLECULAR_COMPLEX
9931	HELZ	helicase with zinc finger [Source:HGNC Symbol;Acc:HGNC:16878]							GOCC_SUPRAMOLECULAR_COMPLEX
1294	COL7A1	collagen type VII alpha 1 chain [Source:HGNC Symbol;Acc:HGNC:2214]							GOCC_SUPRAMOLECULAR_COMPLEX
146705	TEPSIN	TEPSIN adaptor related protein complex 4 accessory protein [Source:HGNC Symbol;Acc:HGNC:26458]								GOCC_VESICLE_MEMBRANE	GOCC_GOLGI_APPARATUS		GOCC_NUCLEAR_BODY							GOCC_ORGANELLE_SUBCOMPARTMENT						GOCC_NUCLEAR_ENVELOPE						GOCC_ENVELOPE		GOCC_NUCLEAR_MEMBRANE
10347	ABCA7	ATP binding cassette subfamily A member 7 [Source:HGNC Symbol;Acc:HGNC:37]								GOCC_VESICLE_MEMBRANE	GOCC_GOLGI_APPARATUS				GOCC_CELL_LEADING_EDGE	GOCC_ENDOSOME								GOCC_PLASMA_MEMBRANE_REGION																GOCC_ENDOSOME_MEMBRANE
285973	ATG9B	autophagy related 9B [Source:HGNC Symbol;Acc:HGNC:21899]								GOCC_VESICLE_MEMBRANE	GOCC_GOLGI_APPARATUS					GOCC_ENDOSOME				GOCC_ORGANELLE_SUBCOMPARTMENT																				GOCC_ENDOSOME_MEMBRANE				GOCC_NUCLEAR_OUTER_MEMBRANE_ENDOPLASMIC_RETICULUM_MEMBRANE_NETWORK		GOCC_VACUOLE
10040	TOM1L1	target of myb1 like 1 membrane trafficking protein [Source:HGNC Symbol;Acc:HGNC:11983]								GOCC_VESICLE_MEMBRANE	GOCC_GOLGI_APPARATUS					GOCC_ENDOSOME				GOCC_ORGANELLE_SUBCOMPARTMENT																				GOCC_ENDOSOME_MEMBRANE						GOCC_VACUOLE
200576	PIKFYVE	phosphoinositide kinase, FYVE-type zinc finger containing [Source:HGNC Symbol;Acc:HGNC:23785]								GOCC_VESICLE_MEMBRANE	GOCC_GOLGI_APPARATUS					GOCC_ENDOSOME											GOCC_ANCHORING_JUNCTION	GOCC_PERINUCLEAR_REGION_OF_CYTOPLASM												GOCC_ENDOSOME_MEMBRANE
57192	MCOLN1	mucolipin TRP cation channel 1 [Source:HGNC Symbol;Acc:HGNC:13356]								GOCC_VESICLE_MEMBRANE	GOCC_GOLGI_APPARATUS					GOCC_ENDOSOME																								GOCC_ENDOSOME_MEMBRANE						GOCC_VACUOLE
55681	SCYL2	SCY1 like pseudokinase 2 [Source:HGNC Symbol;Acc:HGNC:19286]								GOCC_VESICLE_MEMBRANE	GOCC_GOLGI_APPARATUS					GOCC_ENDOSOME																								GOCC_ENDOSOME_MEMBRANE
5310	PKD1	polycystin 1, transient receptor potential channel interacting [Source:HGNC Symbol;Acc:HGNC:9008]								GOCC_VESICLE_MEMBRANE	GOCC_GOLGI_APPARATUS													GOCC_PLASMA_MEMBRANE_REGION
84888	SPPL2A	signal peptide peptidase like 2A [Source:HGNC Symbol;Acc:HGNC:30227]								GOCC_VESICLE_MEMBRANE						GOCC_ENDOSOME				GOCC_ORGANELLE_SUBCOMPARTMENT																				GOCC_ENDOSOME_MEMBRANE				GOCC_NUCLEAR_OUTER_MEMBRANE_ENDOPLASMIC_RETICULUM_MEMBRANE_NETWORK		GOCC_VACUOLE
286410	ATP11C	ATPase phospholipid transporting 11C [Source:HGNC Symbol;Acc:HGNC:13554]								GOCC_VESICLE_MEMBRANE						GOCC_ENDOSOME				GOCC_ORGANELLE_SUBCOMPARTMENT																				GOCC_ENDOSOME_MEMBRANE				GOCC_NUCLEAR_OUTER_MEMBRANE_ENDOPLASMIC_RETICULUM_MEMBRANE_NETWORK		GOCC_VACUOLE
29924	EPN1	epsin 1 [Source:HGNC Symbol;Acc:HGNC:21604]								GOCC_VESICLE_MEMBRANE						GOCC_ENDOSOME								GOCC_PLASMA_MEMBRANE_REGION																							GOCC_CLATHRIN_COATED_PIT
153129	SLC38A9	solute carrier family 38 member 9 [Source:HGNC Symbol;Acc:HGNC:26907]								GOCC_VESICLE_MEMBRANE						GOCC_ENDOSOME																								GOCC_ENDOSOME_MEMBRANE						GOCC_VACUOLE
9399	STOML1	stomatin like 1 [Source:HGNC Symbol;Acc:HGNC:14560]								GOCC_VESICLE_MEMBRANE						GOCC_ENDOSOME																								GOCC_ENDOSOME_MEMBRANE
2322	FLT3	fms related receptor tyrosine kinase 3 [Source:HGNC Symbol;Acc:HGNC:3765]								GOCC_VESICLE_MEMBRANE						GOCC_ENDOSOME																								GOCC_ENDOSOME_MEMBRANE
1497	CTNS	cystinosin, lysosomal cystine transporter [Source:HGNC Symbol;Acc:HGNC:2518]								GOCC_VESICLE_MEMBRANE						GOCC_ENDOSOME																														GOCC_VACUOLE
22872	SEC31A	SEC31 homolog A, COPII coat complex component [Source:HGNC Symbol;Acc:HGNC:17052]								GOCC_VESICLE_MEMBRANE										GOCC_ORGANELLE_SUBCOMPARTMENT								GOCC_PERINUCLEAR_REGION_OF_CYTOPLASM																GOCC_NUCLEAR_OUTER_MEMBRANE_ENDOPLASMIC_RETICULUM_MEMBRANE_NETWORK
8694	DGAT1	diacylglycerol O-acyltransferase 1 [Source:HGNC Symbol;Acc:HGNC:2843]								GOCC_VESICLE_MEMBRANE										GOCC_ORGANELLE_SUBCOMPARTMENT																								GOCC_NUCLEAR_OUTER_MEMBRANE_ENDOPLASMIC_RETICULUM_MEMBRANE_NETWORK
634	CEACAM1	CEA cell adhesion molecule 1 [Source:HGNC Symbol;Acc:HGNC:1814]								GOCC_VESICLE_MEMBRANE														GOCC_PLASMA_MEMBRANE_REGION			GOCC_ANCHORING_JUNCTION
334	APLP2	amyloid beta precursor like protein 2 [Source:HGNC Symbol;Acc:HGNC:598]								GOCC_VESICLE_MEMBRANE
147650	SPACA6	sperm acrosome associated 6 [Source:HGNC Symbol;Acc:HGNC:27113]								GOCC_VESICLE_MEMBRANE
64753	CCDC136	coiled-coil domain containing 136 [Source:HGNC Symbol;Acc:HGNC:22225]								GOCC_VESICLE_MEMBRANE
23218	NBEAL2	neurobeachin like 2 [Source:HGNC Symbol;Acc:HGNC:31928]								GOCC_VESICLE_MEMBRANE
11113	CIT	citron rho-interacting serine/threonine kinase [Source:HGNC Symbol;Acc:HGNC:1985]									GOCC_GOLGI_APPARATUS	GOCC_SOMATODENDRITIC_COMPARTMENT								GOCC_ORGANELLE_SUBCOMPARTMENT				GOCC_PLASMA_MEMBRANE_REGION																			GOCC_CELL_BODY
57531	HACE1	HECT domain and ankyrin repeat containing E3 ubiquitin protein ligase 1 [Source:HGNC Symbol;Acc:HGNC:21033]									GOCC_GOLGI_APPARATUS		GOCC_NUCLEAR_BODY							GOCC_ORGANELLE_SUBCOMPARTMENT
57147	SCYL3	SCY1 like pseudokinase 3 [Source:HGNC Symbol;Acc:HGNC:19285]									GOCC_GOLGI_APPARATUS				GOCC_CELL_LEADING_EDGE										GOCC_LAMELLIPODIUM
23033	DOP1A	DOP1 leucine zipper like protein A [Source:HGNC Symbol;Acc:HGNC:21194]									GOCC_GOLGI_APPARATUS					GOCC_ENDOSOME				GOCC_ORGANELLE_SUBCOMPARTMENT
57614	RELCH	RAB11 binding and LisH domain, coiled-coil and HEAT repeat containing [Source:HGNC Symbol;Acc:HGNC:29289]									GOCC_GOLGI_APPARATUS					GOCC_ENDOSOME				GOCC_ORGANELLE_SUBCOMPARTMENT
64801	ARV1	ARV1 homolog, fatty acid homeostasis modulator [Source:HGNC Symbol;Acc:HGNC:29561]									GOCC_GOLGI_APPARATUS								GOCC_CELL_CORTEX	GOCC_ORGANELLE_SUBCOMPARTMENT																								GOCC_NUCLEAR_OUTER_MEMBRANE_ENDOPLASMIC_RETICULUM_MEMBRANE_NETWORK
148327	CREB3L4	cAMP responsive element binding protein 3 like 4 [Source:HGNC Symbol;Acc:HGNC:18854]									GOCC_GOLGI_APPARATUS									GOCC_ORGANELLE_SUBCOMPARTMENT		GOCC_CHROMOSOME				GOCC_NUCLEAR_ENVELOPE						GOCC_ENVELOPE		GOCC_NUCLEAR_MEMBRANE							GOCC_CHROMATIN			GOCC_NUCLEAR_OUTER_MEMBRANE_ENDOPLASMIC_RETICULUM_MEMBRANE_NETWORK
147138	TMC8	transmembrane channel like 8 [Source:HGNC Symbol;Acc:HGNC:20474]									GOCC_GOLGI_APPARATUS									GOCC_ORGANELLE_SUBCOMPARTMENT						GOCC_NUCLEAR_ENVELOPE						GOCC_ENVELOPE		GOCC_NUCLEAR_MEMBRANE										GOCC_NUCLEAR_OUTER_MEMBRANE_ENDOPLASMIC_RETICULUM_MEMBRANE_NETWORK
2590	GALNT2	polypeptide N-acetylgalactosaminyltransferase 2 [Source:HGNC Symbol;Acc:HGNC:4124]									GOCC_GOLGI_APPARATUS									GOCC_ORGANELLE_SUBCOMPARTMENT								GOCC_PERINUCLEAR_REGION_OF_CYTOPLASM																GOCC_NUCLEAR_OUTER_MEMBRANE_ENDOPLASMIC_RETICULUM_MEMBRANE_NETWORK
57704	GBA2	glucosylceramidase beta 2 [Source:HGNC Symbol;Acc:HGNC:18986]									GOCC_GOLGI_APPARATUS									GOCC_ORGANELLE_SUBCOMPARTMENT																								GOCC_NUCLEAR_OUTER_MEMBRANE_ENDOPLASMIC_RETICULUM_MEMBRANE_NETWORK
10745	PHTF1	putative homeodomain transcription factor 1 [Source:HGNC Symbol;Acc:HGNC:8939]									GOCC_GOLGI_APPARATUS									GOCC_ORGANELLE_SUBCOMPARTMENT																								GOCC_NUCLEAR_OUTER_MEMBRANE_ENDOPLASMIC_RETICULUM_MEMBRANE_NETWORK
55773	TBC1D23	TBC1 domain family member 23 [Source:HGNC Symbol;Acc:HGNC:25622]									GOCC_GOLGI_APPARATUS									GOCC_ORGANELLE_SUBCOMPARTMENT
10721	POLQ	DNA polymerase theta [Source:HGNC Symbol;Acc:HGNC:9186]									GOCC_GOLGI_APPARATUS											GOCC_CHROMOSOME
25972	UNC50	unc-50 inner nuclear membrane RNA binding protein [Source:HGNC Symbol;Acc:HGNC:16046]									GOCC_GOLGI_APPARATUS															GOCC_NUCLEAR_ENVELOPE						GOCC_ENVELOPE		GOCC_NUCLEAR_MEMBRANE
9267	CYTH1	cytohesin 1 [Source:HGNC Symbol;Acc:HGNC:9501]									GOCC_GOLGI_APPARATUS																GOCC_ANCHORING_JUNCTION
29941	PKN3	protein kinase N3 [Source:HGNC Symbol;Acc:HGNC:17999]									GOCC_GOLGI_APPARATUS																	GOCC_PERINUCLEAR_REGION_OF_CYTOPLASM
29952	DPP7	dipeptidyl peptidase 7 [Source:HGNC Symbol;Acc:HGNC:14892]									GOCC_GOLGI_APPARATUS																																			GOCC_VACUOLE
30815	ST6GALNAC6	ST6 N-acetylgalactosaminide alpha-2,6-sialyltransferase 6 [Source:HGNC Symbol;Acc:HGNC:23364]									GOCC_GOLGI_APPARATUS
55032	SLC35A5	solute carrier family 35 member A5 [Source:HGNC Symbol;Acc:HGNC:20792]									GOCC_GOLGI_APPARATUS
64132	XYLT2	xylosyltransferase 2 [Source:HGNC Symbol;Acc:HGNC:15517]									GOCC_GOLGI_APPARATUS
389072	PLEKHM3	pleckstrin homology domain containing M3 [Source:HGNC Symbol;Acc:HGNC:34006]									GOCC_GOLGI_APPARATUS
57613	FAM234B	family with sequence similarity 234 member B [Source:HGNC Symbol;Acc:HGNC:29288]									GOCC_GOLGI_APPARATUS
80031	SEMA6D	semaphorin 6D [Source:HGNC Symbol;Acc:HGNC:16770]									GOCC_GOLGI_APPARATUS
84669	USP32	ubiquitin specific peptidase 32 [Source:HGNC Symbol;Acc:HGNC:19143]									GOCC_GOLGI_APPARATUS
63826	SRR	serine racemase [Source:HGNC Symbol;Acc:HGNC:14398]										GOCC_SOMATODENDRITIC_COMPARTMENT																															GOCC_CELL_BODY
6305	SBF1	SET binding factor 1 [Source:HGNC Symbol;Acc:HGNC:10542]											GOCC_NUCLEAR_BODY							GOCC_ORGANELLE_SUBCOMPARTMENT								GOCC_PERINUCLEAR_REGION_OF_CYTOPLASM																GOCC_NUCLEAR_OUTER_MEMBRANE_ENDOPLASMIC_RETICULUM_MEMBRANE_NETWORK
9739	SETD1A	SET domain containing 1A, histone lysine methyltransferase [Source:HGNC Symbol;Acc:HGNC:29010]											GOCC_NUCLEAR_BODY									GOCC_CHROMOSOME	GOCC_CATALYTIC_COMPLEX							GOCC_TRANSFERASE_COMPLEX					GOCC_NUCLEAR_PROTEIN_CONTAINING_COMPLEX						GOCC_CHROMATIN
8462	KLF11	KLF transcription factor 11 [Source:HGNC Symbol;Acc:HGNC:11811]											GOCC_NUCLEAR_BODY									GOCC_CHROMOSOME					GOCC_ANCHORING_JUNCTION														GOCC_CHROMATIN	GOCC_CELL_SUBSTRATE_JUNCTION
405	ARNT	aryl hydrocarbon receptor nuclear translocator [Source:HGNC Symbol;Acc:HGNC:700]											GOCC_NUCLEAR_BODY									GOCC_CHROMOSOME									GOCC_INTRACELLULAR_PROTEIN_CONTAINING_COMPLEX				GOCC_NUCLEAR_PROTEIN_CONTAINING_COMPLEX						GOCC_CHROMATIN
546	ATRX	ATRX chromatin remodeler [Source:HGNC Symbol;Acc:HGNC:886]											GOCC_NUCLEAR_BODY									GOCC_CHROMOSOME																	GOCC_PML_BODY		GOCC_CHROMATIN
9612	NCOR2	nuclear receptor corepressor 2 [Source:HGNC Symbol;Acc:HGNC:7673]											GOCC_NUCLEAR_BODY									GOCC_CHROMOSOME																			GOCC_CHROMATIN
6732	SRPK1	SRSF protein kinase 1 [Source:HGNC Symbol;Acc:HGNC:11305]											GOCC_NUCLEAR_BODY									GOCC_CHROMOSOME																			GOCC_CHROMATIN
84256	FLYWCH1	FLYWCH-type zinc finger 1 [Source:HGNC Symbol;Acc:HGNC:25404]											GOCC_NUCLEAR_BODY									GOCC_CHROMOSOME																			GOCC_CHROMATIN
7753	ZNF202	zinc finger protein 202 [Source:HGNC Symbol;Acc:HGNC:12994]											GOCC_NUCLEAR_BODY									GOCC_CHROMOSOME
26224	FBXL3	F-box and leucine rich repeat protein 3 [Source:HGNC Symbol;Acc:HGNC:13599]											GOCC_NUCLEAR_BODY										GOCC_CATALYTIC_COMPLEX							GOCC_TRANSFERASE_COMPLEX	GOCC_INTRACELLULAR_PROTEIN_CONTAINING_COMPLEX
9641	IKBKE	inhibitor of nuclear factor kappa B kinase subunit epsilon [Source:HGNC Symbol;Acc:HGNC:14552]											GOCC_NUCLEAR_BODY										GOCC_CATALYTIC_COMPLEX							GOCC_TRANSFERASE_COMPLEX		GOCC_ENVELOPE							GOCC_PML_BODY
23091	ZC3H13	zinc finger CCCH-type containing 13 [Source:HGNC Symbol;Acc:HGNC:20368]											GOCC_NUCLEAR_BODY										GOCC_CATALYTIC_COMPLEX							GOCC_TRANSFERASE_COMPLEX
51631	LUC7L2	LUC7 like 2, pre-mRNA splicing factor [Source:HGNC Symbol;Acc:HGNC:21608]											GOCC_NUCLEAR_BODY																						GOCC_NUCLEAR_PROTEIN_CONTAINING_COMPLEX
84268	RPAIN	RPA interacting protein [Source:HGNC Symbol;Acc:HGNC:28641]											GOCC_NUCLEAR_BODY																										GOCC_PML_BODY
54778	RNF111	ring finger protein 111 [Source:HGNC Symbol;Acc:HGNC:17384]											GOCC_NUCLEAR_BODY																										GOCC_PML_BODY
7750	ZMYM2	zinc finger MYM-type containing 2 [Source:HGNC Symbol;Acc:HGNC:12989]											GOCC_NUCLEAR_BODY																										GOCC_PML_BODY
9958	USP15	ubiquitin specific peptidase 15 [Source:HGNC Symbol;Acc:HGNC:12613]											GOCC_NUCLEAR_BODY
54540	FAM193B	family with sequence similarity 193 member B [Source:HGNC Symbol;Acc:HGNC:25524]											GOCC_NUCLEAR_BODY
55051	NRDE2	NRDE-2, necessary for RNA interference, domain containing [Source:HGNC Symbol;Acc:HGNC:20186]											GOCC_NUCLEAR_BODY
9156	EXO1	exonuclease 1 [Source:HGNC Symbol;Acc:HGNC:3511]											GOCC_NUCLEAR_BODY
90102	PHLDB2	pleckstrin homology like domain family B member 2 [Source:HGNC Symbol;Acc:HGNC:29573]													GOCC_CELL_LEADING_EDGE				GOCC_CELL_CORTEX								GOCC_ANCHORING_JUNCTION															GOCC_CELL_SUBSTRATE_JUNCTION
5797	PTPRM	protein tyrosine phosphatase receptor type M [Source:HGNC Symbol;Acc:HGNC:9675]													GOCC_CELL_LEADING_EDGE										GOCC_LAMELLIPODIUM		GOCC_ANCHORING_JUNCTION	GOCC_PERINUCLEAR_REGION_OF_CYTOPLASM
51466	EVL	Enah/Vasp-like [Source:HGNC Symbol;Acc:HGNC:20234]													GOCC_CELL_LEADING_EDGE										GOCC_LAMELLIPODIUM		GOCC_ANCHORING_JUNCTION															GOCC_CELL_SUBSTRATE_JUNCTION
4254	KITLG	KIT ligand [Source:HGNC Symbol;Acc:HGNC:6343]													GOCC_CELL_LEADING_EDGE										GOCC_LAMELLIPODIUM
9788	MTSS1	MTSS I-BAR domain containing 1 [Source:HGNC Symbol;Acc:HGNC:20443]													GOCC_CELL_LEADING_EDGE																						GOCC_ACTIN_CYTOSKELETON
11234	HPS5	HPS5 biogenesis of lysosomal organelles complex 2 subunit 2 [Source:HGNC Symbol;Acc:HGNC:17022]														GOCC_ENDOSOME															GOCC_INTRACELLULAR_PROTEIN_CONTAINING_COMPLEX
57498	KIDINS220	kinase D interacting substrate 220 [Source:HGNC Symbol;Acc:HGNC:29508]														GOCC_ENDOSOME
414918	DENND6B	DENN domain containing 6B [Source:HGNC Symbol;Acc:HGNC:32690]														GOCC_ENDOSOME
55763	EXOC1	exocyst complex component 1 [Source:HGNC Symbol;Acc:HGNC:30380]																	GOCC_CELL_CORTEX					GOCC_PLASMA_MEMBRANE_REGION				GOCC_PERINUCLEAR_REGION_OF_CYTOPLASM
23048	FNBP1	formin binding protein 1 [Source:HGNC Symbol;Acc:HGNC:17069]																	GOCC_CELL_CORTEX					GOCC_PLASMA_MEMBRANE_REGION																						GOCC_VACUOLE	GOCC_CLATHRIN_COATED_PIT
51057	WDPCP	WD repeat containing planar cell polarity effector [Source:HGNC Symbol;Acc:HGNC:28027]																	GOCC_CELL_CORTEX					GOCC_PLASMA_MEMBRANE_REGION
2037	EPB41L2	erythrocyte membrane protein band 4.1 like 2 [Source:HGNC Symbol;Acc:HGNC:3379]																	GOCC_CELL_CORTEX								GOCC_ANCHORING_JUNCTION										GOCC_ACTIN_CYTOSKELETON					GOCC_CELL_SUBSTRATE_JUNCTION
1760	DMPK	DM1 protein kinase [Source:HGNC Symbol;Acc:HGNC:2933]																		GOCC_ORGANELLE_SUBCOMPARTMENT						GOCC_NUCLEAR_ENVELOPE						GOCC_ENVELOPE		GOCC_NUCLEAR_MEMBRANE										GOCC_NUCLEAR_OUTER_MEMBRANE_ENDOPLASMIC_RETICULUM_MEMBRANE_NETWORK
3300	DNAJB2	DnaJ heat shock protein family (Hsp40) member B2 [Source:HGNC Symbol;Acc:HGNC:5228]																		GOCC_ORGANELLE_SUBCOMPARTMENT						GOCC_NUCLEAR_ENVELOPE						GOCC_ENVELOPE		GOCC_NUCLEAR_MEMBRANE										GOCC_NUCLEAR_OUTER_MEMBRANE_ENDOPLASMIC_RETICULUM_MEMBRANE_NETWORK
7444	VRK2	VRK serine/threonine kinase 2 [Source:HGNC Symbol;Acc:HGNC:12719]																		GOCC_ORGANELLE_SUBCOMPARTMENT						GOCC_NUCLEAR_ENVELOPE						GOCC_ENVELOPE												GOCC_NUCLEAR_OUTER_MEMBRANE_ENDOPLASMIC_RETICULUM_MEMBRANE_NETWORK
23130	ATG2A	autophagy related 2A [Source:HGNC Symbol;Acc:HGNC:29028]																		GOCC_ORGANELLE_SUBCOMPARTMENT																								GOCC_NUCLEAR_OUTER_MEMBRANE_ENDOPLASMIC_RETICULUM_MEMBRANE_NETWORK
10954	PDIA5	protein disulfide isomerase family A member 5 [Source:HGNC Symbol;Acc:HGNC:24811]																		GOCC_ORGANELLE_SUBCOMPARTMENT																								GOCC_NUCLEAR_OUTER_MEMBRANE_ENDOPLASMIC_RETICULUM_MEMBRANE_NETWORK
3895	KTN1	kinectin 1 [Source:HGNC Symbol;Acc:HGNC:6467]																		GOCC_ORGANELLE_SUBCOMPARTMENT																								GOCC_NUCLEAR_OUTER_MEMBRANE_ENDOPLASMIC_RETICULUM_MEMBRANE_NETWORK
4253	MIA2	MIA SH3 domain ER export factor 2 [Source:HGNC Symbol;Acc:HGNC:18432]																		GOCC_ORGANELLE_SUBCOMPARTMENT																								GOCC_NUCLEAR_OUTER_MEMBRANE_ENDOPLASMIC_RETICULUM_MEMBRANE_NETWORK
8435	SOAT2	sterol O-acyltransferase 2 [Source:HGNC Symbol;Acc:HGNC:11178]																		GOCC_ORGANELLE_SUBCOMPARTMENT																								GOCC_NUCLEAR_OUTER_MEMBRANE_ENDOPLASMIC_RETICULUM_MEMBRANE_NETWORK
23235	SIK2	salt inducible kinase 2 [Source:HGNC Symbol;Acc:HGNC:21680]																		GOCC_ORGANELLE_SUBCOMPARTMENT																								GOCC_NUCLEAR_OUTER_MEMBRANE_ENDOPLASMIC_RETICULUM_MEMBRANE_NETWORK
387923	SERP2	stress associated endoplasmic reticulum protein family member 2 [Source:HGNC Symbol;Acc:HGNC:20607]																		GOCC_ORGANELLE_SUBCOMPARTMENT																								GOCC_NUCLEAR_OUTER_MEMBRANE_ENDOPLASMIC_RETICULUM_MEMBRANE_NETWORK
5833	PCYT2	phosphate cytidylyltransferase 2, ethanolamine [Source:HGNC Symbol;Acc:HGNC:8756]																		GOCC_ORGANELLE_SUBCOMPARTMENT																								GOCC_NUCLEAR_OUTER_MEMBRANE_ENDOPLASMIC_RETICULUM_MEMBRANE_NETWORK
606495	CYB5RL	cytochrome b5 reductase like [Source:HGNC Symbol;Acc:HGNC:32220]																		GOCC_ORGANELLE_SUBCOMPARTMENT																								GOCC_NUCLEAR_OUTER_MEMBRANE_ENDOPLASMIC_RETICULUM_MEMBRANE_NETWORK
84803	GPAT3	glycerol-3-phosphate acyltransferase 3 [Source:HGNC Symbol;Acc:HGNC:28157]																		GOCC_ORGANELLE_SUBCOMPARTMENT																								GOCC_NUCLEAR_OUTER_MEMBRANE_ENDOPLASMIC_RETICULUM_MEMBRANE_NETWORK
84892	POMGNT2	protein O-linked mannose N-acetylglucosaminyltransferase 2 (beta 1,4-) [Source:HGNC Symbol;Acc:HGNC:25902]																		GOCC_ORGANELLE_SUBCOMPARTMENT																								GOCC_NUCLEAR_OUTER_MEMBRANE_ENDOPLASMIC_RETICULUM_MEMBRANE_NETWORK
80314	EPC1	enhancer of polycomb homolog 1 [Source:HGNC Symbol;Acc:HGNC:19876]																				GOCC_CHROMOSOME	GOCC_CATALYTIC_COMPLEX			GOCC_NUCLEAR_ENVELOPE				GOCC_TRANSFERASE_COMPLEX	GOCC_INTRACELLULAR_PROTEIN_CONTAINING_COMPLEX	GOCC_ENVELOPE		GOCC_NUCLEAR_MEMBRANE							GOCC_CHROMATIN
23492	CBX7	chromobox 7 [Source:HGNC Symbol;Acc:HGNC:1557]																				GOCC_CHROMOSOME	GOCC_CATALYTIC_COMPLEX							GOCC_TRANSFERASE_COMPLEX	GOCC_INTRACELLULAR_PROTEIN_CONTAINING_COMPLEX				GOCC_NUCLEAR_PROTEIN_CONTAINING_COMPLEX						GOCC_CHROMATIN
55929	DMAP1	DNA methyltransferase 1 associated protein 1 [Source:HGNC Symbol;Acc:HGNC:18291]																				GOCC_CHROMOSOME	GOCC_CATALYTIC_COMPLEX							GOCC_TRANSFERASE_COMPLEX	GOCC_INTRACELLULAR_PROTEIN_CONTAINING_COMPLEX				GOCC_NUCLEAR_PROTEIN_CONTAINING_COMPLEX						GOCC_CHROMATIN
55578	SUPT20H	SPT20 homolog, SAGA complex component [Source:HGNC Symbol;Acc:HGNC:20596]																				GOCC_CHROMOSOME	GOCC_CATALYTIC_COMPLEX							GOCC_TRANSFERASE_COMPLEX	GOCC_INTRACELLULAR_PROTEIN_CONTAINING_COMPLEX										GOCC_CHROMATIN
23269	MGA	MAX dimerization protein MGA [Source:HGNC Symbol;Acc:HGNC:14010]																				GOCC_CHROMOSOME	GOCC_CATALYTIC_COMPLEX							GOCC_TRANSFERASE_COMPLEX					GOCC_NUCLEAR_PROTEIN_CONTAINING_COMPLEX						GOCC_CHROMATIN
146956	EME1	essential meiotic structure-specific endonuclease 1 [Source:HGNC Symbol;Acc:HGNC:24965]																				GOCC_CHROMOSOME	GOCC_CATALYTIC_COMPLEX								GOCC_INTRACELLULAR_PROTEIN_CONTAINING_COMPLEX										GOCC_CHROMATIN
283899	INO80E	INO80 complex subunit E [Source:HGNC Symbol;Acc:HGNC:26905]																				GOCC_CHROMOSOME	GOCC_CATALYTIC_COMPLEX												GOCC_NUCLEAR_PROTEIN_CONTAINING_COMPLEX						GOCC_CHROMATIN
6595	SMARCA2	SWI/SNF related, matrix associated, actin dependent regulator of chromatin, subfamily a, member 2 [Source:HGNC Symbol;Acc:HGNC:11098]																				GOCC_CHROMOSOME	GOCC_CATALYTIC_COMPLEX												GOCC_NUCLEAR_PROTEIN_CONTAINING_COMPLEX						GOCC_CHROMATIN
65980	BRD9	bromodomain containing 9 [Source:HGNC Symbol;Acc:HGNC:25818]																				GOCC_CHROMOSOME	GOCC_CATALYTIC_COMPLEX												GOCC_NUCLEAR_PROTEIN_CONTAINING_COMPLEX						GOCC_CHROMATIN
7011	TEP1	telomerase associated protein 1 [Source:HGNC Symbol;Acc:HGNC:11726]																				GOCC_CHROMOSOME	GOCC_CATALYTIC_COMPLEX												GOCC_NUCLEAR_PROTEIN_CONTAINING_COMPLEX
11340	EXOSC8	exosome component 8 [Source:HGNC Symbol;Acc:HGNC:17035]																				GOCC_CHROMOSOME	GOCC_CATALYTIC_COMPLEX												GOCC_NUCLEAR_PROTEIN_CONTAINING_COMPLEX
4800	NFYA	nuclear transcription factor Y subunit alpha [Source:HGNC Symbol;Acc:HGNC:7804]																				GOCC_CHROMOSOME													GOCC_NUCLEAR_PROTEIN_CONTAINING_COMPLEX						GOCC_CHROMATIN
5468	PPARG	peroxisome proliferator activated receptor gamma [Source:HGNC Symbol;Acc:HGNC:9236]																				GOCC_CHROMOSOME													GOCC_NUCLEAR_PROTEIN_CONTAINING_COMPLEX						GOCC_CHROMATIN
1054	CEBPG	CCAAT enhancer binding protein gamma [Source:HGNC Symbol;Acc:HGNC:1837]																				GOCC_CHROMOSOME													GOCC_NUCLEAR_PROTEIN_CONTAINING_COMPLEX						GOCC_CHROMATIN
7003	TEAD1	TEA domain transcription factor 1 [Source:HGNC Symbol;Acc:HGNC:11714]																				GOCC_CHROMOSOME													GOCC_NUCLEAR_PROTEIN_CONTAINING_COMPLEX						GOCC_CHROMATIN
2176	FANCC	FA complementation group C [Source:HGNC Symbol;Acc:HGNC:3584]																				GOCC_CHROMOSOME													GOCC_NUCLEAR_PROTEIN_CONTAINING_COMPLEX						GOCC_CHROMATIN
5890	RAD51B	RAD51 paralog B [Source:HGNC Symbol;Acc:HGNC:9822]																				GOCC_CHROMOSOME													GOCC_NUCLEAR_PROTEIN_CONTAINING_COMPLEX
4775	NFATC3	nuclear factor of activated T cells 3 [Source:HGNC Symbol;Acc:HGNC:7777]																				GOCC_CHROMOSOME																			GOCC_CHROMATIN
5991	RFX3	regulatory factor X3 [Source:HGNC Symbol;Acc:HGNC:9984]																				GOCC_CHROMOSOME																			GOCC_CHROMATIN
10734	STAG3	stromal antigen 3 [Source:HGNC Symbol;Acc:HGNC:11356]																				GOCC_CHROMOSOME																			GOCC_CHROMATIN
55209	SETD5	SET domain containing 5 [Source:HGNC Symbol;Acc:HGNC:25566]																				GOCC_CHROMOSOME																			GOCC_CHROMATIN
55663	ZNF446	zinc finger protein 446 [Source:HGNC Symbol;Acc:HGNC:21036]																				GOCC_CHROMOSOME																			GOCC_CHROMATIN
7024	TFCP2	transcription factor CP2 [Source:HGNC Symbol;Acc:HGNC:11748]																				GOCC_CHROMOSOME																			GOCC_CHROMATIN
83642	SELENOO	selenoprotein O [Source:HGNC Symbol;Acc:HGNC:30395]																				GOCC_CHROMOSOME
91687	CENPL	centromere protein L [Source:HGNC Symbol;Acc:HGNC:17879]																				GOCC_CHROMOSOME
51750	RTEL1	regulator of telomere elongation helicase 1 [Source:HGNC Symbol;Acc:HGNC:15888]																				GOCC_CHROMOSOME
55345	ZGRF1	zinc finger GRF-type containing 1 [Source:HGNC Symbol;Acc:HGNC:25654]																				GOCC_CHROMOSOME
57506	MAVS	mitochondrial antiviral signaling protein [Source:HGNC Symbol;Acc:HGNC:29233]																					GOCC_CATALYTIC_COMPLEX							GOCC_TRANSFERASE_COMPLEX	GOCC_INTRACELLULAR_PROTEIN_CONTAINING_COMPLEX	GOCC_ENVELOPE
80325	ABTB1	ankyrin repeat and BTB domain containing 1 [Source:HGNC Symbol;Acc:HGNC:18275]																					GOCC_CATALYTIC_COMPLEX							GOCC_TRANSFERASE_COMPLEX	GOCC_INTRACELLULAR_PROTEIN_CONTAINING_COMPLEX
26268	FBXO9	F-box protein 9 [Source:HGNC Symbol;Acc:HGNC:13588]																					GOCC_CATALYTIC_COMPLEX							GOCC_TRANSFERASE_COMPLEX	GOCC_INTRACELLULAR_PROTEIN_CONTAINING_COMPLEX
55101	DMAC2	distal membrane arm assembly component 2 [Source:HGNC Symbol;Acc:HGNC:25496]																					GOCC_CATALYTIC_COMPLEX							GOCC_TRANSFERASE_COMPLEX	GOCC_INTRACELLULAR_PROTEIN_CONTAINING_COMPLEX
84727	SPSB2	splA/ryanodine receptor domain and SOCS box containing 2 [Source:HGNC Symbol;Acc:HGNC:29522]																					GOCC_CATALYTIC_COMPLEX							GOCC_TRANSFERASE_COMPLEX	GOCC_INTRACELLULAR_PROTEIN_CONTAINING_COMPLEX
64410	KLHL25	kelch like family member 25 [Source:HGNC Symbol;Acc:HGNC:25732]																					GOCC_CATALYTIC_COMPLEX							GOCC_TRANSFERASE_COMPLEX	GOCC_INTRACELLULAR_PROTEIN_CONTAINING_COMPLEX
79734	KCTD17	potassium channel tetramerization domain containing 17 [Source:HGNC Symbol;Acc:HGNC:25705]																					GOCC_CATALYTIC_COMPLEX							GOCC_TRANSFERASE_COMPLEX	GOCC_INTRACELLULAR_PROTEIN_CONTAINING_COMPLEX
8139	GAN	gigaxonin [Source:HGNC Symbol;Acc:HGNC:4137]																					GOCC_CATALYTIC_COMPLEX							GOCC_TRANSFERASE_COMPLEX	GOCC_INTRACELLULAR_PROTEIN_CONTAINING_COMPLEX
7332	UBE2L3	ubiquitin conjugating enzyme E2 L3 [Source:HGNC Symbol;Acc:HGNC:12488]																					GOCC_CATALYTIC_COMPLEX							GOCC_TRANSFERASE_COMPLEX	GOCC_INTRACELLULAR_PROTEIN_CONTAINING_COMPLEX
8085	KMT2D	lysine methyltransferase 2D [Source:HGNC Symbol;Acc:HGNC:7133]																					GOCC_CATALYTIC_COMPLEX							GOCC_TRANSFERASE_COMPLEX					GOCC_NUCLEAR_PROTEIN_CONTAINING_COMPLEX
5255	PHKA1	phosphorylase kinase regulatory subunit alpha 1 [Source:HGNC Symbol;Acc:HGNC:8925]																					GOCC_CATALYTIC_COMPLEX							GOCC_TRANSFERASE_COMPLEX
5261	PHKG2	phosphorylase kinase catalytic subunit gamma 2 [Source:HGNC Symbol;Acc:HGNC:8931]																					GOCC_CATALYTIC_COMPLEX							GOCC_TRANSFERASE_COMPLEX
93	ACVR2B	activin A receptor type 2B [Source:HGNC Symbol;Acc:HGNC:174]																					GOCC_CATALYTIC_COMPLEX							GOCC_TRANSFERASE_COMPLEX
4337	MOCS1	molybdenum cofactor synthesis 1 [Source:HGNC Symbol;Acc:HGNC:7190]																					GOCC_CATALYTIC_COMPLEX								GOCC_INTRACELLULAR_PROTEIN_CONTAINING_COMPLEX
9377	COX5A	cytochrome c oxidase subunit 5A [Source:HGNC Symbol;Acc:HGNC:2267]																					GOCC_CATALYTIC_COMPLEX									GOCC_ENVELOPE
51317	PHF21A	PHD finger protein 21A [Source:HGNC Symbol;Acc:HGNC:24156]																					GOCC_CATALYTIC_COMPLEX												GOCC_NUCLEAR_PROTEIN_CONTAINING_COMPLEX
10325	RRAGB	Ras related GTP binding B [Source:HGNC Symbol;Acc:HGNC:19901]																					GOCC_CATALYTIC_COMPLEX																							GOCC_VACUOLE
3939	LDHA	lactate dehydrogenase A [Source:HGNC Symbol;Acc:HGNC:6535]																					GOCC_CATALYTIC_COMPLEX
3177	SLC29A2	solute carrier family 29 member 2 [Source:HGNC Symbol;Acc:HGNC:11004]																						GOCC_PLASMA_MEMBRANE_REGION		GOCC_NUCLEAR_ENVELOPE						GOCC_ENVELOPE		GOCC_NUCLEAR_MEMBRANE
58513	EPS15L1	epidermal growth factor receptor pathway substrate 15 like 1 [Source:HGNC Symbol;Acc:HGNC:24634]																						GOCC_PLASMA_MEMBRANE_REGION																							GOCC_CLATHRIN_COATED_PIT
29967	LRP12	LDL receptor related protein 12 [Source:HGNC Symbol;Acc:HGNC:31708]																						GOCC_PLASMA_MEMBRANE_REGION																							GOCC_CLATHRIN_COATED_PIT
85021	REPS1	RALBP1 associated Eps domain containing 1 [Source:HGNC Symbol;Acc:HGNC:15578]																						GOCC_PLASMA_MEMBRANE_REGION																							GOCC_CLATHRIN_COATED_PIT
3991	LIPE	lipase E, hormone sensitive type [Source:HGNC Symbol;Acc:HGNC:6621]																						GOCC_PLASMA_MEMBRANE_REGION
63891	RNF123	ring finger protein 123 [Source:HGNC Symbol;Acc:HGNC:21148]																								GOCC_NUCLEAR_ENVELOPE						GOCC_ENVELOPE		GOCC_NUCLEAR_MEMBRANE
3267	AGFG1	ArfGAP with FG repeats 1 [Source:HGNC Symbol;Acc:HGNC:5175]																								GOCC_NUCLEAR_ENVELOPE						GOCC_ENVELOPE			GOCC_NUCLEAR_PROTEIN_CONTAINING_COMPLEX
64901	RANBP17	RAN binding protein 17 [Source:HGNC Symbol;Acc:HGNC:14428]																								GOCC_NUCLEAR_ENVELOPE						GOCC_ENVELOPE			GOCC_NUCLEAR_PROTEIN_CONTAINING_COMPLEX
51194	IPO11	importin 11 [Source:HGNC Symbol;Acc:HGNC:20628]																								GOCC_NUCLEAR_ENVELOPE						GOCC_ENVELOPE
9644	SH3PXD2A	SH3 and PX domains 2A [Source:HGNC Symbol;Acc:HGNC:23664]																									GOCC_ANCHORING_JUNCTION										GOCC_ACTIN_CYTOSKELETON
6187	RPS2	ribosomal protein S2 [Source:HGNC Symbol;Acc:HGNC:10404]																									GOCC_ANCHORING_JUNCTION															GOCC_CELL_SUBSTRATE_JUNCTION
9019	MPZL1	myelin protein zero like 1 [Source:HGNC Symbol;Acc:HGNC:7226]																									GOCC_ANCHORING_JUNCTION															GOCC_CELL_SUBSTRATE_JUNCTION
9448	MAP4K4	mitogen-activated protein kinase kinase kinase kinase 4 [Source:HGNC Symbol;Acc:HGNC:6866]																									GOCC_ANCHORING_JUNCTION															GOCC_CELL_SUBSTRATE_JUNCTION
9223	MAGI1	membrane associated guanylate kinase, WW and PDZ domain containing 1 [Source:HGNC Symbol;Acc:HGNC:946]																									GOCC_ANCHORING_JUNCTION
23097	CDK19	cyclin dependent kinase 19 [Source:HGNC Symbol;Acc:HGNC:19338]																										GOCC_PERINUCLEAR_REGION_OF_CYTOPLASM							GOCC_NUCLEAR_PROTEIN_CONTAINING_COMPLEX
7059	THBS3	thrombospondin 3 [Source:HGNC Symbol;Acc:HGNC:11787]																										GOCC_PERINUCLEAR_REGION_OF_CYTOPLASM
57402	S100A14	S100 calcium binding protein A14 [Source:HGNC Symbol;Acc:HGNC:18901]																										GOCC_PERINUCLEAR_REGION_OF_CYTOPLASM
9625	AATK	apoptosis associated tyrosine kinase [Source:HGNC Symbol;Acc:HGNC:21]																										GOCC_PERINUCLEAR_REGION_OF_CYTOPLASM
89781	HPS4	HPS4 biogenesis of lysosomal organelles complex 3 subunit 2 [Source:HGNC Symbol;Acc:HGNC:15844]																													GOCC_INTRACELLULAR_PROTEIN_CONTAINING_COMPLEX															GOCC_VACUOLE
6674	SPAG1	sperm associated antigen 1 [Source:HGNC Symbol;Acc:HGNC:11212]																													GOCC_INTRACELLULAR_PROTEIN_CONTAINING_COMPLEX
51264	MRPL27	mitochondrial ribosomal protein L27 [Source:HGNC Symbol;Acc:HGNC:14483]																														GOCC_ENVELOPE
23409	SIRT4	sirtuin 4 [Source:HGNC Symbol;Acc:HGNC:14932]																														GOCC_ENVELOPE
60558	GUF1	GTP binding elongation factor GUF1 [Source:HGNC Symbol;Acc:HGNC:25799]																														GOCC_ENVELOPE
26520	TIMM9	translocase of inner mitochondrial membrane 9 [Source:HGNC Symbol;Acc:HGNC:11819]																														GOCC_ENVELOPE
134145	ATPSCKMT	ATP synthase c subunit lysine N-methyltransferase [Source:HGNC Symbol;Acc:HGNC:27029]																														GOCC_ENVELOPE
116228	COX20	cytochrome c oxidase assembly factor COX20 [Source:HGNC Symbol;Acc:HGNC:26970]																														GOCC_ENVELOPE
283130	SLC25A45	solute carrier family 25 member 45 [Source:HGNC Symbol;Acc:HGNC:27442]																														GOCC_ENVELOPE
55972	SLC25A40	solute carrier family 25 member 40 [Source:HGNC Symbol;Acc:HGNC:29680]																														GOCC_ENVELOPE
9941	EXOG	exo/endonuclease G [Source:HGNC Symbol;Acc:HGNC:3347]																														GOCC_ENVELOPE
1375	CPT1B	carnitine palmitoyltransferase 1B [Source:HGNC Symbol;Acc:HGNC:2329]																														GOCC_ENVELOPE
51585	PCF11	PCF11 cleavage and polyadenylation factor subunit [Source:HGNC Symbol;Acc:HGNC:30097]																																	GOCC_NUCLEAR_PROTEIN_CONTAINING_COMPLEX
7088	TLE1	TLE family member 1, transcriptional corepressor [Source:HGNC Symbol;Acc:HGNC:11837]																																	GOCC_NUCLEAR_PROTEIN_CONTAINING_COMPLEX
6829	SUPT5H	SPT5 homolog, DSIF elongation factor subunit [Source:HGNC Symbol;Acc:HGNC:11469]																																	GOCC_NUCLEAR_PROTEIN_CONTAINING_COMPLEX
10307	APBB3	amyloid beta precursor protein binding family B member 3 [Source:HGNC Symbol;Acc:HGNC:20708]																																			GOCC_ACTIN_CYTOSKELETON
259307	IL4I1	interleukin 4 induced 1 [Source:HGNC Symbol;Acc:HGNC:19094]																																												GOCC_VACUOLE
2588	GALNS	galactosamine (N-acetyl)-6-sulfatase [Source:HGNC Symbol;Acc:HGNC:4122]																																												GOCC_VACUOLE
221955	DAGLB	diacylglycerol lipase beta [Source:HGNC Symbol;Acc:HGNC:28923]																																												GOCC_VACUOLE
56834	GPR137	G protein-coupled receptor 137 [Source:HGNC Symbol;Acc:HGNC:24300]																																												GOCC_VACUOLE
342667	STAC2	SH3 and cysteine rich domain 2 [Source:HGNC Symbol;Acc:HGNC:23990]
5775	PTPN4	protein tyrosine phosphatase non-receptor type 4 [Source:HGNC Symbol;Acc:HGNC:9656]
10533	ATG7	autophagy related 7 [Source:HGNC Symbol;Acc:HGNC:16935]
10075	HUWE1	HECT, UBA and WWE domain containing E3 ubiquitin protein ligase 1 [Source:HGNC Symbol;Acc:HGNC:30892]
1774	DNASE1L1	deoxyribonuclease 1 like 1 [Source:HGNC Symbol;Acc:HGNC:2957]
2277	VEGFD	vascular endothelial growth factor D [Source:HGNC Symbol;Acc:HGNC:3708]
54676	GTPBP2	GTP binding protein 2 [Source:HGNC Symbol;Acc:HGNC:4670]
117155	CATSPER2	cation channel sperm associated 2 [Source:HGNC Symbol;Acc:HGNC:18810]
2842	GPR19	G protein-coupled receptor 19 [Source:HGNC Symbol;Acc:HGNC:4473]
8996	NOL3	nucleolar protein 3 [Source:HGNC Symbol;Acc:HGNC:7869]
6464	SHC1	SHC adaptor protein 1 [Source:HGNC Symbol;Acc:HGNC:10840]
80298	MTERF2	mitochondrial transcription termination factor 2 [Source:HGNC Symbol;Acc:HGNC:30779]
23410	SIRT3	sirtuin 3 [Source:HGNC Symbol;Acc:HGNC:14931]
25961	NUDT13	nudix hydrolase 13 [Source:HGNC Symbol;Acc:HGNC:18827]
54516	MTRF1L	mitochondrial translation release factor 1 like [Source:HGNC Symbol;Acc:HGNC:21051]
54802	TRIT1	tRNA isopentenyltransferase 1 [Source:HGNC Symbol;Acc:HGNC:20286]
84693	MCEE	methylmalonyl-CoA epimerase [Source:HGNC Symbol;Acc:HGNC:16732]
10455	ECI2	enoyl-CoA delta isomerase 2 [Source:HGNC Symbol;Acc:HGNC:14601]
84947	SERAC1	serine active site containing 1 [Source:HGNC Symbol;Acc:HGNC:21061]
144363	ETFRF1	electron transfer flavoprotein regulatory factor 1 [Source:HGNC Symbol;Acc:HGNC:27052]
55814	BDP1	B double prime 1, subunit of RNA polymerase III transcription initiation factor IIIB [Source:HGNC Symbol;Acc:HGNC:13652]
219699	UNC5B	unc-5 netrin receptor B [Source:HGNC Symbol;Acc:HGNC:12568]
868	CBLB	Cbl proto-oncogene B [Source:HGNC Symbol;Acc:HGNC:1542]
55701	ARHGEF40	Rho guanine nucleotide exchange factor 40 [Source:HGNC Symbol;Acc:HGNC:25516]
10541	ANP32B	acidic nuclear phosphoprotein 32 family member B [Source:HGNC Symbol;Acc:HGNC:16677]
131870	NUDT16	nudix hydrolase 16 [Source:HGNC Symbol;Acc:HGNC:26442]
54955	C1orf109	chromosome 1 open reading frame 109 [Source:HGNC Symbol;Acc:HGNC:26039]
84836	ABHD14B	abhydrolase domain containing 14B [Source:HGNC Symbol;Acc:HGNC:28235]
8721	EDF1	endothelial differentiation related factor 1 [Source:HGNC Symbol;Acc:HGNC:3164]
3563	IL3RA	interleukin 3 receptor subunit alpha [Source:HGNC Symbol;Acc:HGNC:6012]
154064	RAET1L	retinoic acid early transcript 1L [Source:HGNC Symbol;Acc:HGNC:16798]
4552	MTRR	5-methyltetrahydrofolate-homocysteine methyltransferase reductase [Source:HGNC Symbol;Acc:HGNC:7473]
440275	EIF2AK4	eukaryotic translation initiation factor 2 alpha kinase 4 [Source:HGNC Symbol;Acc:HGNC:19687]
3921	RPSA	ribosomal protein SA [Source:HGNC Symbol;Acc:HGNC:6502]
85451	UNK	unk zinc finger [Source:HGNC Symbol;Acc:HGNC:29369]
91522	COL23A1	collagen type XXIII alpha 1 chain [Source:HGNC Symbol;Acc:HGNC:22990]
11173	ADAMTS7	ADAM metallopeptidase with thrombospondin type 1 motif 7 [Source:HGNC Symbol;Acc:HGNC:223]
57544	TXNDC16	thioredoxin domain containing 16 [Source:HGNC Symbol;Acc:HGNC:19965]
57719	ANO8	anoctamin 8 [Source:HGNC Symbol;Acc:HGNC:29329]
85015	USP45	ubiquitin specific peptidase 45 [Source:HGNC Symbol;Acc:HGNC:20080]
5189	PEX1	peroxisomal biogenesis factor 1 [Source:HGNC Symbol;Acc:HGNC:8850]
89797	NAV2	neuron navigator 2 [Source:HGNC Symbol;Acc:HGNC:15997]
165	AEBP1	AE binding protein 1 [Source:HGNC Symbol;Acc:HGNC:303]
100131755	ARMCX4	armadillo repeat containing X-linked 4 [Source:HGNC Symbol;Acc:HGNC:28615]
100499483	CCDC180	coiled-coil domain containing 180 [Source:HGNC Symbol;Acc:HGNC:29303]
10068	IL18BP	interleukin 18 binding protein [Source:HGNC Symbol;Acc:HGNC:5987]
114793	FMNL2	formin like 2 [Source:HGNC Symbol;Acc:HGNC:18267]
122769	LRR1	leucine rich repeat protein 1 [Source:HGNC Symbol;Acc:HGNC:19742]
123228	SENP8	SUMO peptidase family member, NEDD8 specific [Source:HGNC Symbol;Acc:HGNC:22992]
125061	AFMID	arylformamidase [Source:HGNC Symbol;Acc:HGNC:20910]
132949	AASDH	aminoadipate-semialdehyde dehydrogenase [Source:HGNC Symbol;Acc:HGNC:23993]
139221	PWWP3B	PWWP domain containing 3B [Source:HGNC Symbol;Acc:HGNC:26583]
139818	DOCK11	dedicator of cytokinesis 11 [Source:HGNC Symbol;Acc:HGNC:23483]
140706	CCM2L	CCM2 like scaffold protein [Source:HGNC Symbol;Acc:HGNC:16153]
140883	ZNF280B	zinc finger protein 280B [Source:HGNC Symbol;Acc:HGNC:23022]
145748	LYSMD4	LysM domain containing 4 [Source:HGNC Symbol;Acc:HGNC:26571]
149420	PDIK1L	PDLIM1 interacting kinase 1 like [Source:HGNC Symbol;Acc:HGNC:18981]
149478	BTBD19	BTB domain containing 19 [Source:HGNC Symbol;Acc:HGNC:27145]
153396	TMEM161B	transmembrane protein 161B [Source:HGNC Symbol;Acc:HGNC:28483]
1933	EEF1B2	eukaryotic translation elongation factor 1 beta 2 [Source:HGNC Symbol;Acc:HGNC:3208]
202	CRYBG1	crystallin beta-gamma domain containing 1 [Source:HGNC Symbol;Acc:HGNC:356]
203259	FAM219A	family with sequence similarity 219 member A [Source:HGNC Symbol;Acc:HGNC:19920]
221302	ZUP1	zinc finger containing ubiquitin peptidase 1 [Source:HGNC Symbol;Acc:HGNC:21224]
221545	C6orf136	chromosome 6 open reading frame 136 [Source:HGNC Symbol;Acc:HGNC:21301]
222234	FAM185A	family with sequence similarity 185 member A [Source:HGNC Symbol;Acc:HGNC:22412]
222255	ATXN7L1	ataxin 7 like 1 [Source:HGNC Symbol;Acc:HGNC:22210]
22884	WDR37	WD repeat domain 37 [Source:HGNC Symbol;Acc:HGNC:31406]
22904	SBNO2	strawberry notch homolog 2 [Source:HGNC Symbol;Acc:HGNC:29158]
23140	ZZEF1	zinc finger ZZ-type and EF-hand domain containing 1 [Source:HGNC Symbol;Acc:HGNC:29027]
23178	PASK	PAS domain containing serine/threonine kinase [Source:HGNC Symbol;Acc:HGNC:17270]
23247	KATNIP	katanin interacting protein [Source:HGNC Symbol;Acc:HGNC:29068]
23252	OTUD3	OTU deubiquitinase 3 [Source:HGNC Symbol;Acc:HGNC:29038]
23365	ARHGEF12	Rho guanine nucleotide exchange factor 12 [Source:HGNC Symbol;Acc:HGNC:14193]
23559	WBP1	WW domain binding protein 1 [Source:HGNC Symbol;Acc:HGNC:12737]
246243	RNASEH1	ribonuclease H1 [Source:HGNC Symbol;Acc:HGNC:18466]
254048	UBN2	ubinuclein 2 [Source:HGNC Symbol;Acc:HGNC:21931]
25970	SH2B1	SH2B adaptor protein 1 [Source:HGNC Symbol;Acc:HGNC:30417]
27037	TRMT2A	tRNA methyltransferase 2 homolog A [Source:HGNC Symbol;Acc:HGNC:24974]
27159	CHIA	chitinase acidic [Source:HGNC Symbol;Acc:HGNC:17432]
283229	CRACR2B	calcium release activated channel regulator 2B [Source:HGNC Symbol;Acc:HGNC:28703]
284307	ZIK1	zinc finger protein interacting with K protein 1 [Source:HGNC Symbol;Acc:HGNC:33104]
28992	MACROD1	mono-ADP ribosylhydrolase 1 [Source:HGNC Symbol;Acc:HGNC:29598]
2969	GTF2I	general transcription factor IIi [Source:HGNC Symbol;Acc:HGNC:4659]
29994	BAZ2B	bromodomain adjacent to zinc finger domain 2B [Source:HGNC Symbol;Acc:HGNC:963]
316	AOX1	aldehyde oxidase 1 [Source:HGNC Symbol;Acc:HGNC:553]
401251	SAPCD1	suppressor APC domain containing 1 [Source:HGNC Symbol;Acc:HGNC:13938]
4439	MSH5	mutS homolog 5 [Source:HGNC Symbol;Acc:HGNC:7328]
4548	MTR	5-methyltetrahydrofolate-homocysteine methyltransferase [Source:HGNC Symbol;Acc:HGNC:7468]
51380	CSAD	cysteine sulfinic acid decarboxylase [Source:HGNC Symbol;Acc:HGNC:18966]
51523	CXXC5	CXXC finger protein 5 [Source:HGNC Symbol;Acc:HGNC:26943]
5332	PLCB4	phospholipase C beta 4 [Source:HGNC Symbol;Acc:HGNC:9059]
54522	ANKRD16	ankyrin repeat domain 16 [Source:HGNC Symbol;Acc:HGNC:23471]
55277	FGGY	FGGY carbohydrate kinase domain containing [Source:HGNC Symbol;Acc:HGNC:25610]
55778	ZNF839	zinc finger protein 839 [Source:HGNC Symbol;Acc:HGNC:20345]
55892	MYNN	myoneurin [Source:HGNC Symbol;Acc:HGNC:14955]
56261	GPCPD1	glycerophosphocholine phosphodiesterase 1 [Source:HGNC Symbol;Acc:HGNC:26957]
57140	RNPEPL1	arginyl aminopeptidase like 1 [Source:HGNC Symbol;Acc:HGNC:10079]
57161	PELI2	pellino E3 ubiquitin protein ligase family member 2 [Source:HGNC Symbol;Acc:HGNC:8828]
57217	TTC7A	tetratricopeptide repeat domain 7A [Source:HGNC Symbol;Acc:HGNC:19750]
57415	C3orf14	chromosome 3 open reading frame 14 [Source:HGNC Symbol;Acc:HGNC:25024]
57473	ZNF512B	zinc finger protein 512B [Source:HGNC Symbol;Acc:HGNC:29212]
57568	SIPA1L2	signal induced proliferation associated 1 like 2 [Source:HGNC Symbol;Acc:HGNC:23800]
57571	CARNS1	carnosine synthase 1 [Source:HGNC Symbol;Acc:HGNC:29268]
57587	CFAP97	cilia and flagella associated protein 97 [Source:HGNC Symbol;Acc:HGNC:29276]
57786	RBAK	RB associated KRAB zinc finger [Source:HGNC Symbol;Acc:HGNC:17680]
619208	FAM229B	family with sequence similarity 229 member B [Source:HGNC Symbol;Acc:HGNC:33858]
64327	LMBR1	limb development membrane protein 1 [Source:HGNC Symbol;Acc:HGNC:13243]
64599	GIGYF1	GRB10 interacting GYF protein 1 [Source:HGNC Symbol;Acc:HGNC:9126]
647265	CYP2AB1P	cytochrome P450 family 2 subfamily AB member 1, pseudogene [Source:HGNC Symbol;Acc:HGNC:39975]
64760	FHIP2B	FHF complex subunit HOOK interacting protein 2B [Source:HGNC Symbol;Acc:HGNC:16492]
64844	MARCHF7	membrane associated ring-CH-type finger 7 [Source:HGNC Symbol;Acc:HGNC:17393]
6675	UAP1	UDP-N-acetylglucosamine pyrophosphorylase 1 [Source:HGNC Symbol;Acc:HGNC:12457]
6988	TCTA	T cell leukemia translocation altered [Source:HGNC Symbol;Acc:HGNC:11692]
734	OSGIN2	oxidative stress induced growth inhibitor family member 2 [Source:HGNC Symbol;Acc:HGNC:1355]
7561	ZNF14	zinc finger protein 14 [Source:HGNC Symbol;Acc:HGNC:12924]
7566	ZNF18	zinc finger protein 18 [Source:HGNC Symbol;Acc:HGNC:12969]
7678	ZNF124	zinc finger protein 124 [Source:HGNC Symbol;Acc:HGNC:12907]
7760	ZNF213	zinc finger protein 213 [Source:HGNC Symbol;Acc:HGNC:13005]
7776	ZNF236	zinc finger protein 236 [Source:HGNC Symbol;Acc:HGNC:13028]
78990	OTUB2	OTU deubiquitinase, ubiquitin aldehyde binding 2 [Source:HGNC Symbol;Acc:HGNC:20351]
79088	ZNF426	zinc finger protein 426 [Source:HGNC Symbol;Acc:HGNC:20725]
79364	ZXDC	ZXD family zinc finger C [Source:HGNC Symbol;Acc:HGNC:28160]
79713	IGFLR1	IGF like family receptor 1 [Source:HGNC Symbol;Acc:HGNC:23620]
79896	THNSL1	threonine synthase like 1 [Source:HGNC Symbol;Acc:HGNC:26160]
80742	PRR3	proline rich 3 [Source:HGNC Symbol;Acc:HGNC:21149]
81559	TRIM11	tripartite motif containing 11 [Source:HGNC Symbol;Acc:HGNC:16281]
831	CAST	calpastatin [Source:HGNC Symbol;Acc:HGNC:1515]
84132	USP42	ubiquitin specific peptidase 42 [Source:HGNC Symbol;Acc:HGNC:20068]
84146	ZNF644	zinc finger protein 644 [Source:HGNC Symbol;Acc:HGNC:29222]
84190	METTL25	methyltransferase like 25 [Source:HGNC Symbol;Acc:HGNC:26228]
84261	FBXW9	F-box and WD repeat domain containing 9 [Source:HGNC Symbol;Acc:HGNC:28136]
84561	SLC12A8	solute carrier family 12 member 8 [Source:HGNC Symbol;Acc:HGNC:15595]
84680	ACCS	1-aminocyclopropane-1-carboxylate synthase homolog (inactive) [Source:HGNC Symbol;Acc:HGNC:23989]
84696	ABHD1	abhydrolase domain containing 1 [Source:HGNC Symbol;Acc:HGNC:17553]
84726	PRRC2B	proline rich coiled-coil 2B [Source:HGNC Symbol;Acc:HGNC:28121]
84859	LRCH3	leucine rich repeats and calponin homology domain containing 3 [Source:HGNC Symbol;Acc:HGNC:28637]
84865	CCDC142	coiled-coil domain containing 142 [Source:HGNC Symbol;Acc:HGNC:25889]
84899	TMTC4	transmembrane O-mannosyltransferase targeting cadherins 4 [Source:HGNC Symbol;Acc:HGNC:25904]
84905	ZNF341	zinc finger protein 341 [Source:HGNC Symbol;Acc:HGNC:15992]
84976	DISP1	dispatched RND transporter family member 1 [Source:HGNC Symbol;Acc:HGNC:19711]
8603	FAM193A	family with sequence similarity 193 member A [Source:HGNC Symbol;Acc:HGNC:16822]
8790	FPGT	fucose-1-phosphate guanylyltransferase [Source:HGNC Symbol;Acc:HGNC:3825]
90678	LRSAM1	leucine rich repeat and sterile alpha motif containing 1 [Source:HGNC Symbol;Acc:HGNC:25135]
91523	PCED1B	PC-esterase domain containing 1B [Source:HGNC Symbol;Acc:HGNC:28255]
93109	TMEM44	transmembrane protein 44 [Source:HGNC Symbol;Acc:HGNC:25120]
93550	ZFAND4	zinc finger AN1-type containing 4 [Source:HGNC Symbol;Acc:HGNC:23504]
9462	RASAL2	RAS protein activator like 2 [Source:HGNC Symbol;Acc:HGNC:9874]
9677	PPIP5K1	diphosphoinositol pentakisphosphate kinase 1 [Source:HGNC Symbol;Acc:HGNC:29023]
9813	EFCAB14	EF-hand calcium binding domain 14 [Source:HGNC Symbol;Acc:HGNC:29051]
9826	ARHGEF11	Rho guanine nucleotide exchange factor 11 [Source:HGNC Symbol;Acc:HGNC:14580]
9849	ZNF518A	zinc finger protein 518A [Source:HGNC Symbol;Acc:HGNC:29009]
[truncated: 53 more columns]

## Sheet: D. Pathways
Overlap Results
Collection(s):	CP
# overlaps shown:	50
# genesets in collections:	3090
# genes in comparison (n):	482
# genes in universe (N):	42499
Gene Set Name	# Genes in Gene Set (K)	Description	# Genes in Overlap (k)	k/K	p-value	FDR q-value
REACTOME_MEMBRANE_TRAFFICKING	629	Membrane Trafficking	31	0.0493	1.24e-11	3.83e-08
REACTOME_RHO_GTPASE_CYCLE	450	RHO GTPase cycle	25	0.0556	1.04e-10	1.61e-07
REACTOME_VESICLE_MEDIATED_TRANSPORT	724	Vesicle-mediated transport	31	0.0428	3.99e-10	3.4e-07
REACTOME_RNA_POLYMERASE_II_TRANSCRIPTION	1393	RNA Polymerase II Transcription	45	0.0323	4.4e-10	3.4e-07
REACTOME_POST_TRANSLATIONAL_PROTEIN_MODIFICATION	1442	Post-translational protein modification	45	0.0312	1.29e-09	7.95e-07
REACTOME_CLASS_I_MHC_MEDIATED_ANTIGEN_PROCESSING_PRESENTATION	381	Class I MHC mediated antigen processing & presentation	20	0.0525	2.01e-08	7.93e-06
REACTOME_ANTIGEN_PROCESSING_UBIQUITINATION_PROTEASOME_DEGRADATION	308	Antigen processing: Ubiquitination & Proteasome degradation	18	0.0584	2.02e-08	7.93e-06
WP_SPLICING_FACTOR_NOVA_REGULATED_SYNAPTIC_PROTEINS	42	Splicing factor NOVA regulated synaptic proteins	8	0.1905	2.17e-08	7.93e-06
REACTOME_SIGNALING_BY_RHO_GTPASES_MIRO_GTPASES_AND_RHOBTB3	721	Signaling by Rho GTPases, Miro GTPases and RHOBTB3	28	0.0388	2.31e-08	7.93e-06
WP_EGFEGFR_SIGNALING_PATHWAY	162	EGF/EGFR signaling pathway	13	0.0802	4.9e-08	1.51e-05
REACTOME_DISEASES_OF_SIGNAL_TRANSDUCTION_BY_GROWTH_FACTOR_RECEPTORS_AND_SECOND_MESSENGERS	432	Diseases of signal transduction by growth factor receptors and second messengers	20	0.0463	1.55e-07	4.35e-05
REACTOME_NERVOUS_SYSTEM_DEVELOPMENT	580	Nervous system development	23	0.0397	2.91e-07	6.95e-05
REACTOME_CELLULAR_RESPONSES_TO_STIMULI	816	Cellular responses to stimuli	28	0.0343	2.92e-07	6.95e-05
WP_INSULIN_SIGNALING	160	Insulin signaling	12	0.075	3.35e-07	7.39e-05
PID_ERBB1_INTERNALIZATION_PATHWAY	41	Internalization of ErbB1	7	0.1707	3.72e-07	7.67e-05
KEGG_INSULIN_SIGNALING_PATHWAY	137	Insulin signaling pathway	11	0.0803	5.23e-07	0.000101
PID_HDAC_CLASSI_PATHWAY	66	Signaling events mediated by HDAC Class I	8	0.1212	8.34e-07	0.000152
REACTOME_DEATH_RECEPTOR_SIGNALING	154	Death Receptor Signaling	11	0.0714	1.67e-06	0.000287
REACTOME_ORGANELLE_BIOGENESIS_AND_MAINTENANCE	296	Organelle biogenesis and maintenance	15	0.0507	1.83e-06	0.000297
REACTOME_SIGNALING_BY_RECEPTOR_TYROSINE_KINASES	522	Signaling by Receptor Tyrosine Kinases	20	0.0383	2.9e-06	0.000448
REACTOME_CHROMATIN_MODIFYING_ENZYMES	274	Chromatin modifying enzymes	14	0.0511	3.65e-06	0.000537
REACTOME_ADAPTIVE_IMMUNE_SYSTEM	829	Adaptive Immune System	26	0.0314	3.98e-06	0.00056
WP_NANOPARTICLE_TRIGGERED_AUTOPHAGIC_CELL_DEATH	23	Nanoparticle triggered autophagic cell death	5	0.2174	5.22e-06	0.000702
REACTOME_CLATHRIN_MEDIATED_ENDOCYTOSIS	145	Clathrin-mediated endocytosis	10	0.069	6.76e-06	0.000871
REACTOME_DNA_REPAIR	333	DNA Repair	15	0.045	7.62e-06	0.000941
KEGG_ENDOCYTOSIS	181	Endocytosis	11	0.0608	7.95e-06	0.000945
REACTOME_RHOA_GTPASE_CYCLE	149	RHOA GTPase cycle	10	0.0671	8.6e-06	0.000984
REACTOME_RAC1_GTPASE_CYCLE	184	RAC1 GTPase cycle	11	0.0598	9.29e-06	0.00102
WP_FRAGILE_X_SYNDROME	121	Fragile X syndrome	9	0.0744	1.06e-05	0.00113
REACTOME_CDC42_GTPASE_CYCLE	155	CDC42 GTPase cycle	10	0.0645	1.22e-05	0.00125
REACTOME_DEVELOPMENTAL_BIOLOGY	1168	Developmental Biology	31	0.0265	1.38e-05	0.00134
WP_MALIGNANT_PLEURAL_MESOTHELIOMA	439	Malignant pleural mesothelioma	17	0.0387	1.39e-05	0.00134
REACTOME_METABOLISM_OF_LIPIDS	742	Metabolism of lipids	23	0.031	1.72e-05	0.00161
KEGG_ADHERENS_JUNCTION	73	Adherens junction	7	0.0959	1.97e-05	0.00179
REACTOME_RHOC_GTPASE_CYCLE	74	RHOC GTPase cycle	7	0.0946	2.16e-05	0.00191
WP_THERMOGENESIS	108	Thermogenesis	8	0.0741	3.38e-05	0.0029
REACTOME_RESOLUTION_OF_D_LOOP_STRUCTURES	35	Resolution of D-Loop Structures	5	0.1429	4.51e-05	0.00376
WP_MOLYBDENUM_COFACTOR_MOCO_BIOSYNTHESIS	7	Molybdenum cofactor (Moco) biosynthesis	3	0.4286	4.91e-05	0.00399
REACTOME_NRAGE_SIGNALS_DEATH_THROUGH_JNK	59	NRAGE signals death through JNK	6	0.1017	5.59e-05	0.00443
REACTOME_AUTOPHAGY	151	Autophagy	9	0.0596	6.14e-05	0.00474
WP_HIF1A_AND_PPARG_REGULATION_OF_GLYCOLYSIS	8	HIF1A and PPARG regulation of glycolysis	3	0.375	7.78e-05	0.00587
REACTOME_TRANSCRIPTIONAL_REGULATION_BY_TP53	363	Transcriptional Regulation by TP53	14	0.0386	8.2e-05	0.00603
REACTOME_VXPX_CARGO_TARGETING_TO_CILIUM	21	VxPx cargo-targeting to cilium	4	0.1905	8.39e-05	0.00603
REACTOME_UNFOLDED_PROTEIN_RESPONSE_UPR	92	Unfolded Protein Response (UPR)	7	0.0761	8.83e-05	0.0062
WP_PATHWAYS_AFFECTED_IN_ADENOID_CYSTIC_CARCINOMA	65	Pathways affected in adenoid cystic carcinoma	6	0.0923	9.68e-05	0.00664
REACTOME_CILIUM_ASSEMBLY	202	Cilium Assembly	10	0.0495	0.000115	0.00771
REACTOME_HEMOSTASIS	678	Hemostasis	20	0.0295	0.000117	0.00771
WP_B_CELL_RECEPTOR_SIGNALING_PATHWAY	97	B cell receptor signaling pathway	7	0.0722	0.000123	0.00794
REACTOME_NEDDYLATION	245	Neddylation	11	0.0449	0.000126	0.00797
REACTOME_SARS_COV_1_HOST_INTERACTIONS	98	SARS-CoV-1-host interactions	7	0.0714	0.000131	0.00813
Gene/Gene Set Overlap Matrix
Entrez Gene Id	Gene Symbol	Gene Description	REACTOME_MEMBRANE_TRAFFICKING	REACTOME_RHO_GTPASE_CYCLE	REACTOME_VESICLE_MEDIATED_TRANSPORT	REACTOME_RNA_POLYMERASE_II_TRANSCRIPTION	REACTOME_POST_TRANSLATIONAL_PROTEIN_MODIFICATION	REACTOME_CLASS_I_MHC_MEDIATED_ANTIGEN_PROCESSING_PRESENTATION	REACTOME_ANTIGEN_PROCESSING_UBIQUITINATION_PROTEASOME_DEGRADATION	WP_SPLICING_FACTOR_NOVA_REGULATED_SYNAPTIC_PROTEINS	REACTOME_SIGNALING_BY_RHO_GTPASES_MIRO_GTPASES_AND_RHOBTB3	WP_EGFEGFR_SIGNALING_PATHWAY	REACTOME_DISEASES_OF_SIGNAL_TRANSDUCTION_BY_GROWTH_FACTOR_RECEPTORS_AND_SECOND_MESSENGERS	REACTOME_NERVOUS_SYSTEM_DEVELOPMENT	REACTOME_CELLULAR_RESPONSES_TO_STIMULI	WP_INSULIN_SIGNALING	PID_ERBB1_INTERNALIZATION_PATHWAY	KEGG_INSULIN_SIGNALING_PATHWAY	PID_HDAC_CLASSI_PATHWAY	REACTOME_DEATH_RECEPTOR_SIGNALING	REACTOME_ORGANELLE_BIOGENESIS_AND_MAINTENANCE	REACTOME_SIGNALING_BY_RECEPTOR_TYROSINE_KINASES	REACTOME_CHROMATIN_MODIFYING_ENZYMES	REACTOME_ADAPTIVE_IMMUNE_SYSTEM	WP_NANOPARTICLE_TRIGGERED_AUTOPHAGIC_CELL_DEATH	REACTOME_CLATHRIN_MEDIATED_ENDOCYTOSIS	REACTOME_DNA_REPAIR	KEGG_ENDOCYTOSIS	REACTOME_RHOA_GTPASE_CYCLE	REACTOME_RAC1_GTPASE_CYCLE	WP_FRAGILE_X_SYNDROME	REACTOME_CDC42_GTPASE_CYCLE	REACTOME_DEVELOPMENTAL_BIOLOGY	WP_MALIGNANT_PLEURAL_MESOTHELIOMA	REACTOME_METABOLISM_OF_LIPIDS	KEGG_ADHERENS_JUNCTION	REACTOME_RHOC_GTPASE_CYCLE	WP_THERMOGENESIS	REACTOME_RESOLUTION_OF_D_LOOP_STRUCTURES	WP_MOLYBDENUM_COFACTOR_MOCO_BIOSYNTHESIS	REACTOME_NRAGE_SIGNALS_DEATH_THROUGH_JNK	REACTOME_AUTOPHAGY	WP_HIF1A_AND_PPARG_REGULATION_OF_GLYCOLYSIS	REACTOME_TRANSCRIPTIONAL_REGULATION_BY_TP53	REACTOME_VXPX_CARGO_TARGETING_TO_CILIUM	REACTOME_UNFOLDED_PROTEIN_RESPONSE_UPR	WP_PATHWAYS_AFFECTED_IN_ADENOID_CYSTIC_CARCINOMA	REACTOME_CILIUM_ASSEMBLY	REACTOME_HEMOSTASIS
6709	SPTAN1	spectrin alpha, non-erythrocytic 1 [Source:HGNC Symbol;Acc:HGNC:11273]	REACTOME_MEMBRANE_TRAFFICKING	REACTOME_RHO_GTPASE_CYCLE	REACTOME_VESICLE_MEDIATED_TRANSPORT		REACTOME_POST_TRANSLATIONAL_PROTEIN_MODIFICATION				REACTOME_SIGNALING_BY_RHO_GTPASES_MIRO_GTPASES_AND_RHOBTB3			REACTOME_NERVOUS_SYSTEM_DEVELOPMENT																			REACTOME_DEVELOPMENTAL_BIOLOGY
23048	FNBP1	formin binding protein 1 [Source:HGNC Symbol;Acc:HGNC:17069]	REACTOME_MEMBRANE_TRAFFICKING	REACTOME_RHO_GTPASE_CYCLE	REACTOME_VESICLE_MEDIATED_TRANSPORT						REACTOME_SIGNALING_BY_RHO_GTPASES_MIRO_GTPASES_AND_RHOBTB3															REACTOME_CLATHRIN_MEDIATED_ENDOCYTOSIS						REACTOME_CDC42_GTPASE_CYCLE
4952	OCRL	OCRL inositol polyphosphate-5-phosphatase [Source:HGNC Symbol;Acc:HGNC:8108]	REACTOME_MEMBRANE_TRAFFICKING	REACTOME_RHO_GTPASE_CYCLE	REACTOME_VESICLE_MEDIATED_TRANSPORT						REACTOME_SIGNALING_BY_RHO_GTPASES_MIRO_GTPASES_AND_RHOBTB3															REACTOME_CLATHRIN_MEDIATED_ENDOCYTOSIS									REACTOME_METABOLISM_OF_LIPIDS
7249	TSC2	TSC complex subunit 2 [Source:HGNC Symbol;Acc:HGNC:12363]	REACTOME_MEMBRANE_TRAFFICKING		REACTOME_VESICLE_MEDIATED_TRANSPORT	REACTOME_RNA_POLYMERASE_II_TRANSCRIPTION							REACTOME_DISEASES_OF_SIGNAL_TRANSDUCTION_BY_GROWTH_FACTOR_RECEPTORS_AND_SECOND_MESSENGERS			WP_INSULIN_SIGNALING		KEGG_INSULIN_SIGNALING_PATHWAY							WP_NANOPARTICLE_TRIGGERED_AUTOPHAGIC_CELL_DEATH						WP_FRAGILE_X_SYNDROME			WP_MALIGNANT_PLEURAL_MESOTHELIOMA				WP_THERMOGENESIS				REACTOME_AUTOPHAGY		REACTOME_TRANSCRIPTIONAL_REGULATION_BY_TP53
7248	TSC1	TSC complex subunit 1 [Source:HGNC Symbol;Acc:HGNC:12362]	REACTOME_MEMBRANE_TRAFFICKING		REACTOME_VESICLE_MEDIATED_TRANSPORT	REACTOME_RNA_POLYMERASE_II_TRANSCRIPTION										WP_INSULIN_SIGNALING		KEGG_INSULIN_SIGNALING_PATHWAY							WP_NANOPARTICLE_TRIGGERED_AUTOPHAGIC_CELL_DEATH						WP_FRAGILE_X_SYNDROME			WP_MALIGNANT_PLEURAL_MESOTHELIOMA				WP_THERMOGENESIS				REACTOME_AUTOPHAGY		REACTOME_TRANSCRIPTIONAL_REGULATION_BY_TP53
22872	SEC31A	SEC31 homolog A, COPII coat complex component [Source:HGNC Symbol;Acc:HGNC:17052]	REACTOME_MEMBRANE_TRAFFICKING		REACTOME_VESICLE_MEDIATED_TRANSPORT		REACTOME_POST_TRANSLATIONAL_PROTEIN_MODIFICATION	REACTOME_CLASS_I_MHC_MEDIATED_ANTIGEN_PROCESSING_PRESENTATION					REACTOME_DISEASES_OF_SIGNAL_TRANSDUCTION_BY_GROWTH_FACTOR_RECEPTORS_AND_SECOND_MESSENGERS		REACTOME_CELLULAR_RESPONSES_TO_STIMULI									REACTOME_ADAPTIVE_IMMUNE_SYSTEM																						REACTOME_UNFOLDED_PROTEIN_RESPONSE_UPR
57731	SPTBN4	spectrin beta, non-erythrocytic 4 [Source:HGNC Symbol;Acc:HGNC:14896]	REACTOME_MEMBRANE_TRAFFICKING		REACTOME_VESICLE_MEDIATED_TRANSPORT		REACTOME_POST_TRANSLATIONAL_PROTEIN_MODIFICATION							REACTOME_NERVOUS_SYSTEM_DEVELOPMENT																			REACTOME_DEVELOPMENTAL_BIOLOGY
1294	COL7A1	collagen type VII alpha 1 chain [Source:HGNC Symbol;Acc:HGNC:2214]	REACTOME_MEMBRANE_TRAFFICKING		REACTOME_VESICLE_MEDIATED_TRANSPORT		REACTOME_POST_TRANSLATIONAL_PROTEIN_MODIFICATION
4253	MIA2	MIA SH3 domain ER export factor 2 [Source:HGNC Symbol;Acc:HGNC:18432]	REACTOME_MEMBRANE_TRAFFICKING		REACTOME_VESICLE_MEDIATED_TRANSPORT		REACTOME_POST_TRANSLATIONAL_PROTEIN_MODIFICATION
2590	GALNT2	polypeptide N-acetylgalactosaminyltransferase 2 [Source:HGNC Symbol;Acc:HGNC:4124]	REACTOME_MEMBRANE_TRAFFICKING		REACTOME_VESICLE_MEDIATED_TRANSPORT		REACTOME_POST_TRANSLATIONAL_PROTEIN_MODIFICATION
6810	STX4	syntaxin 4 [Source:HGNC Symbol;Acc:HGNC:11439]	REACTOME_MEMBRANE_TRAFFICKING		REACTOME_VESICLE_MEDIATED_TRANSPORT			REACTOME_CLASS_I_MHC_MEDIATED_ANTIGEN_PROCESSING_PRESENTATION								WP_INSULIN_SIGNALING								REACTOME_ADAPTIVE_IMMUNE_SYSTEM																									REACTOME_HEMOSTASIS
1759	DNM1	dynamin 1 [Source:HGNC Symbol;Acc:HGNC:2972]	REACTOME_MEMBRANE_TRAFFICKING		REACTOME_VESICLE_MEDIATED_TRANSPORT							WP_EGFEGFR_SIGNALING_PATHWAY		REACTOME_NERVOUS_SYSTEM_DEVELOPMENT			PID_ERBB1_INTERNALIZATION_PATHWAY					REACTOME_SIGNALING_BY_RECEPTOR_TYROSINE_KINASES		REACTOME_ADAPTIVE_IMMUNE_SYSTEM		REACTOME_CLATHRIN_MEDIATED_ENDOCYTOSIS		KEGG_ENDOCYTOSIS			WP_FRAGILE_X_SYNDROME		REACTOME_DEVELOPMENTAL_BIOLOGY
29924	EPN1	epsin 1 [Source:HGNC Symbol;Acc:HGNC:21604]	REACTOME_MEMBRANE_TRAFFICKING		REACTOME_VESICLE_MEDIATED_TRANSPORT							WP_EGFEGFR_SIGNALING_PATHWAY					PID_ERBB1_INTERNALIZATION_PATHWAY					REACTOME_SIGNALING_BY_RECEPTOR_TYROSINE_KINASES				REACTOME_CLATHRIN_MEDIATED_ENDOCYTOSIS		KEGG_ENDOCYTOSIS
8867	SYNJ1	synaptojanin 1 [Source:HGNC Symbol;Acc:HGNC:11503]	REACTOME_MEMBRANE_TRAFFICKING		REACTOME_VESICLE_MEDIATED_TRANSPORT							WP_EGFEGFR_SIGNALING_PATHWAY					PID_ERBB1_INTERNALIZATION_PATHWAY									REACTOME_CLATHRIN_MEDIATED_ENDOCYTOSIS									REACTOME_METABOLISM_OF_LIPIDS
6457	SH3GL3	SH3 domain containing GRB2 like 3, endophilin A3 [Source:HGNC Symbol;Acc:HGNC:10832]	REACTOME_MEMBRANE_TRAFFICKING		REACTOME_VESICLE_MEDIATED_TRANSPORT							WP_EGFEGFR_SIGNALING_PATHWAY										REACTOME_SIGNALING_BY_RECEPTOR_TYROSINE_KINASES				REACTOME_CLATHRIN_MEDIATED_ENDOCYTOSIS		KEGG_ENDOCYTOSIS			WP_FRAGILE_X_SYNDROME
58513	EPS15L1	epidermal growth factor receptor pathway substrate 15 like 1 [Source:HGNC Symbol;Acc:HGNC:24634]	REACTOME_MEMBRANE_TRAFFICKING		REACTOME_VESICLE_MEDIATED_TRANSPORT							WP_EGFEGFR_SIGNALING_PATHWAY										REACTOME_SIGNALING_BY_RECEPTOR_TYROSINE_KINASES				REACTOME_CLATHRIN_MEDIATED_ENDOCYTOSIS
1785	DNM2	dynamin 2 [Source:HGNC Symbol;Acc:HGNC:2974]	REACTOME_MEMBRANE_TRAFFICKING		REACTOME_VESICLE_MEDIATED_TRANSPORT									REACTOME_NERVOUS_SYSTEM_DEVELOPMENT								REACTOME_SIGNALING_BY_RECEPTOR_TYROSINE_KINASES		REACTOME_ADAPTIVE_IMMUNE_SYSTEM		REACTOME_CLATHRIN_MEDIATED_ENDOCYTOSIS		KEGG_ENDOCYTOSIS			WP_FRAGILE_X_SYNDROME		REACTOME_DEVELOPMENTAL_BIOLOGY
11127	KIF3A	kinesin family member 3A [Source:HGNC Symbol;Acc:HGNC:6319]	REACTOME_MEMBRANE_TRAFFICKING		REACTOME_VESICLE_MEDIATED_TRANSPORT											WP_INSULIN_SIGNALING					REACTOME_ORGANELLE_BIOGENESIS_AND_MAINTENANCE			REACTOME_ADAPTIVE_IMMUNE_SYSTEM																								REACTOME_CILIUM_ASSEMBLY	REACTOME_HEMOSTASIS
51652	CHMP3	charged multivesicular body protein 3 [Source:HGNC Symbol;Acc:HGNC:29865]	REACTOME_MEMBRANE_TRAFFICKING		REACTOME_VESICLE_MEDIATED_TRANSPORT												PID_ERBB1_INTERNALIZATION_PATHWAY											KEGG_ENDOCYTOSIS														REACTOME_AUTOPHAGY
55763	EXOC1	exocyst complex component 1 [Source:HGNC Symbol;Acc:HGNC:30380]	REACTOME_MEMBRANE_TRAFFICKING		REACTOME_VESICLE_MEDIATED_TRANSPORT																REACTOME_ORGANELLE_BIOGENESIS_AND_MAINTENANCE																								REACTOME_VXPX_CARGO_TARGETING_TO_CILIUM			REACTOME_CILIUM_ASSEMBLY
117177	RAB3IP	RAB3A interacting protein [Source:HGNC Symbol;Acc:HGNC:16508]	REACTOME_MEMBRANE_TRAFFICKING		REACTOME_VESICLE_MEDIATED_TRANSPORT																REACTOME_ORGANELLE_BIOGENESIS_AND_MAINTENANCE																								REACTOME_VXPX_CARGO_TARGETING_TO_CILIUM			REACTOME_CILIUM_ASSEMBLY
3267	AGFG1	ArfGAP with FG repeats 1 [Source:HGNC Symbol;Acc:HGNC:5175]	REACTOME_MEMBRANE_TRAFFICKING		REACTOME_VESICLE_MEDIATED_TRANSPORT																					REACTOME_CLATHRIN_MEDIATED_ENDOCYTOSIS
85021	REPS1	RALBP1 associated Eps domain containing 1 [Source:HGNC Symbol;Acc:HGNC:15578]	REACTOME_MEMBRANE_TRAFFICKING		REACTOME_VESICLE_MEDIATED_TRANSPORT																					REACTOME_CLATHRIN_MEDIATED_ENDOCYTOSIS
6305	SBF1	SET binding factor 1 [Source:HGNC Symbol;Acc:HGNC:10542]	REACTOME_MEMBRANE_TRAFFICKING		REACTOME_VESICLE_MEDIATED_TRANSPORT																														REACTOME_METABOLISM_OF_LIPIDS
23095	KIF1B	kinesin family member 1B [Source:HGNC Symbol;Acc:HGNC:16636]	REACTOME_MEMBRANE_TRAFFICKING		REACTOME_VESICLE_MEDIATED_TRANSPORT																																												REACTOME_HEMOSTASIS
55605	KIF21A	kinesin family member 21A [Source:HGNC Symbol;Acc:HGNC:19349]	REACTOME_MEMBRANE_TRAFFICKING		REACTOME_VESICLE_MEDIATED_TRANSPORT																																												REACTOME_HEMOSTASIS
4644	MYO5A	myosin VA [Source:HGNC Symbol;Acc:HGNC:7602]	REACTOME_MEMBRANE_TRAFFICKING		REACTOME_VESICLE_MEDIATED_TRANSPORT
9267	CYTH1	cytohesin 1 [Source:HGNC Symbol;Acc:HGNC:9501]	REACTOME_MEMBRANE_TRAFFICKING		REACTOME_VESICLE_MEDIATED_TRANSPORT
414918	DENND6B	DENN domain containing 6B [Source:HGNC Symbol;Acc:HGNC:32690]	REACTOME_MEMBRANE_TRAFFICKING		REACTOME_VESICLE_MEDIATED_TRANSPORT
89781	HPS4	HPS4 biogenesis of lysosomal organelles complex 3 subunit 2 [Source:HGNC Symbol;Acc:HGNC:15844]	REACTOME_MEMBRANE_TRAFFICKING		REACTOME_VESICLE_MEDIATED_TRANSPORT
388552	BLOC1S3	biogenesis of lysosomal organelles complex 1 subunit 3 [Source:HGNC Symbol;Acc:HGNC:20914]	REACTOME_MEMBRANE_TRAFFICKING		REACTOME_VESICLE_MEDIATED_TRANSPORT
3895	KTN1	kinectin 1 [Source:HGNC Symbol;Acc:HGNC:6467]		REACTOME_RHO_GTPASE_CYCLE			REACTOME_POST_TRANSLATIONAL_PROTEIN_MODIFICATION				REACTOME_SIGNALING_BY_RHO_GTPASES_MIRO_GTPASES_AND_RHOBTB3																		REACTOME_RHOA_GTPASE_CYCLE	REACTOME_RAC1_GTPASE_CYCLE		REACTOME_CDC42_GTPASE_CYCLE
5338	PLD2	phospholipase D2 [Source:HGNC Symbol;Acc:HGNC:9068]		REACTOME_RHO_GTPASE_CYCLE							REACTOME_SIGNALING_BY_RHO_GTPASES_MIRO_GTPASES_AND_RHOBTB3	WP_EGFEGFR_SIGNALING_PATHWAY																KEGG_ENDOCYTOSIS		REACTOME_RAC1_GTPASE_CYCLE					REACTOME_METABOLISM_OF_LIPIDS
[truncated: 449 more rows]
[truncated: 3 more columns]
