# Supplementary material for: Alternative Splicing Changes Promoted by NOVA2 Upregulation in Endothelial Cells and Relevance for Gastric Cancer
Source: Int J Mol Sci. 2023 Apr 30;24(9):8102. doi: 10.3390/ijms24098102 (PMC10178952; doi:10.3390/ijms24098102)
Supplement: Supplementary file 1 [file ijms-24-08102-s001.zip › Supplementary Table S3.xlsx]

## Sheet: MySignDB
Overlap Results
Collection(s):	C7
# overlaps shown:	50
# genesets in collections:	5219
# genes in comparison (n):	482
# genes in universe (N):	42499
Gene Set Name	# Genes in Gene Set (K)	Description	# Genes in Overlap (k)	k/K	p-value	FDR q-value
OSMAN_BLOOD_CHAD63_KH_AGE_18_50YO_HIGH_DOSE_SUBJECTS_24HR_DN	1886	Genes down-regulated in blood 24hr vs 0hr in adults (18-50) (high dose subjects) after exposure to ChAd63-KH , time point 24H , administered Intramuscular injection. Comment: DE gene list for high dose subjects.	74	0.0392	1.24e-20	6.49e-17
THAKAR_PBMC_INACTIVATED_INFLUENZA_AGE_21_30YO_RESPONDERS_28DY_DN	907	Genes down-regulated in peripheral blood mononuclear cell 28d vs 0d in young adults (21-30) (responders) after exposure to Inactivated influenza vaccine , time point 28D	50	0.0551	4.36e-20	1.14e-16
NAKAYA_PBMC_FLUMIST_AGE_18_50YO_7DY_UP	1575	Genes up-regulated in peripheral blood mononuclear cell 7d vs 0d in adults (18-50) after exposure to FluMist , time point 7D. Comment: Supplementary Table 1b: All the differentially expressed genes identified in PBMCs of TIV vaccinees.	62	0.0394	2e-17	3.48e-14
THAKAR_PBMC_INACTIVATED_INFLUENZA_AGE_21_30YO_RESPONDERS_7DY_DN	635	Genes down-regulated in peripheral blood mononuclear cell 7d vs 0d in young adults (21-30) (responders) after exposure to Inactivated influenza vaccine , time point 7D. Comment: most (70-80%) of cohort were white	38	0.0598	1.16e-16	1.51e-13
GSE2405_S_AUREUS_VS_A_PHAGOCYTOPHILUM_NEUTROPHIL_DN	200	Genes down-regulated in polymorphonuclear leukocytes 9h after infection by: S. aureus versus A. phagocytophilum.	22	0.11	1.74e-15	1.81e-12
GSE7509_UNSTIM_VS_FCGRIIB_STIM_MONOCYTE_DN	166	Genes down-regulated in monocytes: untreated versus anti- FcgRIIB.	19	0.1145	7.11e-14	6.19e-11
GSE25088_CTRL_VS_IL4_AND_ROSIGLITAZONE_STIM_STAT6_KO_MACROPHAGE_UP	197	Genes up-regulated in bone marrow-derived macrophages with STAT6 [GeneID=6778] knockout: control versus treated with IL4[GeneID=3565] and rosiglitazone [PubChem=77999].	19	0.0964	1.59e-12	1.18e-09
GSE5679_CTRL_VS_PPARG_LIGAND_ROSIGLITAZONE_TREATED_DC_DN	200	Genes down-regulated in monocyte-derived dendritic cells: untreated versus rosiglitazone [PubChem=77999].	19	0.095	2.08e-12	1.36e-09
GSE11924_TFH_VS_TH1_CD4_TCELL_UP	199	Genes up-regulated in comparison of T follicular helper (Tfh) cells versus Th1 cells.	18	0.0905	1.81e-11	8.57e-09
GSE4142_NAIVE_BCELL_VS_PLASMA_CELL_UP	199	Genes up-regulated in naÔve B lymphocytes versus plasma cells.	18	0.0905	1.81e-11	8.57e-09
GSE16385_MONOCYTE_VS_12H_IL4_TREATED_MACROPHAGE_DN	200	Genes down-regulated in monocytes (12h) versus macrophages (12h) treated with IL4 [GeneID=3565].	18	0.09	1.97e-11	8.57e-09
GSE411_UNSTIM_VS_100MIN_IL6_STIM_SOCS3_KO_MACROPHAGE_UP	200	Genes up-regulated in macrophages with SOCS3 [GeneID=9021]: untreated versus IL6 [GeneID=3569] for 100min.	18	0.09	1.97e-11	8.57e-09
GSE25146_UNSTIM_VS_HELIOBACTER_PYLORI_LPS_STIM_AGS_CELL_UP	180	Genes up-regulated in AGS cells (gastric adenocarcinoma): control versus H. pylori LPS.	17	0.0944	3.33e-11	1.33e-08
GSE15330_HSC_VS_MEGAKARYOCYTE_ERYTHROID_PROGENITOR_UP	162	Genes up-regulated in hematopoietic stem cells versus megakaryo-erythrocyte progenitors.	16	0.0988	6.43e-11	2.4e-08
GSE25088_WT_VS_STAT6_KO_MACROPHAGE_IL4_STIM_UP	199	Genes up-regulated in bone marrow-derived macrophages treated with IL4 [GeneID=3565]: wildtype versus STAT6 [GeneID=6778] knockout.	17	0.0854	1.62e-10	5.09e-08
GSE16385_IFNG_TNF_VS_IL4_STIM_MACROPHAGE_UP	200	Genes up-regulated in macrophages (12h): IFNG and TNF [GeneID=3458;7124] versus IL4 [GeneID=3565].	17	0.085	1.76e-10	5.09e-08
GSE40655_FOXO1_KO_VS_WT_NTREG_UP	200	Genes up-regulated in normal T reg (nTreg): FOXO1 [GeneID=2308] versus wildtype.	17	0.085	1.76e-10	5.09e-08
GSE46606_IRF4_KO_VS_WT_UNSTIM_BCELL_UP	200	Genes up-regulated in at day 0 B cell IRF4-KO versus at day 0 B cell wildtype.	17	0.085	1.76e-10	5.09e-08
GSE6269_HEALTHY_VS_E_COLI_INF_PBMC_UP	177	Genes up-regulated in comparison of peripheral blood mononuclear cells (PBMC) from healthy donors versus PBMC from patients with acute E. coli infection.	16	0.0904	2.43e-10	6.67e-08
GSE25123_CTRL_VS_ROSIGLITAZONE_STIM_MACROPHAGE_UP	199	Genes up-regulated in wildtype bone marrow-derived macrophages: control versus treated with rosiglitazone [PubChem=77999].	16	0.0804	1.37e-09	3.07e-07
GSE17301_CTRL_VS_48H_ACD3_ACD28_IFNA2_STIM_CD8_TCELL_DN	200	Genes down-regulated in CD8 T cells: control versus stimulated by IFNA2 [GeneID=3440] and activated by anti-CD3 and anti-CD28.	16	0.08	1.47e-09	3.07e-07
GSE29164_CD8_TCELL_VS_CD8_TCELL_AND_IL12_TREATED_MELANOMA_DAY7_UP	200	Genes up-regulated in B16 melanoma at day 7 of adoptive transfer treatment: mock versus therapy.	16	0.08	1.47e-09	3.07e-07
GSE3691_IFN_PRODUCING_KILLER_DC_VS_PLASMACYTOID_DC_SPLEEN_UP	200	Genes up-regulated in dendiritic cells from speen: interferon producing killer cells versus plasmacytoid.	16	0.08	1.47e-09	3.07e-07
GSE3982_BASOPHIL_VS_TH2_UP	200	Genes up-regulated in comparison of basophils versus Th2 cells.	16	0.08	1.47e-09	3.07e-07
GSE41867_NAIVE_VS_DAY8_LCMV_EFFECTOR_CD8_TCELL_DN	200	Genes down-regulated in CD8 T cells: naÔve versus effectors at day 8.	16	0.08	1.47e-09	3.07e-07
GSE14699_NAIVE_VS_ACT_CD8_TCELL_DN	175	Genes down-regulated in CD8 T cells: naÔve versus activated.	15	0.0857	1.85e-09	3.72e-07
GSE11386_NAIVE_VS_MEMORY_BCELL_DN	158	Genes down-regulated in B lymphocytes: naÔve versus memory.	14	0.0886	4.18e-09	8.09e-07
GSE17301_CTRL_VS_48H_IFNA2_STIM_CD8_TCELL_DN	196	Genes down-regulated in CD8 T cells: control versus stimulated by IFNA2 [GeneID=3440].	15	0.0765	8.74e-09	1.3e-06
GSE2706_LPS_VS_R848_AND_LPS_8H_STIM_DC_UP	198	Genes up-regulated in comparison of dendritic cells (DC) stimulated with LPS (TLR4 agonist) at 8 h versus DCs stimulated with LPS (TLR4 agonist) and R848 for 8 h.	15	0.0758	1e-08	1.3e-06
GSE14350_TREG_VS_TEFF_UP	199	Genes up-regulated in comparison of regulatory T cell (Treg) versus effector T cells.	15	0.0754	1.07e-08	1.3e-06
GSE19888_ADENOSINE_A3R_ACT_VS_TCELL_MEMBRANES_ACT_AND_A3R_INH_PRETREAT_IN_MAST_CELL_DN	199	Genes down-regulated in HMC-1 (mast leukemia) cells: Cl-IB-MECA [PubChem=3035850] versus incubated with the peptide ALL1 followed by stimulation with T cell membranes.	15	0.0754	1.07e-08	1.3e-06
GSE2197_IMMUNOSUPPRESSIVE_DNA_VS_UNTREATEDIN_DC_DN	199	Genes down-regulated in comparison of dendritic cells (DC) treated with immunosuppressive DNA versus the untreated cells.	15	0.0754	1.07e-08	1.3e-06
GSE28737_FOLLICULAR_VS_MARGINAL_ZONE_BCELL_BCL6_HET_UP	199	Genes up-regulated in heterozygous knockout of BCL6 [GeneID=604]: follicular versus marginal zone source.	15	0.0754	1.07e-08	1.3e-06
GSE46606_IRF4HIGH_VS_WT_CD40L_IL2_IL5_DAY3_STIMULATED_BCELL_UP	199	Genes up-regulated in CD40L and IL-2 IL-4 IL-5 stimulated at day 3 B cell IRF4high versus CD40L and IL-2 IL-4 IL-5 stimulated at day 3 B cell wildtype.	15	0.0754	1.07e-08	1.3e-06
GSE10240_CTRL_VS_IL22_STIM_PRIMARY_BRONCHIAL_EPITHELIAL_CELLS_UP	200	Genes up-regulated in primary bronchial epithelial cells: control versus stimulated with IL22 [GeneID=50616].	15	0.075	1.15e-08	1.3e-06
GSE18281_SUBCAPSULAR_VS_PERIMEDULLARY_CORTICAL_REGION_OF_THYMUS_UP	200	Genes up-regulated in thymus cortical regions: subcapsular versus perimedullary.	15	0.075	1.15e-08	1.3e-06
GSE21774_CD62L_POS_CD56_BRIGHT_VS_CD62L_NEG_CD56_DIM_NK_CELL_DN	200	Genes down-regulated in NCAM1+ SELL bright [GeneID=4684;6402] versus NCAM1- SELL dim [GeneID=4684;6402].	15	0.075	1.15e-08	1.3e-06
GSE2770_UNTREATED_VS_IL4_TREATED_ACT_CD4_TCELL_6H_DN	200	Genes down-regulated in CD4 [GeneID=920] T cells: untreated (0h) versus activated by anti-CD3 and anti-CD28 and then stimulated by IL4 [GeneID=3565] (6h).	15	0.075	1.15e-08	1.3e-06
GSE2770_UNTREATED_VS_TGFB_AND_IL12_TREATED_ACT_CD4_TCELL_48H_DN	200	Genes down-regulated in CD4 [GeneID=920] T cells: untreated (0h) versus activated by anti-CD3 and anti-CD28 and then stimulated by TGFB1 [GeneID=7040] and IL-12 (48h).	15	0.075	1.15e-08	1.3e-06
GSE3691_IFN_PRODUCING_KILLER_DC_VS_CONVENTIONAL_DC_SPLEEN_UP	200	Genes up-regulated in dendiritic cells from speen: interferon producing killer cells versus conventional.	15	0.075	1.15e-08	1.3e-06
GSE41867_DAY6_EFFECTOR_VS_DAY30_MEMORY_CD8_TCELL_LCMV_ARMSTRONG_DN	200	Genes down-regulated in CD8 T cells, acute infection with LCMV-Armstrong: effectors at day 6 versus memory at day 30.	15	0.075	1.15e-08	1.3e-06
GSE43863_TH1_VS_TFH_EFFECTOR_CD4_TCELL_DN	200	Genes down-regulated in CD4 [GeneID=920] SMARTA effector T cells during acute infection of LCMV: Th1 versus follicular helper (Tfh).	15	0.075	1.15e-08	1.3e-06
GSE45881_CXCR6HI_VS_CXCR1LO_COLONIC_LAMINA_PROPRIA_UP	200	Genes up-regulated in colonic lamina propria cells sorted by CXCR6 [GeneID=10663]: high versus low.	15	0.075	1.15e-08	1.3e-06
GSE46606_IRF4HIGH_VS_WT_CD40L_IL2_IL5_DAY1_STIMULATED_BCELL_UP	200	Genes up-regulated in CD40L and IL-2 IL-4 IL-5 stimulated at day 1 B cell IRF4high versus CD40L and IL-2 IL-4 IL-5 stimulated at day 1 B cell wildtype.	15	0.075	1.15e-08	1.3e-06
GSE5589_LPS_AND_IL10_VS_LPS_AND_IL6_STIM_MACROPHAGE_45MIN_UP	200	Genes up-regulated in bone marrow-derived macrophages (45 min): IL10 [GeneID=3486] and LPS versus IL6 [GeneID=3469] and LPS.	15	0.075	1.15e-08	1.3e-06
GSE5679_CTRL_VS_RARA_AGONIST_AM580_TREATED_DC_DN	200	Genes down-regulated in monocyte-derived dendritic cells: untreated versus AM580 [PubChem=2126].	15	0.075	1.15e-08	1.3e-06
GSE9601_UNTREATED_VS_NFKB_INHIBITOR_TREATED_HCMV_INF_MONOCYTE_DN	174	Genes down-regulated in monocytes after HCMV infection: untreated versus BAY 11-7082 [PubChem=5353431].	14	0.0805	1.45e-08	1.61e-06
GSE6259_33D1_POS_VS_DEC205_POS_FLT3L_INDUCED_SPLENIC_DC_DN	178	Genes down-regulated in spleen dendritic cells from Flt3L Melanom injected mice: 33D1+ versus DEC205+ subpopulations.	14	0.0787	1.94e-08	2.1e-06
GSE7509_FCGRIIB_VS_TNFA_IL1B_IL6_PGE_STIM_DC_DN	154	Genes down-regulated in dendritic cells: anti-FcgRIIB versus inflammatory cytokine cocktail.	13	0.0844	2.68e-08	2.86e-06
NAKAYA_PBMC_FLUARIX_FLUVIRIN_AGE_18_50YO_3DY_DN	433	Genes down-regulated in peripheral blood mononuclear cell 3d vs 0d in adults (18-50) after exposure to Fluarix/Fluvirin , time point 3D. Comment: Supplementary Table 1a: All the differentially expressed genes identified in PBMCs of TIV vaccinees.	21	0.0485	3.47e-08	3.62e-06
Gene/Gene Set Overlap Matrix
Entrez Gene Id	Gene Symbol	Gene Description	OSMAN_BLOOD_CHAD63_KH_AGE_18_50YO_HIGH_DOSE_SUBJECTS_24HR_DN	THAKAR_PBMC_INACTIVATED_INFLUENZA_AGE_21_30YO_RESPONDERS_28DY_DN	NAKAYA_PBMC_FLUMIST_AGE_18_50YO_7DY_UP	THAKAR_PBMC_INACTIVATED_INFLUENZA_AGE_21_30YO_RESPONDERS_7DY_DN	GSE2405_S_AUREUS_VS_A_PHAGOCYTOPHILUM_NEUTROPHIL_DN	GSE7509_UNSTIM_VS_FCGRIIB_STIM_MONOCYTE_DN	GSE25088_CTRL_VS_IL4_AND_ROSIGLITAZONE_STIM_STAT6_KO_MACROPHAGE_UP	GSE5679_CTRL_VS_PPARG_LIGAND_ROSIGLITAZONE_TREATED_DC_DN	GSE11924_TFH_VS_TH1_CD4_TCELL_UP	GSE4142_NAIVE_BCELL_VS_PLASMA_CELL_UP	GSE16385_MONOCYTE_VS_12H_IL4_TREATED_MACROPHAGE_DN	GSE411_UNSTIM_VS_100MIN_IL6_STIM_SOCS3_KO_MACROPHAGE_UP	GSE25146_UNSTIM_VS_HELIOBACTER_PYLORI_LPS_STIM_AGS_CELL_UP	GSE15330_HSC_VS_MEGAKARYOCYTE_ERYTHROID_PROGENITOR_UP	GSE25088_WT_VS_STAT6_KO_MACROPHAGE_IL4_STIM_UP	GSE16385_IFNG_TNF_VS_IL4_STIM_MACROPHAGE_UP	GSE40655_FOXO1_KO_VS_WT_NTREG_UP	GSE46606_IRF4_KO_VS_WT_UNSTIM_BCELL_UP	GSE6269_HEALTHY_VS_E_COLI_INF_PBMC_UP	GSE25123_CTRL_VS_ROSIGLITAZONE_STIM_MACROPHAGE_UP	GSE17301_CTRL_VS_48H_ACD3_ACD28_IFNA2_STIM_CD8_TCELL_DN	GSE29164_CD8_TCELL_VS_CD8_TCELL_AND_IL12_TREATED_MELANOMA_DAY7_UP	GSE3691_IFN_PRODUCING_KILLER_DC_VS_PLASMACYTOID_DC_SPLEEN_UP	GSE3982_BASOPHIL_VS_TH2_UP	GSE41867_NAIVE_VS_DAY8_LCMV_EFFECTOR_CD8_TCELL_DN	GSE14699_NAIVE_VS_ACT_CD8_TCELL_DN	GSE11386_NAIVE_VS_MEMORY_BCELL_DN	GSE17301_CTRL_VS_48H_IFNA2_STIM_CD8_TCELL_DN	GSE2706_LPS_VS_R848_AND_LPS_8H_STIM_DC_UP	GSE14350_TREG_VS_TEFF_UP	GSE19888_ADENOSINE_A3R_ACT_VS_TCELL_MEMBRANES_ACT_AND_A3R_INH_PRETREAT_IN_MAST_CELL_DN	GSE2197_IMMUNOSUPPRESSIVE_DNA_VS_UNTREATEDIN_DC_DN	GSE28737_FOLLICULAR_VS_MARGINAL_ZONE_BCELL_BCL6_HET_UP	GSE46606_IRF4HIGH_VS_WT_CD40L_IL2_IL5_DAY3_STIMULATED_BCELL_UP	GSE10240_CTRL_VS_IL22_STIM_PRIMARY_BRONCHIAL_EPITHELIAL_CELLS_UP	GSE18281_SUBCAPSULAR_VS_PERIMEDULLARY_CORTICAL_REGION_OF_THYMUS_UP	GSE21774_CD62L_POS_CD56_BRIGHT_VS_CD62L_NEG_CD56_DIM_NK_CELL_DN	GSE2770_UNTREATED_VS_IL4_TREATED_ACT_CD4_TCELL_6H_DN	GSE2770_UNTREATED_VS_TGFB_AND_IL12_TREATED_ACT_CD4_TCELL_48H_DN	GSE3691_IFN_PRODUCING_KILLER_DC_VS_CONVENTIONAL_DC_SPLEEN_UP	GSE41867_DAY6_EFFECTOR_VS_DAY30_MEMORY_CD8_TCELL_LCMV_ARMSTRONG_DN	GSE43863_TH1_VS_TFH_EFFECTOR_CD4_TCELL_DN	GSE45881_CXCR6HI_VS_CXCR1LO_COLONIC_LAMINA_PROPRIA_UP	GSE46606_IRF4HIGH_VS_WT_CD40L_IL2_IL5_DAY1_STIMULATED_BCELL_UP	GSE5589_LPS_AND_IL10_VS_LPS_AND_IL6_STIM_MACROPHAGE_45MIN_UP	GSE5679_CTRL_VS_RARA_AGONIST_AM580_TREATED_DC_DN	GSE9601_UNTREATED_VS_NFKB_INHIBITOR_TREATED_HCMV_INF_MONOCYTE_DN
55778	ZNF839	zinc finger protein 839 [Source:HGNC Symbol;Acc:HGNC:20345]	OSMAN_BLOOD_CHAD63_KH_AGE_18_50YO_HIGH_DOSE_SUBJECTS_24HR_DN	THAKAR_PBMC_INACTIVATED_INFLUENZA_AGE_21_30YO_RESPONDERS_28DY_DN		THAKAR_PBMC_INACTIVATED_INFLUENZA_AGE_21_30YO_RESPONDERS_7DY_DN											GSE25088_WT_VS_STAT6_KO_MACROPHAGE_IL4_STIM_UP																													GSE46606_IRF4HIGH_VS_WT_CD40L_IL2_IL5_DAY1_STIMULATED_BCELL_UP
868	CBLB	Cbl proto-oncogene B [Source:HGNC Symbol;Acc:HGNC:1542]	OSMAN_BLOOD_CHAD63_KH_AGE_18_50YO_HIGH_DOSE_SUBJECTS_24HR_DN	THAKAR_PBMC_INACTIVATED_INFLUENZA_AGE_21_30YO_RESPONDERS_28DY_DN		THAKAR_PBMC_INACTIVATED_INFLUENZA_AGE_21_30YO_RESPONDERS_7DY_DN																GSE25123_CTRL_VS_ROSIGLITAZONE_STIM_MACROPHAGE_UP							GSE11386_NAIVE_VS_MEMORY_BCELL_DN
26986	PABPC1	poly(A) binding protein cytoplasmic 1 [Source:HGNC Symbol;Acc:HGNC:8554]	OSMAN_BLOOD_CHAD63_KH_AGE_18_50YO_HIGH_DOSE_SUBJECTS_24HR_DN	THAKAR_PBMC_INACTIVATED_INFLUENZA_AGE_21_30YO_RESPONDERS_28DY_DN		THAKAR_PBMC_INACTIVATED_INFLUENZA_AGE_21_30YO_RESPONDERS_7DY_DN																											GSE19888_ADENOSINE_A3R_ACT_VS_TCELL_MEMBRANES_ACT_AND_A3R_INH_PRETREAT_IN_MAST_CELL_DN
79364	ZXDC	ZXD family zinc finger C [Source:HGNC Symbol;Acc:HGNC:28160]	OSMAN_BLOOD_CHAD63_KH_AGE_18_50YO_HIGH_DOSE_SUBJECTS_24HR_DN	THAKAR_PBMC_INACTIVATED_INFLUENZA_AGE_21_30YO_RESPONDERS_28DY_DN		THAKAR_PBMC_INACTIVATED_INFLUENZA_AGE_21_30YO_RESPONDERS_7DY_DN																												GSE2197_IMMUNOSUPPRESSIVE_DNA_VS_UNTREATEDIN_DC_DN															GSE9601_UNTREATED_VS_NFKB_INHIBITOR_TREATED_HCMV_INF_MONOCYTE_DN
55929	DMAP1	DNA methyltransferase 1 associated protein 1 [Source:HGNC Symbol;Acc:HGNC:18291]	OSMAN_BLOOD_CHAD63_KH_AGE_18_50YO_HIGH_DOSE_SUBJECTS_24HR_DN	THAKAR_PBMC_INACTIVATED_INFLUENZA_AGE_21_30YO_RESPONDERS_28DY_DN		THAKAR_PBMC_INACTIVATED_INFLUENZA_AGE_21_30YO_RESPONDERS_7DY_DN
6709	SPTAN1	spectrin alpha, non-erythrocytic 1 [Source:HGNC Symbol;Acc:HGNC:11273]	OSMAN_BLOOD_CHAD63_KH_AGE_18_50YO_HIGH_DOSE_SUBJECTS_24HR_DN	THAKAR_PBMC_INACTIVATED_INFLUENZA_AGE_21_30YO_RESPONDERS_28DY_DN																													GSE19888_ADENOSINE_A3R_ACT_VS_TCELL_MEMBRANES_ACT_AND_A3R_INH_PRETREAT_IN_MAST_CELL_DN														GSE5589_LPS_AND_IL10_VS_LPS_AND_IL6_STIM_MACROPHAGE_45MIN_UP
91523	PCED1B	PC-esterase domain containing 1B [Source:HGNC Symbol;Acc:HGNC:28255]	OSMAN_BLOOD_CHAD63_KH_AGE_18_50YO_HIGH_DOSE_SUBJECTS_24HR_DN	THAKAR_PBMC_INACTIVATED_INFLUENZA_AGE_21_30YO_RESPONDERS_28DY_DN
84961	FBXL20	F-box and leucine rich repeat protein 20 [Source:HGNC Symbol;Acc:HGNC:24679]	OSMAN_BLOOD_CHAD63_KH_AGE_18_50YO_HIGH_DOSE_SUBJECTS_24HR_DN		NAKAYA_PBMC_FLUMIST_AGE_18_50YO_7DY_UP		GSE2405_S_AUREUS_VS_A_PHAGOCYTOPHILUM_NEUTROPHIL_DN															GSE25123_CTRL_VS_ROSIGLITAZONE_STIM_MACROPHAGE_UP																						GSE43863_TH1_VS_TFH_EFFECTOR_CD4_TCELL_DN			GSE5589_LPS_AND_IL10_VS_LPS_AND_IL6_STIM_MACROPHAGE_45MIN_UP		GSE9601_UNTREATED_VS_NFKB_INHIBITOR_TREATED_HCMV_INF_MONOCYTE_DN
23499	MACF1	microtubule actin crosslinking factor 1 [Source:HGNC Symbol;Acc:HGNC:13664]	OSMAN_BLOOD_CHAD63_KH_AGE_18_50YO_HIGH_DOSE_SUBJECTS_24HR_DN		NAKAYA_PBMC_FLUMIST_AGE_18_50YO_7DY_UP			GSE7509_UNSTIM_VS_FCGRIIB_STIM_MONOCYTE_DN																		GSE3982_BASOPHIL_VS_TH2_UP				GSE17301_CTRL_VS_48H_IFNA2_STIM_CD8_TCELL_DN															GSE45881_CXCR6HI_VS_CXCR1LO_COLONIC_LAMINA_PROPRIA_UP
10198	MPHOSPH9	M-phase phosphoprotein 9 [Source:HGNC Symbol;Acc:HGNC:7215]	OSMAN_BLOOD_CHAD63_KH_AGE_18_50YO_HIGH_DOSE_SUBJECTS_24HR_DN		NAKAYA_PBMC_FLUMIST_AGE_18_50YO_7DY_UP				GSE25088_CTRL_VS_IL4_AND_ROSIGLITAZONE_STIM_STAT6_KO_MACROPHAGE_UP						GSE25146_UNSTIM_VS_HELIOBACTER_PYLORI_LPS_STIM_AGS_CELL_UP																	GSE14350_TREG_VS_TEFF_UP													GSE45881_CXCR6HI_VS_CXCR1LO_COLONIC_LAMINA_PROPRIA_UP
134145	ATPSCKMT	ATP synthase c subunit lysine N-methyltransferase [Source:HGNC Symbol;Acc:HGNC:27029]	OSMAN_BLOOD_CHAD63_KH_AGE_18_50YO_HIGH_DOSE_SUBJECTS_24HR_DN		NAKAYA_PBMC_FLUMIST_AGE_18_50YO_7DY_UP				GSE25088_CTRL_VS_IL4_AND_ROSIGLITAZONE_STIM_STAT6_KO_MACROPHAGE_UP
51735	RAPGEF6	Rap guanine nucleotide exchange factor 6 [Source:HGNC Symbol;Acc:HGNC:20655]	OSMAN_BLOOD_CHAD63_KH_AGE_18_50YO_HIGH_DOSE_SUBJECTS_24HR_DN		NAKAYA_PBMC_FLUMIST_AGE_18_50YO_7DY_UP						GSE11924_TFH_VS_TH1_CD4_TCELL_UP					GSE15330_HSC_VS_MEGAKARYOCYTE_ERYTHROID_PROGENITOR_UP			GSE40655_FOXO1_KO_VS_WT_NTREG_UP									GSE14699_NAIVE_VS_ACT_CD8_TCELL_DN				GSE14350_TREG_VS_TEFF_UP													GSE45881_CXCR6HI_VS_CXCR1LO_COLONIC_LAMINA_PROPRIA_UP
10636	RGS14	regulator of G protein signaling 14 [Source:HGNC Symbol;Acc:HGNC:9996]	OSMAN_BLOOD_CHAD63_KH_AGE_18_50YO_HIGH_DOSE_SUBJECTS_24HR_DN		NAKAYA_PBMC_FLUMIST_AGE_18_50YO_7DY_UP																GSE6269_HEALTHY_VS_E_COLI_INF_PBMC_UP																							GSE43863_TH1_VS_TFH_EFFECTOR_CD4_TCELL_DN
6595	SMARCA2	SWI/SNF related, matrix associated, actin dependent regulator of chromatin, subfamily a, member 2 [Source:HGNC Symbol;Acc:HGNC:11098]	OSMAN_BLOOD_CHAD63_KH_AGE_18_50YO_HIGH_DOSE_SUBJECTS_24HR_DN		NAKAYA_PBMC_FLUMIST_AGE_18_50YO_7DY_UP																											GSE14350_TREG_VS_TEFF_UP
11215	AKAP11	A-kinase anchoring protein 11 [Source:HGNC Symbol;Acc:HGNC:369]	OSMAN_BLOOD_CHAD63_KH_AGE_18_50YO_HIGH_DOSE_SUBJECTS_24HR_DN		NAKAYA_PBMC_FLUMIST_AGE_18_50YO_7DY_UP																														GSE28737_FOLLICULAR_VS_MARGINAL_ZONE_BCELL_BCL6_HET_UP					GSE2770_UNTREATED_VS_IL4_TREATED_ACT_CD4_TCELL_6H_DN
5108	PCM1	pericentriolar material 1 [Source:HGNC Symbol;Acc:HGNC:8727]	OSMAN_BLOOD_CHAD63_KH_AGE_18_50YO_HIGH_DOSE_SUBJECTS_24HR_DN		NAKAYA_PBMC_FLUMIST_AGE_18_50YO_7DY_UP																																			GSE2770_UNTREATED_VS_IL4_TREATED_ACT_CD4_TCELL_6H_DN
84693	MCEE	methylmalonyl-CoA epimerase [Source:HGNC Symbol;Acc:HGNC:16732]	OSMAN_BLOOD_CHAD63_KH_AGE_18_50YO_HIGH_DOSE_SUBJECTS_24HR_DN		NAKAYA_PBMC_FLUMIST_AGE_18_50YO_7DY_UP																																										GSE5589_LPS_AND_IL10_VS_LPS_AND_IL6_STIM_MACROPHAGE_45MIN_UP
54802	TRIT1	tRNA isopentenyltransferase 1 [Source:HGNC Symbol;Acc:HGNC:20286]	OSMAN_BLOOD_CHAD63_KH_AGE_18_50YO_HIGH_DOSE_SUBJECTS_24HR_DN		NAKAYA_PBMC_FLUMIST_AGE_18_50YO_7DY_UP
55972	SLC25A40	solute carrier family 25 member 40 [Source:HGNC Symbol;Acc:HGNC:29680]	OSMAN_BLOOD_CHAD63_KH_AGE_18_50YO_HIGH_DOSE_SUBJECTS_24HR_DN		NAKAYA_PBMC_FLUMIST_AGE_18_50YO_7DY_UP
85015	USP45	ubiquitin specific peptidase 45 [Source:HGNC Symbol;Acc:HGNC:20080]	OSMAN_BLOOD_CHAD63_KH_AGE_18_50YO_HIGH_DOSE_SUBJECTS_24HR_DN				GSE2405_S_AUREUS_VS_A_PHAGOCYTOPHILUM_NEUTROPHIL_DN											GSE16385_IFNG_TNF_VS_IL4_STIM_MACROPHAGE_UP											GSE11386_NAIVE_VS_MEMORY_BCELL_DN
23492	CBX7	chromobox 7 [Source:HGNC Symbol;Acc:HGNC:1557]	OSMAN_BLOOD_CHAD63_KH_AGE_18_50YO_HIGH_DOSE_SUBJECTS_24HR_DN				GSE2405_S_AUREUS_VS_A_PHAGOCYTOPHILUM_NEUTROPHIL_DN												GSE40655_FOXO1_KO_VS_WT_NTREG_UP	GSE46606_IRF4_KO_VS_WT_UNSTIM_BCELL_UP	GSE6269_HEALTHY_VS_E_COLI_INF_PBMC_UP												GSE19888_ADENOSINE_A3R_ACT_VS_TCELL_MEMBRANES_ACT_AND_A3R_INH_PRETREAT_IN_MAST_CELL_DN							GSE2770_UNTREATED_VS_IL4_TREATED_ACT_CD4_TCELL_6H_DN				GSE43863_TH1_VS_TFH_EFFECTOR_CD4_TCELL_DN
10396	ATP8A1	ATPase phospholipid transporting 8A1 [Source:HGNC Symbol;Acc:HGNC:13531]	OSMAN_BLOOD_CHAD63_KH_AGE_18_50YO_HIGH_DOSE_SUBJECTS_24HR_DN					GSE7509_UNSTIM_VS_FCGRIIB_STIM_MONOCYTE_DN																					GSE11386_NAIVE_VS_MEMORY_BCELL_DN										GSE21774_CD62L_POS_CD56_BRIGHT_VS_CD62L_NEG_CD56_DIM_NK_CELL_DN
132949	AASDH	aminoadipate-semialdehyde dehydrogenase [Source:HGNC Symbol;Acc:HGNC:23993]	OSMAN_BLOOD_CHAD63_KH_AGE_18_50YO_HIGH_DOSE_SUBJECTS_24HR_DN					GSE7509_UNSTIM_VS_FCGRIIB_STIM_MONOCYTE_DN
5991	RFX3	regulatory factor X3 [Source:HGNC Symbol;Acc:HGNC:9984]	OSMAN_BLOOD_CHAD63_KH_AGE_18_50YO_HIGH_DOSE_SUBJECTS_24HR_DN							GSE5679_CTRL_VS_PPARG_LIGAND_ROSIGLITAZONE_TREATED_DC_DN	GSE11924_TFH_VS_TH1_CD4_TCELL_UP																																					GSE5679_CTRL_VS_RARA_AGONIST_AM580_TREATED_DC_DN
57531	HACE1	HECT domain and ankyrin repeat containing E3 ubiquitin protein ligase 1 [Source:HGNC Symbol;Acc:HGNC:21033]	OSMAN_BLOOD_CHAD63_KH_AGE_18_50YO_HIGH_DOSE_SUBJECTS_24HR_DN							GSE5679_CTRL_VS_PPARG_LIGAND_ROSIGLITAZONE_TREATED_DC_DN																													GSE21774_CD62L_POS_CD56_BRIGHT_VS_CD62L_NEG_CD56_DIM_NK_CELL_DN
5599	MAPK8	mitogen-activated protein kinase 8 [Source:HGNC Symbol;Acc:HGNC:6881]	OSMAN_BLOOD_CHAD63_KH_AGE_18_50YO_HIGH_DOSE_SUBJECTS_24HR_DN								GSE11924_TFH_VS_TH1_CD4_TCELL_UP
7750	ZMYM2	zinc finger MYM-type containing 2 [Source:HGNC Symbol;Acc:HGNC:12989]	OSMAN_BLOOD_CHAD63_KH_AGE_18_50YO_HIGH_DOSE_SUBJECTS_24HR_DN									GSE4142_NAIVE_BCELL_VS_PLASMA_CELL_UP				GSE15330_HSC_VS_MEGAKARYOCYTE_ERYTHROID_PROGENITOR_UP		GSE16385_IFNG_TNF_VS_IL4_STIM_MACROPHAGE_UP	GSE40655_FOXO1_KO_VS_WT_NTREG_UP									GSE14699_NAIVE_VS_ACT_CD8_TCELL_DN													GSE2770_UNTREATED_VS_TGFB_AND_IL12_TREATED_ACT_CD4_TCELL_48H_DN			GSE43863_TH1_VS_TFH_EFFECTOR_CD4_TCELL_DN					GSE9601_UNTREATED_VS_NFKB_INHIBITOR_TREATED_HCMV_INF_MONOCYTE_DN
81794	ADAMTS10	ADAM metallopeptidase with thrombospondin type 1 motif 10 [Source:HGNC Symbol;Acc:HGNC:13201]	OSMAN_BLOOD_CHAD63_KH_AGE_18_50YO_HIGH_DOSE_SUBJECTS_24HR_DN										GSE16385_MONOCYTE_VS_12H_IL4_TREATED_MACROPHAGE_DN		GSE25146_UNSTIM_VS_HELIOBACTER_PYLORI_LPS_STIM_AGS_CELL_UP										GSE3691_IFN_PRODUCING_KILLER_DC_VS_PLASMACYTOID_DC_SPLEEN_UP		GSE41867_NAIVE_VS_DAY8_LCMV_EFFECTOR_CD8_TCELL_DN																GSE41867_DAY6_EFFECTOR_VS_DAY30_MEMORY_CD8_TCELL_LCMV_ARMSTRONG_DN
8139	GAN	gigaxonin [Source:HGNC Symbol;Acc:HGNC:4137]	OSMAN_BLOOD_CHAD63_KH_AGE_18_50YO_HIGH_DOSE_SUBJECTS_24HR_DN											GSE411_UNSTIM_VS_100MIN_IL6_STIM_SOCS3_KO_MACROPHAGE_UP
54477	PLEKHA5	pleckstrin homology domain containing A5 [Source:HGNC Symbol;Acc:HGNC:30036]	OSMAN_BLOOD_CHAD63_KH_AGE_18_50YO_HIGH_DOSE_SUBJECTS_24HR_DN														GSE25088_WT_VS_STAT6_KO_MACROPHAGE_IL4_STIM_UP	GSE16385_IFNG_TNF_VS_IL4_STIM_MACROPHAGE_UP					GSE17301_CTRL_VS_48H_ACD3_ACD28_IFNA2_STIM_CD8_TCELL_DN
25961	NUDT13	nudix hydrolase 13 [Source:HGNC Symbol;Acc:HGNC:18827]	OSMAN_BLOOD_CHAD63_KH_AGE_18_50YO_HIGH_DOSE_SUBJECTS_24HR_DN														GSE25088_WT_VS_STAT6_KO_MACROPHAGE_IL4_STIM_UP
5775	PTPN4	protein tyrosine phosphatase non-receptor type 4 [Source:HGNC Symbol;Acc:HGNC:9656]	OSMAN_BLOOD_CHAD63_KH_AGE_18_50YO_HIGH_DOSE_SUBJECTS_24HR_DN														GSE25088_WT_VS_STAT6_KO_MACROPHAGE_IL4_STIM_UP
79896	THNSL1	threonine synthase like 1 [Source:HGNC Symbol;Acc:HGNC:26160]	OSMAN_BLOOD_CHAD63_KH_AGE_18_50YO_HIGH_DOSE_SUBJECTS_24HR_DN															GSE16385_IFNG_TNF_VS_IL4_STIM_MACROPHAGE_UP																	GSE28737_FOLLICULAR_VS_MARGINAL_ZONE_BCELL_BCL6_HET_UP
4649	MYO9A	myosin IXA [Source:HGNC Symbol;Acc:HGNC:7608]	OSMAN_BLOOD_CHAD63_KH_AGE_18_50YO_HIGH_DOSE_SUBJECTS_24HR_DN															GSE16385_IFNG_TNF_VS_IL4_STIM_MACROPHAGE_UP																				GSE18281_SUBCAPSULAR_VS_PERIMEDULLARY_CORTICAL_REGION_OF_THYMUS_UP
152185	SPICE1	spindle and centriole associated protein 1 [Source:HGNC Symbol;Acc:HGNC:25083]	OSMAN_BLOOD_CHAD63_KH_AGE_18_50YO_HIGH_DOSE_SUBJECTS_24HR_DN															GSE16385_IFNG_TNF_VS_IL4_STIM_MACROPHAGE_UP																							GSE2770_UNTREATED_VS_TGFB_AND_IL12_TREATED_ACT_CD4_TCELL_48H_DN
389072	PLEKHM3	pleckstrin homology domain containing M3 [Source:HGNC Symbol;Acc:HGNC:34006]	OSMAN_BLOOD_CHAD63_KH_AGE_18_50YO_HIGH_DOSE_SUBJECTS_24HR_DN																GSE40655_FOXO1_KO_VS_WT_NTREG_UP					GSE29164_CD8_TCELL_VS_CD8_TCELL_AND_IL12_TREATED_MELANOMA_DAY7_UP																	GSE2770_UNTREATED_VS_TGFB_AND_IL12_TREATED_ACT_CD4_TCELL_48H_DN
1107	CHD3	chromodomain helicase DNA binding protein 3 [Source:HGNC Symbol;Acc:HGNC:1918]	OSMAN_BLOOD_CHAD63_KH_AGE_18_50YO_HIGH_DOSE_SUBJECTS_24HR_DN																GSE40655_FOXO1_KO_VS_WT_NTREG_UP						GSE3691_IFN_PRODUCING_KILLER_DC_VS_PLASMACYTOID_DC_SPLEEN_UP
7088	TLE1	TLE family member 1, transcriptional corepressor [Source:HGNC Symbol;Acc:HGNC:11837]	OSMAN_BLOOD_CHAD63_KH_AGE_18_50YO_HIGH_DOSE_SUBJECTS_24HR_DN																	GSE46606_IRF4_KO_VS_WT_UNSTIM_BCELL_UP	GSE6269_HEALTHY_VS_E_COLI_INF_PBMC_UP															GSE46606_IRF4HIGH_VS_WT_CD40L_IL2_IL5_DAY3_STIMULATED_BCELL_UP
56261	GPCPD1	glycerophosphocholine phosphodiesterase 1 [Source:HGNC Symbol;Acc:HGNC:26957]	OSMAN_BLOOD_CHAD63_KH_AGE_18_50YO_HIGH_DOSE_SUBJECTS_24HR_DN																	GSE46606_IRF4_KO_VS_WT_UNSTIM_BCELL_UP							GSE41867_NAIVE_VS_DAY8_LCMV_EFFECTOR_CD8_TCELL_DN					GSE14350_TREG_VS_TEFF_UP
93	ACVR2B	activin A receptor type 2B [Source:HGNC Symbol;Acc:HGNC:174]	OSMAN_BLOOD_CHAD63_KH_AGE_18_50YO_HIGH_DOSE_SUBJECTS_24HR_DN																	GSE46606_IRF4_KO_VS_WT_UNSTIM_BCELL_UP																										GSE46606_IRF4HIGH_VS_WT_CD40L_IL2_IL5_DAY1_STIMULATED_BCELL_UP
9786	KIAA0586	KIAA0586 [Source:HGNC Symbol;Acc:HGNC:19960]	OSMAN_BLOOD_CHAD63_KH_AGE_18_50YO_HIGH_DOSE_SUBJECTS_24HR_DN																	GSE46606_IRF4_KO_VS_WT_UNSTIM_BCELL_UP
6675	UAP1	UDP-N-acetylglucosamine pyrophosphorylase 1 [Source:HGNC Symbol;Acc:HGNC:12457]	OSMAN_BLOOD_CHAD63_KH_AGE_18_50YO_HIGH_DOSE_SUBJECTS_24HR_DN																			GSE25123_CTRL_VS_ROSIGLITAZONE_STIM_MACROPHAGE_UP					GSE41867_NAIVE_VS_DAY8_LCMV_EFFECTOR_CD8_TCELL_DN																GSE41867_DAY6_EFFECTOR_VS_DAY30_MEMORY_CD8_TCELL_LCMV_ARMSTRONG_DN
79088	ZNF426	zinc finger protein 426 [Source:HGNC Symbol;Acc:HGNC:20725]	OSMAN_BLOOD_CHAD63_KH_AGE_18_50YO_HIGH_DOSE_SUBJECTS_24HR_DN																					GSE29164_CD8_TCELL_VS_CD8_TCELL_AND_IL12_TREATED_MELANOMA_DAY7_UP
100131755	ARMCX4	armadillo repeat containing X-linked 4 [Source:HGNC Symbol;Acc:HGNC:28615]	OSMAN_BLOOD_CHAD63_KH_AGE_18_50YO_HIGH_DOSE_SUBJECTS_24HR_DN																					GSE29164_CD8_TCELL_VS_CD8_TCELL_AND_IL12_TREATED_MELANOMA_DAY7_UP
5189	PEX1	peroxisomal biogenesis factor 1 [Source:HGNC Symbol;Acc:HGNC:8850]	OSMAN_BLOOD_CHAD63_KH_AGE_18_50YO_HIGH_DOSE_SUBJECTS_24HR_DN																							GSE3982_BASOPHIL_VS_TH2_UP
23345	SYNE1	spectrin repeat containing nuclear envelope protein 1 [Source:HGNC Symbol;Acc:HGNC:17089]	OSMAN_BLOOD_CHAD63_KH_AGE_18_50YO_HIGH_DOSE_SUBJECTS_24HR_DN																										GSE11386_NAIVE_VS_MEMORY_BCELL_DN			GSE14350_TREG_VS_TEFF_UP						GSE18281_SUBCAPSULAR_VS_PERIMEDULLARY_CORTICAL_REGION_OF_THYMUS_UP
8874	ARHGEF7	Rho guanine nucleotide exchange factor 7 [Source:HGNC Symbol;Acc:HGNC:15607]	OSMAN_BLOOD_CHAD63_KH_AGE_18_50YO_HIGH_DOSE_SUBJECTS_24HR_DN																											GSE17301_CTRL_VS_48H_IFNA2_STIM_CD8_TCELL_DN															GSE45881_CXCR6HI_VS_CXCR1LO_COLONIC_LAMINA_PROPRIA_UP
55605	KIF21A	kinesin family member 21A [Source:HGNC Symbol;Acc:HGNC:19349]	OSMAN_BLOOD_CHAD63_KH_AGE_18_50YO_HIGH_DOSE_SUBJECTS_24HR_DN																																		GSE10240_CTRL_VS_IL22_STIM_PRIMARY_BRONCHIAL_EPITHELIAL_CELLS_UP
64753	CCDC136	coiled-coil domain containing 136 [Source:HGNC Symbol;Acc:HGNC:22225]	OSMAN_BLOOD_CHAD63_KH_AGE_18_50YO_HIGH_DOSE_SUBJECTS_24HR_DN																																				GSE21774_CD62L_POS_CD56_BRIGHT_VS_CD62L_NEG_CD56_DIM_NK_CELL_DN
60558	GUF1	GTP binding elongation factor GUF1 [Source:HGNC Symbol;Acc:HGNC:25799]	OSMAN_BLOOD_CHAD63_KH_AGE_18_50YO_HIGH_DOSE_SUBJECTS_24HR_DN																																														GSE9601_UNTREATED_VS_NFKB_INHIBITOR_TREATED_HCMV_INF_MONOCYTE_DN
153396	TMEM161B	transmembrane protein 161B [Source:HGNC Symbol;Acc:HGNC:28483]	OSMAN_BLOOD_CHAD63_KH_AGE_18_50YO_HIGH_DOSE_SUBJECTS_24HR_DN																																														GSE9601_UNTREATED_VS_NFKB_INHIBITOR_TREATED_HCMV_INF_MONOCYTE_DN
84268	RPAIN	RPA interacting protein [Source:HGNC Symbol;Acc:HGNC:28641]	OSMAN_BLOOD_CHAD63_KH_AGE_18_50YO_HIGH_DOSE_SUBJECTS_24HR_DN
23178	PASK	PAS domain containing serine/threonine kinase [Source:HGNC Symbol;Acc:HGNC:17270]	OSMAN_BLOOD_CHAD63_KH_AGE_18_50YO_HIGH_DOSE_SUBJECTS_24HR_DN
84144	SYDE2	synapse defective Rho GTPase homolog 2 [Source:HGNC Symbol;Acc:HGNC:25841]	OSMAN_BLOOD_CHAD63_KH_AGE_18_50YO_HIGH_DOSE_SUBJECTS_24HR_DN
23252	OTUD3	OTU deubiquitinase 3 [Source:HGNC Symbol;Acc:HGNC:29038]	OSMAN_BLOOD_CHAD63_KH_AGE_18_50YO_HIGH_DOSE_SUBJECTS_24HR_DN
55277	FGGY	FGGY carbohydrate kinase domain containing [Source:HGNC Symbol;Acc:HGNC:25610]	OSMAN_BLOOD_CHAD63_KH_AGE_18_50YO_HIGH_DOSE_SUBJECTS_24HR_DN
85021	REPS1	RALBP1 associated Eps domain containing 1 [Source:HGNC Symbol;Acc:HGNC:15578]	OSMAN_BLOOD_CHAD63_KH_AGE_18_50YO_HIGH_DOSE_SUBJECTS_24HR_DN
9677	PPIP5K1	diphosphoinositol pentakisphosphate kinase 1 [Source:HGNC Symbol;Acc:HGNC:29023]	OSMAN_BLOOD_CHAD63_KH_AGE_18_50YO_HIGH_DOSE_SUBJECTS_24HR_DN
51194	IPO11	importin 11 [Source:HGNC Symbol;Acc:HGNC:20628]	OSMAN_BLOOD_CHAD63_KH_AGE_18_50YO_HIGH_DOSE_SUBJECTS_24HR_DN
54970	TTC12	tetratricopeptide repeat domain 12 [Source:HGNC Symbol;Acc:HGNC:23700]	OSMAN_BLOOD_CHAD63_KH_AGE_18_50YO_HIGH_DOSE_SUBJECTS_24HR_DN
4644	MYO5A	myosin VA [Source:HGNC Symbol;Acc:HGNC:7602]	OSMAN_BLOOD_CHAD63_KH_AGE_18_50YO_HIGH_DOSE_SUBJECTS_24HR_DN
11127	KIF3A	kinesin family member 3A [Source:HGNC Symbol;Acc:HGNC:6319]	OSMAN_BLOOD_CHAD63_KH_AGE_18_50YO_HIGH_DOSE_SUBJECTS_24HR_DN
11340	EXOSC8	exosome component 8 [Source:HGNC Symbol;Acc:HGNC:17035]	OSMAN_BLOOD_CHAD63_KH_AGE_18_50YO_HIGH_DOSE_SUBJECTS_24HR_DN
30815	ST6GALNAC6	ST6 N-acetylgalactosaminide alpha-2,6-sialyltransferase 6 [Source:HGNC Symbol;Acc:HGNC:23364]	OSMAN_BLOOD_CHAD63_KH_AGE_18_50YO_HIGH_DOSE_SUBJECTS_24HR_DN
4756	NEO1	neogenin 1 [Source:HGNC Symbol;Acc:HGNC:7754]	OSMAN_BLOOD_CHAD63_KH_AGE_18_50YO_HIGH_DOSE_SUBJECTS_24HR_DN
57587	CFAP97	cilia and flagella associated protein 97 [Source:HGNC Symbol;Acc:HGNC:29276]	OSMAN_BLOOD_CHAD63_KH_AGE_18_50YO_HIGH_DOSE_SUBJECTS_24HR_DN
222234	FAM185A	family with sequence similarity 185 member A [Source:HGNC Symbol;Acc:HGNC:22412]	OSMAN_BLOOD_CHAD63_KH_AGE_18_50YO_HIGH_DOSE_SUBJECTS_24HR_DN
90102	PHLDB2	pleckstrin homology like domain family B member 2 [Source:HGNC Symbol;Acc:HGNC:29573]	OSMAN_BLOOD_CHAD63_KH_AGE_18_50YO_HIGH_DOSE_SUBJECTS_24HR_DN
80298	MTERF2	mitochondrial transcription termination factor 2 [Source:HGNC Symbol;Acc:HGNC:30779]	OSMAN_BLOOD_CHAD63_KH_AGE_18_50YO_HIGH_DOSE_SUBJECTS_24HR_DN
147138	TMC8	transmembrane channel like 8 [Source:HGNC Symbol;Acc:HGNC:20474]	OSMAN_BLOOD_CHAD63_KH_AGE_18_50YO_HIGH_DOSE_SUBJECTS_24HR_DN
8100	IFT88	intraflagellar transport 88 [Source:HGNC Symbol;Acc:HGNC:20606]	OSMAN_BLOOD_CHAD63_KH_AGE_18_50YO_HIGH_DOSE_SUBJECTS_24HR_DN
148327	CREB3L4	cAMP responsive element binding protein 3 like 4 [Source:HGNC Symbol;Acc:HGNC:18854]	OSMAN_BLOOD_CHAD63_KH_AGE_18_50YO_HIGH_DOSE_SUBJECTS_24HR_DN
85458	DIXDC1	DIX domain containing 1 [Source:HGNC Symbol;Acc:HGNC:23695]	OSMAN_BLOOD_CHAD63_KH_AGE_18_50YO_HIGH_DOSE_SUBJECTS_24HR_DN
285973	ATG9B	autophagy related 9B [Source:HGNC Symbol;Acc:HGNC:21899]	OSMAN_BLOOD_CHAD63_KH_AGE_18_50YO_HIGH_DOSE_SUBJECTS_24HR_DN
25900	IFFO1	intermediate filament family orphan 1 [Source:HGNC Symbol;Acc:HGNC:24970]		THAKAR_PBMC_INACTIVATED_INFLUENZA_AGE_21_30YO_RESPONDERS_28DY_DN	NAKAYA_PBMC_FLUMIST_AGE_18_50YO_7DY_UP	THAKAR_PBMC_INACTIVATED_INFLUENZA_AGE_21_30YO_RESPONDERS_7DY_DN		GSE7509_UNSTIM_VS_FCGRIIB_STIM_MONOCYTE_DN					GSE16385_MONOCYTE_VS_12H_IL4_TREATED_MACROPHAGE_DN							GSE46606_IRF4_KO_VS_WT_UNSTIM_BCELL_UP	GSE6269_HEALTHY_VS_E_COLI_INF_PBMC_UP
51466	EVL	Enah/Vasp-like [Source:HGNC Symbol;Acc:HGNC:20234]		THAKAR_PBMC_INACTIVATED_INFLUENZA_AGE_21_30YO_RESPONDERS_28DY_DN	NAKAYA_PBMC_FLUMIST_AGE_18_50YO_7DY_UP	THAKAR_PBMC_INACTIVATED_INFLUENZA_AGE_21_30YO_RESPONDERS_7DY_DN										GSE15330_HSC_VS_MEGAKARYOCYTE_ERYTHROID_PROGENITOR_UP		GSE16385_IFNG_TNF_VS_IL4_STIM_MACROPHAGE_UP				GSE25123_CTRL_VS_ROSIGLITAZONE_STIM_MACROPHAGE_UP							GSE11386_NAIVE_VS_MEMORY_BCELL_DN														GSE41867_DAY6_EFFECTOR_VS_DAY30_MEMORY_CD8_TCELL_LCMV_ARMSTRONG_DN
221955	DAGLB	diacylglycerol lipase beta [Source:HGNC Symbol;Acc:HGNC:28923]		THAKAR_PBMC_INACTIVATED_INFLUENZA_AGE_21_30YO_RESPONDERS_28DY_DN	NAKAYA_PBMC_FLUMIST_AGE_18_50YO_7DY_UP	THAKAR_PBMC_INACTIVATED_INFLUENZA_AGE_21_30YO_RESPONDERS_7DY_DN																																GSE18281_SUBCAPSULAR_VS_PERIMEDULLARY_CORTICAL_REGION_OF_THYMUS_UP
64780	MICAL1	microtubule associated monooxygenase, calponin and LIM domain containing 1 [Source:HGNC Symbol;Acc:HGNC:20619]		THAKAR_PBMC_INACTIVATED_INFLUENZA_AGE_21_30YO_RESPONDERS_28DY_DN		THAKAR_PBMC_INACTIVATED_INFLUENZA_AGE_21_30YO_RESPONDERS_7DY_DN	GSE2405_S_AUREUS_VS_A_PHAGOCYTOPHILUM_NEUTROPHIL_DN										GSE25088_WT_VS_STAT6_KO_MACROPHAGE_IL4_STIM_UP														GSE2706_LPS_VS_R848_AND_LPS_8H_STIM_DC_UP
10307	APBB3	amyloid beta precursor protein binding family B member 3 [Source:HGNC Symbol;Acc:HGNC:20708]		THAKAR_PBMC_INACTIVATED_INFLUENZA_AGE_21_30YO_RESPONDERS_28DY_DN		THAKAR_PBMC_INACTIVATED_INFLUENZA_AGE_21_30YO_RESPONDERS_7DY_DN	GSE2405_S_AUREUS_VS_A_PHAGOCYTOPHILUM_NEUTROPHIL_DN											GSE16385_IFNG_TNF_VS_IL4_STIM_MACROPHAGE_UP																											GSE45881_CXCR6HI_VS_CXCR1LO_COLONIC_LAMINA_PROPRIA_UP
51380	CSAD	cysteine sulfinic acid decarboxylase [Source:HGNC Symbol;Acc:HGNC:18966]		THAKAR_PBMC_INACTIVATED_INFLUENZA_AGE_21_30YO_RESPONDERS_28DY_DN		THAKAR_PBMC_INACTIVATED_INFLUENZA_AGE_21_30YO_RESPONDERS_7DY_DN	GSE2405_S_AUREUS_VS_A_PHAGOCYTOPHILUM_NEUTROPHIL_DN																			GSE3982_BASOPHIL_VS_TH2_UP						GSE14350_TREG_VS_TEFF_UP			GSE28737_FOLLICULAR_VS_MARGINAL_ZONE_BCELL_BCL6_HET_UP				GSE21774_CD62L_POS_CD56_BRIGHT_VS_CD62L_NEG_CD56_DIM_NK_CELL_DN
23140	ZZEF1	zinc finger ZZ-type and EF-hand domain containing 1 [Source:HGNC Symbol;Acc:HGNC:29027]		THAKAR_PBMC_INACTIVATED_INFLUENZA_AGE_21_30YO_RESPONDERS_28DY_DN		THAKAR_PBMC_INACTIVATED_INFLUENZA_AGE_21_30YO_RESPONDERS_7DY_DN	GSE2405_S_AUREUS_VS_A_PHAGOCYTOPHILUM_NEUTROPHIL_DN																			GSE3982_BASOPHIL_VS_TH2_UP																			GSE45881_CXCR6HI_VS_CXCR1LO_COLONIC_LAMINA_PROPRIA_UP
9924	PAN2	poly(A) specific ribonuclease subunit PAN2 [Source:HGNC Symbol;Acc:HGNC:20074]		THAKAR_PBMC_INACTIVATED_INFLUENZA_AGE_21_30YO_RESPONDERS_28DY_DN		THAKAR_PBMC_INACTIVATED_INFLUENZA_AGE_21_30YO_RESPONDERS_7DY_DN		GSE7509_UNSTIM_VS_FCGRIIB_STIM_MONOCYTE_DN											GSE40655_FOXO1_KO_VS_WT_NTREG_UP		GSE6269_HEALTHY_VS_E_COLI_INF_PBMC_UP			GSE29164_CD8_TCELL_VS_CD8_TCELL_AND_IL12_TREATED_MELANOMA_DAY7_UP															GSE21774_CD62L_POS_CD56_BRIGHT_VS_CD62L_NEG_CD56_DIM_NK_CELL_DN
221545	C6orf136	chromosome 6 open reading frame 136 [Source:HGNC Symbol;Acc:HGNC:21301]		THAKAR_PBMC_INACTIVATED_INFLUENZA_AGE_21_30YO_RESPONDERS_28DY_DN		THAKAR_PBMC_INACTIVATED_INFLUENZA_AGE_21_30YO_RESPONDERS_7DY_DN			GSE25088_CTRL_VS_IL4_AND_ROSIGLITAZONE_STIM_STAT6_KO_MACROPHAGE_UP				GSE16385_MONOCYTE_VS_12H_IL4_TREATED_MACROPHAGE_DN																						GSE28737_FOLLICULAR_VS_MARGINAL_ZONE_BCELL_BCL6_HET_UP
57571	CARNS1	carnosine synthase 1 [Source:HGNC Symbol;Acc:HGNC:29268]		THAKAR_PBMC_INACTIVATED_INFLUENZA_AGE_21_30YO_RESPONDERS_28DY_DN		THAKAR_PBMC_INACTIVATED_INFLUENZA_AGE_21_30YO_RESPONDERS_7DY_DN				GSE5679_CTRL_VS_PPARG_LIGAND_ROSIGLITAZONE_TREATED_DC_DN						GSE15330_HSC_VS_MEGAKARYOCYTE_ERYTHROID_PROGENITOR_UP												GSE14699_NAIVE_VS_ACT_CD8_TCELL_DN																GSE43863_TH1_VS_TFH_EFFECTOR_CD4_TCELL_DN				GSE5679_CTRL_VS_RARA_AGONIST_AM580_TREATED_DC_DN
56834	GPR137	G protein-coupled receptor 137 [Source:HGNC Symbol;Acc:HGNC:24300]		THAKAR_PBMC_INACTIVATED_INFLUENZA_AGE_21_30YO_RESPONDERS_28DY_DN		THAKAR_PBMC_INACTIVATED_INFLUENZA_AGE_21_30YO_RESPONDERS_7DY_DN					GSE11924_TFH_VS_TH1_CD4_TCELL_UP																															GSE3691_IFN_PRODUCING_KILLER_DC_VS_CONVENTIONAL_DC_SPLEEN_UP				GSE46606_IRF4HIGH_VS_WT_CD40L_IL2_IL5_DAY1_STIMULATED_BCELL_UP
57614	RELCH	RAB11 binding and LisH domain, coiled-coil and HEAT repeat containing [Source:HGNC Symbol;Acc:HGNC:29289]		THAKAR_PBMC_INACTIVATED_INFLUENZA_AGE_21_30YO_RESPONDERS_28DY_DN		THAKAR_PBMC_INACTIVATED_INFLUENZA_AGE_21_30YO_RESPONDERS_7DY_DN						GSE4142_NAIVE_BCELL_VS_PLASMA_CELL_UP		GSE411_UNSTIM_VS_100MIN_IL6_STIM_SOCS3_KO_MACROPHAGE_UP										GSE29164_CD8_TCELL_VS_CD8_TCELL_AND_IL12_TREATED_MELANOMA_DAY7_UP			GSE41867_NAIVE_VS_DAY8_LCMV_EFFECTOR_CD8_TCELL_DN														GSE2770_UNTREATED_VS_TGFB_AND_IL12_TREATED_ACT_CD4_TCELL_48H_DN
9267	CYTH1	cytohesin 1 [Source:HGNC Symbol;Acc:HGNC:9501]		THAKAR_PBMC_INACTIVATED_INFLUENZA_AGE_21_30YO_RESPONDERS_28DY_DN		THAKAR_PBMC_INACTIVATED_INFLUENZA_AGE_21_30YO_RESPONDERS_7DY_DN							GSE16385_MONOCYTE_VS_12H_IL4_TREATED_MACROPHAGE_DN							GSE46606_IRF4_KO_VS_WT_UNSTIM_BCELL_UP		GSE25123_CTRL_VS_ROSIGLITAZONE_STIM_MACROPHAGE_UP			GSE3691_IFN_PRODUCING_KILLER_DC_VS_PLASMACYTOID_DC_SPLEEN_UP		GSE41867_NAIVE_VS_DAY8_LCMV_EFFECTOR_CD8_TCELL_DN																GSE41867_DAY6_EFFECTOR_VS_DAY30_MEMORY_CD8_TCELL_LCMV_ARMSTRONG_DN
90678	LRSAM1	leucine rich repeat and sterile alpha motif containing 1 [Source:HGNC Symbol;Acc:HGNC:25135]		THAKAR_PBMC_INACTIVATED_INFLUENZA_AGE_21_30YO_RESPONDERS_28DY_DN		THAKAR_PBMC_INACTIVATED_INFLUENZA_AGE_21_30YO_RESPONDERS_7DY_DN							GSE16385_MONOCYTE_VS_12H_IL4_TREATED_MACROPHAGE_DN																								GSE10240_CTRL_VS_IL22_STIM_PRIMARY_BRONCHIAL_EPITHELIAL_CELLS_UP										GSE5589_LPS_AND_IL10_VS_LPS_AND_IL6_STIM_MACROPHAGE_45MIN_UP
6810	STX4	syntaxin 4 [Source:HGNC Symbol;Acc:HGNC:11439]		THAKAR_PBMC_INACTIVATED_INFLUENZA_AGE_21_30YO_RESPONDERS_28DY_DN		THAKAR_PBMC_INACTIVATED_INFLUENZA_AGE_21_30YO_RESPONDERS_7DY_DN							GSE16385_MONOCYTE_VS_12H_IL4_TREATED_MACROPHAGE_DN																													GSE3691_IFN_PRODUCING_KILLER_DC_VS_CONVENTIONAL_DC_SPLEEN_UP
65980	BRD9	bromodomain containing 9 [Source:HGNC Symbol;Acc:HGNC:25818]		THAKAR_PBMC_INACTIVATED_INFLUENZA_AGE_21_30YO_RESPONDERS_28DY_DN		THAKAR_PBMC_INACTIVATED_INFLUENZA_AGE_21_30YO_RESPONDERS_7DY_DN								GSE411_UNSTIM_VS_100MIN_IL6_STIM_SOCS3_KO_MACROPHAGE_UP			GSE25088_WT_VS_STAT6_KO_MACROPHAGE_IL4_STIM_UP													GSE17301_CTRL_VS_48H_IFNA2_STIM_CD8_TCELL_DN
406	BMAL1	basic helix-loop-helix ARNT like 1 [Source:HGNC Symbol;Acc:HGNC:701]		THAKAR_PBMC_INACTIVATED_INFLUENZA_AGE_21_30YO_RESPONDERS_28DY_DN		THAKAR_PBMC_INACTIVATED_INFLUENZA_AGE_21_30YO_RESPONDERS_7DY_DN											GSE25088_WT_VS_STAT6_KO_MACROPHAGE_IL4_STIM_UP													GSE17301_CTRL_VS_48H_IFNA2_STIM_CD8_TCELL_DN	GSE2706_LPS_VS_R848_AND_LPS_8H_STIM_DC_UP										GSE2770_UNTREATED_VS_TGFB_AND_IL12_TREATED_ACT_CD4_TCELL_48H_DN				GSE45881_CXCR6HI_VS_CXCR1LO_COLONIC_LAMINA_PROPRIA_UP
85451	UNK	unk zinc finger [Source:HGNC Symbol;Acc:HGNC:29369]		THAKAR_PBMC_INACTIVATED_INFLUENZA_AGE_21_30YO_RESPONDERS_28DY_DN		THAKAR_PBMC_INACTIVATED_INFLUENZA_AGE_21_30YO_RESPONDERS_7DY_DN													GSE40655_FOXO1_KO_VS_WT_NTREG_UP
89781	HPS4	HPS4 biogenesis of lysosomal organelles complex 3 subunit 2 [Source:HGNC Symbol;Acc:HGNC:15844]		THAKAR_PBMC_INACTIVATED_INFLUENZA_AGE_21_30YO_RESPONDERS_28DY_DN		THAKAR_PBMC_INACTIVATED_INFLUENZA_AGE_21_30YO_RESPONDERS_7DY_DN															GSE6269_HEALTHY_VS_E_COLI_INF_PBMC_UP																										GSE5589_LPS_AND_IL10_VS_LPS_AND_IL6_STIM_MACROPHAGE_45MIN_UP
1609	DGKQ	diacylglycerol kinase theta [Source:HGNC Symbol;Acc:HGNC:2856]		THAKAR_PBMC_INACTIVATED_INFLUENZA_AGE_21_30YO_RESPONDERS_28DY_DN		THAKAR_PBMC_INACTIVATED_INFLUENZA_AGE_21_30YO_RESPONDERS_7DY_DN																GSE25123_CTRL_VS_ROSIGLITAZONE_STIM_MACROPHAGE_UP
29924	EPN1	epsin 1 [Source:HGNC Symbol;Acc:HGNC:21604]		THAKAR_PBMC_INACTIVATED_INFLUENZA_AGE_21_30YO_RESPONDERS_28DY_DN		THAKAR_PBMC_INACTIVATED_INFLUENZA_AGE_21_30YO_RESPONDERS_7DY_DN																	GSE17301_CTRL_VS_48H_ACD3_ACD28_IFNA2_STIM_CD8_TCELL_DN
146705	TEPSIN	TEPSIN adaptor related protein complex 4 accessory protein [Source:HGNC Symbol;Acc:HGNC:26458]		THAKAR_PBMC_INACTIVATED_INFLUENZA_AGE_21_30YO_RESPONDERS_28DY_DN		THAKAR_PBMC_INACTIVATED_INFLUENZA_AGE_21_30YO_RESPONDERS_7DY_DN																		GSE29164_CD8_TCELL_VS_CD8_TCELL_AND_IL12_TREATED_MELANOMA_DAY7_UP
84669	USP32	ubiquitin specific peptidase 32 [Source:HGNC Symbol;Acc:HGNC:19143]		THAKAR_PBMC_INACTIVATED_INFLUENZA_AGE_21_30YO_RESPONDERS_28DY_DN		THAKAR_PBMC_INACTIVATED_INFLUENZA_AGE_21_30YO_RESPONDERS_7DY_DN																			GSE3691_IFN_PRODUCING_KILLER_DC_VS_PLASMACYTOID_DC_SPLEEN_UP
22884	WDR37	WD repeat domain 37 [Source:HGNC Symbol;Acc:HGNC:31406]		THAKAR_PBMC_INACTIVATED_INFLUENZA_AGE_21_30YO_RESPONDERS_28DY_DN		THAKAR_PBMC_INACTIVATED_INFLUENZA_AGE_21_30YO_RESPONDERS_7DY_DN																							GSE11386_NAIVE_VS_MEMORY_BCELL_DN			GSE14350_TREG_VS_TEFF_UP
55337	SHFL	shiftless antiviral inhibitor of ribosomal frameshifting [Source:HGNC Symbol;Acc:HGNC:25649]		THAKAR_PBMC_INACTIVATED_INFLUENZA_AGE_21_30YO_RESPONDERS_28DY_DN		THAKAR_PBMC_INACTIVATED_INFLUENZA_AGE_21_30YO_RESPONDERS_7DY_DN																									GSE2706_LPS_VS_R848_AND_LPS_8H_STIM_DC_UP
9710	GARRE1	granule associated Rac and RHOG effector 1 [Source:HGNC Symbol;Acc:HGNC:29016]		THAKAR_PBMC_INACTIVATED_INFLUENZA_AGE_21_30YO_RESPONDERS_28DY_DN		THAKAR_PBMC_INACTIVATED_INFLUENZA_AGE_21_30YO_RESPONDERS_7DY_DN																														GSE46606_IRF4HIGH_VS_WT_CD40L_IL2_IL5_DAY3_STIMULATED_BCELL_UP			GSE21774_CD62L_POS_CD56_BRIGHT_VS_CD62L_NEG_CD56_DIM_NK_CELL_DN
1774	DNASE1L1	deoxyribonuclease 1 like 1 [Source:HGNC Symbol;Acc:HGNC:2957]		THAKAR_PBMC_INACTIVATED_INFLUENZA_AGE_21_30YO_RESPONDERS_28DY_DN		THAKAR_PBMC_INACTIVATED_INFLUENZA_AGE_21_30YO_RESPONDERS_7DY_DN																																GSE18281_SUBCAPSULAR_VS_PERIMEDULLARY_CORTICAL_REGION_OF_THYMUS_UP
23130	ATG2A	autophagy related 2A [Source:HGNC Symbol;Acc:HGNC:29028]		THAKAR_PBMC_INACTIVATED_INFLUENZA_AGE_21_30YO_RESPONDERS_28DY_DN		THAKAR_PBMC_INACTIVATED_INFLUENZA_AGE_21_30YO_RESPONDERS_7DY_DN																																									GSE5589_LPS_AND_IL10_VS_LPS_AND_IL6_STIM_MACROPHAGE_45MIN_UP
338657	CENATAC	centrosomal AT-AC splicing factor [Source:HGNC Symbol;Acc:HGNC:30460]		THAKAR_PBMC_INACTIVATED_INFLUENZA_AGE_21_30YO_RESPONDERS_28DY_DN		THAKAR_PBMC_INACTIVATED_INFLUENZA_AGE_21_30YO_RESPONDERS_7DY_DN
23247	KATNIP	katanin interacting protein [Source:HGNC Symbol;Acc:HGNC:29068]		THAKAR_PBMC_INACTIVATED_INFLUENZA_AGE_21_30YO_RESPONDERS_28DY_DN		THAKAR_PBMC_INACTIVATED_INFLUENZA_AGE_21_30YO_RESPONDERS_7DY_DN
114783	LMTK3	lemur tyrosine kinase 3 [Source:HGNC Symbol;Acc:HGNC:19295]		THAKAR_PBMC_INACTIVATED_INFLUENZA_AGE_21_30YO_RESPONDERS_28DY_DN		THAKAR_PBMC_INACTIVATED_INFLUENZA_AGE_21_30YO_RESPONDERS_7DY_DN
246243	RNASEH1	ribonuclease H1 [Source:HGNC Symbol;Acc:HGNC:18466]		THAKAR_PBMC_INACTIVATED_INFLUENZA_AGE_21_30YO_RESPONDERS_28DY_DN		THAKAR_PBMC_INACTIVATED_INFLUENZA_AGE_21_30YO_RESPONDERS_7DY_DN
4650	MYO9B	myosin IXB [Source:HGNC Symbol;Acc:HGNC:7609]		THAKAR_PBMC_INACTIVATED_INFLUENZA_AGE_21_30YO_RESPONDERS_28DY_DN			GSE2405_S_AUREUS_VS_A_PHAGOCYTOPHILUM_NEUTROPHIL_DN							GSE411_UNSTIM_VS_100MIN_IL6_STIM_SOCS3_KO_MACROPHAGE_UP				GSE16385_IFNG_TNF_VS_IL4_STIM_MACROPHAGE_UP									GSE41867_NAIVE_VS_DAY8_LCMV_EFFECTOR_CD8_TCELL_DN			GSE17301_CTRL_VS_48H_IFNA2_STIM_CD8_TCELL_DN
23503	ZFYVE26	zinc finger FYVE-type containing 26 [Source:HGNC Symbol;Acc:HGNC:20761]		THAKAR_PBMC_INACTIVATED_INFLUENZA_AGE_21_30YO_RESPONDERS_28DY_DN			GSE2405_S_AUREUS_VS_A_PHAGOCYTOPHILUM_NEUTROPHIL_DN																								GSE2706_LPS_VS_R848_AND_LPS_8H_STIM_DC_UP
84680	ACCS	1-aminocyclopropane-1-carboxylate synthase homolog (inactive) [Source:HGNC Symbol;Acc:HGNC:23989]		THAKAR_PBMC_INACTIVATED_INFLUENZA_AGE_21_30YO_RESPONDERS_28DY_DN							GSE11924_TFH_VS_TH1_CD4_TCELL_UP																GSE41867_NAIVE_VS_DAY8_LCMV_EFFECTOR_CD8_TCELL_DN
26509	MYOF	myoferlin [Source:HGNC Symbol;Acc:HGNC:3656]		THAKAR_PBMC_INACTIVATED_INFLUENZA_AGE_21_30YO_RESPONDERS_28DY_DN								GSE4142_NAIVE_BCELL_VS_PLASMA_CELL_UP																														GSE3691_IFN_PRODUCING_KILLER_DC_VS_CONVENTIONAL_DC_SPLEEN_UP
6305	SBF1	SET binding factor 1 [Source:HGNC Symbol;Acc:HGNC:10542]		THAKAR_PBMC_INACTIVATED_INFLUENZA_AGE_21_30YO_RESPONDERS_28DY_DN											GSE25146_UNSTIM_VS_HELIOBACTER_PYLORI_LPS_STIM_AGS_CELL_UP						GSE6269_HEALTHY_VS_E_COLI_INF_PBMC_UP
414918	DENND6B	DENN domain containing 6B [Source:HGNC Symbol;Acc:HGNC:32690]		THAKAR_PBMC_INACTIVATED_INFLUENZA_AGE_21_30YO_RESPONDERS_28DY_DN															GSE40655_FOXO1_KO_VS_WT_NTREG_UP								GSE41867_NAIVE_VS_DAY8_LCMV_EFFECTOR_CD8_TCELL_DN
1201	CLN3	CLN3 lysosomal/endosomal transmembrane protein, battenin [Source:HGNC Symbol;Acc:HGNC:2074]		THAKAR_PBMC_INACTIVATED_INFLUENZA_AGE_21_30YO_RESPONDERS_28DY_DN															GSE40655_FOXO1_KO_VS_WT_NTREG_UP																GSE28737_FOLLICULAR_VS_MARGINAL_ZONE_BCELL_BCL6_HET_UP
23623	RUSC1	RUN and SH3 domain containing 1 [Source:HGNC Symbol;Acc:HGNC:17153]		THAKAR_PBMC_INACTIVATED_INFLUENZA_AGE_21_30YO_RESPONDERS_28DY_DN																			GSE17301_CTRL_VS_48H_ACD3_ACD28_IFNA2_STIM_CD8_TCELL_DN							GSE17301_CTRL_VS_48H_IFNA2_STIM_CD8_TCELL_DN
10068	IL18BP	interleukin 18 binding protein [Source:HGNC Symbol;Acc:HGNC:5987]		THAKAR_PBMC_INACTIVATED_INFLUENZA_AGE_21_30YO_RESPONDERS_28DY_DN
8291	DYSF	dysferlin [Source:HGNC Symbol;Acc:HGNC:3097]		THAKAR_PBMC_INACTIVATED_INFLUENZA_AGE_21_30YO_RESPONDERS_28DY_DN
84261	FBXW9	F-box and WD repeat domain containing 9 [Source:HGNC Symbol;Acc:HGNC:28136]		THAKAR_PBMC_INACTIVATED_INFLUENZA_AGE_21_30YO_RESPONDERS_28DY_DN
84859	LRCH3	leucine rich repeats and calponin homology domain containing 3 [Source:HGNC Symbol;Acc:HGNC:28637]			NAKAYA_PBMC_FLUMIST_AGE_18_50YO_7DY_UP	THAKAR_PBMC_INACTIVATED_INFLUENZA_AGE_21_30YO_RESPONDERS_7DY_DN										GSE15330_HSC_VS_MEGAKARYOCYTE_ERYTHROID_PROGENITOR_UP					GSE6269_HEALTHY_VS_E_COLI_INF_PBMC_UP							GSE14699_NAIVE_VS_ACT_CD8_TCELL_DN
9931	HELZ	helicase with zinc finger [Source:HGNC Symbol;Acc:HGNC:16878]			NAKAYA_PBMC_FLUMIST_AGE_18_50YO_7DY_UP		GSE2405_S_AUREUS_VS_A_PHAGOCYTOPHILUM_NEUTROPHIL_DN																															GSE18281_SUBCAPSULAR_VS_PERIMEDULLARY_CORTICAL_REGION_OF_THYMUS_UP
64801	ARV1	ARV1 homolog, fatty acid homeostasis modulator [Source:HGNC Symbol;Acc:HGNC:29561]			NAKAYA_PBMC_FLUMIST_AGE_18_50YO_7DY_UP			GSE7509_UNSTIM_VS_FCGRIIB_STIM_MONOCYTE_DN																				GSE14699_NAIVE_VS_ACT_CD8_TCELL_DN
9611	NCOR1	nuclear receptor corepressor 1 [Source:HGNC Symbol;Acc:HGNC:7672]			NAKAYA_PBMC_FLUMIST_AGE_18_50YO_7DY_UP			GSE7509_UNSTIM_VS_FCGRIIB_STIM_MONOCYTE_DN																																			GSE41867_DAY6_EFFECTOR_VS_DAY30_MEMORY_CD8_TCELL_LCMV_ARMSTRONG_DN
51631	LUC7L2	LUC7 like 2, pre-mRNA splicing factor [Source:HGNC Symbol;Acc:HGNC:21608]			NAKAYA_PBMC_FLUMIST_AGE_18_50YO_7DY_UP			GSE7509_UNSTIM_VS_FCGRIIB_STIM_MONOCYTE_DN
10075	HUWE1	HECT, UBA and WWE domain containing E3 ubiquitin protein ligase 1 [Source:HGNC Symbol;Acc:HGNC:30892]			NAKAYA_PBMC_FLUMIST_AGE_18_50YO_7DY_UP				GSE25088_CTRL_VS_IL4_AND_ROSIGLITAZONE_STIM_STAT6_KO_MACROPHAGE_UP										GSE40655_FOXO1_KO_VS_WT_NTREG_UP														GSE19888_ADENOSINE_A3R_ACT_VS_TCELL_MEMBRANES_ACT_AND_A3R_INH_PRETREAT_IN_MAST_CELL_DN								GSE2770_UNTREATED_VS_TGFB_AND_IL12_TREATED_ACT_CD4_TCELL_48H_DN
7248	TSC1	TSC complex subunit 1 [Source:HGNC Symbol;Acc:HGNC:12362]			NAKAYA_PBMC_FLUMIST_AGE_18_50YO_7DY_UP				GSE25088_CTRL_VS_IL4_AND_ROSIGLITAZONE_STIM_STAT6_KO_MACROPHAGE_UP																	GSE3982_BASOPHIL_VS_TH2_UP						GSE14350_TREG_VS_TEFF_UP				GSE46606_IRF4HIGH_VS_WT_CD40L_IL2_IL5_DAY3_STIMULATED_BCELL_UP			GSE21774_CD62L_POS_CD56_BRIGHT_VS_CD62L_NEG_CD56_DIM_NK_CELL_DN
57704	GBA2	glucosylceramidase beta 2 [Source:HGNC Symbol;Acc:HGNC:18986]			NAKAYA_PBMC_FLUMIST_AGE_18_50YO_7DY_UP						GSE11924_TFH_VS_TH1_CD4_TCELL_UP																							GSE2197_IMMUNOSUPPRESSIVE_DNA_VS_UNTREATEDIN_DC_DN				GSE18281_SUBCAPSULAR_VS_PERIMEDULLARY_CORTICAL_REGION_OF_THYMUS_UP
334	APLP2	amyloid beta precursor like protein 2 [Source:HGNC Symbol;Acc:HGNC:598]			NAKAYA_PBMC_FLUMIST_AGE_18_50YO_7DY_UP						GSE11924_TFH_VS_TH1_CD4_TCELL_UP																																			GSE46606_IRF4HIGH_VS_WT_CD40L_IL2_IL5_DAY1_STIMULATED_BCELL_UP
55032	SLC35A5	solute carrier family 35 member A5 [Source:HGNC Symbol;Acc:HGNC:20792]			NAKAYA_PBMC_FLUMIST_AGE_18_50YO_7DY_UP						GSE11924_TFH_VS_TH1_CD4_TCELL_UP
9448	MAP4K4	mitogen-activated protein kinase kinase kinase kinase 4 [Source:HGNC Symbol;Acc:HGNC:6866]			NAKAYA_PBMC_FLUMIST_AGE_18_50YO_7DY_UP							GSE4142_NAIVE_BCELL_VS_PLASMA_CELL_UP																														GSE3691_IFN_PRODUCING_KILLER_DC_VS_CONVENTIONAL_DC_SPLEEN_UP							GSE9601_UNTREATED_VS_NFKB_INHIBITOR_TREATED_HCMV_INF_MONOCYTE_DN
11201	POLI	DNA polymerase iota [Source:HGNC Symbol;Acc:HGNC:9182]			NAKAYA_PBMC_FLUMIST_AGE_18_50YO_7DY_UP									GSE411_UNSTIM_VS_100MIN_IL6_STIM_SOCS3_KO_MACROPHAGE_UP		GSE15330_HSC_VS_MEGAKARYOCYTE_ERYTHROID_PROGENITOR_UP												GSE14699_NAIVE_VS_ACT_CD8_TCELL_DN
84668	HYCC1	hyccin PI4KA lipid kinase complex subunit 1 [Source:HGNC Symbol;Acc:HGNC:24587]			NAKAYA_PBMC_FLUMIST_AGE_18_50YO_7DY_UP									GSE411_UNSTIM_VS_100MIN_IL6_STIM_SOCS3_KO_MACROPHAGE_UP										GSE29164_CD8_TCELL_VS_CD8_TCELL_AND_IL12_TREATED_MELANOMA_DAY7_UP															GSE21774_CD62L_POS_CD56_BRIGHT_VS_CD62L_NEG_CD56_DIM_NK_CELL_DN
9860	LRIG2	leucine rich repeats and immunoglobulin like domains 2 [Source:HGNC Symbol;Acc:HGNC:20889]			NAKAYA_PBMC_FLUMIST_AGE_18_50YO_7DY_UP									GSE411_UNSTIM_VS_100MIN_IL6_STIM_SOCS3_KO_MACROPHAGE_UP
131870	NUDT16	nudix hydrolase 16 [Source:HGNC Symbol;Acc:HGNC:26442]			NAKAYA_PBMC_FLUMIST_AGE_18_50YO_7DY_UP									GSE411_UNSTIM_VS_100MIN_IL6_STIM_SOCS3_KO_MACROPHAGE_UP
55578	SUPT20H	SPT20 homolog, SAGA complex component [Source:HGNC Symbol;Acc:HGNC:20596]			NAKAYA_PBMC_FLUMIST_AGE_18_50YO_7DY_UP										GSE25146_UNSTIM_VS_HELIOBACTER_PYLORI_LPS_STIM_AGS_CELL_UP											GSE3982_BASOPHIL_VS_TH2_UP
3643	INSR	insulin receptor [Source:HGNC Symbol;Acc:HGNC:6091]			NAKAYA_PBMC_FLUMIST_AGE_18_50YO_7DY_UP											GSE15330_HSC_VS_MEGAKARYOCYTE_ERYTHROID_PROGENITOR_UP							GSE17301_CTRL_VS_48H_ACD3_ACD28_IFNA2_STIM_CD8_TCELL_DN					GSE14699_NAIVE_VS_ACT_CD8_TCELL_DN	GSE11386_NAIVE_VS_MEMORY_BCELL_DN					GSE2197_IMMUNOSUPPRESSIVE_DNA_VS_UNTREATEDIN_DC_DN			GSE10240_CTRL_VS_IL22_STIM_PRIMARY_BRONCHIAL_EPITHELIAL_CELLS_UP							GSE43863_TH1_VS_TFH_EFFECTOR_CD4_TCELL_DN
153129	SLC38A9	solute carrier family 38 member 9 [Source:HGNC Symbol;Acc:HGNC:26907]			NAKAYA_PBMC_FLUMIST_AGE_18_50YO_7DY_UP															GSE46606_IRF4_KO_VS_WT_UNSTIM_BCELL_UP
6311	ATXN2	ataxin 2 [Source:HGNC Symbol;Acc:HGNC:10555]			NAKAYA_PBMC_FLUMIST_AGE_18_50YO_7DY_UP																GSE6269_HEALTHY_VS_E_COLI_INF_PBMC_UP
55209	SETD5	SET domain containing 5 [Source:HGNC Symbol;Acc:HGNC:25566]			NAKAYA_PBMC_FLUMIST_AGE_18_50YO_7DY_UP																	GSE25123_CTRL_VS_ROSIGLITAZONE_STIM_MACROPHAGE_UP
54778	RNF111	ring finger protein 111 [Source:HGNC Symbol;Acc:HGNC:17384]			NAKAYA_PBMC_FLUMIST_AGE_18_50YO_7DY_UP																			GSE29164_CD8_TCELL_VS_CD8_TCELL_AND_IL12_TREATED_MELANOMA_DAY7_UP
57506	MAVS	mitochondrial antiviral signaling protein [Source:HGNC Symbol;Acc:HGNC:29233]			NAKAYA_PBMC_FLUMIST_AGE_18_50YO_7DY_UP																				GSE3691_IFN_PRODUCING_KILLER_DC_VS_PLASMACYTOID_DC_SPLEEN_UP									GSE2197_IMMUNOSUPPRESSIVE_DNA_VS_UNTREATEDIN_DC_DN
51317	PHF21A	PHD finger protein 21A [Source:HGNC Symbol;Acc:HGNC:24156]			NAKAYA_PBMC_FLUMIST_AGE_18_50YO_7DY_UP																					GSE3982_BASOPHIL_VS_TH2_UP	GSE41867_NAIVE_VS_DAY8_LCMV_EFFECTOR_CD8_TCELL_DN																GSE41867_DAY6_EFFECTOR_VS_DAY30_MEMORY_CD8_TCELL_LCMV_ARMSTRONG_DN
2322	FLT3	fms related receptor tyrosine kinase 3 [Source:HGNC Symbol;Acc:HGNC:3765]			NAKAYA_PBMC_FLUMIST_AGE_18_50YO_7DY_UP																					GSE3982_BASOPHIL_VS_TH2_UP											GSE10240_CTRL_VS_IL22_STIM_PRIMARY_BRONCHIAL_EPITHELIAL_CELLS_UP						GSE41867_DAY6_EFFECTOR_VS_DAY30_MEMORY_CD8_TCELL_LCMV_ARMSTRONG_DN
23269	MGA	MAX dimerization protein MGA [Source:HGNC Symbol;Acc:HGNC:14010]			NAKAYA_PBMC_FLUMIST_AGE_18_50YO_7DY_UP																							GSE14699_NAIVE_VS_ACT_CD8_TCELL_DN																					GSE9601_UNTREATED_VS_NFKB_INHIBITOR_TREATED_HCMV_INF_MONOCYTE_DN
7024	TFCP2	transcription factor CP2 [Source:HGNC Symbol;Acc:HGNC:11748]			NAKAYA_PBMC_FLUMIST_AGE_18_50YO_7DY_UP																										GSE2706_LPS_VS_R848_AND_LPS_8H_STIM_DC_UP						GSE10240_CTRL_VS_IL22_STIM_PRIMARY_BRONCHIAL_EPITHELIAL_CELLS_UP
10455	ECI2	enoyl-CoA delta isomerase 2 [Source:HGNC Symbol;Acc:HGNC:14601]			NAKAYA_PBMC_FLUMIST_AGE_18_50YO_7DY_UP																										GSE2706_LPS_VS_R848_AND_LPS_8H_STIM_DC_UP																		GSE9601_UNTREATED_VS_NFKB_INHIBITOR_TREATED_HCMV_INF_MONOCYTE_DN
283130	SLC25A45	solute carrier family 25 member 45 [Source:HGNC Symbol;Acc:HGNC:27442]			NAKAYA_PBMC_FLUMIST_AGE_18_50YO_7DY_UP																											GSE14350_TREG_VS_TEFF_UP			GSE28737_FOLLICULAR_VS_MARGINAL_ZONE_BCELL_BCL6_HET_UP
57498	KIDINS220	kinase D interacting substrate 220 [Source:HGNC Symbol;Acc:HGNC:29508]			NAKAYA_PBMC_FLUMIST_AGE_18_50YO_7DY_UP																											GSE14350_TREG_VS_TEFF_UP
57217	TTC7A	tetratricopeptide repeat domain 7A [Source:HGNC Symbol;Acc:HGNC:19750]			NAKAYA_PBMC_FLUMIST_AGE_18_50YO_7DY_UP																														GSE28737_FOLLICULAR_VS_MARGINAL_ZONE_BCELL_BCL6_HET_UP
6905	TBCE	tubulin folding cofactor E [Source:HGNC Symbol;Acc:HGNC:11582]			NAKAYA_PBMC_FLUMIST_AGE_18_50YO_7DY_UP																															GSE46606_IRF4HIGH_VS_WT_CD40L_IL2_IL5_DAY3_STIMULATED_BCELL_UP
1153	CIRBP	cold inducible RNA binding protein [Source:HGNC Symbol;Acc:HGNC:1982]			NAKAYA_PBMC_FLUMIST_AGE_18_50YO_7DY_UP																																GSE10240_CTRL_VS_IL22_STIM_PRIMARY_BRONCHIAL_EPITHELIAL_CELLS_UP
4775	NFATC3	nuclear factor of activated T cells 3 [Source:HGNC Symbol;Acc:HGNC:7777]			NAKAYA_PBMC_FLUMIST_AGE_18_50YO_7DY_UP																																	GSE18281_SUBCAPSULAR_VS_PERIMEDULLARY_CORTICAL_REGION_OF_THYMUS_UP		GSE2770_UNTREATED_VS_IL4_TREATED_ACT_CD4_TCELL_6H_DN
55704	CCDC88A	coiled-coil domain containing 88A [Source:HGNC Symbol;Acc:HGNC:25523]			NAKAYA_PBMC_FLUMIST_AGE_18_50YO_7DY_UP																																		GSE21774_CD62L_POS_CD56_BRIGHT_VS_CD62L_NEG_CD56_DIM_NK_CELL_DN
26268	FBXO9	F-box protein 9 [Source:HGNC Symbol;Acc:HGNC:13588]			NAKAYA_PBMC_FLUMIST_AGE_18_50YO_7DY_UP																																		GSE21774_CD62L_POS_CD56_BRIGHT_VS_CD62L_NEG_CD56_DIM_NK_CELL_DN
9813	EFCAB14	EF-hand calcium binding domain 14 [Source:HGNC Symbol;Acc:HGNC:29051]			NAKAYA_PBMC_FLUMIST_AGE_18_50YO_7DY_UP																																				GSE2770_UNTREATED_VS_TGFB_AND_IL12_TREATED_ACT_CD4_TCELL_48H_DN
254048	UBN2	ubinuclein 2 [Source:HGNC Symbol;Acc:HGNC:21931]			NAKAYA_PBMC_FLUMIST_AGE_18_50YO_7DY_UP																																				GSE2770_UNTREATED_VS_TGFB_AND_IL12_TREATED_ACT_CD4_TCELL_48H_DN
55763	EXOC1	exocyst complex component 1 [Source:HGNC Symbol;Acc:HGNC:30380]			NAKAYA_PBMC_FLUMIST_AGE_18_50YO_7DY_UP																																								GSE45881_CXCR6HI_VS_CXCR1LO_COLONIC_LAMINA_PROPRIA_UP
22872	SEC31A	SEC31 homolog A, COPII coat complex component [Source:HGNC Symbol;Acc:HGNC:17052]			NAKAYA_PBMC_FLUMIST_AGE_18_50YO_7DY_UP
55193	PBRM1	polybromo 1 [Source:HGNC Symbol;Acc:HGNC:30064]			NAKAYA_PBMC_FLUMIST_AGE_18_50YO_7DY_UP
23091	ZC3H13	zinc finger CCCH-type containing 13 [Source:HGNC Symbol;Acc:HGNC:20368]			NAKAYA_PBMC_FLUMIST_AGE_18_50YO_7DY_UP
23048	FNBP1	formin binding protein 1 [Source:HGNC Symbol;Acc:HGNC:17069]			NAKAYA_PBMC_FLUMIST_AGE_18_50YO_7DY_UP
7332	UBE2L3	ubiquitin conjugating enzyme E2 L3 [Source:HGNC Symbol;Acc:HGNC:12488]			NAKAYA_PBMC_FLUMIST_AGE_18_50YO_7DY_UP
9849	ZNF518A	zinc finger protein 518A [Source:HGNC Symbol;Acc:HGNC:29009]			NAKAYA_PBMC_FLUMIST_AGE_18_50YO_7DY_UP
55814	BDP1	B double prime 1, subunit of RNA polymerase III transcription initiation factor IIIB [Source:HGNC Symbol;Acc:HGNC:13652]			NAKAYA_PBMC_FLUMIST_AGE_18_50YO_7DY_UP
10954	PDIA5	protein disulfide isomerase family A member 5 [Source:HGNC Symbol;Acc:HGNC:24811]			NAKAYA_PBMC_FLUMIST_AGE_18_50YO_7DY_UP
10533	ATG7	autophagy related 7 [Source:HGNC Symbol;Acc:HGNC:16935]			NAKAYA_PBMC_FLUMIST_AGE_18_50YO_7DY_UP
57192	MCOLN1	mucolipin TRP cation channel 1 [Source:HGNC Symbol;Acc:HGNC:13356]					GSE2405_S_AUREUS_VS_A_PHAGOCYTOPHILUM_NEUTROPHIL_DN	GSE7509_UNSTIM_VS_FCGRIIB_STIM_MONOCYTE_DN		GSE5679_CTRL_VS_PPARG_LIGAND_ROSIGLITAZONE_TREATED_DC_DN	GSE11924_TFH_VS_TH1_CD4_TCELL_UP																											GSE18281_SUBCAPSULAR_VS_PERIMEDULLARY_CORTICAL_REGION_OF_THYMUS_UP
7074	TIAM1	TIAM Rac1 associated GEF 1 [Source:HGNC Symbol;Acc:HGNC:11805]					GSE2405_S_AUREUS_VS_A_PHAGOCYTOPHILUM_NEUTROPHIL_DN	GSE7509_UNSTIM_VS_FCGRIIB_STIM_MONOCYTE_DN		GSE5679_CTRL_VS_PPARG_LIGAND_ROSIGLITAZONE_TREATED_DC_DN																							GSE19888_ADENOSINE_A3R_ACT_VS_TCELL_MEMBRANES_ACT_AND_A3R_INH_PRETREAT_IN_MAST_CELL_DN															GSE5679_CTRL_VS_RARA_AGONIST_AM580_TREATED_DC_DN
64760	FHIP2B	FHF complex subunit HOOK interacting protein 2B [Source:HGNC Symbol;Acc:HGNC:16492]					GSE2405_S_AUREUS_VS_A_PHAGOCYTOPHILUM_NEUTROPHIL_DN			GSE5679_CTRL_VS_PPARG_LIGAND_ROSIGLITAZONE_TREATED_DC_DN							GSE25088_WT_VS_STAT6_KO_MACROPHAGE_IL4_STIM_UP				GSE6269_HEALTHY_VS_E_COLI_INF_PBMC_UP												GSE19888_ADENOSINE_A3R_ACT_VS_TCELL_MEMBRANES_ACT_AND_A3R_INH_PRETREAT_IN_MAST_CELL_DN															GSE5679_CTRL_VS_RARA_AGONIST_AM580_TREATED_DC_DN
23085	ERC1	ELKS/RAB6-interacting/CAST family member 1 [Source:HGNC Symbol;Acc:HGNC:17072]					GSE2405_S_AUREUS_VS_A_PHAGOCYTOPHILUM_NEUTROPHIL_DN					GSE4142_NAIVE_BCELL_VS_PLASMA_CELL_UP
10347	ABCA7	ATP binding cassette subfamily A member 7 [Source:HGNC Symbol;Acc:HGNC:37]					GSE2405_S_AUREUS_VS_A_PHAGOCYTOPHILUM_NEUTROPHIL_DN						GSE16385_MONOCYTE_VS_12H_IL4_TREATED_MACROPHAGE_DN				GSE25088_WT_VS_STAT6_KO_MACROPHAGE_IL4_STIM_UP				GSE6269_HEALTHY_VS_E_COLI_INF_PBMC_UP									GSE17301_CTRL_VS_48H_IFNA2_STIM_CD8_TCELL_DN
11113	CIT	citron rho-interacting serine/threonine kinase [Source:HGNC Symbol;Acc:HGNC:1985]					GSE2405_S_AUREUS_VS_A_PHAGOCYTOPHILUM_NEUTROPHIL_DN								GSE25146_UNSTIM_VS_HELIOBACTER_PYLORI_LPS_STIM_AGS_CELL_UP								GSE17301_CTRL_VS_48H_ACD3_ACD28_IFNA2_STIM_CD8_TCELL_DN
84905	ZNF341	zinc finger protein 341 [Source:HGNC Symbol;Acc:HGNC:15992]					GSE2405_S_AUREUS_VS_A_PHAGOCYTOPHILUM_NEUTROPHIL_DN																								GSE2706_LPS_VS_R848_AND_LPS_8H_STIM_DC_UP
1294	COL7A1	collagen type VII alpha 1 chain [Source:HGNC Symbol;Acc:HGNC:2214]					GSE2405_S_AUREUS_VS_A_PHAGOCYTOPHILUM_NEUTROPHIL_DN																										GSE19888_ADENOSINE_A3R_ACT_VS_TCELL_MEMBRANES_ACT_AND_A3R_INH_PRETREAT_IN_MAST_CELL_DN
125061	AFMID	arylformamidase [Source:HGNC Symbol;Acc:HGNC:20910]					GSE2405_S_AUREUS_VS_A_PHAGOCYTOPHILUM_NEUTROPHIL_DN																												GSE28737_FOLLICULAR_VS_MARGINAL_ZONE_BCELL_BCL6_HET_UP
57786	RBAK	RB associated KRAB zinc finger [Source:HGNC Symbol;Acc:HGNC:17680]					GSE2405_S_AUREUS_VS_A_PHAGOCYTOPHILUM_NEUTROPHIL_DN
80742	PRR3	proline rich 3 [Source:HGNC Symbol;Acc:HGNC:21149]					GSE2405_S_AUREUS_VS_A_PHAGOCYTOPHILUM_NEUTROPHIL_DN
55051	NRDE2	NRDE-2, necessary for RNA interference, domain containing [Source:HGNC Symbol;Acc:HGNC:20186]					GSE2405_S_AUREUS_VS_A_PHAGOCYTOPHILUM_NEUTROPHIL_DN
22906	TRAK1	trafficking kinesin protein 1 [Source:HGNC Symbol;Acc:HGNC:29947]						GSE7509_UNSTIM_VS_FCGRIIB_STIM_MONOCYTE_DN				GSE4142_NAIVE_BCELL_VS_PLASMA_CELL_UP													GSE3691_IFN_PRODUCING_KILLER_DC_VS_PLASMACYTOID_DC_SPLEEN_UP																	GSE3691_IFN_PRODUCING_KILLER_DC_VS_CONVENTIONAL_DC_SPLEEN_UP
9644	SH3PXD2A	SH3 and PX domains 2A [Source:HGNC Symbol;Acc:HGNC:23664]						GSE7509_UNSTIM_VS_FCGRIIB_STIM_MONOCYTE_DN								GSE15330_HSC_VS_MEGAKARYOCYTE_ERYTHROID_PROGENITOR_UP												GSE14699_NAIVE_VS_ACT_CD8_TCELL_DN			GSE2706_LPS_VS_R848_AND_LPS_8H_STIM_DC_UP													GSE43863_TH1_VS_TFH_EFFECTOR_CD4_TCELL_DN
57553	MICAL3	microtubule associated monooxygenase, calponin and LIM domain containing 3 [Source:HGNC Symbol;Acc:HGNC:24694]						GSE7509_UNSTIM_VS_FCGRIIB_STIM_MONOCYTE_DN													GSE6269_HEALTHY_VS_E_COLI_INF_PBMC_UP		GSE17301_CTRL_VS_48H_ACD3_ACD28_IFNA2_STIM_CD8_TCELL_DN																										GSE9601_UNTREATED_VS_NFKB_INHIBITOR_TREATED_HCMV_INF_MONOCYTE_DN
7003	TEAD1	TEA domain transcription factor 1 [Source:HGNC Symbol;Acc:HGNC:11714]						GSE7509_UNSTIM_VS_FCGRIIB_STIM_MONOCYTE_DN																										GSE2197_IMMUNOSUPPRESSIVE_DNA_VS_UNTREATEDIN_DC_DN								GSE3691_IFN_PRODUCING_KILLER_DC_VS_CONVENTIONAL_DC_SPLEEN_UP
89797	NAV2	neuron navigator 2 [Source:HGNC Symbol;Acc:HGNC:15997]						GSE7509_UNSTIM_VS_FCGRIIB_STIM_MONOCYTE_DN																												GSE46606_IRF4HIGH_VS_WT_CD40L_IL2_IL5_DAY3_STIMULATED_BCELL_UP
3708	ITPR1	inositol 1,4,5-trisphosphate receptor type 1 [Source:HGNC Symbol;Acc:HGNC:6180]						GSE7509_UNSTIM_VS_FCGRIIB_STIM_MONOCYTE_DN																													GSE10240_CTRL_VS_IL22_STIM_PRIMARY_BRONCHIAL_EPITHELIAL_CELLS_UP			GSE2770_UNTREATED_VS_IL4_TREATED_ACT_CD4_TCELL_6H_DN
10243	GPHN	gephyrin [Source:HGNC Symbol;Acc:HGNC:15465]						GSE7509_UNSTIM_VS_FCGRIIB_STIM_MONOCYTE_DN																																							GSE5589_LPS_AND_IL10_VS_LPS_AND_IL6_STIM_MACROPHAGE_45MIN_UP		GSE9601_UNTREATED_VS_NFKB_INHIBITOR_TREATED_HCMV_INF_MONOCYTE_DN
58513	EPS15L1	epidermal growth factor receptor pathway substrate 15 like 1 [Source:HGNC Symbol;Acc:HGNC:24634]						GSE7509_UNSTIM_VS_FCGRIIB_STIM_MONOCYTE_DN
84976	DISP1	dispatched RND transporter family member 1 [Source:HGNC Symbol;Acc:HGNC:19711]						GSE7509_UNSTIM_VS_FCGRIIB_STIM_MONOCYTE_DN
3480	IGF1R	insulin like growth factor 1 receptor [Source:HGNC Symbol;Acc:HGNC:5465]							GSE25088_CTRL_VS_IL4_AND_ROSIGLITAZONE_STIM_STAT6_KO_MACROPHAGE_UP		GSE11924_TFH_VS_TH1_CD4_TCELL_UP					GSE15330_HSC_VS_MEGAKARYOCYTE_ERYTHROID_PROGENITOR_UP																					GSE10240_CTRL_VS_IL22_STIM_PRIMARY_BRONCHIAL_EPITHELIAL_CELLS_UP
2590	GALNT2	polypeptide N-acetylgalactosaminyltransferase 2 [Source:HGNC Symbol;Acc:HGNC:4124]							GSE25088_CTRL_VS_IL4_AND_ROSIGLITAZONE_STIM_STAT6_KO_MACROPHAGE_UP		GSE11924_TFH_VS_TH1_CD4_TCELL_UP
405	ARNT	aryl hydrocarbon receptor nuclear translocator [Source:HGNC Symbol;Acc:HGNC:700]							GSE25088_CTRL_VS_IL4_AND_ROSIGLITAZONE_STIM_STAT6_KO_MACROPHAGE_UP		GSE11924_TFH_VS_TH1_CD4_TCELL_UP
84726	PRRC2B	proline rich coiled-coil 2B [Source:HGNC Symbol;Acc:HGNC:28121]							GSE25088_CTRL_VS_IL4_AND_ROSIGLITAZONE_STIM_STAT6_KO_MACROPHAGE_UP			GSE4142_NAIVE_BCELL_VS_PLASMA_CELL_UP							GSE40655_FOXO1_KO_VS_WT_NTREG_UP														GSE19888_ADENOSINE_A3R_ACT_VS_TCELL_MEMBRANES_ACT_AND_A3R_INH_PRETREAT_IN_MAST_CELL_DN
51199	NIN	ninein [Source:HGNC Symbol;Acc:HGNC:14906]							GSE25088_CTRL_VS_IL4_AND_ROSIGLITAZONE_STIM_STAT6_KO_MACROPHAGE_UP			GSE4142_NAIVE_BCELL_VS_PLASMA_CELL_UP													GSE3691_IFN_PRODUCING_KILLER_DC_VS_PLASMACYTOID_DC_SPLEEN_UP																	GSE3691_IFN_PRODUCING_KILLER_DC_VS_CONVENTIONAL_DC_SPLEEN_UP
7011	TEP1	telomerase associated protein 1 [Source:HGNC Symbol;Acc:HGNC:11726]							GSE25088_CTRL_VS_IL4_AND_ROSIGLITAZONE_STIM_STAT6_KO_MACROPHAGE_UP						GSE25146_UNSTIM_VS_HELIOBACTER_PYLORI_LPS_STIM_AGS_CELL_UP																											GSE3691_IFN_PRODUCING_KILLER_DC_VS_CONVENTIONAL_DC_SPLEEN_UP
6128	RPL6	ribosomal protein L6 [Source:HGNC Symbol;Acc:HGNC:10362]							GSE25088_CTRL_VS_IL4_AND_ROSIGLITAZONE_STIM_STAT6_KO_MACROPHAGE_UP											GSE46606_IRF4_KO_VS_WT_UNSTIM_BCELL_UP
10142	AKAP9	A-kinase anchoring protein 9 [Source:HGNC Symbol;Acc:HGNC:379]							GSE25088_CTRL_VS_IL4_AND_ROSIGLITAZONE_STIM_STAT6_KO_MACROPHAGE_UP																	GSE3982_BASOPHIL_VS_TH2_UP			GSE11386_NAIVE_VS_MEMORY_BCELL_DN			GSE14350_TREG_VS_TEFF_UP							GSE21774_CD62L_POS_CD56_BRIGHT_VS_CD62L_NEG_CD56_DIM_NK_CELL_DN										GSE9601_UNTREATED_VS_NFKB_INHIBITOR_TREATED_HCMV_INF_MONOCYTE_DN
23097	CDK19	cyclin dependent kinase 19 [Source:HGNC Symbol;Acc:HGNC:19338]							GSE25088_CTRL_VS_IL4_AND_ROSIGLITAZONE_STIM_STAT6_KO_MACROPHAGE_UP																	GSE3982_BASOPHIL_VS_TH2_UP											GSE10240_CTRL_VS_IL22_STIM_PRIMARY_BRONCHIAL_EPITHELIAL_CELLS_UP
84307	ZNF397	zinc finger protein 397 [Source:HGNC Symbol;Acc:HGNC:18818]							GSE25088_CTRL_VS_IL4_AND_ROSIGLITAZONE_STIM_STAT6_KO_MACROPHAGE_UP																												GSE10240_CTRL_VS_IL22_STIM_PRIMARY_BRONCHIAL_EPITHELIAL_CELLS_UP		GSE21774_CD62L_POS_CD56_BRIGHT_VS_CD62L_NEG_CD56_DIM_NK_CELL_DN
343099	CCDC18	coiled-coil domain containing 18 [Source:HGNC Symbol;Acc:HGNC:30370]							GSE25088_CTRL_VS_IL4_AND_ROSIGLITAZONE_STIM_STAT6_KO_MACROPHAGE_UP
1933	EEF1B2	eukaryotic translation elongation factor 1 beta 2 [Source:HGNC Symbol;Acc:HGNC:3208]							GSE25088_CTRL_VS_IL4_AND_ROSIGLITAZONE_STIM_STAT6_KO_MACROPHAGE_UP
7249	TSC2	TSC complex subunit 2 [Source:HGNC Symbol;Acc:HGNC:12363]							GSE25088_CTRL_VS_IL4_AND_ROSIGLITAZONE_STIM_STAT6_KO_MACROPHAGE_UP
10325	RRAGB	Ras related GTP binding B [Source:HGNC Symbol;Acc:HGNC:19901]							GSE25088_CTRL_VS_IL4_AND_ROSIGLITAZONE_STIM_STAT6_KO_MACROPHAGE_UP
54540	FAM193B	family with sequence similarity 193 member B [Source:HGNC Symbol;Acc:HGNC:25524]								GSE5679_CTRL_VS_PPARG_LIGAND_ROSIGLITAZONE_TREATED_DC_DN			GSE16385_MONOCYTE_VS_12H_IL4_TREATED_MACROPHAGE_DN		GSE25146_UNSTIM_VS_HELIOBACTER_PYLORI_LPS_STIM_AGS_CELL_UP												GSE41867_NAIVE_VS_DAY8_LCMV_EFFECTOR_CD8_TCELL_DN						GSE19888_ADENOSINE_A3R_ACT_VS_TCELL_MEMBRANES_ACT_AND_A3R_INH_PRETREAT_IN_MAST_CELL_DN					GSE18281_SUBCAPSULAR_VS_PERIMEDULLARY_CORTICAL_REGION_OF_THYMUS_UP				GSE3691_IFN_PRODUCING_KILLER_DC_VS_CONVENTIONAL_DC_SPLEEN_UP	GSE41867_DAY6_EFFECTOR_VS_DAY30_MEMORY_CD8_TCELL_LCMV_ARMSTRONG_DN		GSE45881_CXCR6HI_VS_CXCR1LO_COLONIC_LAMINA_PROPRIA_UP			GSE5679_CTRL_VS_RARA_AGONIST_AM580_TREATED_DC_DN
79661	NEIL1	nei like DNA glycosylase 1 [Source:HGNC Symbol;Acc:HGNC:18448]								GSE5679_CTRL_VS_PPARG_LIGAND_ROSIGLITAZONE_TREATED_DC_DN			GSE16385_MONOCYTE_VS_12H_IL4_TREATED_MACROPHAGE_DN				GSE25088_WT_VS_STAT6_KO_MACROPHAGE_IL4_STIM_UP						GSE17301_CTRL_VS_48H_ACD3_ACD28_IFNA2_STIM_CD8_TCELL_DN							GSE17301_CTRL_VS_48H_IFNA2_STIM_CD8_TCELL_DN										GSE2770_UNTREATED_VS_IL4_TREATED_ACT_CD4_TCELL_6H_DN								GSE5679_CTRL_VS_RARA_AGONIST_AM580_TREATED_DC_DN
81559	TRIM11	tripartite motif containing 11 [Source:HGNC Symbol;Acc:HGNC:16281]								GSE5679_CTRL_VS_PPARG_LIGAND_ROSIGLITAZONE_TREATED_DC_DN			GSE16385_MONOCYTE_VS_12H_IL4_TREATED_MACROPHAGE_DN									GSE25123_CTRL_VS_ROSIGLITAZONE_STIM_MACROPHAGE_UP										GSE14350_TREG_VS_TEFF_UP																GSE5679_CTRL_VS_RARA_AGONIST_AM580_TREATED_DC_DN
8694	DGAT1	diacylglycerol O-acyltransferase 1 [Source:HGNC Symbol;Acc:HGNC:2843]								GSE5679_CTRL_VS_PPARG_LIGAND_ROSIGLITAZONE_TREATED_DC_DN			GSE16385_MONOCYTE_VS_12H_IL4_TREATED_MACROPHAGE_DN									GSE25123_CTRL_VS_ROSIGLITAZONE_STIM_MACROPHAGE_UP																										GSE5679_CTRL_VS_RARA_AGONIST_AM580_TREATED_DC_DN
25970	SH2B1	SH2B adaptor protein 1 [Source:HGNC Symbol;Acc:HGNC:30417]								GSE5679_CTRL_VS_PPARG_LIGAND_ROSIGLITAZONE_TREATED_DC_DN			GSE16385_MONOCYTE_VS_12H_IL4_TREATED_MACROPHAGE_DN																																			GSE5679_CTRL_VS_RARA_AGONIST_AM580_TREATED_DC_DN
54522	ANKRD16	ankyrin repeat domain 16 [Source:HGNC Symbol;Acc:HGNC:23471]								GSE5679_CTRL_VS_PPARG_LIGAND_ROSIGLITAZONE_TREATED_DC_DN					GSE25146_UNSTIM_VS_HELIOBACTER_PYLORI_LPS_STIM_AGS_CELL_UP																		GSE19888_ADENOSINE_A3R_ACT_VS_TCELL_MEMBRANES_ACT_AND_A3R_INH_PRETREAT_IN_MAST_CELL_DN															GSE5679_CTRL_VS_RARA_AGONIST_AM580_TREATED_DC_DN
388701	CFAP141	cilia and flagella associated protein 141 [Source:HGNC Symbol;Acc:HGNC:32305]								GSE5679_CTRL_VS_PPARG_LIGAND_ROSIGLITAZONE_TREATED_DC_DN									GSE40655_FOXO1_KO_VS_WT_NTREG_UP			GSE25123_CTRL_VS_ROSIGLITAZONE_STIM_MACROPHAGE_UP
23365	ARHGEF12	Rho guanine nucleotide exchange factor 12 [Source:HGNC Symbol;Acc:HGNC:14193]								GSE5679_CTRL_VS_PPARG_LIGAND_ROSIGLITAZONE_TREATED_DC_DN									GSE40655_FOXO1_KO_VS_WT_NTREG_UP
6988	TCTA	T cell leukemia translocation altered [Source:HGNC Symbol;Acc:HGNC:11692]								GSE5679_CTRL_VS_PPARG_LIGAND_ROSIGLITAZONE_TREATED_DC_DN																							GSE19888_ADENOSINE_A3R_ACT_VS_TCELL_MEMBRANES_ACT_AND_A3R_INH_PRETREAT_IN_MAST_CELL_DN		GSE28737_FOLLICULAR_VS_MARGINAL_ZONE_BCELL_BCL6_HET_UP						GSE2770_UNTREATED_VS_TGFB_AND_IL12_TREATED_ACT_CD4_TCELL_48H_DN							GSE5679_CTRL_VS_RARA_AGONIST_AM580_TREATED_DC_DN
23218	NBEAL2	neurobeachin like 2 [Source:HGNC Symbol;Acc:HGNC:31928]								GSE5679_CTRL_VS_PPARG_LIGAND_ROSIGLITAZONE_TREATED_DC_DN																											GSE10240_CTRL_VS_IL22_STIM_PRIMARY_BRONCHIAL_EPITHELIAL_CELLS_UP			GSE2770_UNTREATED_VS_IL4_TREATED_ACT_CD4_TCELL_6H_DN
546	ATRX	ATRX chromatin remodeler [Source:HGNC Symbol;Acc:HGNC:886]								GSE5679_CTRL_VS_PPARG_LIGAND_ROSIGLITAZONE_TREATED_DC_DN																															GSE2770_UNTREATED_VS_TGFB_AND_IL12_TREATED_ACT_CD4_TCELL_48H_DN					GSE46606_IRF4HIGH_VS_WT_CD40L_IL2_IL5_DAY1_STIMULATED_BCELL_UP		GSE5679_CTRL_VS_RARA_AGONIST_AM580_TREATED_DC_DN
5332	PLCB4	phospholipase C beta 4 [Source:HGNC Symbol;Acc:HGNC:9059]								GSE5679_CTRL_VS_PPARG_LIGAND_ROSIGLITAZONE_TREATED_DC_DN																																						GSE5679_CTRL_VS_RARA_AGONIST_AM580_TREATED_DC_DN
8790	FPGT	fucose-1-phosphate guanylyltransferase [Source:HGNC Symbol;Acc:HGNC:3825]								GSE5679_CTRL_VS_PPARG_LIGAND_ROSIGLITAZONE_TREATED_DC_DN																																						GSE5679_CTRL_VS_RARA_AGONIST_AM580_TREATED_DC_DN
23559	WBP1	WW domain binding protein 1 [Source:HGNC Symbol;Acc:HGNC:12737]									GSE11924_TFH_VS_TH1_CD4_TCELL_UP		GSE16385_MONOCYTE_VS_12H_IL4_TREATED_MACROPHAGE_DN														GSE41867_NAIVE_VS_DAY8_LCMV_EFFECTOR_CD8_TCELL_DN																GSE41867_DAY6_EFFECTOR_VS_DAY30_MEMORY_CD8_TCELL_LCMV_ARMSTRONG_DN
8085	KMT2D	lysine methyltransferase 2D [Source:HGNC Symbol;Acc:HGNC:7133]									GSE11924_TFH_VS_TH1_CD4_TCELL_UP								GSE40655_FOXO1_KO_VS_WT_NTREG_UP														GSE19888_ADENOSINE_A3R_ACT_VS_TCELL_MEMBRANES_ACT_AND_A3R_INH_PRETREAT_IN_MAST_CELL_DN		GSE28737_FOLLICULAR_VS_MARGINAL_ZONE_BCELL_BCL6_HET_UP
673	BRAF	B-Raf proto-oncogene, serine/threonine kinase [Source:HGNC Symbol;Acc:HGNC:1097]									GSE11924_TFH_VS_TH1_CD4_TCELL_UP													GSE29164_CD8_TCELL_VS_CD8_TCELL_AND_IL12_TREATED_MELANOMA_DAY7_UP
831	CAST	calpastatin [Source:HGNC Symbol;Acc:HGNC:1515]									GSE11924_TFH_VS_TH1_CD4_TCELL_UP																							GSE2197_IMMUNOSUPPRESSIVE_DNA_VS_UNTREATEDIN_DC_DN
490	ATP2B1	ATPase plasma membrane Ca2+ transporting 1 [Source:HGNC Symbol;Acc:HGNC:814]									GSE11924_TFH_VS_TH1_CD4_TCELL_UP																																				GSE5589_LPS_AND_IL10_VS_LPS_AND_IL6_STIM_MACROPHAGE_45MIN_UP
57140	RNPEPL1	arginyl aminopeptidase like 1 [Source:HGNC Symbol;Acc:HGNC:10079]									GSE11924_TFH_VS_TH1_CD4_TCELL_UP
2037	EPB41L2	erythrocyte membrane protein band 4.1 like 2 [Source:HGNC Symbol;Acc:HGNC:3379]										GSE4142_NAIVE_BCELL_VS_PLASMA_CELL_UP		GSE411_UNSTIM_VS_100MIN_IL6_STIM_SOCS3_KO_MACROPHAGE_UP											GSE3691_IFN_PRODUCING_KILLER_DC_VS_PLASMACYTOID_DC_SPLEEN_UP																	GSE3691_IFN_PRODUCING_KILLER_DC_VS_CONVENTIONAL_DC_SPLEEN_UP
57161	PELI2	pellino E3 ubiquitin protein ligase family member 2 [Source:HGNC Symbol;Acc:HGNC:8828]										GSE4142_NAIVE_BCELL_VS_PLASMA_CELL_UP												GSE29164_CD8_TCELL_VS_CD8_TCELL_AND_IL12_TREATED_MELANOMA_DAY7_UP													GSE10240_CTRL_VS_IL22_STIM_PRIMARY_BRONCHIAL_EPITHELIAL_CELLS_UP
80325	ABTB1	ankyrin repeat and BTB domain containing 1 [Source:HGNC Symbol;Acc:HGNC:18275]										GSE4142_NAIVE_BCELL_VS_PLASMA_CELL_UP													GSE3691_IFN_PRODUCING_KILLER_DC_VS_PLASMACYTOID_DC_SPLEEN_UP
54676	GTPBP2	GTP binding protein 2 [Source:HGNC Symbol;Acc:HGNC:4670]										GSE4142_NAIVE_BCELL_VS_PLASMA_CELL_UP																			GSE2706_LPS_VS_R848_AND_LPS_8H_STIM_DC_UP
26224	FBXL3	F-box and leucine rich repeat protein 3 [Source:HGNC Symbol;Acc:HGNC:13599]										GSE4142_NAIVE_BCELL_VS_PLASMA_CELL_UP																				GSE14350_TREG_VS_TEFF_UP				GSE46606_IRF4HIGH_VS_WT_CD40L_IL2_IL5_DAY3_STIMULATED_BCELL_UP					GSE2770_UNTREATED_VS_TGFB_AND_IL12_TREATED_ACT_CD4_TCELL_48H_DN
5261	PHKG2	phosphorylase kinase catalytic subunit gamma 2 [Source:HGNC Symbol;Acc:HGNC:8931]										GSE4142_NAIVE_BCELL_VS_PLASMA_CELL_UP																						GSE2197_IMMUNOSUPPRESSIVE_DNA_VS_UNTREATEDIN_DC_DN
80031	SEMA6D	semaphorin 6D [Source:HGNC Symbol;Acc:HGNC:16770]										GSE4142_NAIVE_BCELL_VS_PLASMA_CELL_UP																								GSE46606_IRF4HIGH_VS_WT_CD40L_IL2_IL5_DAY3_STIMULATED_BCELL_UP
9019	MPZL1	myelin protein zero like 1 [Source:HGNC Symbol;Acc:HGNC:7226]										GSE4142_NAIVE_BCELL_VS_PLASMA_CELL_UP																														GSE3691_IFN_PRODUCING_KILLER_DC_VS_CONVENTIONAL_DC_SPLEEN_UP
5338	PLD2	phospholipase D2 [Source:HGNC Symbol;Acc:HGNC:9068]										GSE4142_NAIVE_BCELL_VS_PLASMA_CELL_UP																																				GSE5679_CTRL_VS_RARA_AGONIST_AM580_TREATED_DC_DN
342667	STAC2	SH3 and cysteine rich domain 2 [Source:HGNC Symbol;Acc:HGNC:23990]										GSE4142_NAIVE_BCELL_VS_PLASMA_CELL_UP
177	AGER	advanced glycosylation end-product specific receptor [Source:HGNC Symbol;Acc:HGNC:320]											GSE16385_MONOCYTE_VS_12H_IL4_TREATED_MACROPHAGE_DN									GSE25123_CTRL_VS_ROSIGLITAZONE_STIM_MACROPHAGE_UP								GSE17301_CTRL_VS_48H_IFNA2_STIM_CD8_TCELL_DN										GSE2770_UNTREATED_VS_IL4_TREATED_ACT_CD4_TCELL_6H_DN
3991	LIPE	lipase E, hormone sensitive type [Source:HGNC Symbol;Acc:HGNC:6621]											GSE16385_MONOCYTE_VS_12H_IL4_TREATED_MACROPHAGE_DN									GSE25123_CTRL_VS_ROSIGLITAZONE_STIM_MACROPHAGE_UP
5833	PCYT2	phosphate cytidylyltransferase 2, ethanolamine [Source:HGNC Symbol;Acc:HGNC:8756]											GSE16385_MONOCYTE_VS_12H_IL4_TREATED_MACROPHAGE_DN																	GSE17301_CTRL_VS_48H_IFNA2_STIM_CD8_TCELL_DN
7059	THBS3	thrombospondin 3 [Source:HGNC Symbol;Acc:HGNC:11787]											GSE16385_MONOCYTE_VS_12H_IL4_TREATED_MACROPHAGE_DN																														GSE41867_DAY6_EFFECTOR_VS_DAY30_MEMORY_CD8_TCELL_LCMV_ARMSTRONG_DN
9223	MAGI1	membrane associated guanylate kinase, WW and PDZ domain containing 1 [Source:HGNC Symbol;Acc:HGNC:946]											GSE16385_MONOCYTE_VS_12H_IL4_TREATED_MACROPHAGE_DN
7444	VRK2	VRK serine/threonine kinase 2 [Source:HGNC Symbol;Acc:HGNC:12719]												GSE411_UNSTIM_VS_100MIN_IL6_STIM_SOCS3_KO_MACROPHAGE_UP				GSE16385_IFNG_TNF_VS_IL4_STIM_MACROPHAGE_UP
57544	TXNDC16	thioredoxin domain containing 16 [Source:HGNC Symbol;Acc:HGNC:19965]												GSE411_UNSTIM_VS_100MIN_IL6_STIM_SOCS3_KO_MACROPHAGE_UP											GSE3691_IFN_PRODUCING_KILLER_DC_VS_PLASMACYTOID_DC_SPLEEN_UP		GSE41867_NAIVE_VS_DAY8_LCMV_EFFECTOR_CD8_TCELL_DN													GSE2770_UNTREATED_VS_IL4_TREATED_ACT_CD4_TCELL_6H_DN			GSE41867_DAY6_EFFECTOR_VS_DAY30_MEMORY_CD8_TCELL_LCMV_ARMSTRONG_DN			GSE46606_IRF4HIGH_VS_WT_CD40L_IL2_IL5_DAY1_STIMULATED_BCELL_UP
10735	STAG2	stromal antigen 2 [Source:HGNC Symbol;Acc:HGNC:11355]												GSE411_UNSTIM_VS_100MIN_IL6_STIM_SOCS3_KO_MACROPHAGE_UP												GSE3982_BASOPHIL_VS_TH2_UP														GSE2770_UNTREATED_VS_IL4_TREATED_ACT_CD4_TCELL_6H_DN
440275	EIF2AK4	eukaryotic translation initiation factor 2 alpha kinase 4 [Source:HGNC Symbol;Acc:HGNC:19687]												GSE411_UNSTIM_VS_100MIN_IL6_STIM_SOCS3_KO_MACROPHAGE_UP															GSE11386_NAIVE_VS_MEMORY_BCELL_DN																	GSE46606_IRF4HIGH_VS_WT_CD40L_IL2_IL5_DAY1_STIMULATED_BCELL_UP	GSE5589_LPS_AND_IL10_VS_LPS_AND_IL6_STIM_MACROPHAGE_45MIN_UP
23373	CRTC1	CREB regulated transcription coactivator 1 [Source:HGNC Symbol;Acc:HGNC:16062]												GSE411_UNSTIM_VS_100MIN_IL6_STIM_SOCS3_KO_MACROPHAGE_UP																							GSE10240_CTRL_VS_IL22_STIM_PRIMARY_BRONCHIAL_EPITHELIAL_CELLS_UP
7776	ZNF236	zinc finger protein 236 [Source:HGNC Symbol;Acc:HGNC:13028]												GSE411_UNSTIM_VS_100MIN_IL6_STIM_SOCS3_KO_MACROPHAGE_UP																											GSE2770_UNTREATED_VS_TGFB_AND_IL12_TREATED_ACT_CD4_TCELL_48H_DN	GSE3691_IFN_PRODUCING_KILLER_DC_VS_CONVENTIONAL_DC_SPLEEN_UP		GSE43863_TH1_VS_TFH_EFFECTOR_CD4_TCELL_DN
2969	GTF2I	general transcription factor IIi [Source:HGNC Symbol;Acc:HGNC:4659]												GSE411_UNSTIM_VS_100MIN_IL6_STIM_SOCS3_KO_MACROPHAGE_UP
116228	COX20	cytochrome c oxidase assembly factor COX20 [Source:HGNC Symbol;Acc:HGNC:26970]												GSE411_UNSTIM_VS_100MIN_IL6_STIM_SOCS3_KO_MACROPHAGE_UP
4869	NPM1	nucleophosmin 1 [Source:HGNC Symbol;Acc:HGNC:7910]												GSE411_UNSTIM_VS_100MIN_IL6_STIM_SOCS3_KO_MACROPHAGE_UP
9641	IKBKE	inhibitor of nuclear factor kappa B kinase subunit epsilon [Source:HGNC Symbol;Acc:HGNC:14552]													GSE25146_UNSTIM_VS_HELIOBACTER_PYLORI_LPS_STIM_AGS_CELL_UP	GSE15330_HSC_VS_MEGAKARYOCYTE_ERYTHROID_PROGENITOR_UP								GSE29164_CD8_TCELL_VS_CD8_TCELL_AND_IL12_TREATED_MELANOMA_DAY7_UP					GSE11386_NAIVE_VS_MEMORY_BCELL_DN
22873	DZIP1	DAZ interacting zinc finger protein 1 [Source:HGNC Symbol;Acc:HGNC:20908]													GSE25146_UNSTIM_VS_HELIOBACTER_PYLORI_LPS_STIM_AGS_CELL_UP	GSE15330_HSC_VS_MEGAKARYOCYTE_ERYTHROID_PROGENITOR_UP												GSE14699_NAIVE_VS_ACT_CD8_TCELL_DN
284403	WDR62	WD repeat domain 62 [Source:HGNC Symbol;Acc:HGNC:24502]													GSE25146_UNSTIM_VS_HELIOBACTER_PYLORI_LPS_STIM_AGS_CELL_UP								GSE17301_CTRL_VS_48H_ACD3_ACD28_IFNA2_STIM_CD8_TCELL_DN
672	BRCA1	BRCA1 DNA repair associated [Source:HGNC Symbol;Acc:HGNC:1100]													GSE25146_UNSTIM_VS_HELIOBACTER_PYLORI_LPS_STIM_AGS_CELL_UP								GSE17301_CTRL_VS_48H_ACD3_ACD28_IFNA2_STIM_CD8_TCELL_DN
51750	RTEL1	regulator of telomere elongation helicase 1 [Source:HGNC Symbol;Acc:HGNC:15888]													GSE25146_UNSTIM_VS_HELIOBACTER_PYLORI_LPS_STIM_AGS_CELL_UP								GSE17301_CTRL_VS_48H_ACD3_ACD28_IFNA2_STIM_CD8_TCELL_DN
91687	CENPL	centromere protein L [Source:HGNC Symbol;Acc:HGNC:17879]													GSE25146_UNSTIM_VS_HELIOBACTER_PYLORI_LPS_STIM_AGS_CELL_UP																GSE2706_LPS_VS_R848_AND_LPS_8H_STIM_DC_UP			GSE2197_IMMUNOSUPPRESSIVE_DNA_VS_UNTREATEDIN_DC_DN
9958	USP15	ubiquitin specific peptidase 15 [Source:HGNC Symbol;Acc:HGNC:12613]													GSE25146_UNSTIM_VS_HELIOBACTER_PYLORI_LPS_STIM_AGS_CELL_UP																								GSE21774_CD62L_POS_CD56_BRIGHT_VS_CD62L_NEG_CD56_DIM_NK_CELL_DN
8435	SOAT2	sterol O-acyltransferase 2 [Source:HGNC Symbol;Acc:HGNC:11178]													GSE25146_UNSTIM_VS_HELIOBACTER_PYLORI_LPS_STIM_AGS_CELL_UP
146956	EME1	essential meiotic structure-specific endonuclease 1 [Source:HGNC Symbol;Acc:HGNC:24965]													GSE25146_UNSTIM_VS_HELIOBACTER_PYLORI_LPS_STIM_AGS_CELL_UP
80314	EPC1	enhancer of polycomb homolog 1 [Source:HGNC Symbol;Acc:HGNC:19876]														GSE15330_HSC_VS_MEGAKARYOCYTE_ERYTHROID_PROGENITOR_UP		GSE16385_IFNG_TNF_VS_IL4_STIM_MACROPHAGE_UP
117177	RAB3IP	RAB3A interacting protein [Source:HGNC Symbol;Acc:HGNC:16508]														GSE15330_HSC_VS_MEGAKARYOCYTE_ERYTHROID_PROGENITOR_UP									GSE3691_IFN_PRODUCING_KILLER_DC_VS_PLASMACYTOID_DC_SPLEEN_UP			GSE14699_NAIVE_VS_ACT_CD8_TCELL_DN																GSE43863_TH1_VS_TFH_EFFECTOR_CD4_TCELL_DN
9788	MTSS1	MTSS I-BAR domain containing 1 [Source:HGNC Symbol;Acc:HGNC:20443]														GSE15330_HSC_VS_MEGAKARYOCYTE_ERYTHROID_PROGENITOR_UP									GSE3691_IFN_PRODUCING_KILLER_DC_VS_PLASMACYTOID_DC_SPLEEN_UP				GSE11386_NAIVE_VS_MEMORY_BCELL_DN			GSE14350_TREG_VS_TEFF_UP				GSE46606_IRF4HIGH_VS_WT_CD40L_IL2_IL5_DAY3_STIMULATED_BCELL_UP		GSE18281_SUBCAPSULAR_VS_PERIMEDULLARY_CORTICAL_REGION_OF_THYMUS_UP						GSE43863_TH1_VS_TFH_EFFECTOR_CD4_TCELL_DN
1540	CYLD	CYLD lysine 63 deubiquitinase [Source:HGNC Symbol;Acc:HGNC:2584]														GSE15330_HSC_VS_MEGAKARYOCYTE_ERYTHROID_PROGENITOR_UP												GSE14699_NAIVE_VS_ACT_CD8_TCELL_DN
79713	IGFLR1	IGF like family receptor 1 [Source:HGNC Symbol;Acc:HGNC:23620]														GSE15330_HSC_VS_MEGAKARYOCYTE_ERYTHROID_PROGENITOR_UP
55604	CARMIL1	capping protein regulator and myosin 1 linker 1 [Source:HGNC Symbol;Acc:HGNC:21581]															GSE25088_WT_VS_STAT6_KO_MACROPHAGE_IL4_STIM_UP	GSE16385_IFNG_TNF_VS_IL4_STIM_MACROPHAGE_UP												GSE17301_CTRL_VS_48H_IFNA2_STIM_CD8_TCELL_DN
165	AEBP1	AE binding protein 1 [Source:HGNC Symbol;Acc:HGNC:303]															GSE25088_WT_VS_STAT6_KO_MACROPHAGE_IL4_STIM_UP						GSE17301_CTRL_VS_48H_ACD3_ACD28_IFNA2_STIM_CD8_TCELL_DN
5252	PHF1	PHD finger protein 1 [Source:HGNC Symbol;Acc:HGNC:8919]															GSE25088_WT_VS_STAT6_KO_MACROPHAGE_IL4_STIM_UP													GSE17301_CTRL_VS_48H_IFNA2_STIM_CD8_TCELL_DN																	GSE5589_LPS_AND_IL10_VS_LPS_AND_IL6_STIM_MACROPHAGE_45MIN_UP
64132	XYLT2	xylosyltransferase 2 [Source:HGNC Symbol;Acc:HGNC:15517]															GSE25088_WT_VS_STAT6_KO_MACROPHAGE_IL4_STIM_UP													GSE17301_CTRL_VS_48H_IFNA2_STIM_CD8_TCELL_DN
7561	ZNF14	zinc finger protein 14 [Source:HGNC Symbol;Acc:HGNC:12924]															GSE25088_WT_VS_STAT6_KO_MACROPHAGE_IL4_STIM_UP
56288	PARD3	par-3 family cell polarity regulator [Source:HGNC Symbol;Acc:HGNC:16051]															GSE25088_WT_VS_STAT6_KO_MACROPHAGE_IL4_STIM_UP
10734	STAG3	stromal antigen 3 [Source:HGNC Symbol;Acc:HGNC:11356]															GSE25088_WT_VS_STAT6_KO_MACROPHAGE_IL4_STIM_UP
4208	MEF2C	myocyte enhancer factor 2C [Source:HGNC Symbol;Acc:HGNC:6996]																GSE16385_IFNG_TNF_VS_IL4_STIM_MACROPHAGE_UP	GSE40655_FOXO1_KO_VS_WT_NTREG_UP												GSE2706_LPS_VS_R848_AND_LPS_8H_STIM_DC_UP
63891	RNF123	ring finger protein 123 [Source:HGNC Symbol;Acc:HGNC:21148]																GSE16385_IFNG_TNF_VS_IL4_STIM_MACROPHAGE_UP	GSE40655_FOXO1_KO_VS_WT_NTREG_UP
4140	MARK3	microtubule affinity regulating kinase 3 [Source:HGNC Symbol;Acc:HGNC:6897]																GSE16385_IFNG_TNF_VS_IL4_STIM_MACROPHAGE_UP				GSE25123_CTRL_VS_ROSIGLITAZONE_STIM_MACROPHAGE_UP			GSE3691_IFN_PRODUCING_KILLER_DC_VS_PLASMACYTOID_DC_SPLEEN_UP											GSE46606_IRF4HIGH_VS_WT_CD40L_IL2_IL5_DAY3_STIMULATED_BCELL_UP
202	CRYBG1	crystallin beta-gamma domain containing 1 [Source:HGNC Symbol;Acc:HGNC:356]																GSE16385_IFNG_TNF_VS_IL4_STIM_MACROPHAGE_UP																											GSE45881_CXCR6HI_VS_CXCR1LO_COLONIC_LAMINA_PROPRIA_UP
114793	FMNL2	formin like 2 [Source:HGNC Symbol;Acc:HGNC:18267]																GSE16385_IFNG_TNF_VS_IL4_STIM_MACROPHAGE_UP
55904	KMT2E	lysine methyltransferase 2E (inactive) [Source:HGNC Symbol;Acc:HGNC:18541]																	GSE40655_FOXO1_KO_VS_WT_NTREG_UP
10401	PIAS3	protein inhibitor of activated STAT 3 [Source:HGNC Symbol;Acc:HGNC:16861]																		GSE46606_IRF4_KO_VS_WT_UNSTIM_BCELL_UP				GSE29164_CD8_TCELL_VS_CD8_TCELL_AND_IL12_TREATED_MELANOMA_DAY7_UP		GSE3982_BASOPHIL_VS_TH2_UP																					GSE5589_LPS_AND_IL10_VS_LPS_AND_IL6_STIM_MACROPHAGE_45MIN_UP
4254	KITLG	KIT ligand [Source:HGNC Symbol;Acc:HGNC:6343]																		GSE46606_IRF4_KO_VS_WT_UNSTIM_BCELL_UP																GSE46606_IRF4HIGH_VS_WT_CD40L_IL2_IL5_DAY3_STIMULATED_BCELL_UP
6205	RPS11	ribosomal protein S11 [Source:HGNC Symbol;Acc:HGNC:10384]																		GSE46606_IRF4_KO_VS_WT_UNSTIM_BCELL_UP																										GSE46606_IRF4HIGH_VS_WT_CD40L_IL2_IL5_DAY1_STIMULATED_BCELL_UP
7678	ZNF124	zinc finger protein 124 [Source:HGNC Symbol;Acc:HGNC:12907]																		GSE46606_IRF4_KO_VS_WT_UNSTIM_BCELL_UP																										GSE46606_IRF4HIGH_VS_WT_CD40L_IL2_IL5_DAY1_STIMULATED_BCELL_UP
9625	AATK	apoptosis associated tyrosine kinase [Source:HGNC Symbol;Acc:HGNC:21]																		GSE46606_IRF4_KO_VS_WT_UNSTIM_BCELL_UP																										GSE46606_IRF4HIGH_VS_WT_CD40L_IL2_IL5_DAY1_STIMULATED_BCELL_UP
8462	KLF11	KLF transcription factor 11 [Source:HGNC Symbol;Acc:HGNC:11811]																		GSE46606_IRF4_KO_VS_WT_UNSTIM_BCELL_UP
51115	RMDN1	regulator of microtubule dynamics 1 [Source:HGNC Symbol;Acc:HGNC:24285]																		GSE46606_IRF4_KO_VS_WT_UNSTIM_BCELL_UP
56243	KIAA1217	KIAA1217 [Source:HGNC Symbol;Acc:HGNC:25428]																		GSE46606_IRF4_KO_VS_WT_UNSTIM_BCELL_UP
10745	PHTF1	putative homeodomain transcription factor 1 [Source:HGNC Symbol;Acc:HGNC:8939]																			GSE6269_HEALTHY_VS_E_COLI_INF_PBMC_UP
51585	PCF11	PCF11 cleavage and polyadenylation factor subunit [Source:HGNC Symbol;Acc:HGNC:30097]																			GSE6269_HEALTHY_VS_E_COLI_INF_PBMC_UP
8603	FAM193A	family with sequence similarity 193 member A [Source:HGNC Symbol;Acc:HGNC:16822]																			GSE6269_HEALTHY_VS_E_COLI_INF_PBMC_UP
24139	EML2	EMAP like 2 [Source:HGNC Symbol;Acc:HGNC:18035]																			GSE6269_HEALTHY_VS_E_COLI_INF_PBMC_UP
6464	SHC1	SHC adaptor protein 1 [Source:HGNC Symbol;Acc:HGNC:10840]																				GSE25123_CTRL_VS_ROSIGLITAZONE_STIM_MACROPHAGE_UP
84696	ABHD1	abhydrolase domain containing 1 [Source:HGNC Symbol;Acc:HGNC:17553]																				GSE25123_CTRL_VS_ROSIGLITAZONE_STIM_MACROPHAGE_UP
7855	FZD5	frizzled class receptor 5 [Source:HGNC Symbol;Acc:HGNC:4043]																				GSE25123_CTRL_VS_ROSIGLITAZONE_STIM_MACROPHAGE_UP
6457	SH3GL3	SH3 domain containing GRB2 like 3, endophilin A3 [Source:HGNC Symbol;Acc:HGNC:10832]																					GSE17301_CTRL_VS_48H_ACD3_ACD28_IFNA2_STIM_CD8_TCELL_DN							GSE17301_CTRL_VS_48H_IFNA2_STIM_CD8_TCELL_DN
2842	GPR19	G protein-coupled receptor 19 [Source:HGNC Symbol;Acc:HGNC:4473]																					GSE17301_CTRL_VS_48H_ACD3_ACD28_IFNA2_STIM_CD8_TCELL_DN										GSE19888_ADENOSINE_A3R_ACT_VS_TCELL_MEMBRANES_ACT_AND_A3R_INH_PRETREAT_IN_MAST_CELL_DN
23176	SEPTIN8	septin 8 [Source:HGNC Symbol;Acc:HGNC:16511]																					GSE17301_CTRL_VS_48H_ACD3_ACD28_IFNA2_STIM_CD8_TCELL_DN
9156	EXO1	exonuclease 1 [Source:HGNC Symbol;Acc:HGNC:3511]																					GSE17301_CTRL_VS_48H_ACD3_ACD28_IFNA2_STIM_CD8_TCELL_DN
56928	SPPL2B	signal peptide peptidase like 2B [Source:HGNC Symbol;Acc:HGNC:30627]																					GSE17301_CTRL_VS_48H_ACD3_ACD28_IFNA2_STIM_CD8_TCELL_DN
84836	ABHD14B	abhydrolase domain containing 14B [Source:HGNC Symbol;Acc:HGNC:28235]																						GSE29164_CD8_TCELL_VS_CD8_TCELL_AND_IL12_TREATED_MELANOMA_DAY7_UP													GSE10240_CTRL_VS_IL22_STIM_PRIMARY_BRONCHIAL_EPITHELIAL_CELLS_UP	GSE18281_SUBCAPSULAR_VS_PERIMEDULLARY_CORTICAL_REGION_OF_THYMUS_UP				GSE3691_IFN_PRODUCING_KILLER_DC_VS_CONVENTIONAL_DC_SPLEEN_UP				GSE46606_IRF4HIGH_VS_WT_CD40L_IL2_IL5_DAY1_STIMULATED_BCELL_UP
3267	AGFG1	ArfGAP with FG repeats 1 [Source:HGNC Symbol;Acc:HGNC:5175]																						GSE29164_CD8_TCELL_VS_CD8_TCELL_AND_IL12_TREATED_MELANOMA_DAY7_UP																									GSE9601_UNTREATED_VS_NFKB_INHIBITOR_TREATED_HCMV_INF_MONOCYTE_DN
7813	EVI5	ecotropic viral integration site 5 [Source:HGNC Symbol;Acc:HGNC:3501]																						GSE29164_CD8_TCELL_VS_CD8_TCELL_AND_IL12_TREATED_MELANOMA_DAY7_UP
7753	ZNF202	zinc finger protein 202 [Source:HGNC Symbol;Acc:HGNC:12994]																						GSE29164_CD8_TCELL_VS_CD8_TCELL_AND_IL12_TREATED_MELANOMA_DAY7_UP
10611	PDLIM5	PDZ and LIM domain 5 [Source:HGNC Symbol;Acc:HGNC:17468]																							GSE3691_IFN_PRODUCING_KILLER_DC_VS_PLASMACYTOID_DC_SPLEEN_UP											GSE46606_IRF4HIGH_VS_WT_CD40L_IL2_IL5_DAY3_STIMULATED_BCELL_UP
29952	DPP7	dipeptidyl peptidase 7 [Source:HGNC Symbol;Acc:HGNC:14892]																							GSE3691_IFN_PRODUCING_KILLER_DC_VS_PLASMACYTOID_DC_SPLEEN_UP
84146	ZNF644	zinc finger protein 644 [Source:HGNC Symbol;Acc:HGNC:29222]																							GSE3691_IFN_PRODUCING_KILLER_DC_VS_PLASMACYTOID_DC_SPLEEN_UP
29994	BAZ2B	bromodomain adjacent to zinc finger domain 2B [Source:HGNC Symbol;Acc:HGNC:963]																								GSE3982_BASOPHIL_VS_TH2_UP		GSE14699_NAIVE_VS_ACT_CD8_TCELL_DN													GSE2770_UNTREATED_VS_TGFB_AND_IL12_TREATED_ACT_CD4_TCELL_48H_DN			GSE43863_TH1_VS_TFH_EFFECTOR_CD4_TCELL_DN	GSE45881_CXCR6HI_VS_CXCR1LO_COLONIC_LAMINA_PROPRIA_UP
734	OSGIN2	oxidative stress induced growth inhibitor family member 2 [Source:HGNC Symbol;Acc:HGNC:1355]																								GSE3982_BASOPHIL_VS_TH2_UP														GSE2770_UNTREATED_VS_IL4_TREATED_ACT_CD4_TCELL_6H_DN
29967	LRP12	LDL receptor related protein 12 [Source:HGNC Symbol;Acc:HGNC:31708]																								GSE3982_BASOPHIL_VS_TH2_UP
5890	RAD51B	RAD51 paralog B [Source:HGNC Symbol;Acc:HGNC:9822]																								GSE3982_BASOPHIL_VS_TH2_UP
139818	DOCK11	dedicator of cytokinesis 11 [Source:HGNC Symbol;Acc:HGNC:23483]																									GSE41867_NAIVE_VS_DAY8_LCMV_EFFECTOR_CD8_TCELL_DN				GSE2706_LPS_VS_R848_AND_LPS_8H_STIM_DC_UP				GSE28737_FOLLICULAR_VS_MARGINAL_ZONE_BCELL_BCL6_HET_UP
51523	CXXC5	CXXC finger protein 5 [Source:HGNC Symbol;Acc:HGNC:26943]																									GSE41867_NAIVE_VS_DAY8_LCMV_EFFECTOR_CD8_TCELL_DN											GSE18281_SUBCAPSULAR_VS_PERIMEDULLARY_CORTICAL_REGION_OF_THYMUS_UP					GSE41867_DAY6_EFFECTOR_VS_DAY30_MEMORY_CD8_TCELL_LCMV_ARMSTRONG_DN
200576	PIKFYVE	phosphoinositide kinase, FYVE-type zinc finger containing [Source:HGNC Symbol;Acc:HGNC:23785]																									GSE41867_NAIVE_VS_DAY8_LCMV_EFFECTOR_CD8_TCELL_DN																				GSE5589_LPS_AND_IL10_VS_LPS_AND_IL6_STIM_MACROPHAGE_45MIN_UP
3300	DNAJB2	DnaJ heat shock protein family (Hsp40) member B2 [Source:HGNC Symbol;Acc:HGNC:5228]																									GSE41867_NAIVE_VS_DAY8_LCMV_EFFECTOR_CD8_TCELL_DN
4548	MTR	5-methyltetrahydrofolate-homocysteine methyltransferase [Source:HGNC Symbol;Acc:HGNC:7468]																										GSE14699_NAIVE_VS_ACT_CD8_TCELL_DN						GSE2197_IMMUNOSUPPRESSIVE_DNA_VS_UNTREATEDIN_DC_DN
286410	ATP11C	ATPase phospholipid transporting 11C [Source:HGNC Symbol;Acc:HGNC:13554]																										GSE14699_NAIVE_VS_ACT_CD8_TCELL_DN
5025	P2RX4	purinergic receptor P2X 4 [Source:HGNC Symbol;Acc:HGNC:8535]																											GSE11386_NAIVE_VS_MEMORY_BCELL_DN																GSE45881_CXCR6HI_VS_CXCR1LO_COLONIC_LAMINA_PROPRIA_UP
55773	TBC1D23	TBC1 domain family member 23 [Source:HGNC Symbol;Acc:HGNC:25622]																											GSE11386_NAIVE_VS_MEMORY_BCELL_DN
221302	ZUP1	zinc finger containing ubiquitin peptidase 1 [Source:HGNC Symbol;Acc:HGNC:21224]																											GSE11386_NAIVE_VS_MEMORY_BCELL_DN
3177	SLC29A2	solute carrier family 29 member 2 [Source:HGNC Symbol;Acc:HGNC:11004]																												GSE17301_CTRL_VS_48H_IFNA2_STIM_CD8_TCELL_DN
259307	IL4I1	interleukin 4 induced 1 [Source:HGNC Symbol;Acc:HGNC:19094]																													GSE2706_LPS_VS_R848_AND_LPS_8H_STIM_DC_UP
7566	ZNF18	zinc finger protein 18 [Source:HGNC Symbol;Acc:HGNC:12969]																													GSE2706_LPS_VS_R848_AND_LPS_8H_STIM_DC_UP
84803	GPAT3	glycerol-3-phosphate acyltransferase 3 [Source:HGNC Symbol;Acc:HGNC:28157]																													GSE2706_LPS_VS_R848_AND_LPS_8H_STIM_DC_UP
56850	GRIPAP1	GRIP1 associated protein 1 [Source:HGNC Symbol;Acc:HGNC:18706]																														GSE14350_TREG_VS_TEFF_UP
10013	HDAC6	histone deacetylase 6 [Source:HGNC Symbol;Acc:HGNC:14064]																															GSE19888_ADENOSINE_A3R_ACT_VS_TCELL_MEMBRANES_ACT_AND_A3R_INH_PRETREAT_IN_MAST_CELL_DN
57473	ZNF512B	zinc finger protein 512B [Source:HGNC Symbol;Acc:HGNC:29212]																															GSE19888_ADENOSINE_A3R_ACT_VS_TCELL_MEMBRANES_ACT_AND_A3R_INH_PRETREAT_IN_MAST_CELL_DN
4800	NFYA	nuclear transcription factor Y subunit alpha [Source:HGNC Symbol;Acc:HGNC:7804]																																GSE2197_IMMUNOSUPPRESSIVE_DNA_VS_UNTREATEDIN_DC_DN		GSE46606_IRF4HIGH_VS_WT_CD40L_IL2_IL5_DAY3_STIMULATED_BCELL_UP
149420	PDIK1L	PDLIM1 interacting kinase 1 like [Source:HGNC Symbol;Acc:HGNC:18981]																																GSE2197_IMMUNOSUPPRESSIVE_DNA_VS_UNTREATEDIN_DC_DN		GSE46606_IRF4HIGH_VS_WT_CD40L_IL2_IL5_DAY3_STIMULATED_BCELL_UP
5310	PKD1	polycystin 1, transient receptor potential channel interacting [Source:HGNC Symbol;Acc:HGNC:9008]																																GSE2197_IMMUNOSUPPRESSIVE_DNA_VS_UNTREATEDIN_DC_DN													GSE5589_LPS_AND_IL10_VS_LPS_AND_IL6_STIM_MACROPHAGE_45MIN_UP
144363	ETFRF1	electron transfer flavoprotein regulatory factor 1 [Source:HGNC Symbol;Acc:HGNC:27052]																																GSE2197_IMMUNOSUPPRESSIVE_DNA_VS_UNTREATEDIN_DC_DN
26520	TIMM9	translocase of inner mitochondrial membrane 9 [Source:HGNC Symbol;Acc:HGNC:11819]																																GSE2197_IMMUNOSUPPRESSIVE_DNA_VS_UNTREATEDIN_DC_DN
10634	GAS2L1	growth arrest specific 2 like 1 [Source:HGNC Symbol;Acc:HGNC:16955]																																GSE2197_IMMUNOSUPPRESSIVE_DNA_VS_UNTREATEDIN_DC_DN
84256	FLYWCH1	FLYWCH-type zinc finger 1 [Source:HGNC Symbol;Acc:HGNC:25404]																																	GSE28737_FOLLICULAR_VS_MARGINAL_ZONE_BCELL_BCL6_HET_UP											GSE46606_IRF4HIGH_VS_WT_CD40L_IL2_IL5_DAY1_STIMULATED_BCELL_UP
550643	NBDY	negative regulator of P-body association [Source:HGNC Symbol;Acc:HGNC:50713]																																	GSE28737_FOLLICULAR_VS_MARGINAL_ZONE_BCELL_BCL6_HET_UP
51057	WDPCP	WD repeat containing planar cell polarity effector [Source:HGNC Symbol;Acc:HGNC:28027]																																	GSE28737_FOLLICULAR_VS_MARGINAL_ZONE_BCELL_BCL6_HET_UP
6829	SUPT5H	SPT5 homolog, DSIF elongation factor subunit [Source:HGNC Symbol;Acc:HGNC:11469]																																	GSE28737_FOLLICULAR_VS_MARGINAL_ZONE_BCELL_BCL6_HET_UP
10049	DNAJB6	DnaJ heat shock protein family (Hsp40) member B6 [Source:HGNC Symbol;Acc:HGNC:14888]																																		GSE46606_IRF4HIGH_VS_WT_CD40L_IL2_IL5_DAY3_STIMULATED_BCELL_UP
1054	CEBPG	CCAAT enhancer binding protein gamma [Source:HGNC Symbol;Acc:HGNC:1837]																																		GSE46606_IRF4HIGH_VS_WT_CD40L_IL2_IL5_DAY3_STIMULATED_BCELL_UP
55345	ZGRF1	zinc finger GRF-type containing 1 [Source:HGNC Symbol;Acc:HGNC:25654]																																			GSE10240_CTRL_VS_IL22_STIM_PRIMARY_BRONCHIAL_EPITHELIAL_CELLS_UP
84947	SERAC1	serine active site containing 1 [Source:HGNC Symbol;Acc:HGNC:21061]																																				GSE18281_SUBCAPSULAR_VS_PERIMEDULLARY_CORTICAL_REGION_OF_THYMUS_UP						GSE43863_TH1_VS_TFH_EFFECTOR_CD4_TCELL_DN
1760	DMPK	DM1 protein kinase [Source:HGNC Symbol;Acc:HGNC:2933]																																				GSE18281_SUBCAPSULAR_VS_PERIMEDULLARY_CORTICAL_REGION_OF_THYMUS_UP
51652	CHMP3	charged multivesicular body protein 3 [Source:HGNC Symbol;Acc:HGNC:29865]																																				GSE18281_SUBCAPSULAR_VS_PERIMEDULLARY_CORTICAL_REGION_OF_THYMUS_UP
85444	LRRCC1	leucine rich repeat and coiled-coil centrosomal protein 1 [Source:HGNC Symbol;Acc:HGNC:29373]																																					GSE21774_CD62L_POS_CD56_BRIGHT_VS_CD62L_NEG_CD56_DIM_NK_CELL_DN										GSE9601_UNTREATED_VS_NFKB_INHIBITOR_TREATED_HCMV_INF_MONOCYTE_DN
23001	WDFY3	WD repeat and FYVE domain containing 3 [Source:HGNC Symbol;Acc:HGNC:20751]																																					GSE21774_CD62L_POS_CD56_BRIGHT_VS_CD62L_NEG_CD56_DIM_NK_CELL_DN
222255	ATXN7L1	ataxin 7 like 1 [Source:HGNC Symbol;Acc:HGNC:22210]																																						GSE2770_UNTREATED_VS_IL4_TREATED_ACT_CD4_TCELL_6H_DN
6553	SLC9A5	solute carrier family 9 member A5 [Source:HGNC Symbol;Acc:HGNC:11078]																																						GSE2770_UNTREATED_VS_IL4_TREATED_ACT_CD4_TCELL_6H_DN
5255	PHKA1	phosphorylase kinase regulatory subunit alpha 1 [Source:HGNC Symbol;Acc:HGNC:8925]																																						GSE2770_UNTREATED_VS_IL4_TREATED_ACT_CD4_TCELL_6H_DN
9739	SETD1A	SET domain containing 1A, histone lysine methyltransferase [Source:HGNC Symbol;Acc:HGNC:29010]																																						GSE2770_UNTREATED_VS_IL4_TREATED_ACT_CD4_TCELL_6H_DN
7871	SLMAP	sarcolemma associated protein [Source:HGNC Symbol;Acc:HGNC:16643]																																							GSE2770_UNTREATED_VS_TGFB_AND_IL12_TREATED_ACT_CD4_TCELL_48H_DN
84132	USP42	ubiquitin specific peptidase 42 [Source:HGNC Symbol;Acc:HGNC:20068]																																							GSE2770_UNTREATED_VS_TGFB_AND_IL12_TREATED_ACT_CD4_TCELL_48H_DN
401251	SAPCD1	suppressor APC domain containing 1 [Source:HGNC Symbol;Acc:HGNC:13938]																																								GSE3691_IFN_PRODUCING_KILLER_DC_VS_CONVENTIONAL_DC_SPLEEN_UP
4134	MAP4	microtubule associated protein 4 [Source:HGNC Symbol;Acc:HGNC:6862]																																								GSE3691_IFN_PRODUCING_KILLER_DC_VS_CONVENTIONAL_DC_SPLEEN_UP
27436	EML4	EMAP like 4 [Source:HGNC Symbol;Acc:HGNC:1316]																																									GSE41867_DAY6_EFFECTOR_VS_DAY30_MEMORY_CD8_TCELL_LCMV_ARMSTRONG_DN		GSE45881_CXCR6HI_VS_CXCR1LO_COLONIC_LAMINA_PROPRIA_UP
64599	GIGYF1	GRB10 interacting GYF protein 1 [Source:HGNC Symbol;Acc:HGNC:9126]																																									GSE41867_DAY6_EFFECTOR_VS_DAY30_MEMORY_CD8_TCELL_LCMV_ARMSTRONG_DN
22904	SBNO2	strawberry notch homolog 2 [Source:HGNC Symbol;Acc:HGNC:29158]																																									GSE41867_DAY6_EFFECTOR_VS_DAY30_MEMORY_CD8_TCELL_LCMV_ARMSTRONG_DN
57613	FAM234B	family with sequence similarity 234 member B [Source:HGNC Symbol;Acc:HGNC:29288]																																										GSE43863_TH1_VS_TFH_EFFECTOR_CD4_TCELL_DN		GSE46606_IRF4HIGH_VS_WT_CD40L_IL2_IL5_DAY1_STIMULATED_BCELL_UP
4089	SMAD4	SMAD family member 4 [Source:HGNC Symbol;Acc:HGNC:6770]																																										GSE43863_TH1_VS_TFH_EFFECTOR_CD4_TCELL_DN
1785	DNM2	dynamin 2 [Source:HGNC Symbol;Acc:HGNC:2974]																																										GSE43863_TH1_VS_TFH_EFFECTOR_CD4_TCELL_DN
8867	SYNJ1	synaptojanin 1 [Source:HGNC Symbol;Acc:HGNC:11503]																																											GSE45881_CXCR6HI_VS_CXCR1LO_COLONIC_LAMINA_PROPRIA_UP
23033	DOP1A	DOP1 leucine zipper like protein A [Source:HGNC Symbol;Acc:HGNC:21194]																																											GSE45881_CXCR6HI_VS_CXCR1LO_COLONIC_LAMINA_PROPRIA_UP
9727	RAB11FIP3	RAB11 family interacting protein 3 [Source:HGNC Symbol;Acc:HGNC:17224]																																												GSE46606_IRF4HIGH_VS_WT_CD40L_IL2_IL5_DAY1_STIMULATED_BCELL_UP
64327	LMBR1	limb development membrane protein 1 [Source:HGNC Symbol;Acc:HGNC:13243]																																												GSE46606_IRF4HIGH_VS_WT_CD40L_IL2_IL5_DAY1_STIMULATED_BCELL_UP
388552	BLOC1S3	biogenesis of lysosomal organelles complex 1 subunit 3 [Source:HGNC Symbol;Acc:HGNC:20914]																																													GSE5589_LPS_AND_IL10_VS_LPS_AND_IL6_STIM_MACROPHAGE_45MIN_UP
53340	SPA17	sperm autoantigenic protein 17 [Source:HGNC Symbol;Acc:HGNC:11210]																																													GSE5589_LPS_AND_IL10_VS_LPS_AND_IL6_STIM_MACROPHAGE_45MIN_UP
4952	OCRL	OCRL inositol polyphosphate-5-phosphatase [Source:HGNC Symbol;Acc:HGNC:8108]																																															GSE9601_UNTREATED_VS_NFKB_INHIBITOR_TREATED_HCMV_INF_MONOCYTE_DN
9612	NCOR2	nuclear receptor corepressor 2 [Source:HGNC Symbol;Acc:HGNC:7673]
55607	PPP1R9A	protein phosphatase 1 regulatory subunit 9A [Source:HGNC Symbol;Acc:HGNC:14946]
5684	PSMA3	proteasome 20S subunit alpha 3 [Source:HGNC Symbol;Acc:HGNC:9532]
148137	PROSER3	proline and serine rich 3 [Source:HGNC Symbol;Acc:HGNC:25204]
23005	MAPKBP1	mitogen-activated protein kinase binding protein 1 [Source:HGNC Symbol;Acc:HGNC:29536]
84727	SPSB2	splA/ryanodine receptor domain and SOCS box containing 2 [Source:HGNC Symbol;Acc:HGNC:29522]
9826	ARHGEF11	Rho guanine nucleotide exchange factor 11 [Source:HGNC Symbol;Acc:HGNC:14580]
64410	KLHL25	kelch like family member 25 [Source:HGNC Symbol;Acc:HGNC:25732]
10580	SORBS1	sorbin and SH3 domain containing 1 [Source:HGNC Symbol;Acc:HGNC:14565]
9941	EXOG	exo/endonuclease G [Source:HGNC Symbol;Acc:HGNC:3347]
8470	SORBS2	sorbin and SH3 domain containing 2 [Source:HGNC Symbol;Acc:HGNC:24098]
64844	MARCHF7	membrane associated ring-CH-type finger 7 [Source:HGNC Symbol;Acc:HGNC:17393]
10721	POLQ	DNA polymerase theta [Source:HGNC Symbol;Acc:HGNC:9186]
55101	DMAC2	distal membrane arm assembly component 2 [Source:HGNC Symbol;Acc:HGNC:25496]
203259	FAM219A	family with sequence similarity 219 member A [Source:HGNC Symbol;Acc:HGNC:19920]
23409	SIRT4	sirtuin 4 [Source:HGNC Symbol;Acc:HGNC:14932]
117155	CATSPER2	cation channel sperm associated 2 [Source:HGNC Symbol;Acc:HGNC:18810]
283229	CRACR2B	calcium release activated channel regulator 2B [Source:HGNC Symbol;Acc:HGNC:28703]
22859	ADGRL1	adhesion G protein-coupled receptor L1 [Source:HGNC Symbol;Acc:HGNC:20973]
6752	SSTR2	somatostatin receptor 2 [Source:HGNC Symbol;Acc:HGNC:11331]
3939	LDHA	lactate dehydrogenase A [Source:HGNC Symbol;Acc:HGNC:6535]
606495	CYB5RL	cytochrome b5 reductase like [Source:HGNC Symbol;Acc:HGNC:32220]
6674	SPAG1	sperm associated antigen 1 [Source:HGNC Symbol;Acc:HGNC:11212]
28992	MACROD1	mono-ADP ribosylhydrolase 1 [Source:HGNC Symbol;Acc:HGNC:29598]
149478	BTBD19	BTB domain containing 19 [Source:HGNC Symbol;Acc:HGNC:27145]
140883	ZNF280B	zinc finger protein 280B [Source:HGNC Symbol;Acc:HGNC:23022]
4253	MIA2	MIA SH3 domain ER export factor 2 [Source:HGNC Symbol;Acc:HGNC:18432]
84899	TMTC4	transmembrane O-mannosyltransferase targeting cadherins 4 [Source:HGNC Symbol;Acc:HGNC:25904]
84888	SPPL2A	signal peptide peptidase like 2A [Source:HGNC Symbol;Acc:HGNC:30227]
25972	UNC50	unc-50 inner nuclear membrane RNA binding protein [Source:HGNC Symbol;Acc:HGNC:16046]
9462	RASAL2	RAS protein activator like 2 [Source:HGNC Symbol;Acc:HGNC:9874]
23410	SIRT3	sirtuin 3 [Source:HGNC Symbol;Acc:HGNC:14931]
78990	OTUB2	OTU deubiquitinase, ubiquitin aldehyde binding 2 [Source:HGNC Symbol;Acc:HGNC:20351]
284307	ZIK1	zinc finger protein interacting with K protein 1 [Source:HGNC Symbol;Acc:HGNC:33104]
84173	ELMOD3	ELMO domain containing 3 [Source:HGNC Symbol;Acc:HGNC:26158]
9399	STOML1	stomatin like 1 [Source:HGNC Symbol;Acc:HGNC:14560]
55663	ZNF446	zinc finger protein 446 [Source:HGNC Symbol;Acc:HGNC:21036]
83642	SELENOO	selenoprotein O [Source:HGNC Symbol;Acc:HGNC:30395]
374618	TEX9	testis expressed 9 [Source:HGNC Symbol;Acc:HGNC:29585]
214	ALCAM	activated leukocyte cell adhesion molecule [Source:HGNC Symbol;Acc:HGNC:400]
3895	KTN1	kinectin 1 [Source:HGNC Symbol;Acc:HGNC:6467]
79734	KCTD17	potassium channel tetramerization domain containing 17 [Source:HGNC Symbol;Acc:HGNC:25705]
57568	SIPA1L2	signal induced proliferation associated 1 like 2 [Source:HGNC Symbol;Acc:HGNC:23800]
1497	CTNS	cystinosin, lysosomal cystine transporter [Source:HGNC Symbol;Acc:HGNC:2518]
27037	TRMT2A	tRNA methyltransferase 2 homolog A [Source:HGNC Symbol;Acc:HGNC:24974]
4552	MTRR	5-methyltetrahydrofolate-homocysteine methyltransferase reductase [Source:HGNC Symbol;Acc:HGNC:7473]
283899	INO80E	INO80 complex subunit E [Source:HGNC Symbol;Acc:HGNC:26905]
55892	MYNN	myoneurin [Source:HGNC Symbol;Acc:HGNC:14955]
64769	MEAF6	MYST/Esa1 associated factor 6 [Source:HGNC Symbol;Acc:HGNC:25674]
24	ABCA4	ATP binding cassette subfamily A member 4 [Source:HGNC Symbol;Acc:HGNC:34]
11234	HPS5	HPS5 biogenesis of lysosomal organelles complex 2 subunit 2 [Source:HGNC Symbol;Acc:HGNC:17022]
123228	SENP8	SUMO peptidase family member, NEDD8 specific [Source:HGNC Symbol;Acc:HGNC:22992]
100499483	CCDC180	coiled-coil domain containing 180 [Source:HGNC Symbol;Acc:HGNC:29303]
57701	NCKAP5L	NCK associated protein 5 like [Source:HGNC Symbol;Acc:HGNC:29321]
10541	ANP32B	acidic nuclear phosphoprotein 32 family member B [Source:HGNC Symbol;Acc:HGNC:16677]
1983	EIF5	eukaryotic translation initiation factor 5 [Source:HGNC Symbol;Acc:HGNC:3299]
55701	ARHGEF40	Rho guanine nucleotide exchange factor 40 [Source:HGNC Symbol;Acc:HGNC:25516]
57719	ANO8	anoctamin 8 [Source:HGNC Symbol;Acc:HGNC:29329]
23242	COBL	cordon-bleu WH2 repeat protein [Source:HGNC Symbol;Acc:HGNC:22199]
5468	PPARG	peroxisome proliferator activated receptor gamma [Source:HGNC Symbol;Acc:HGNC:9236]
2176	FANCC	FA complementation group C [Source:HGNC Symbol;Acc:HGNC:3584]
139221	PWWP3B	PWWP domain containing 3B [Source:HGNC Symbol;Acc:HGNC:26583]
93550	ZFAND4	zinc finger AN1-type containing 4 [Source:HGNC Symbol;Acc:HGNC:23504]
57147	SCYL3	SCY1 like pseudokinase 3 [Source:HGNC Symbol;Acc:HGNC:19285]
55681	SCYL2	SCY1 like pseudokinase 2 [Source:HGNC Symbol;Acc:HGNC:19286]
57402	S100A14	S100 calcium binding protein A14 [Source:HGNC Symbol;Acc:HGNC:18901]
5101	PCDH9	protocadherin 9 [Source:HGNC Symbol;Acc:HGNC:8661]
84892	POMGNT2	protein O-linked mannose N-acetylglucosaminyltransferase 2 (beta 1,4-) [Source:HGNC Symbol;Acc:HGNC:25902]
23095	KIF1B	kinesin family member 1B [Source:HGNC Symbol;Acc:HGNC:16636]
23154	NCDN	neurochondrin [Source:HGNC Symbol;Acc:HGNC:17597]
153090	DAB2IP	DAB2 interacting protein [Source:HGNC Symbol;Acc:HGNC:17294]
196883	ADCY4	adenylate cyclase 4 [Source:HGNC Symbol;Acc:HGNC:235]
8910	SGCE	sarcoglycan epsilon [Source:HGNC Symbol;Acc:HGNC:10808]
54516	MTRF1L	mitochondrial translation release factor 1 like [Source:HGNC Symbol;Acc:HGNC:21051]
2277	VEGFD	vascular endothelial growth factor D [Source:HGNC Symbol;Acc:HGNC:3708]
7760	ZNF213	zinc finger protein 213 [Source:HGNC Symbol;Acc:HGNC:13005]
8496	PPFIBP1	PPFIA binding protein 1 [Source:HGNC Symbol;Acc:HGNC:9249]
619208	FAM229B	family with sequence similarity 229 member B [Source:HGNC Symbol;Acc:HGNC:33858]
91522	COL23A1	collagen type XXIII alpha 1 chain [Source:HGNC Symbol;Acc:HGNC:22990]
6732	SRPK1	SRSF protein kinase 1 [Source:HGNC Symbol;Acc:HGNC:11305]
3921	RPSA	ribosomal protein SA [Source:HGNC Symbol;Acc:HGNC:6502]
6187	RPS2	ribosomal protein S2 [Source:HGNC Symbol;Acc:HGNC:10404]
387923	SERP2	stress associated endoplasmic reticulum protein family member 2 [Source:HGNC Symbol;Acc:HGNC:20607]
29941	PKN3	protein kinase N3 [Source:HGNC Symbol;Acc:HGNC:17999]
64901	RANBP17	RAN binding protein 17 [Source:HGNC Symbol;Acc:HGNC:14428]
63826	SRR	serine racemase [Source:HGNC Symbol;Acc:HGNC:14398]
316	AOX1	aldehyde oxidase 1 [Source:HGNC Symbol;Acc:HGNC:553]
23235	SIK2	salt inducible kinase 2 [Source:HGNC Symbol;Acc:HGNC:21680]
51264	MRPL27	mitochondrial ribosomal protein L27 [Source:HGNC Symbol;Acc:HGNC:14483]
9377	COX5A	cytochrome c oxidase subunit 5A [Source:HGNC Symbol;Acc:HGNC:2267]
9479	MAPK8IP1	mitogen-activated protein kinase 8 interacting protein 1 [Source:HGNC Symbol;Acc:HGNC:6882]
1375	CPT1B	carnitine palmitoyltransferase 1B [Source:HGNC Symbol;Acc:HGNC:2329]
89795	NAV3	neuron navigator 3 [Source:HGNC Symbol;Acc:HGNC:15998]
2588	GALNS	galactosamine (N-acetyl)-6-sulfatase [Source:HGNC Symbol;Acc:HGNC:4122]
634	CEACAM1	CEA cell adhesion molecule 1 [Source:HGNC Symbol;Acc:HGNC:1814]
22995	CEP152	centrosomal protein 152 [Source:HGNC Symbol;Acc:HGNC:29298]
93109	TMEM44	transmembrane protein 44 [Source:HGNC Symbol;Acc:HGNC:25120]
3563	IL3RA	interleukin 3 receptor subunit alpha [Source:HGNC Symbol;Acc:HGNC:6012]
4439	MSH5	mutS homolog 5 [Source:HGNC Symbol;Acc:HGNC:7328]
57415	C3orf14	chromosome 3 open reading frame 14 [Source:HGNC Symbol;Acc:HGNC:25024]
84561	SLC12A8	solute carrier family 12 member 8 [Source:HGNC Symbol;Acc:HGNC:15595]
11173	ADAMTS7	ADAM metallopeptidase with thrombospondin type 1 motif 7 [Source:HGNC Symbol;Acc:HGNC:223]
122769	LRR1	leucine rich repeat protein 1 [Source:HGNC Symbol;Acc:HGNC:19742]
1759	DNM1	dynamin 1 [Source:HGNC Symbol;Acc:HGNC:2972]
27159	CHIA	chitinase acidic [Source:HGNC Symbol;Acc:HGNC:17432]
8721	EDF1	endothelial differentiation related factor 1 [Source:HGNC Symbol;Acc:HGNC:3164]
10040	TOM1L1	target of myb1 like 1 membrane trafficking protein [Source:HGNC Symbol;Acc:HGNC:11983]
2241	FER	FER tyrosine kinase [Source:HGNC Symbol;Acc:HGNC:3655]
5797	PTPRM	protein tyrosine phosphatase receptor type M [Source:HGNC Symbol;Acc:HGNC:9675]
84190	METTL25	methyltransferase like 25 [Source:HGNC Symbol;Acc:HGNC:26228]
41	ASIC1	acid sensing ion channel subunit 1 [Source:HGNC Symbol;Acc:HGNC:100]
80128	TRIM46	tripartite motif containing 46 [Source:HGNC Symbol;Acc:HGNC:19019]
6253	RTN2	reticulon 2 [Source:HGNC Symbol;Acc:HGNC:10468]
54955	C1orf109	chromosome 1 open reading frame 109 [Source:HGNC Symbol;Acc:HGNC:26039]
8996	NOL3	nucleolar protein 3 [Source:HGNC Symbol;Acc:HGNC:7869]
219699	UNC5B	unc-5 netrin receptor B [Source:HGNC Symbol;Acc:HGNC:12568]
84865	CCDC142	coiled-coil domain containing 142 [Source:HGNC Symbol;Acc:HGNC:25889]
2068	ERCC2	ERCC excision repair 2, TFIIH core complex helicase subunit [Source:HGNC Symbol;Acc:HGNC:3434]
404037	HAPLN4	hyaluronan and proteoglycan link protein 4 [Source:HGNC Symbol;Acc:HGNC:31357]
4337	MOCS1	molybdenum cofactor synthesis 1 [Source:HGNC Symbol;Acc:HGNC:7190]
147650	SPACA6	sperm acrosome associated 6 [Source:HGNC Symbol;Acc:HGNC:27113]
145748	LYSMD4	LysM domain containing 4 [Source:HGNC Symbol;Acc:HGNC:26571]
57731	SPTBN4	spectrin beta, non-erythrocytic 4 [Source:HGNC Symbol;Acc:HGNC:14896]
140706	CCM2L	CCM2 like scaffold protein [Source:HGNC Symbol;Acc:HGNC:16153]
83473	KATNAL2	katanin catalytic subunit A1 like 2 [Source:HGNC Symbol;Acc:HGNC:25387]
154064	RAET1L	retinoic acid early transcript 1L [Source:HGNC Symbol;Acc:HGNC:16798]
647265	CYP2AB1P	cytochrome P450 family 2 subfamily AB member 1, pseudogene [Source:HGNC Symbol;Acc:HGNC:39975]
[truncated: 3 more columns]

## Sheet: Enrichr_Orphanet
Term	Overlap	P-value	Adjusted P-value	Old P-value	Old Adjusted P-value	Odds Ratio	Combined Score	Genes
APC-related attenuated familial adenomatous polyposis ORPHA:247806	19/101	4.3138e-12	2.17128e-09	0	0	9.57839	250.659	MACF1;HACE1;PCDH9;KIDINS220;MGA;ATRX;MYO5A;BRAF;BAZ2B;MYO9A;FER;PCM1;AKAP11;SYNJ1;KIF3A;UBN2;AKAP9;KIF1B;BDP1
Distal monosomy 12p ORPHA:280325	19/101	4.3138e-12	2.17128e-09	0	0	9.57839	250.659	MACF1;ARHGEF12;KIDINS220;DIXDC1;MICAL3;HUWE1;PLEKHA5;RASAL2;MYO9A;ATXN2;FER;PPFIBP1;FMNL2;NAV3;KIF1B;MAP4;ERC1;EVI5;SPTAN1
Familial adenomatous polyposis due to 5q22.2 microdeletion ORPHA:261584	19/101	4.3138e-12	2.17128e-09	0	0	9.57839	250.659	MACF1;HACE1;PCDH9;KIDINS220;MGA;ATRX;MYO5A;BRAF;BAZ2B;MYO9A;FER;PCM1;AKAP11;SYNJ1;KIF3A;UBN2;AKAP9;KIF1B;BDP1
Gardner syndrome ORPHA:79665	19/101	4.3138e-12	2.17128e-09	0	0	9.57839	250.659	MACF1;HACE1;PCDH9;KIDINS220;MGA;ATRX;MYO5A;BRAF;BAZ2B;MYO9A;FER;PCM1;AKAP11;SYNJ1;KIF3A;UBN2;AKAP9;KIF1B;BDP1
Gastric adenocarcinoma and proximal polyposis of the stomach ORPHA:314022	19/101	4.3138e-12	2.17128e-09	0	0	9.57839	250.659	MACF1;HACE1;PCDH9;KIDINS220;MGA;ATRX;MYO5A;BRAF;BAZ2B;MYO9A;FER;PCM1;AKAP11;SYNJ1;KIF3A;UBN2;AKAP9;KIF1B;BDP1
Turcot syndrome with polyposis ORPHA:99818	19/101	4.3138e-12	2.17128e-09	0	0	9.57839	250.659	MACF1;HACE1;PCDH9;KIDINS220;MGA;ATRX;MYO5A;BRAF;BAZ2B;MYO9A;FER;PCM1;AKAP11;SYNJ1;KIF3A;UBN2;AKAP9;KIF1B;BDP1
PEHO-like syndrome ORPHA:99807	18/101	4.10374e-11	1.77047e-08	0	0	8.94544	213.944	MACF1;HACE1;PCDH9;KIDINS220;ATRX;MYO5A;FAM126A;MYO9A;CCDC88A;FER;PCM1;PIKFYVE;FMNL2;NAV3;KIF1B;ZC3H13;BDP1;MAP4K4
Posterior-predominant lissencephaly-broad flat pons and medulla-midline crossing defects syndrome ORPHA:572013	17/101	3.64963e-10	1.17564e-07	0	0	8.32978	181.016	MACF1;HACE1;KIDINS220;MGA;HUWE1;MTR;BAZ2B;MYO9A;FER;PCM1;PIKFYVE;AKAP11;UBN2;AKAP9;ERC1;BDP1;SPTAN1
Pseudohypoaldosteronism type 2C ORPHA:88940	17/101	3.64963e-10	1.17564e-07	0	0	8.32978	181.016	KMT2D;MACF1;SETD5;HUWE1;BRAF;HELZ;MTR;MYO9A;PRRC2B;ATXN2;PCM1;PIKFYVE;AKAP11;UBN2;SIK2;ERC1;FAM193A
Lymphangioleiomyomatosis ORPHA:538	17/102	4.28213e-10	1.17564e-07	0	0	8.23136	177.562	MAPKBP1;KMT2D;DMPK;CRTC1;SPPL2B;ANO8;TSC2;TSC1;PKD1;PRRC2B;NCOR2;GIGYF1;FAM193B;FAM193A;SBF1;SPTAN1;SH2B1
Tuberous sclerosis complex ORPHA:805	17/102	4.28213e-10	1.17564e-07	0	0	8.23136	177.562	MAPKBP1;KMT2D;DMPK;CRTC1;SPPL2B;ANO8;TSC2;TSC1;PKD1;PRRC2B;NCOR2;GIGYF1;FAM193B;FAM193A;SBF1;SPTAN1;SH2B1
Griscelli syndrome type 1 ORPHA:79476	16/101	3.02592e-09	6.52735e-07	0	0	7.73078	151.647	MACF1;KIDINS220;MYO5A;BRAF;MYO9A;SYNE1;CCDC88A;NIN;PIKFYVE;AKAP11;SYNJ1;NAV3;KIF1B;ERC1;SPTAN1;PLEKHM3
Megalencephaly-severe kyphoscoliosis-overgrowth syndrome ORPHA:457359	16/101	3.02592e-09	6.52735e-07	0	0	7.73078	151.647	MACF1;KIDINS220;MGA;BRAF;HELZ;BAZ2B;MYO9A;ZZEF1;SYNE1;PCM1;PIKFYVE;PCF11;UBN2;AKAP9;PTPN4;RAPGEF6
Neuroectodermal melanolysosomal disease ORPHA:33445	16/101	3.02592e-09	6.52735e-07	0	0	7.73078	151.647	MACF1;KIDINS220;MYO5A;BRAF;MYO9A;SYNE1;CCDC88A;NIN;PIKFYVE;AKAP11;SYNJ1;NAV3;KIF1B;ERC1;SPTAN1;PLEKHM3
Sotos syndrome ORPHA:821	16/103	4.06239e-09	8.17894e-07	0	0	7.55228	145.921	KMT2D;MACF1;SETD5;KIDINS220;MGA;ATRX;HUWE1;BRAF;MYO9A;PRRC2B;PIKFYVE;AKAP11;NCOR1;UBN2;FAM193A;BDP1
Acromelic frontonasal dysplasia ORPHA:1827	15/101	2.33159e-08	2.42807e-06	0	0	7.14785	125.617	MACF1;KIDINS220;MYO5A;BRAF;BAZ2B;ATP2B1;SIPA1L2;PIKFYVE;SYNJ1;WDFY3;KIF1B;EVI5;RNF111;PLEKHM3;MAP4K4
Adult-onset dystonia-parkinsonism ORPHA:199351	15/101	2.33159e-08	2.42807e-06	0	0	7.14785	125.617	CRTC1;SPPL2B;TSC2;ABCA7;CSAD;CPT1B;TEPSIN;PAN2;GIGYF1;ATG2A;FAM193B;DMAP1;SBF1;APBB3;SH2B1
Alpha-thalassemia-X-linked intellectual disability syndrome ORPHA:847	15/101	2.33159e-08	2.42807e-06	0	0	7.14785	125.617	PBRM1;HACE1;MGA;ATRX;HELZ;BAZ2B;MYO9A;FER;PCM1;ZMYM2;NCOR1;KIF3A;AKAP9;ZC3H13;BDP1
Alpha-thalassemia-myelodysplastic syndrome ORPHA:231401	15/101	2.33159e-08	2.42807e-06	0	0	7.14785	125.617	PBRM1;HACE1;MGA;ATRX;HELZ;BAZ2B;MYO9A;FER;PCM1;ZMYM2;NCOR1;KIF3A;AKAP9;ZC3H13;BDP1
Blepharophimosis-intellectual disability syndrome, SBBYS type ORPHA:3047	15/101	2.33159e-08	2.42807e-06	0	0	7.14785	125.617	KMT2E;MACF1;ATRX;BRAF;HELZ;BAZ2B;MYO9A;PCM1;ZMYM2;NCOR1;UBN2;AKAP9;EPC1;ZC3H13;BDP1
Charcot-Marie-Tooth disease type 4B2 ORPHA:99956	15/101	2.33159e-08	2.42807e-06	0	0	7.14785	125.617	MACF1;ARHGEF12;KIDINS220;PLEKHA5;BAZ2B;RASAL2;MYO9A;FER;NAV3;UBN2;WDFY3;KIF1B;ERC1;EVI5;PLEKHM3
Craniosynostosis-dental anomalies ORPHA:284149	15/101	2.33159e-08	2.42807e-06	0	0	7.14785	125.617	PHF1;CIRBP;CSAD;CPT1B;AGER;ADAMTS10;IFFO1;THBS3;TEPSIN;ABTB1;MICAL1;EVL;FAM193B;APBB3;SH2B1
Genitopatellar syndrome ORPHA:85201	15/101	2.33159e-08	2.42807e-06	0	0	7.14785	125.617	KMT2E;MACF1;ATRX;BRAF;HELZ;BAZ2B;MYO9A;PCM1;ZMYM2;NCOR1;UBN2;AKAP9;EPC1;ZC3H13;BDP1
Infantile neuroaxonal dystrophy ORPHA:35069	15/101	2.33159e-08	2.42807e-06	0	0	7.14785	125.617	CRTC1;SPPL2B;TSC2;ABCA7;CSAD;CPT1B;TEPSIN;PAN2;GIGYF1;ATG2A;FAM193B;DMAP1;SBF1;APBB3;SH2B1
Methylmalonic acidemia with homocystinuria, type cblJ ORPHA:369955	15/101	2.33159e-08	2.42807e-06	0	0	7.14785	125.617	RPAIN;GRIPAP1;SPPL2B;CIRBP;CSAD;CPT1B;IFFO1;HDAC6;PAN2;GIGYF1;FAM193B;DMAP1;NEIL1;APBB3;SH2B1
Polyendocrine-polyneuropathy syndrome ORPHA:453533	15/101	2.33159e-08	2.42807e-06	0	0	7.14785	125.617	ARHGEF11;USP32;KIDINS220;MYO5A;BRAF;HELZ;BAZ2B;ATP2B1;CCDC88A;NIN;PIKFYVE;SYNJ1;UBN2;WDFY3;PLEKHM3
SYNGAP1-related developmental and epileptic encephalopathy ORPHA:544254	15/101	2.33159e-08	2.42807e-06	0	0	7.14785	125.617	KMT2D;SETD5;CRTC1;CCDC136;SETD1A;LMTK3;ANO8;CHD3;PKD1;PRRC2B;NCOR2;GIGYF1;TRIM46;ADGRL1;SH2B1
Spastic paraplegia-intellectual disability-nystagmus-obesity syndrome ORPHA:521390	15/101	2.33159e-08	2.42807e-06	0	0	7.14785	125.617	MACF1;HACE1;KIDINS220;ATRX;BRAF;BAZ2B;MYO9A;PCM1;PIKFYVE;AKAP11;ZMYM2;UBN2;AKAP9;KIF1B;PLEKHM3
Spinocerebellar ataxia type 11 ORPHA:98767	15/101	2.33159e-08	2.42807e-06	0	0	7.14785	125.617	MACF1;HACE1;KIDINS220;MGA;ATRX;RFX3;BRAF;HELZ;BAZ2B;MYO9A;PCM1;PIKFYVE;AKAP11;UBN2;PLEKHM3
Moebius syndrome ORPHA:570	15/102	2.67308e-08	2.6909e-06	0	0	7.06533	123.201	MACF1;KIDINS220;HELZ;MTR;BAZ2B;MYO9A;ZZEF1;SYNE1;ZFYVE26;PIKFYVE;AKAP11;UBN2;WDFY3;SIK2;ERC1
15q11q13 microduplication syndrome ORPHA:238446	14/101	1.66381e-07	9.85236e-06	0	0	6.58042	102.714	PBRM1;HACE1;MGA;ATRX;USP45;MYO9A;KTN1;FER;PCM1;AKAP11;KIF3A;GUF1;BDP1;CFAP97
17q11 microdeletion syndrome ORPHA:97685	14/101	1.66381e-07	9.85236e-06	0	0	6.58042	102.714	MACF1;ARHGEF12;MGA;ATRX;HUWE1;PLEKHA5;MYO9A;FER;AKAP11;NCOR1;UBN2;KIF1B;ERC1;BDP1
17q11.2 microduplication syndrome ORPHA:139474	14/101	1.66381e-07	9.85236e-06	0	0	6.58042	102.714	MACF1;ARHGEF12;MGA;ATRX;HUWE1;PLEKHA5;MYO9A;FER;AKAP11;NCOR1;UBN2;KIF1B;ERC1;BDP1
AHDC1-related intellectual disability-obstructive sleep apnea-mild dysmorphism syndrome ORPHA:412069	14/101	1.66381e-07	9.85236e-06	0	0	6.58042	102.714	DMPK;CRTC1;NCKAP5L;SETD1A;ANO8;TSC2;PKD1;PRRC2B;EPN1;NCOR2;ADGRL1;MAP4;SBF1;RAB11FIP3
Acute myeloid leukemia with 11q23 abnormalities ORPHA:98831	14/101	1.66381e-07	9.85236e-06	0	0	6.58042	102.714	KMT2E;MACF1;SETD5;MGA;ATRX;HUWE1;BRAF;HELZ;MYO9A;ATXN2;NCOR1;UBN2;AKAP9;BDP1
Acute undifferentiated leukemia ORPHA:98835	14/101	1.66381e-07	9.85236e-06	0	0	6.58042	102.714	KMT2E;MACF1;SETD5;MGA;ATRX;HUWE1;BRAF;HELZ;MYO9A;ATXN2;NCOR1;UBN2;AKAP9;BDP1
Alstrom syndrome ORPHA:64	14/101	1.66381e-07	9.85236e-06	0	0	6.58042	102.714	MACF1;ZGRF1;MGA;SPICE1;HUWE1;HELZ;MTR;MYO9A;PCM1;MPHOSPH9;PIKFYVE;ZMYM2;UBN2;BDP1
Angelman syndrome due to a point mutation ORPHA:411511	14/101	1.66381e-07	9.85236e-06	0	0	6.58042	102.714	PBRM1;HACE1;MGA;ATRX;USP45;MYO9A;KTN1;FER;PCM1;AKAP11;KIF3A;GUF1;BDP1;CFAP97
Angelman syndrome due to paternal uniparental disomy of chromosome 15 ORPHA:98795	14/101	1.66381e-07	9.85236e-06	0	0	6.58042	102.714	PBRM1;HACE1;MGA;ATRX;USP45;MYO9A;KTN1;FER;PCM1;AKAP11;KIF3A;GUF1;BDP1;CFAP97
Choreoacanthocytosis ORPHA:2388	14/101	1.66381e-07	9.85236e-06	0	0	6.58042	102.714	MGA;ATRX;USP45;HELZ;MTR;PEX1;MYO9A;PCM1;PIKFYVE;AKAP11;ZMYM2;UBN2;AKAP9;BDP1
Developmental delay with autism spectrum disorder and gait instability ORPHA:329195	14/101	1.66381e-07	9.85236e-06	0	0	6.58042	102.714	MACF1;SETD5;MICAL3;HUWE1;MTR;PKD1;MYO9A;PRRC2B;PPIP5K1;KIF1B;MAP4;ERC1;SPTAN1;GTF2I
Distal 16p11.2 microdeletion syndrome ORPHA:261222	14/101	1.66381e-07	9.85236e-06	0	0	6.58042	102.714	INO80E;DMPK;CRTC1;SPPL2B;SETD1A;ANO8;TSC2;PKD1;TEPSIN;GIGYF1;FAM193B;FLYWCH1;SBF1;SH2B1
Global developmental delay-lung cysts-overgrowth-Wilms tumor syndrome ORPHA:404476	14/101	1.66381e-07	9.85236e-06	0	0	6.58042	102.714	PBRM1;KIDINS220;MGA;ATRX;BRAF;HELZ;BAZ2B;PCM1;NIN;PIKFYVE;AKAP11;ZMYM2;UBN2;BDP1
Gynandroblastoma ORPHA:99914	14/101	1.66381e-07	9.85236e-06	0	0	6.58042	102.714	PBRM1;KIDINS220;MGA;ATRX;BRAF;HELZ;BAZ2B;PCM1;NIN;PIKFYVE;AKAP11;ZMYM2;UBN2;BDP1
Malignant Sertoli-Leydig cell tumor of the ovary ORPHA:99916	14/101	1.66381e-07	9.85236e-06	0	0	6.58042	102.714	PBRM1;KIDINS220;MGA;ATRX;BRAF;HELZ;BAZ2B;PCM1;NIN;PIKFYVE;AKAP11;ZMYM2;UBN2;BDP1
Neurofibromatosis type 1 due to NF1 mutation or intragenic deletion ORPHA:363700	14/101	1.66381e-07	9.85236e-06	0	0	6.58042	102.714	MACF1;ARHGEF12;MGA;ATRX;HUWE1;PLEKHA5;MYO9A;FER;AKAP11;NCOR1;UBN2;KIF1B;ERC1;BDP1
Pleuropulmonary blastoma familial tumor susceptibility syndrome ORPHA:284343	14/101	1.66381e-07	9.85236e-06	0	0	6.58042	102.714	PBRM1;KIDINS220;MGA;ATRX;BRAF;HELZ;BAZ2B;PCM1;NIN;PIKFYVE;AKAP11;ZMYM2;UBN2;BDP1
Proximal 16p11.2 microdeletion syndrome ORPHA:261197	14/101	1.66381e-07	9.85236e-06	0	0	6.58042	102.714	INO80E;DMPK;CRTC1;SPPL2B;SETD1A;ANO8;TSC2;PKD1;TEPSIN;GIGYF1;FAM193B;FLYWCH1;SBF1;SH2B1
Severe early-onset obesity-insulin resistance syndrome due to SH2B1 deficiency ORPHA:329249	14/101	1.66381e-07	9.85236e-06	0	0	6.58042	102.714	INO80E;DMPK;CRTC1;SPPL2B;SETD1A;ANO8;TSC2;PKD1;TEPSIN;GIGYF1;FAM193B;FLYWCH1;SBF1;SH2B1
Wiedemann-Steiner syndrome ORPHA:319182	14/101	1.66381e-07	9.85236e-06	0	0	6.58042	102.714	KMT2E;MACF1;SETD5;MGA;ATRX;HUWE1;BRAF;HELZ;MYO9A;ATXN2;NCOR1;UBN2;AKAP9;BDP1
X-linked dominant chondrodysplasia, Chassaing-Lacombe type ORPHA:163966	14/101	1.66381e-07	9.85236e-06	0	0	6.58042	102.714	GRIPAP1;SPPL2B;CIRBP;TSC2;GBA2;CPT1B;PKD1;HDAC6;PAN2;GIGYF1;FAM193B;NEIL1;APBB3;SH2B1
Congenitally uncorrected transposition of the great arteries ORPHA:860	14/102	1.88598e-07	1.07465e-05	0	0	6.50531	100.726	SETD5;USP32;KIDINS220;HUWE1;PKD1;PRRC2B;IGF1R;AKAP11;UBN2;ADGRL1;WDFY3;KIF1B;ERC1;GTF2I
Kleefstra syndrome due to a point mutation ORPHA:261652	14/102	1.88598e-07	1.07465e-05	0	0	6.50531	100.726	KMT2E;KMT2D;MACF1;SETD5;MGA;HELZ;ZZEF1;NCOR1;PCF11;UBN2;AKAP9;FAM193A;LRIG2;BDP1
Autosomal dominant polycystic kidney disease type 1 with tuberous sclerosis ORPHA:88924	13/100	9.75632e-07	5.33459e-05	0	0	6.09756	84.3913	DMPK;CRTC1;SPPL2B;ANO8;TSC2;PKD1;PRRC2B;NCOR2;GIGYF1;FLYWCH1;SBF1;RAB11FIP3;SH2B1
Joubert syndrome with Jeune asphyxiating thoracic dystrophy ORPHA:397715	13/100	9.75632e-07	5.33459e-05	0	0	6.09756	84.3913	CCDC18;ZGRF1;CEP152;MGA;ATRX;SPICE1;HELZ;PCM1;MPHOSPH9;TEX9;AKAP9;WDPCP;BDP1
6q25 microdeletion syndrome ORPHA:251056	13/101	1.09518e-06	5.33459e-05	0	0	6.02796	82.7312	KMT2E;MACF1;MGA;ATRX;HELZ;BAZ2B;MYO9A;NCOR1;UBN2;AKAP9;WDPCP;LRIG2;LRCH3
Autosomal recessive spastic paraplegia type 67 ORPHA:401820	13/101	1.09518e-06	5.33459e-05	0	0	6.02796	82.7312	HACE1;KIDINS220;DIXDC1;PLEKHA5;ACVR2B;MYO9A;FER;AKAP11;ZMYM2;FMNL2;KIF3A;KIF1B;DZIP1
Birt-Hogg-Dube syndrome ORPHA:122	13/101	1.09518e-06	5.33459e-05	0	0	6.02796	82.7312	MAPKBP1;ELMOD3;TSC1;MYO9B;CSAD;MCOLN1;PKD1;ZZEF1;GIGYF1;ZFYVE26;ATG2A;FAM193B;FAM193A
Familial spontaneous pneumothorax ORPHA:2903	13/101	1.09518e-06	5.33459e-05	0	0	6.02796	82.7312	MAPKBP1;ELMOD3;TSC1;MYO9B;CSAD;MCOLN1;PKD1;ZZEF1;GIGYF1;ZFYVE26;ATG2A;FAM193B;FAM193A
Methylcobalamin deficiency type cblG ORPHA:2170	13/101	1.09518e-06	5.33459e-05	0	0	6.02796	82.7312	MACF1;HACE1;MGA;USP45;HUWE1;HELZ;MTR;MYO9A;PCM1;MPHOSPH9;PIKFYVE;UBN2;BDP1
Micrognathia-recurrent infections-behavioral abnormalities-mild intellectual disability syndrome ORPHA:476126	13/101	1.09518e-06	5.33459e-05	0	0	6.02796	82.7312	ARHGEF12;DAB2IP;OCRL;RASAL2;NAV2;PPFIBP1;FMNL2;WDFY3;KIF1B;MAP4;ERC1;SPTAN1;TEAD1
Spastic paraplegia-severe developmental delay-epilepsy syndrome ORPHA:464282	13/101	1.09518e-06	5.33459e-05	0	0	6.02796	82.7312	HACE1;MGA;ATRX;USP45;MTR;MYO9A;FER;PCM1;MPHOSPH9;PIKFYVE;ZMYM2;LRIG2;BDP1
Hemimegalencephaly ORPHA:99802	13/102	1.2276e-06	5.79276e-05	0	0	5.95992	81.1172	MACF1;KIDINS220;ATRX;MYO5A;BRAF;MYO9A;SYNE1;CYLD;NIN;PIKFYVE;AKAP11;FBXL3;PLEKHM3
Lethal congenital contracture syndrome type 3 ORPHA:137783	13/102	1.2276e-06	5.79276e-05	0	0	5.95992	81.1172	RTN2;SPTBN4;DMPK;CRTC1;TSC2;FAM219A;PKD1;EPN1;NCOR2;DNAJB2;MAP4;NCDN;RAB11FIP3
NON RARE IN EUROPE: Primary ovarian failure ORPHA:619	14/121	1.5725e-06	7.30606e-05	0	0	5.34493	71.4235	POLQ;HACE1;ZGRF1;CEP152;MGA;MTR;BRCA1;ACVR2B;FER;MPHOSPH9;STAG3;TEX9;MSH5;BDP1
Infantile nephronophthisis ORPHA:93591	13/107	2.12791e-06	9.73678e-05	0	0	5.64145	73.6794	HACE1;ZGRF1;MGA;USP45;SPICE1;MTR;PEX1;MYO9A;PCM1;MPHOSPH9;ZMYM2;UBN2;BDP1
17q21.31 microdeletion syndrome ORPHA:363958	12/101	6.61956e-06	0.000229782	0	0	5.48993	65.4701	KMT2E;FBXL20;KMT2D;PCF11;UBN2;EPC1;BRAF;HELZ;FAM193A;LRIG2;PHF21A;ZZEF1
5p13 microduplication syndrome ORPHA:329802	12/101	6.61956e-06	0.000229782	0	0	5.48993	65.4701	KMT2E;PCM1;PIKFYVE;PCF11;UBN2;MGA;AKAP9;ATRX;BRAF;HELZ;BAZ2B;BDP1
AKT2-related familial partial lipodystrophy ORPHA:79085	12/101	6.61956e-06	0.000229782	0	0	5.48993	65.4701	NCOR2;KMT2D;GIGYF1;INO80E;SPPL2B;SETD1A;ANO8;TSC2;SBF1;PKD1;EPN1;SH2B1
Autosomal dominant Charcot-Marie-Tooth disease type 2O ORPHA:284232	12/101	6.61956e-06	0.000229782	0	0	5.48993	65.4701	MACF1;AKAP11;ARHGEF12;MICAL3;HUWE1;KIF1B;MAP4;ERC1;PKD1;SPTAN1;PRRC2B;GTF2I
Autosomal recessive cerebellar ataxia with late-onset spasticity ORPHA:352641	12/101	6.61956e-06	0.000229782	0	0	5.48993	65.4701	RNF123;GIGYF1;LRSAM1;SPPL2B;DGKQ;TSC2;FAM193B;SBF1;GBA2;RAB11FIP3;DNM2;SH2B1
Autosomal recessive spastic paraplegia type 46 ORPHA:320391	12/101	6.61956e-06	0.000229782	0	0	5.48993	65.4701	RNF123;GIGYF1;LRSAM1;SPPL2B;DGKQ;TSC2;FAM193B;SBF1;GBA2;RAB11FIP3;DNM2;SH2B1
Cerebellar-facial-dental syndrome ORPHA:444072	12/101	6.61956e-06	0.000229782	0	0	5.48993	65.4701	GIGYF1;CRTC1;SPPL2B;DGKQ;ANO8;TSC2;FLYWCH1;SBF1;RAB11FIP3;PKD1;PRRC2B;SH2B1
DYNC1H1-related autosomal dominant childhood-onset proximal spinal muscular atrophy ORPHA:209341	12/101	6.61956e-06	0.000229782	0	0	5.48993	65.4701	MACF1;AKAP11;ARHGEF12;MICAL3;HUWE1;KIF1B;MAP4;ERC1;PKD1;SPTAN1;PRRC2B;GTF2I
Hypoinsulinemic hypoglycemia and body hemihypertrophy ORPHA:293964	12/101	6.61956e-06	0.000229782	0	0	5.48993	65.4701	NCOR2;KMT2D;GIGYF1;INO80E;SPPL2B;SETD1A;ANO8;TSC2;SBF1;PKD1;EPN1;SH2B1
Infantile-onset mesial temporal lobe epilepsy with severe cognitive regression ORPHA:391316	12/101	6.61956e-06	0.000229782	0	0	5.48993	65.4701	GIGYF1;CRTC1;SPPL2B;DGKQ;ATG2A;ANO8;FAM193B;MYO9B;FLYWCH1;SBF1;PKD1;SH2B1
Juvenile Huntington disease ORPHA:248111	12/101	6.61956e-06	0.000229782	0	0	5.48993	65.4701	NCOR2;KMT2D;MACF1;ZFYVE26;HUWE1;TSC2;FAM193A;SBF1;PKD1;SPTAN1;PRRC2B;ZZEF1
Koolen-De Vries syndrome due to a point mutation ORPHA:363965	12/101	6.61956e-06	0.000229782	0	0	5.48993	65.4701	KMT2E;FBXL20;KMT2D;PCF11;UBN2;EPC1;BRAF;HELZ;FAM193A;LRIG2;PHF21A;ZZEF1
Megaconial congenital muscular dystrophy ORPHA:280671	12/101	6.61956e-06	0.000229782	0	0	5.48993	65.4701	TEPSIN;ABTB1;MICAL1;PHF1;TMC8;ABCA7;NBEAL2;FAM193B;CPT1B;AGER;APBB3;CYTH1
Myhre syndrome ORPHA:2588	12/101	6.61956e-06	0.000229782	0	0	5.48993	65.4701	SMAD4;PCM1;PBRM1;PIKFYVE;ZMYM2;UBN2;MGA;RFX3;POLI;BRAF;LRIG2;ZIK1
Proximal myopathy with focal depletion of mitochondria ORPHA:521305	12/101	6.61956e-06	0.000229782	0	0	5.48993	65.4701	TEPSIN;ABTB1;MICAL1;PHF1;TMC8;ABCA7;NBEAL2;FAM193B;CPT1B;AGER;APBB3;CYTH1
Rett syndrome ORPHA:778	12/101	6.61956e-06	0.000229782	0	0	5.48993	65.4701	FBXL20;KMT2D;CBX7;GRIPAP1;CRTC1;CHD3;EPS15L1;FAM193A;PHF21A;PRRC2B;ZZEF1;PLEKHM3
Severe intellectual disability-poor language-strabismus-grimacing face-long fingers syndrome ORPHA:363686	12/101	6.61956e-06	0.000229782	0	0	5.48993	65.4701	KMT2E;FBXL20;KMT2D;SETD5;ATXN2;USP42;UBN2;BRAF;EPS15L1;FAM193A;PHF21A;PRRC2B
Severe neonatal-onset encephalopathy with microcephaly ORPHA:209370	12/101	6.61956e-06	0.000229782	0	0	5.48993	65.4701	FBXL20;KMT2D;CBX7;GRIPAP1;CRTC1;CHD3;EPS15L1;FAM193A;PHF21A;PRRC2B;ZZEF1;PLEKHM3
Spinocerebellar ataxia type 2 ORPHA:98756	12/101	6.61956e-06	0.000229782	0	0	5.48993	65.4701	SETD5;ATXN2;NCOR1;UBN2;HUWE1;PLEKHA5;ERC1;FAM193A;ZC3H13;BDP1;LRCH3;MYO9A
Trisomy Xq28 ORPHA:1762	12/101	6.61956e-06	0.000229782	0	0	5.48993	65.4701	FBXL20;KMT2D;CBX7;GRIPAP1;CRTC1;CHD3;EPS15L1;FAM193A;PHF21A;PRRC2B;ZZEF1;PLEKHM3
X-linked intellectual disability-psychosis-macroorchidism syndrome ORPHA:3077	12/101	6.61956e-06	0.000229782	0	0	5.48993	65.4701	FBXL20;KMT2D;CBX7;GRIPAP1;CRTC1;CHD3;EPS15L1;FAM193A;PHF21A;PRRC2B;ZZEF1;PLEKHM3
Intermediate osteopetrosis ORPHA:210110	12/102	7.33849e-06	0.000246247	0	0	5.42865	64.1796	TEPSIN;GALNS;ABTB1;SBNO2;DPP7;RNPEPL1;ATG2A;ABCA7;NBEAL2;MYO9B;MCOLN1;DNM2
Nijmegen breakage syndrome-like disorder ORPHA:240760	12/102	7.33849e-06	0.000246247	0	0	5.42865	64.1796	FER;PCM1;NCOR1;KIF3A;AKAP9;ATRX;USP45;MTR;ZC3H13;BDP1;CFAP97;KTN1
Short rib-polydactyly syndrome, Majewski type ORPHA:93269	12/102	7.33849e-06	0.000246247	0	0	5.42865	64.1796	FER;PCM1;HACE1;ARHGEF12;KIF3A;ATRX;DIXDC1;PLEKHA5;ERC1;BDP1;MYO9A;KTN1
Clear cell papillary renal cell carcinoma ORPHA:404511	12/103	8.12501e-06	0.000266712	0	0	5.36872	62.9244	FER;PBRM1;NCOR1;MGA;SLMAP;AKAP9;ATRX;PLEKHA5;MIA2;BDP1;EVI5;KTN1
NON RARE IN EUROPE: Metabolic syndrome ORPHA:411969	12/103	8.12501e-06	0.000266712	0	0	5.36872	62.9244	ARHGEF12;DMPK;DAB2IP;KIF1B;SIK2;MAP4;TRAK1;RAB11FIP3;PKD1;SPTAN1;PRRC2B;GTF2I
Juvenile nephronophthisis ORPHA:93592	12/107	1.2059e-05	0.000391594	0	0	5.14161	58.2323	MAGI1;MAPKBP1;MICAL3;DAB2IP;MAP4;NAV2;DZIP1;PKD1;SPTAN1;TEAD1;PRRC2B;MAPK8IP1
Acute myeloid leukemia with t(8;16)(p11;p13) translocation ORPHA:370026	11/100	3.32892e-05	0.00100343	0	0	5.02191	51.7773	KMT2E;KMT2D;NIN;PCF11;UBN2;EPC1;BRAF;HELZ;FAM193A;PHF21A;ZZEF1
Autosomal dominant Charcot-Marie-Tooth disease type 2M ORPHA:228179	11/101	3.65488e-05	0.00100343	0	0	4.96585	50.7354	TEPSIN;SBNO2;RNPEPL1;SPPL2B;DGKQ;ATG2A;ABCA7;NBEAL2;MYO9B;SBF1;DNM2
Autosomal dominant intermediate Charcot-Marie-Tooth disease type B ORPHA:100044	11/101	3.65488e-05	0.00100343	0	0	4.96585	50.7354	TEPSIN;SBNO2;RNPEPL1;SPPL2B;DGKQ;ATG2A;ABCA7;NBEAL2;MYO9B;SBF1;DNM2
Autosomal recessive spastic paraplegia type 15 ORPHA:100996	11/101	3.65488e-05	0.00100343	0	0	4.96585	50.7354	KMT2D;MACF1;ZFYVE26;PIKFYVE;TEP1;HUWE1;TSC1;MYO9B;FAM193A;LRCH3;ZZEF1
Autosomal recessive spastic paraplegia type 54 ORPHA:320380	11/101	3.65488e-05	0.00100343	0	0	4.96585	50.7354	MACF1;PCM1;HACE1;AKAP11;KIF3A;KIDINS220;USP45;MTR;PEX1;BDP1;MYO9A
Cognitive impairment-coarse facies-heart defects-obesity-pulmonary involvement-short stature-skeletal dysplasia syndrome ORPHA:444077	11/101	3.65488e-05	0.00100343	0	0	4.96585	50.7354	MACF1;FER;AKAP11;ARHGEF12;KIDINS220;HUWE1;KIF1B;ERC1;BDP1;MYO9A;KTN1
Combined immunodeficiency due to LRBA deficiency ORPHA:445018	11/101	3.65488e-05	0.00100343	0	0	4.96585	50.7354	PCM1;ZMYM2;MGA;SLMAP;AKAP9;USP45;SPICE1;HELZ;MTR;PEX1;BDP1
Early-onset epileptic encephalopathy-cortical blindness-intellectual disability-facial dysmorphism syndrome ORPHA:411986	11/101	3.65488e-05	0.00100343	0	0	4.96585	50.7354	MAGI1;FER;PPFIBP1;ARHGEF12;FMNL2;PLEKHA5;KIF1B;RASAL2;ERC1;DZIP1;TEAD1
Fetal akinesia-cerebral and retinal hemorrhage syndrome ORPHA:363409	11/101	3.65488e-05	0.00100343	0	0	4.96585	50.7354	TEPSIN;SBNO2;RNPEPL1;SPPL2B;DGKQ;ATG2A;ABCA7;NBEAL2;MYO9B;SBF1;DNM2
Fleck corneal dystrophy ORPHA:98970	11/101	3.65488e-05	0.00100343	0	0	4.96585	50.7354	MACF1;PCM1;NIN;PIKFYVE;AKAP11;ZMYM2;MGA;BRAF;HELZ;BDP1;RAPGEF6
Gray platelet syndrome ORPHA:721	11/101	3.65488e-05	0.00100343	0	0	4.96585	50.7354	TEPSIN;SBNO2;RNPEPL1;RGS14;ATG2A;TMC8;ABCA7;NBEAL2;FAM193B;AGER;DNM2
Infantile-onset ascending hereditary spastic paralysis ORPHA:293168	11/101	3.65488e-05	0.00100343	0	0	4.96585	50.7354	MAGI1;MACF1;PPFIBP1;ARHGEF12;FMNL2;KIDINS220;DIXDC1;KIF1B;RASAL2;ERC1;TEAD1
Intellectual disability-autism-speech apraxia-craniofacial dysmorphism syndrome ORPHA:529965	11/101	3.65488e-05	0.00100343	0	0	4.96585	50.7354	CCDC18;MPHOSPH9;PIKFYVE;STAG2;ZGRF1;PCF11;CEP152;MGA;HELZ;BDP1;RAPGEF6
Orofaciodigital syndrome type 2 ORPHA:2751	11/101	3.65488e-05	0.00100343	0	0	4.96585	50.7354	FER;PCM1;HACE1;TEX9;KIF3A;AKAP9;ATRX;USP45;BDP1;CFAP97;MYO9A
Pancytopenia-developmental delay syndrome ORPHA:401764	11/101	3.65488e-05	0.00100343	0	0	4.96585	50.7354	PCM1;MPHOSPH9;PIKFYVE;HACE1;MGA;ATRX;USP45;HELZ;BDP1;RAPGEF6;MYO9A
Short rib-polydactyly syndrome, Saldino-Noonan type ORPHA:93270	11/101	3.65488e-05	0.00100343	0	0	4.96585	50.7354	MAGI1;FER;ARHGEF12;PLCB4;DIXDC1;PLEKHA5;RASAL2;ERC1;DZIP1;TEAD1;MYO9A
Short stature-optic atrophy-Pelger-Huet anomaly syndrome ORPHA:391677	11/101	3.65488e-05	0.00100343	0	0	4.96585	50.7354	MACF1;FER;PCM1;PIKFYVE;HACE1;AKAP11;KIDINS220;MGA;MTR;BDP1;MYO9A
Acute myeloid leukemia with t(9;11)(p22;q23) ORPHA:402017	11/102	4.00797e-05	0.00105253	0	0	4.91103	49.7224	KMT2E;NCOR1;UBN2;MGA;AKAP9;ATRX;HELZ;BDP1;PTPN4;RAPGEF6;MYO9A
Duchenne muscular dystrophy ORPHA:98896	11/102	4.00797e-05	0.00105253	0	0	4.91103	49.7224	MAGI1;DMPK;SH3PXD2A;SEMA6D;MICAL3;DAB2IP;SORBS2;MAP4;NAV2;SORBS1;PKD1
Huntington disease ORPHA:399	11/102	4.00797e-05	0.00105253	0	0	4.91103	49.7224	DOCK11;KMT2D;MACF1;ZFYVE26;PIKFYVE;FNBP1;MICAL1;MYO9B;FAM193A;IFFO1;ZZEF1
Nodular fasciitis ORPHA:477742	11/102	4.00797e-05	0.00105253	0	0	4.91103	49.7224	ZFYVE26;SBNO2;MAVS;NIN;TEP1;USP32;NBEAL2;MYO9B;GTPBP2;ZZEF1;DNM2
Ochoa syndrome ORPHA:2704	11/102	4.00797e-05	0.00105253	0	0	4.91103	49.7224	FBXL20;HACE1;GAN;UBN2;MGA;TSC1;WDPCP;BAZ2B;LRIG2;LRCH3;MYO9A
Gorlin syndrome ORPHA:377	11/103	4.39004e-05	0.00113316	0	0	4.8574	48.7371	KMT2D;CRTC1;CCDC136;ANO8;TSC2;ADGRL1;TSC1;PKD1;SPTAN1;PRRC2B;SH2B1
Isolated focal cortical dysplasia type IIb ORPHA:269008	11/103	4.39004e-05	0.00113316	0	0	4.8574	48.7371	KMT2D;GIGYF1;ANO8;HUWE1;TSC2;TSC1;SBF1;PKD1;SPTAN1;PRRC2B;SH2B1
Autosomal dominant centronuclear myopathy ORPHA:169189	11/105	5.24898e-05	0.00134338	0	0	4.75356	46.8458	ABTB1;RNPEPL1;MICAL1;PHF1;CARNS1;ATG2A;ABCA7;FAM193B;MYO9B;CYTH1;DNM2
Senior-Loken syndrome ORPHA:3156	11/108	6.80651e-05	0.00172737	0	0	4.60583	44.1932	MACF1;PCM1;HACE1;UBN2;AKAP9;SPICE1;MTR;PEX1;BDP1;MYO9A;KTN1
Adult hepatocellular carcinoma ORPHA:210159	11/109	7.40677e-05	0.00186404	0	0	4.5586	43.3547	KMT2D;GIGYF1;SBNO2;TEP1;TSC2;TSC1;SBF1;PKD1;PRRC2B;IGF1R;PLD2
Acute promyelocytic leukemia ORPHA:520	11/113	0.000102829	0.00256649	0	0	4.37893	40.2092	KMT2E;DOCK11;NPM1;NIN;PIKFYVE;TEP1;PCF11;NFATC3;HELZ;ZZEF1;CYTH1
15q14 microdeletion syndrome ORPHA:261190	10/101	0.000183235	0.00364059	0	0	4.45525	38.3363	MAGI1;PPFIBP1;ARHGEF12;PARD3;DIXDC1;DAB2IP;RASAL2;NAV2;DZIP1;TEAD1
5q35 microduplication syndrome ORPHA:228415	10/101	0.000183235	0.00364059	0	0	4.45525	38.3363	PBRM1;PIKFYVE;ZMYM2;NCOR1;UBN2;MGA;HUWE1;HELZ;BDP1;MYO9A
Autosomal recessive spastic ataxia of Charlevoix-Saguenay ORPHA:98	10/101	0.000183235	0.00364059	0	0	4.45525	38.3363	MACF1;CCDC88A;PIKFYVE;HACE1;AKAP11;ZGRF1;MGA;USP45;MTR;BDP1
Beckwith-Wiedemann syndrome due to NSD1 mutation ORPHA:238613	10/101	0.000183235	0.00364059	0	0	4.45525	38.3363	PBRM1;PIKFYVE;ZMYM2;NCOR1;UBN2;MGA;HUWE1;HELZ;BDP1;MYO9A
Brachyolmia-amelogenesis imperfecta syndrome ORPHA:2899	10/101	0.000183235	0.00364059	0	0	4.45525	38.3363	NCOR2;DMPK;CRTC1;TSC2;FLYWCH1;RAB11FIP3;PKD1;EPN1;THBS3;SH2B1
Classic hairy cell leukemia ORPHA:58017	10/101	0.000183235	0.00364059	0	0	4.45525	38.3363	KMT2E;PIKFYVE;AKAP11;PCF11;UBN2;BRAF;HELZ;BDP1;RAPGEF6;MYO9A
Congenital progressive bone marrow failure-B-cell immunodeficiency-skeletal dysplasia syndrome ORPHA:508542	10/101	0.000183235	0.00364059	0	0	4.45525	38.3363	TMEM161B;PIKFYVE;ZMYM2;PCF11;UBN2;USP45;BRAF;HELZ;PEX1;BDP1
DNAJB2-related Charcot-Marie-Tooth disease type 2 ORPHA:443950	10/101	0.000183235	0.00364059	0	0	4.45525	38.3363	DNAJB2;CBX7;CRTC1;PHF1;FAM219A;SBF1;RAB11FIP3;PKD1;ST6GALNAC6;SH2B1
Drug- or toxin-induced pulmonary arterial hypertension ORPHA:275786	10/101	0.000183235	0.00364059	0	0	4.45525	38.3363	PPFIBP1;AKAP11;ARHGEF12;FMNL2;KIDINS220;KIF1B;RASAL2;ERC1;EVI5;MYO9A
Early-onset progressive encephalopathy-hearing loss-pons hypoplasia-brain atrophy syndrome ORPHA:500144	10/101	0.000183235	0.00364059	0	0	4.45525	38.3363	CRTC1;ZXDC;FAM193B;MYO9B;FLYWCH1;FAM193A;PKD1;ZZEF1;EPN1;DNM2
Familial lipase maturation factor 1 deficiency ORPHA:535453	10/101	0.000183235	0.00364059	0	0	4.45525	38.3363	LRSAM1;DPP7;CRTC1;SPPL2B;DGKQ;TSC2;FLYWCH1;SBF1;PKD1;SH2B1
Germinoma of the central nervous system ORPHA:91352	10/101	0.000183235	0.00364059	0	0	4.45525	38.3363	KMT2E;PIKFYVE;PCF11;MGA;ATRX;BRAF;HELZ;BAZ2B;BDP1;RAPGEF6
Hurler syndrome ORPHA:93473	10/101	0.000183235	0.00364059	0	0	4.45525	38.3363	TEPSIN;SBNO2;DPP7;RNPEPL1;SPPL2B;DGKQ;ATG2A;TSC2;FLYWCH1;SH2B1
Hurler-Scheie syndrome ORPHA:93476	10/101	0.000183235	0.00364059	0	0	4.45525	38.3363	TEPSIN;SBNO2;DPP7;RNPEPL1;SPPL2B;DGKQ;ATG2A;TSC2;FLYWCH1;SH2B1
Inflammatory bowel disease-recurrent sinopulmonary infections syndrome ORPHA:529980	10/101	0.000183235	0.00364059	0	0	4.45525	38.3363	KMT2E;MACF1;ATXN2;UBN2;ATRX;WDPCP;BRAF;HELZ;LRCH3;MYO9A
Langerhans cell histiocytosis ORPHA:389	10/101	0.000183235	0.00364059	0	0	4.45525	38.3363	KMT2E;PIKFYVE;AKAP11;PCF11;UBN2;BRAF;HELZ;BDP1;RAPGEF6;MYO9A
Microcephalic primordial dwarfism due to ZNF335 deficiency ORPHA:329228	10/101	0.000183235	0.00364059	0	0	4.45525	38.3363	TEPSIN;GIGYF1;SBNO2;ATG2A;TRMT2A;ABCA7;NBEAL2;FAM193B;MYO9B;DNM2
POMT1-related limb-girdle muscular dystrophy R11 ORPHA:86812	10/101	0.000183235	0.00364059	0	0	4.45525	38.3363	LRSAM1;CRTC1;SPPL2B;TSC2;FLYWCH1;SBF1;PKD1;APBB3;PRRC2B;SH2B1
Primary lateral sclerosis ORPHA:35689	10/101	0.000183235	0.00364059	0	0	4.45525	38.3363	GIGYF1;MAVS;SPPL2B;FAM193B;FLYWCH1;NEIL1;CSAD;PKD1;CCDC84;SH2B1
RERE-related neurodevelopmental syndrome ORPHA:494344	10/101	0.000183235	0.00364059	0	0	4.45525	38.3363	NCOR2;KMT2D;GIGYF1;CRTC1;FAM193B;FAM193A;ARHGEF7;TRAK1;PHF21A;PRRC2B
Scheie syndrome ORPHA:93474	10/101	0.000183235	0.00364059	0	0	4.45525	38.3363	TEPSIN;SBNO2;DPP7;RNPEPL1;SPPL2B;DGKQ;ATG2A;TSC2;FLYWCH1;SH2B1
Spastic paraplegia type 7 ORPHA:99013	10/101	0.000183235	0.00364059	0	0	4.45525	38.3363	GIGYF1;MAVS;SPPL2B;FAM193B;FLYWCH1;NEIL1;CSAD;PKD1;CCDC84;SH2B1
Spinocerebellar ataxia type 13 ORPHA:98768	10/101	0.000183235	0.00364059	0	0	4.45525	38.3363	NCOR2;KMT2D;GRIPAP1;CRTC1;SETD1A;LMTK3;ANO8;AATK;ADGRL1;SH2B1
Susceptibility to infection due to TYK2 deficiency ORPHA:331226	10/101	0.000183235	0.00364059	0	0	4.45525	38.3363	TEPSIN;SBNO2;RNPEPL1;DGKQ;ATG2A;ABCA7;NBEAL2;MYO9B;AGER;DNM2
Syringocystadenoma papilliferum ORPHA:840	10/101	0.000183235	0.00364059	0	0	4.45525	38.3363	KMT2E;PIKFYVE;AKAP11;PCF11;UBN2;BRAF;HELZ;BDP1;RAPGEF6;MYO9A
TMEM94-associated congenital heart defect-facial dysmorphism-developmental delay syndrome ORPHA:562569	10/101	0.000183235	0.00364059	0	0	4.45525	38.3363	GIGYF1;CRTC1;SPPL2B;SETD1A;ANO8;TSC2;SBF1;PKD1;PRRC2B;SH2B1
Vici syndrome ORPHA:1493	10/101	0.000183235	0.00364059	0	0	4.45525	38.3363	MACF1;ZFYVE26;NIN;PIKFYVE;BRAF;HELZ;RNF111;ZZEF1;PLEKHM3;SYNE1
White-Sutton syndrome ORPHA:468678	10/101	0.000183235	0.00364059	0	0	4.45525	38.3363	KMT2D;SETD5;ATXN2;UBN2;HUWE1;FAM193A;ARHGEF7;PHF21A;PRRC2B;GTF2I
X-linked dystonia-parkinsonism ORPHA:53351	10/101	0.000183235	0.00364059	0	0	4.45525	38.3363	MACF1;PIKFYVE;PCF11;UBN2;MGA;HUWE1;BRAF;HELZ;MTR;BDP1
X-linked intellectual disability-global development delay-facial dysmorphism-sacral caudal remnant syndrome ORPHA:480907	10/101	0.000183235	0.00364059	0	0	4.45525	38.3363	MACF1;PIKFYVE;PCF11;UBN2;MGA;HUWE1;BRAF;HELZ;MTR;BDP1
Young adult-onset distal hereditary motor neuropathy ORPHA:314485	10/101	0.000183235	0.00364059	0	0	4.45525	38.3363	DNAJB2;CBX7;CRTC1;PHF1;FAM219A;SBF1;RAB11FIP3;PKD1;ST6GALNAC6;SH2B1
Leber congenital amaurosis ORPHA:65	11/121	0.000189633	0.00374307	0	0	4.05879	34.7855	FER;HACE1;TEX9;UBN2;AKAP9;USP45;WDPCP;BAZ2B;LRIG2;BDP1;MYO9A
Acute megakaryoblastic leukemia without Down syndrome ORPHA:329469	10/102	0.000198796	0.00379976	0	0	4.4066	37.5585	NCOR2;DMPK;CRTC1;SETD1A;ANO8;TSC2;RAB11FIP3;PKD1;EPN1;SH2B1
Angelman syndrome due to maternal 15q11q13 deletion ORPHA:98794	10/102	0.000198796	0.00379976	0	0	4.4066	37.5585	MAGI1;FER;PCM1;HACE1;KIF3A;ATRX;PLEKHA5;KIF21A;DZIP1;MYO9A
Angiocentric glioma ORPHA:251671	10/102	0.000198796	0.00379976	0	0	4.4066	37.5585	DOCK11;CCDC88A;PCM1;NIN;PIKFYVE;STAG2;ZGRF1;FLT3;PCF11;SLC25A40
Isolated focal cortical dysplasia type IIa ORPHA:269001	10/102	0.000198796	0.00379976	0	0	4.4066	37.5585	KMT2D;RTEL1;SETD1A;ANO8;HUWE1;TSC2;SBF1;PKD1;PRRC2B;SH2B1
Pulmonary venoocclusive disease ORPHA:31837	10/102	0.000198796	0.00379976	0	0	4.4066	37.5585	FER;PPFIBP1;ARHGEF12;FMNL2;RASAL2;MAP4;EIF2AK4;ERC1;TEAD1;KTN1
Inherited congenital spastic tetraplegia ORPHA:210141	10/103	0.000215451	0.00406664	0	0	4.35899	36.802	MACF1;ARHGEF12;FMNL2;SEMA6D;DIXDC1;PLEKHA5;KIF1B;SORBS2;SORBS1;DZIP1
Mantle cell lymphoma ORPHA:52416	10/103	0.000215451	0.00406664	0	0	4.35899	36.802	MACF1;FER;PPFIBP1;AKAP11;ARHGEF12;MGA;ATRX;MTR;BDP1;MYO9A
1p36 deletion syndrome ORPHA:1606	10/105	0.000252291	0.00470319	0	0	4.26678	35.35	NCOR2;KMT2D;CRTC1;LMTK3;ANO8;AATK;ADGRL1;RAB11FIP3;PKD1;PRRC2B
Uveal melanoma ORPHA:39044	10/105	0.000252291	0.00470319	0	0	4.26678	35.35	ARHGEF11;MACF1;GIGYF1;KIDINS220;WDFY3;FAM193B;SBF1;PKD1;ADAMTS10;ZZEF1
Jeune syndrome ORPHA:474	10/106	0.000272602	0.00505066	0	0	4.22212	34.653	PCM1;HACE1;AKAP11;KIF3A;DIXDC1;SPICE1;PEX1;MYO9A;GTF2I;KTN1
Non-specific syndromic intellectual disability ORPHA:528084	10/120	0.000733859	0.0113191	0	0	3.6821	26.5744	KMT2E;SETD5;LMBR1;AKAP11;KIDINS220;HUWE1;WDFY3;KIF1B;BDP1;GTF2I
Cataract-intellectual disability-hypogonadism syndrome ORPHA:1387	9/100	0.000770834	0.0113191	0	0	4.00137	28.682	FER;PIKFYVE;AKAP11;USP45;MTR;BDP1;MYO9A;SCYL2;KTN1
Saldino-Mainzer syndrome ORPHA:140969	9/100	0.000770834	0.0113191	0	0	4.00137	28.682	MAGI1;DAB2IP;TSC2;RAB11FIP3;PKD1;SPTAN1;PRRC2B;GTF2I;MAPK8IP1
16q24.3 microdeletion syndrome ORPHA:261250	9/101	0.000828317	0.0113191	0	0	3.95768	28.0841	NCOR2;KMT2D;SETD5;SETD1A;HUWE1;FAM193A;PKD1;PRRC2B;EPN1
17p11.2 microduplication syndrome ORPHA:1713	9/101	0.000828317	0.0113191	0	0	3.95768	28.0841	NCOR2;KMT2D;SETD1A;ANO8;TSC2;CHD3;SBF1;PKD1;PRRC2B
Achondrogenesis type 1A ORPHA:93299	9/101	0.000828317	0.0113191	0	0	3.95768	28.0841	FER;PCM1;SLMAP;AKAP9;ATRX;HELZ;BDP1;MYO9A;KTN1
Albers Schonberg osteopetrosis ORPHA:53	9/101	0.000828317	0.0113191	0	0	3.95768	28.0841	TEPSIN;SBNO2;SPPL2B;DGKQ;ATG2A;TRMT2A;FLYWCH1;SBF1;DNM2
Autosomal dominant intellectual disability-craniofacial anomalies-cardiac defects syndrome ORPHA:457193	9/101	0.000828317	0.0113191	0	0	3.95768	28.0841	KMT2E;NIN;PIKFYVE;PCF11;UBN2;EPC1;BRAF;HELZ;RAPGEF6
Brain malformations-musculoskeletal abnormalities-facial dysmorphism-intellectual disability syndrome ORPHA:500150	9/101	0.000828317	0.0113191	0	0	3.95768	28.0841	KMT2E;SETD5;PCM1;PIKFYVE;PCF11;UBN2;HUWE1;HELZ;BDP1
CLN3 disease ORPHA:228346	9/101	0.000828317	0.0113191	0	0	3.95768	28.0841	GALNS;CLN3;P2RX4;RNPEPL1;PHKG2;IGFLR1;ELMOD3;SLC25A45;MCOLN1
Capillary malformation-arteriovenous malformation ORPHA:137667	9/101	0.000828317	0.0113191	0	0	3.95768	28.0841	MACF1;FER;PBRM1;PIKFYVE;HACE1;AKAP11;ATRX;BDP1;MYO9A
Classic galactosemia ORPHA:79239	9/101	0.000828317	0.0113191	0	0	3.95768	28.0841	TEPSIN;RGS14;PHKG2;IGFLR1;ELMOD3;TMC8;DMAP1;CSAD;APBB3
Congenital thrombotic thrombocytopenic purpura ORPHA:93583	9/101	0.000828317	0.0113191	0	0	3.95768	28.0841	DMPK;SPPL2B;ANO8;TSC2;RAB11FIP3;PKD1;PRRC2B;MAPK8IP1;SH2B1
Cutis laxa with severe pulmonary, gastrointestinal and urinary anomalies ORPHA:221145	9/101	0.000828317	0.0113191	0	0	3.95768	28.0841	NCOR2;DMPK;SPPL2B;TSC2;FLYWCH1;SBF1;PKD1;EPN1;SH2B1
DYRK1A-related intellectual disability syndrome due to 21q22.13q22.2 microdeletion ORPHA:268261	9/101	0.000828317	0.0113191	0	0	3.95768	28.0841	PCM1;PIKFYVE;ZMYM2;PCF11;UBN2;EPC1;BRAF;HELZ;ZZEF1
Epidermolysis bullosa simplex due to BP230 deficiency ORPHA:412181	9/101	0.000828317	0.0113191	0	0	3.95768	28.0841	MAGI1;PPFIBP1;ARHGEF12;FMNL2;PARD3;DAB2IP;RASAL2;NAV2;TEAD1
Familial LCAT deficiency ORPHA:79293	9/101	0.000828317	0.0113191	0	0	3.95768	28.0841	TEPSIN;GIGYF1;DMPK;SPPL2B;ATG2A;FAM193B;CSAD;AGER;SH2B1
Familial cutaneous telangiectasia and oropharyngeal cancer predisposition syndrome ORPHA:313846	9/101	0.000828317	0.0113191	0	0	3.95768	28.0841	TMEM161B;MPHOSPH9;PIKFYVE;ZGRF1;MGA;USP45;SPICE1;BDP1;RAPGEF6
Fish-eye disease ORPHA:79292	9/101	0.000828317	0.0113191	0	0	3.95768	28.0841	TEPSIN;GIGYF1;DMPK;SPPL2B;ATG2A;FAM193B;CSAD;AGER;SH2B1
Hereditary sensory and autonomic neuropathy type 6 ORPHA:314381	9/101	0.000828317	0.0113191	0	0	3.95768	28.0841	MAGI1;PPFIBP1;ARHGEF12;FMNL2;PARD3;DAB2IP;RASAL2;NAV2;TEAD1
Holocarboxylase synthetase deficiency ORPHA:79242	9/101	0.000828317	0.0113191	0	0	3.95768	28.0841	TOM1L1;LMBR1;ARHGEF12;HUWE1;PHKA1;EIF2AK4;CFAP97;TEAD1;GTF2I
Hyperinsulinism due to INSR deficiency ORPHA:263458	9/101	0.000828317	0.0113191	0	0	3.95768	28.0841	SEMA6D;INSR;COBL;WDFY3;SORBS2;SIK2;RASAL2;SORBS1;PPP1R9A
Insulin-resistance syndrome type A ORPHA:2297	9/101	0.000828317	0.0113191	0	0	3.95768	28.0841	SEMA6D;INSR;COBL;WDFY3;SORBS2;SIK2;RASAL2;SORBS1;PPP1R9A
Intellectual disability syndrome due to a DYRK1A point mutation ORPHA:464311	9/101	0.000828317	0.0113191	0	0	3.95768	28.0841	PCM1;PIKFYVE;ZMYM2;PCF11;UBN2;EPC1;BRAF;HELZ;ZZEF1
Intellectual disability-hyperkinetic movement-truncal ataxia syndrome ORPHA:369847	9/101	0.000828317	0.0113191	0	0	3.95768	28.0841	PCM1;PIKFYVE;ZMYM2;AASDH;KIDINS220;POLI;HELZ;PEX1;EXOC1
Intellectual disability-obesity-brain malformations-facial dysmorphism syndrome ORPHA:352530	9/101	0.000828317	0.0113191	0	0	3.95768	28.0841	RNF123;LRSAM1;TSC2;ABCA7;NBEAL2;EPS15L1;FAM193A;ZZEF1;DNM2
Intermediate epidermolysis bullosa simplex with cardiomyopathy ORPHA:508529	9/101	0.000828317	0.0113191	0	0	3.95768	28.0841	KMT2E;FBXL20;UBN2;AKAP9;EPC1;BRAF;BAZ2B;PTPN4;PLEKHM3
Isobutyryl-CoA dehydrogenase deficiency ORPHA:79159	9/101	0.000828317	0.0113191	0	0	3.95768	28.0841	PAN2;GRIPAP1;CIRBP;LYSMD4;DMAP1;PEX1;GBA2;APBB3;SIRT3
KBG syndrome ORPHA:2332	9/101	0.000828317	0.0113191	0	0	3.95768	28.0841	NCOR2;KMT2D;SETD5;SETD1A;HUWE1;FAM193A;PKD1;PRRC2B;EPN1
KLHL9-related early-onset distal myopathy ORPHA:399081	9/101	0.000828317	0.0113191	0	0	3.95768	28.0841	ZMYM2;KIDINS220;MYO5A;POLI;FBXL3;SLC35A5;MYO9A;SCYL2;ZIK1
Kleefstra syndrome due to 9q34 microdeletion ORPHA:96147	9/101	0.000828317	0.0113191	0	0	3.95768	28.0841	KMT2D;SETD5;GIGYF1;HUWE1;BRD9;FAM193A;PASK;PRRC2B;DNM2
Leprechaunism ORPHA:508	9/101	0.000828317	0.0113191	0	0	3.95768	28.0841	SEMA6D;INSR;COBL;WDFY3;SORBS2;SIK2;RASAL2;SORBS1;PPP1R9A
Metopic ridging-ptosis-facial dysmorphism syndrome ORPHA:502430	9/101	0.000828317	0.0113191	0	0	3.95768	28.0841	MAGI1;PPFIBP1;PLCB4;DAB2IP;PLEKHA5;RASAL2;NAV2;DZIP1;TEAD1
Microcephalic osteodysplastic primordial dwarfism type II ORPHA:2637	9/101	0.000828317	0.0113191	0	0	3.95768	28.0841	KMT2D;SETD5;MPHOSPH9;ZGRF1;HUWE1;MTR;FAM193A;BDP1;PRRC2B
Microduplication Xp11.22p11.23 syndrome ORPHA:217377	9/101	0.000828317	0.0113191	0	0	3.95768	28.0841	ARHGEF11;NCOR2;APLP2;ANO8;OCRL;WDFY3;FAM219A;GAS2L1;EPN1
Microphthalmia with limb anomalies ORPHA:1106	9/101	0.000828317	0.0113191	0	0	3.95768	28.0841	MAGI1;SGCE;SEMA6D;DAB2IP;COBL;SORBS2;NAV2;DZIP1;TEAD1
Mucolipidosis type II ORPHA:576	9/101	0.000828317	0.0113191	0	0	3.95768	28.0841	KMT2E;NIN;PIKFYVE;AKAP11;MYO5A;EFCAB14;HELZ;BDP1;RAPGEF6
Mucolipidosis type III alpha/beta ORPHA:423461	9/101	0.000828317	0.0113191	0	0	3.95768	28.0841	KMT2E;NIN;PIKFYVE;AKAP11;MYO5A;EFCAB14;HELZ;BDP1;RAPGEF6
NPHP3-related Meckel-like syndrome ORPHA:3032	9/101	0.000828317	0.0113191	0	0	3.95768	28.0841	MACF1;UBN2;AKAP9;POLI;WDPCP;BAZ2B;LRIG2;LRCH3;MYO9A
Noonan syndrome-like disorder with juvenile myelomonocytic leukemia ORPHA:363972	9/101	0.000828317	0.0113191	0	0	3.95768	28.0841	DOCK11;KMT2D;NIN;PIKFYVE;HELZ;MYO9B;RAPGEF6;RNF111;PHF21A
Oculocerebrodental syndrome ORPHA:557003	9/101	0.000828317	0.0113191	0	0	3.95768	28.0841	FER;AKAP11;ZMYM2;ARHGEF12;ATRX;USP45;BDP1;MYO9A;KTN1
Odontochondrodysplasia ORPHA:166272	9/101	0.000828317	0.0113191	0	0	3.95768	28.0841	FER;PCM1;SLMAP;AKAP9;ATRX;HELZ;BDP1;MYO9A;KTN1
PMP22-RAI1 contiguous gene duplication syndrome ORPHA:477817	9/101	0.000828317	0.0113191	0	0	3.95768	28.0841	NCOR2;KMT2D;SETD1A;ANO8;TSC2;CHD3;SBF1;PKD1;PRRC2B
Parkes Weber syndrome ORPHA:90307	9/101	0.000828317	0.0113191	0	0	3.95768	28.0841	MACF1;FER;PBRM1;PIKFYVE;HACE1;AKAP11;ATRX;BDP1;MYO9A
Perry syndrome ORPHA:178509	9/101	0.000828317	0.0113191	0	0	3.95768	28.0841	FAM219A;MAP4;NCDN;SBF1;RAB11FIP3;PKD1;SPTAN1;PRRC2B;MAPK8IP1
Primary intraosseous venous malformation ORPHA:140436	9/101	0.000828317	0.0113191	0	0	3.95768	28.0841	ABTB1;GRIPAP1;WDR37;SYNJ1;FNBP1;MICAL1;PHF1;PHF21A;CYTH1
Rabson-Mendenhall syndrome ORPHA:769	9/101	0.000828317	0.0113191	0	0	3.95768	28.0841	SEMA6D;INSR;COBL;WDFY3;SORBS2;SIK2;RASAL2;SORBS1;PPP1R9A
Ramon syndrome ORPHA:3019	9/101	0.000828317	0.0113191	0	0	3.95768	28.0841	ABTB1;GRIPAP1;WDR37;SYNJ1;FNBP1;MICAL1;PHF1;PHF21A;CYTH1
Resistance to thyroid hormone due to a mutation in thyroid hormone receptor alpha ORPHA:566231	9/101	0.000828317	0.0113191	0	0	3.95768	28.0841	DNAJB2;SPTBN4;CRTC1;ADGRL1;FAM219A;RAB11FIP3;PKD1;PRRC2B;MAPK8IP1
Rubinstein-Taybi syndrome due to EP300 haploinsufficiency ORPHA:353284	9/101	0.000828317	0.0113191	0	0	3.95768	28.0841	KMT2E;KMT2D;SETD5;PIKFYVE;NCOR1;UBN2;HELZ;FAM193A;ZZEF1
SPECC1L-related hypertelorism syndrome ORPHA:1519	9/101	0.000828317	0.0113191	0	0	3.95768	28.0841	SETD5;HUWE1;OCRL;MAP4;EIF2AK4;ERC1;SPTAN1;PRRC2B;GTF2I
Severe intellectual disability-progressive postnatal microcephaly-midline stereotypic hand movements syndrome ORPHA:397933	9/101	0.000828317	0.0113191	0	0	3.95768	28.0841	ARHGEF11;NCOR2;APLP2;ANO8;OCRL;WDFY3;FAM219A;GAS2L1;EPN1
Skeletal dysplasia-T-cell immunodeficiency-developmental delay syndrome ORPHA:508533	9/101	0.000828317	0.0113191	0	0	3.95768	28.0841	NCKAP5L;KIF1B;FAM219A;ARHGEF40;SBF1;PRRC2B;MAPK8IP1;ADAMTS7;MAP4K4
Steinert myotonic dystrophy ORPHA:273	9/101	0.000828317	0.0113191	0	0	3.95768	28.0841	DMPK;ANO8;DAB2IP;TSC2;MAP4;RAB11FIP3;PKD1;PRRC2B;SH2B1
TRAPPC11-related limb-girdle muscular dystrophy R18 ORPHA:369840	9/101	0.000828317	0.0113191	0	0	3.95768	28.0841	PCM1;PIKFYVE;ZMYM2;AASDH;KIDINS220;POLI;HELZ;PEX1;EXOC1
Tessier number 4 facial cleft ORPHA:141258	9/101	0.000828317	0.0113191	0	0	3.95768	28.0841	SETD5;HUWE1;OCRL;MAP4;EIF2AK4;ERC1;SPTAN1;PRRC2B;GTF2I
Wilson disease ORPHA:905	9/101	0.000828317	0.0113191	0	0	3.95768	28.0841	MAGI1;TOM1L1;ARHGEF12;FZD5;PARD3;DAB2IP;COBL;OCRL;TEAD1
X-linked female restricted facial dysmorphism-short stature-choanal atresia-intellectual disability ORPHA:480880	9/101	0.000828317	0.0113191	0	0	3.95768	28.0841	MACF1;PCM1;PIKFYVE;ZMYM2;HUWE1;HELZ;MTR;MYO9A;GTF2I
Aniridia-cerebellar ataxia-intellectual disability syndrome ORPHA:1065	9/102	0.000889238	0.0115258	0	0	3.91492	27.5029	CCDC88A;HACE1;AKAP11;SYNJ1;PCDH9;MGA;ITPR1;BRAF;PLEKHM3
Autosomal recessive progressive external ophthalmoplegia ORPHA:254886	9/102	0.000889238	0.0115258	0	0	3.91492	27.5029	TEPSIN;RNF123;SBNO2;LRSAM1;DGKQ;ATG2A;MYO9B;SBF1;DNM2
Autosomal recessive spastic paraplegia type 23 ORPHA:101003	9/102	0.000889238	0.0115258	0	0	3.91492	27.5029	FER;HACE1;NAV3;KIDINS220;MYO5A;KIF1B;ERC1;MYO9A;PLEKHM3
CAMOS syndrome ORPHA:83472	9/102	0.000889238	0.0115258	0	0	3.91492	27.5029	KMT2D;SETD5;GIGYF1;CCDC142;ZXDC;FAM193A;PRRC2B;ZZEF1;PROSER3
Craniopharyngioma ORPHA:54595	9/102	0.000889238	0.0115258	0	0	3.91492	27.5029	MACF1;PIKFYVE;AKAP11;ZMYM2;KIDINS220;UBN2;MGA;BRAF;MYO9A
Glycogen storage disease due to liver phosphorylase kinase deficiency ORPHA:264580	9/102	0.000889238	0.0115258	0	0	3.91492	27.5029	TEPSIN;CLN3;PHKG2;ABCA7;NBEAL2;FAM193B;DMAP1;CSAD;DNM2
Kabuki syndrome ORPHA:2322	9/102	0.000889238	0.0115258	0	0	3.91492	27.5029	KMT2D;SETD5;ZFYVE26;UBN2;ZXDC;HUWE1;HELZ;FAM193A;ZZEF1
Mixed phenotype acute leukemia ORPHA:530995	9/102	0.000889238	0.0115258	0	0	3.91492	27.5029	KMT2E;PIKFYVE;FLT3;PCF11;UBN2;EPC1;BRAF;HELZ;BAZ2B
Neurofibromatosis-Noonan syndrome ORPHA:638	9/102	0.000889238	0.0115258	0	0	3.91492	27.5029	NCOR2;KMT2D;MICAL3;HUWE1;TSC2;SBF1;RAB11FIP3;PKD1;PRRC2B
Progressive cerebello-cerebral atrophy ORPHA:247198	9/102	0.000889238	0.0115258	0	0	3.91492	27.5029	FBXL20;PIKFYVE;PCF11;UBN2;AKAP9;WDPCP;HELZ;BAZ2B;PLEKHM3
Progressive myoclonic epilepsy type 5 ORPHA:402082	9/102	0.000889238	0.0115258	0	0	3.91492	27.5029	DMPK;KLHL25;DAB2IP;MAP4;SBF1;RAB11FIP3;PKD1;SPTAN1;PRRC2B
Tessier number 7 facial cleft ORPHA:141276	9/102	0.000889238	0.0115258	0	0	3.91492	27.5029	MACF1;PCM1;KIDINS220;MGA;HUWE1;MTR;ERC1;BDP1;MYO9A
Isolated aniridia ORPHA:250923	9/103	0.00095375	0.0121533	0	0	3.87307	26.9376	MAGI1;FMNL2;DAB2IP;OCRL;MAP4;DZIP1;TEAD1;MAPK8IP1;ASIC1
Late-onset nephronophthisis ORPHA:93589	9/103	0.00095375	0.0121533	0	0	3.87307	26.9376	FBXL20;MAPKBP1;MACF1;UBN2;TSC1;WDPCP;LRIG2;LRCH3;MYO9A
Potocki-Shaffer syndrome ORPHA:52022	9/103	0.00095375	0.0121533	0	0	3.87307	26.9376	SETD5;GALNT2;HUWE1;OCRL;MAP4;ERC1;PHF21A;PRRC2B;THBS3
UV-sensitive syndrome ORPHA:178338	9/103	0.00095375	0.0121533	0	0	3.87307	26.9376	TMEM161B;PIKFYVE;CEP152;MGA;USP45;SPICE1;HELZ;BDP1;RAPGEF6
Congenital muscular dystrophy with intellectual disability ORPHA:370968	9/105	0.00109417	0.013884	0	0	3.79199	25.8529	DMPK;KLHL25;SPPL2B;TSC2;SBF1;RAB11FIP3;PKD1;PRRC2B;MAPK8IP1
Hereditary late-onset Parkinson disease ORPHA:411602	9/106	0.0011704	0.0147891	0	0	3.75271	25.3323	ARHGEF11;ZFYVE26;PIKFYVE;AKAP11;USP32;KIDINS220;HUWE1;WDFY3;EXOC1
Brugada syndrome ORPHA:130	9/122	0.00309014	0.0345152	0	0	3.21869	18.6026	MAGI1;SEMA6D;SLMAP;AKAP9;PLEKHA5;KIF1B;SORBS2;SORBS1;PPP1R9A
Charcot-Marie-Tooth disease type 2B2 ORPHA:101101	8/100	0.00314903	0.0345152	0	0	3.51062	20.2235	TEPSIN;INO80E;SBNO2;SPPL2B;ATG2A;ABCA7;NBEAL2;DNM2
1p31p32 microdeletion syndrome ORPHA:401986	8/101	0.00334866	0.0345152	0	0	3.47269	19.7916	MAGI1;ARHGEF12;DIXDC1;PLEKHA5;COBL;SORBS2;SORBS1;EVI5
ANK3-related intellectual disability-sleep disturbance syndrome ORPHA:356996	8/101	0.00334866	0.0345152	0	0	3.47269	19.7916	AKAP9;RAB3IP;PLEKHA5;COBL;KIF21A;KIF1B;SORBS2;PPP1R9A
Acrokeratosis verruciformis of Hopf ORPHA:79151	8/101	0.00334866	0.0345152	0	0	3.47269	19.7916	DAB2IP;HUWE1;OCRL;PHKA1;MAP4;TEAD1;PRRC2B;GTF2I
Autosomal dominant Charcot-Marie-Tooth disease type 2 with giant axons ORPHA:401964	8/101	0.00334866	0.0345152	0	0	3.47269	19.7916	PAN2;CBX7;GIGYF1;FAM193B;DMAP1;CSAD;GBA2;APBB3
Autosomal dominant Charcot-Marie-Tooth disease type 2A1 ORPHA:99946	8/101	0.00334866	0.0345152	0	0	3.47269	19.7916	ARHGEF12;FMNL2;KIDINS220;DIXDC1;WDFY3;KIF1B;RASAL2;ERC1
Autosomal dominant adult-onset proximal spinal muscular atrophy ORPHA:209335	8/101	0.00334866	0.0345152	0	0	3.47269	19.7916	MAGI1;TOM1L1;ARHGEF12;PARD3;PHKA1;KIF1B;MAP4;TEAD1
Autosomal dominant spastic ataxia type 1 ORPHA:251282	8/101	0.00334866	0.0345152	0	0	3.47269	19.7916	CBX7;ABTB1;STAG3;FNBP1;CARNS1;TMC8;APBB3;CYTH1
Autosomal recessive spastic paraplegia type 44 ORPHA:320401	8/101	0.00334866	0.0345152	0	0	3.47269	19.7916	DNAJB2;DMPK;FAM219A;NCDN;SBF1;RAB11FIP3;PKD1;MAPK8IP1
Autosomal recessive spastic paraplegia type 69 ORPHA:401830	8/101	0.00334866	0.0345152	0	0	3.47269	19.7916	PBRM1;PIKFYVE;HACE1;ATRX;USP45;MTR;BDP1;CFAP97
Autosomal recessive spinocerebellar ataxia-blindness-deafness syndrome ORPHA:95433	8/101	0.00334866	0.0345152	0	0	3.47269	19.7916	RNF123;INO80E;LRSAM1;PCYT2;SPPL2B;DGKQ;SBF1;SH2B1
B-cell immunodeficiency-limb anomaly-urogenital malformation syndrome ORPHA:567502	8/101	0.00334866	0.0345152	0	0	3.47269	19.7916	PCM1;PBRM1;PIKFYVE;AKAP11;ZMYM2;ATRX;RBAK;GTF2I
Becker muscular dystrophy ORPHA:98895	8/101	0.00334866	0.0345152	0	0	3.47269	19.7916	FER;SEMA6D;DIXDC1;PLEKHA5;KIF1B;SORBS2;NAV2;SORBS1
Charcot-Marie-Tooth disease type 2P ORPHA:300319	8/101	0.00334866	0.0345152	0	0	3.47269	19.7916	RNF123;INO80E;RTEL1;LRSAM1;DGKQ;ATG2A;TSC2;SBF1
Charcot-Marie-Tooth disease type 4B3 ORPHA:363981	8/101	0.00334866	0.0345152	0	0	3.47269	19.7916	SPPL2B;DGKQ;ATG2A;TSC2;FLYWCH1;SBF1;PKD1;PRRC2B
Charcot-Marie-Tooth disease type 4H ORPHA:99954	8/101	0.00334866	0.0345152	0	0	3.47269	19.7916	UBN2;AKAP9;PLEKHA5;WDFY3;KIF1B;BAZ2B;SIPA1L2;EVI5
Congenital insensitivity to pain with severe intellectual disability ORPHA:453510	8/101	0.00334866	0.0345152	0	0	3.47269	19.7916	ARHGEF11;GALNT2;NCKAP5L;COL7A1;ERCC2;OCRL;WDFY3;ARHGEF40
Darier disease ORPHA:218	8/101	0.00334866	0.0345152	0	0	3.47269	19.7916	DAB2IP;HUWE1;OCRL;PHKA1;MAP4;TEAD1;PRRC2B;GTF2I
Dentatorubral pallidoluysian atrophy ORPHA:101	8/101	0.00334866	0.0345152	0	0	3.47269	19.7916	NCOR2;DMPK;SETD1A;MAP4;RAB11FIP3;PKD1;PRRC2B;EPN1
Familial acute necrotizing encephalopathy ORPHA:88619	8/101	0.00334866	0.0345152	0	0	3.47269	19.7916	PCM1;PIKFYVE;ZMYM2;MGA;HUWE1;MTR;BDP1;KTN1
Fragile X syndrome ORPHA:908	8/101	0.00334866	0.0345152	0	0	3.47269	19.7916	PIKFYVE;STAG2;ZMYM2;UBN2;ATRX;BRAF;HELZ;BDP1
Fragile X-associated tremor/ataxia syndrome ORPHA:93256	8/101	0.00334866	0.0345152	0	0	3.47269	19.7916	PIKFYVE;STAG2;ZMYM2;UBN2;ATRX;BRAF;HELZ;BDP1
Giant axonal neuropathy ORPHA:643	8/101	0.00334866	0.0345152	0	0	3.47269	19.7916	FER;GAN;UBN2;MGA;WDPCP;LRIG2;BDP1;MYO9A
Growth delay due to insulin-like growth factor I resistance ORPHA:73273	8/101	0.00334866	0.0345152	0	0	3.47269	19.7916	DAB2IP;ADGRL1;WDFY3;KIF1B;ERC1;NEO1;PRRC2B;IGF1R
Hypomyelination-congenital cataract syndrome ORPHA:85163	8/101	0.00334866	0.0345152	0	0	3.47269	19.7916	CCDC88A;CCDC18;FER;HACE1;ATP11C;EIF2AK4;FAM126A;LRP12
Intellectual disability-craniofacial dysmorphism-cryptorchidism syndrome ORPHA:329224	8/101	0.00334866	0.0345152	0	0	3.47269	19.7916	ABTB1;RNPEPL1;PHF1;FAM193B;MYO9B;CHD3;EPS15L1;PHF21A
Intellectual disability-facial dysmorphism syndrome due to SETD5 haploinsufficiency ORPHA:404440	8/101	0.00334866	0.0345152	0	0	3.47269	19.7916	KMT2D;SETD5;ATXN2;UBN2;HUWE1;FAM193A;PRRC2B;GTF2I
Johanson-Blizzard syndrome ORPHA:2315	8/101	0.00334866	0.0345152	0	0	3.47269	19.7916	PCM1;PIKFYVE;MGA;BRAF;HELZ;BDP1;RAPGEF6;MYO9A
Juvenile cataract-microcornea-renal glucosuria syndrome ORPHA:247794	8/101	0.00334866	0.0345152	0	0	3.47269	19.7916	PLEKHA5;AOX1;SORBS2;NAV2;DZIP1;PDLIM5;PHLDB2;TEAD1
LIPE-related familial partial lipodystrophy ORPHA:435660	8/101	0.00334866	0.0345152	0	0	3.47269	19.7916	LIPE;CBX7;ABTB1;CRTC1;CARNS1;FLYWCH1;SBF1;SH2B1
Leukonychia totalis ORPHA:2387	8/101	0.00334866	0.0345152	0	0	3.47269	19.7916	LRSAM1;DGKQ;MICAL1;PHF1;ATG2A;PLD2;ST6GALNAC6;THBS3
MORM syndrome ORPHA:75858	8/101	0.00334866	0.0345152	0	0	3.47269	19.7916	INO80E;SPPL2B;SETD1A;FLYWCH1;SBF1;PKD1;PRRC2B;SH2B1
MSH3-related attenuated familial adenomatous polyposis ORPHA:480536	8/101	0.00334866	0.0345152	0	0	3.47269	19.7916	IPO11;PBRM1;MPHOSPH9;MGA;ATRX;USP45;SPICE1;BDP1
Microcephalic primordial dwarfism, Dauber type ORPHA:319675	8/101	0.00334866	0.0345152	0	0	3.47269	19.7916	DOCK11;USP15;NIN;PIKFYVE;PCF11;MYO5A;HELZ;RAPGEF6
Mucolipidosis type III gamma ORPHA:423470	8/101	0.00334866	0.0345152	0	0	3.47269	19.7916	GALNS;ABTB1;CLN3;DPP7;P2RX4;RNPEPL1;CSAD;MCOLN1
Multiple sulfatase deficiency ORPHA:585	8/101	0.00334866	0.0345152	0	0	3.47269	19.7916	CAST;CLN3;FGGY;P2RX4;SPPL2A;MYOF;CHMP3;ATG7
Neonatal epileptic encephalopathy due to glutaminase deficiency ORPHA:557064	8/101	0.00334866	0.0345152	0	0	3.47269	19.7916	MACF1;PIKFYVE;AKAP11;USP45;FBXL3;ATP2B1;RAPGEF6;AGFG1
Otospondylomegaepiphyseal dysplasia ORPHA:1427	8/101	0.00334866	0.0345152	0	0	3.47269	19.7916	GIGYF1;SLC9A5;DMPK;ANO8;TSC2;RAB11FIP3;PKD1;SH2B1
Pelizaeus-Merzbacher-like disease due to GJC2 mutation ORPHA:280282	8/101	0.00334866	0.0345152	0	0	3.47269	19.7916	DNAJB2;DMPK;FAM219A;NCDN;SBF1;RAB11FIP3;PKD1;MAPK8IP1
Polyhydramnios-megalencephaly-symptomatic epilepsy syndrome ORPHA:500533	8/101	0.00334866	0.0345152	0	0	3.47269	19.7916	TEPSIN;MICAL1;EVL;FAM193B;CPT1B;AGER;APBB3;PHF21A
Rubinstein-Taybi syndrome due to 16p13.3 microdeletion ORPHA:353281	8/101	0.00334866	0.0345152	0	0	3.47269	19.7916	KMT2E;NCOR2;KMT2D;SETD1A;MYO9B;FAM193A;PHF21A;ZZEF1
Rubinstein-Taybi syndrome due to CREBBP mutations ORPHA:353277	8/101	0.00334866	0.0345152	0	0	3.47269	19.7916	KMT2E;NCOR2;KMT2D;SETD1A;MYO9B;FAM193A;PHF21A;ZZEF1
SHORT syndrome ORPHA:3163	8/101	0.00334866	0.0345152	0	0	3.47269	19.7916	KMT2E;CYLD;ATP8A1;EPC1;SMARCA2;PLEKHM3;MTSS1;SYNE1
Spastic ataxia-dysarthria due to glutaminase deficiency ORPHA:557056	8/101	0.00334866	0.0345152	0	0	3.47269	19.7916	MACF1;PIKFYVE;AKAP11;USP45;FBXL3;ATP2B1;RAPGEF6;AGFG1
Spinocerebellar ataxia type 7 ORPHA:94147	8/101	0.00334866	0.0345152	0	0	3.47269	19.7916	KMT2E;USP15;NIN;PCF11;EPC1;HELZ;RAPGEF6;ZZEF1
Symptomatic form of fragile X syndrome in female carrier ORPHA:449291	8/101	0.00334866	0.0345152	0	0	3.47269	19.7916	PIKFYVE;STAG2;ZMYM2;UBN2;ATRX;BRAF;HELZ;BDP1
Symptomatic form of muscular dystrophy of Duchenne and Becker in female carriers ORPHA:206546	8/101	0.00334866	0.0345152	0	0	3.47269	19.7916	FER;SEMA6D;DIXDC1;PLEKHA5;KIF1B;SORBS2;NAV2;SORBS1
Syndromic X-linked intellectual disability due to JARID1C mutation ORPHA:85279	8/101	0.00334866	0.0345152	0	0	3.47269	19.7916	KMT2D;SETD1A;ANO8;HUWE1;TSC2;SBF1;PRRC2B;SH2B1
TBCK-related intellectual disability syndrome ORPHA:488632	8/101	0.00334866	0.0345152	0	0	3.47269	19.7916	PCM1;HACE1;AKAP9;POLI;WDPCP;HELZ;BAZ2B;MYO9A
X-linked intellectual disability-short stature-overweight syndrome ORPHA:457240	8/101	0.00334866	0.0345152	0	0	3.47269	19.7916	CCDC18;MPHOSPH9;ZGRF1;CEP152;ATRX;SPICE1;BDP1;LUC7L2
X-linked lymphoproliferative disease due to XIAP deficiency ORPHA:538934	8/101	0.00334866	0.0345152	0	0	3.47269	19.7916	STAG2;UBN2;MGA;AKAP9;ATRX;LRIG2;BDP1;MYO9A
Xq25 microduplication syndrome ORPHA:521258	8/101	0.00334866	0.0345152	0	0	3.47269	19.7916	PBRM1;MPHOSPH9;STAG2;ZGRF1;MGA;ATRX;BDP1;RAPGEF6
Xq27.3q28 duplication syndrome ORPHA:261483	8/101	0.00334866	0.0345152	0	0	3.47269	19.7916	PIKFYVE;STAG2;ZMYM2;UBN2;ATRX;BRAF;HELZ;BDP1
Autosomal recessive polycystic kidney disease ORPHA:731	8/102	0.00355797	0.0353457	0	0	3.43557	19.3717	MAGI1;TOM1L1;PLEKHA5;WDFY3;RASAL2;NAV2;DZIP1;TEAD1
Cenani-Lenz syndrome ORPHA:3258	8/102	0.00355797	0.0353457	0	0	3.43557	19.3717	MAGI1;FER;ARHGEF12;FMNL2;SEMA6D;DIXDC1;KIF1B;DZIP1
D-2-hydroxyglutaric aciduria ORPHA:79315	8/102	0.00355797	0.0353457	0	0	3.43557	19.3717	DPP7;DGAT1;RNPEPL1;SPPL2B;DGKQ;TRMT2A;DNM2;SH2B1
Desmoid tumor ORPHA:873	8/102	0.00355797	0.0353457	0	0	3.43557	19.3717	MACF1;FER;AKAP11;ARHGEF12;FMNL2;KIDINS220;KIF1B;MYO9A
Familial primary hypomagnesemia with normocalciuria and normocalcemia ORPHA:34527	8/102	0.00355797	0.0353457	0	0	3.43557	19.3717	ATXN2;TEX9;UBN2;PLEKHA5;WDFY3;KIF1B;BAZ2B;PPP1R9A
Hereditary retinoblastoma ORPHA:357027	8/102	0.00355797	0.0353457	0	0	3.43557	19.3717	PBRM1;PIKFYVE;ZMYM2;KIDINS220;ATRX;TXNDC16;SCYL2;GTF2I
Monomelic amyotrophy ORPHA:65684	8/102	0.00355797	0.0353457	0	0	3.43557	19.3717	KIF3A;AKAP9;ATRX;PLEKHA5;CCDC180;WDPCP;MYO9A;SYNE1
Non-hereditary retinoblastoma ORPHA:357034	8/102	0.00355797	0.0353457	0	0	3.43557	19.3717	PBRM1;PIKFYVE;ZMYM2;KIDINS220;ATRX;TXNDC16;SCYL2;GTF2I
Oculocutaneous albinism type 2 ORPHA:79432	8/102	0.00355797	0.0353457	0	0	3.43557	19.3717	DMPK;ANO8;ADGRL1;NCDN;PKD1;PRRC2B;MAPK8IP1;ASIC1
Paroxysmal non-kinesigenic dyskinesia ORPHA:98810	8/102	0.00355797	0.0353457	0	0	3.43557	19.3717	RTN2;WBP1;CRTC1;RUSC1;GPR137;DENND6B;GAS2L1;MAPK8IP1
Short rib-polydactyly syndrome, Beemer-Langer type ORPHA:93268	8/102	0.00355797	0.0353457	0	0	3.43557	19.3717	PCM1;HACE1;ZMYM2;SPICE1;POLI;PEX1;GTF2I;CIT
Chronic myeloid leukemia ORPHA:521	8/103	0.00377728	0.0371576	0	0	3.39923	18.9635	NCOR2;KMT2D;SBNO2;SETD1A;SBF1;PKD1;PRRC2B;DNM2
Familial advanced sleep-phase syndrome ORPHA:164736	8/103	0.00377728	0.0371576	0	0	3.39923	18.9635	NCOR2;KMT2D;CRTC1;FAM193A;TRAK1;PKD1;PRRC2B;ZZEF1
Noonan syndrome with multiple lentigines ORPHA:500	8/103	0.00377728	0.0371576	0	0	3.39923	18.9635	PIKFYVE;AKAP11;USP32;KIDINS220;UBN2;MGA;BRAF;HELZ
2p21 microdeletion syndrome ORPHA:163693	8/104	0.00400688	0.0390348	0	0	3.36365	18.5665	PCM1;HACE1;ZMYM2;RAB3IP;USP45;PEX1;BDP1;PTPN4
Primary pigmented nodular adrenocortical disease ORPHA:189439	8/104	0.00400688	0.0390348	0	0	3.36365	18.5665	AKAP11;ARHGEF12;KIDINS220;DIXDC1;WDFY3;KIF1B;SIK2;SORBS1
Severe early-childhood-onset retinal dystrophy ORPHA:364055	8/104	0.00400688	0.0390348	0	0	3.36365	18.5665	MAGI1;FER;ARHGEF12;DIXDC1;PLEKHA5;RASAL2;DZIP1;TEAD1
Stargardt disease ORPHA:827	8/105	0.00424711	0.041242	0	0	3.3288	18.1803	MAGI1;PLCB4;SEMA6D;ABCA4;DIXDC1;PLEKHA5;SORBS2;DZIP1
Familial isolated arrhythmogenic ventricular dysplasia, right dominant form ORPHA:293910	8/112	0.00625301	0.0605259	0	0	3.10363	15.75	MAGI1;TOM1L1;PARD3;DAB2IP;COBL;RASAL2;NAV2;TEAD1
Autosomal recessive primary microcephaly ORPHA:2512	8/119	0.00890716	0.0859413	0	0	2.90686	13.723	POLQ;EME1;ZGRF1;EXO1;CEP152;WDR62;BRCA1;CIT
2q23.1 microdeletion syndrome ORPHA:228402	7/101	0.01199	0.0938079	0	0	2.99989	13.2706	KMT2E;FBXL20;WDPCP;HELZ;BAZ2B;LRCH3;MYO9A
2q32q33 microdeletion syndrome ORPHA:251019	7/101	0.01199	0.0938079	0	0	2.99989	13.2706	MAGI1;PPFIBP1;EPB41L2;RASAL2;TEAD1;DNM1;CIT
2q37 microdeletion syndrome ORPHA:1001	7/101	0.01199	0.0938079	0	0	2.99989	13.2706	KMT2D;WDR37;CARNS1;PHF21A;ZZEF1;PLEKHM3;SYNE1
Alpers-Huttenlocher syndrome ORPHA:726	7/101	0.01199	0.0938079	0	0	2.99989	13.2706	TEPSIN;INO80E;RTEL1;SBNO2;TRMT2A;SBF1;DNM2
Alpha-mannosidosis, adult form ORPHA:309288	7/101	0.01199	0.0938079	0	0	2.99989	13.2706	SBNO2;RNPEPL1;MICAL1;NBEAL2;MYO9B;IKBKE;DNM2
Alpha-mannosidosis, infantile form ORPHA:309282	7/101	0.01199	0.0938079	0	0	2.99989	13.2706	SBNO2;RNPEPL1;MICAL1;NBEAL2;MYO9B;IKBKE;DNM2
Arthrogryposis-oculomotor limitation-electroretinal anomalies syndrome ORPHA:1154	7/101	0.01199	0.0938079	0	0	2.99989	13.2706	CCDC88A;FER;SEMA6D;DIXDC1;SORBS2;NAV2;DZIP1
Ataxia-telangiectasia ORPHA:100	7/101	0.01199	0.0938079	0	0	2.99989	13.2706	NIN;PIKFYVE;PCF11;MGA;HELZ;PTPN4;RAPGEF6
Ataxia-telangiectasia variant ORPHA:370109	7/101	0.01199	0.0938079	0	0	2.99989	13.2706	NIN;PIKFYVE;PCF11;MGA;HELZ;PTPN4;RAPGEF6
Autoimmune hemolytic anemia-autoimmune thrombocytopenia-primary immunodeficiency syndrome ORPHA:444463	7/101	0.01199	0.0938079	0	0	2.99989	13.2706	CCDC18;PCM1;MPHOSPH9;PIKFYVE;ZGRF1;HELZ;RAPGEF6
Autosomal recessive spastic paraplegia type 48 ORPHA:306511	7/101	0.01199	0.0938079	0	0	2.99989	13.2706	TEPSIN;GALNS;SBNO2;DPP7;RNPEPL1;DGKQ;ATG2A
Barth syndrome ORPHA:111	7/101	0.01199	0.0938079	0	0	2.99989	13.2706	TEPSIN;RNPEPL1;RGS14;ABCA7;FAM193B;CPT1B;AGER
Blepharophimosis-intellectual disability syndrome, MKB type ORPHA:293707	7/101	0.01199	0.0938079	0	0	2.99989	13.2706	RNF123;KMT2D;SETD1A;TSC2;NBEAL2;MYO9B;FAM193A
Brody myopathy ORPHA:53347	7/101	0.01199	0.0938079	0	0	2.99989	13.2706	EME1;PKN3;SETD1A;ERCC2;MACROD1;WDR62;SLC29A2
CDKL5-related epileptic encephalopathy ORPHA:505652	7/101	0.01199	0.0938079	0	0	2.99989	13.2706	FBXL20;UBN2;WDPCP;BAZ2B;SSTR2;MYO9A;PLEKHM3
Cerebellar ataxia with neuropathy and bilateral vestibular areflexia syndrome ORPHA:504476	7/101	0.01199	0.0938079	0	0	2.99989	13.2706	POLQ;NPM1;MPHOSPH9;ZGRF1;CEP152;BRCA1;BDP1
Charcot-Marie-Tooth disease type 2R ORPHA:397968	7/101	0.01199	0.0938079	0	0	2.99989	13.2706	MAGI1;SEMA6D;DAB2IP;SORBS2;RASAL2;NAV2;TEAD1
Charcot-Marie-Tooth disease type 4F ORPHA:99952	7/101	0.01199	0.0938079	0	0	2.99989	13.2706	INO80E;DMPK;NCKAP5L;ANO8;SBF1;RAB11FIP3;PKD1
Childhood-onset benign chorea with striatal involvement ORPHA:494541	7/101	0.01199	0.0938079	0	0	2.99989	13.2706	MAGI1;SEMA6D;SORBS2;NAV2;DZIP1;PPP1R9A;TEAD1
Cohen syndrome ORPHA:193	7/101	0.01199	0.0938079	0	0	2.99989	13.2706	PIKFYVE;AKAP9;WDPCP;HELZ;BAZ2B;BDP1;MYO9A
Combined immunodeficiency due to STIM1 deficiency ORPHA:317430	7/101	0.01199	0.0938079	0	0	2.99989	13.2706	CBX7;ABTB1;RNPEPL1;RGS14;TMC8;ABCA7;CYTH1
Combined immunodeficiency-enteropathy spectrum ORPHA:436252	7/101	0.01199	0.0938079	0	0	2.99989	13.2706	RNPEPL1;TMC8;NBEAL2;MYO9B;IKBKE;CYTH1;DNM2
Combined oxidative phosphorylation defect type 27 ORPHA:477774	7/101	0.01199	0.0938079	0	0	2.99989	13.2706	TEPSIN;ABTB1;SBNO2;RNPEPL1;ABCA7;MYO9B;DNM2
Congenital sideroblastic anemia-B-cell immunodeficiency-periodic fever-developmental delay syndrome ORPHA:369861	7/101	0.01199	0.0938079	0	0	2.99989	13.2706	CCDC18;METTL25;MPHOSPH9;CEP152;USP45;MYNN;BDP1
Developmental delay-facial dysmorphism syndrome due to MED13L deficiency ORPHA:369891	7/101	0.01199	0.0938079	0	0	2.99989	13.2706	PIKFYVE;PCF11;UBN2;BRAF;HELZ;MYO9A;ZZEF1
Dyggve-Melchior-Clausen disease ORPHA:239	7/101	0.01199	0.0938079	0	0	2.99989	13.2706	PCM1;METTL25;HACE1;POLI;BRAF;HELZ;MYO9A
Dyschromatosis universalis hereditaria ORPHA:241	7/101	0.01199	0.0938079	0	0	2.99989	13.2706	MAGI1;TOM1L1;PARD3;MACROD1;NOL3;TEAD1;MAPK8IP1
Early-onset epilepsy-intellectual disability-brain anomalies syndrome ORPHA:488635	7/101	0.01199	0.0938079	0	0	2.99989	13.2706	TEPSIN;GALNS;SPPL2B;DGKQ;DMAP1;APBB3;THBS3
FG syndrome type 1 ORPHA:93932	7/101	0.01199	0.0938079	0	0	2.99989	13.2706	RNF123;KMT2D;SETD1A;TSC2;NBEAL2;MYO9B;FAM193A
Facial dysmorphism-developmental delay-behavioral abnormalities syndrome due to 10p11.21p12.31 microdeletion ORPHA:284169	7/101	0.01199	0.0938079	0	0	2.99989	13.2706	KMT2E;PIKFYVE;ZMYM2;PCF11;EPC1;BRAF;HELZ
Facial dysmorphism-developmental delay-behavioral abnormalities syndrome due to WAC point mutation ORPHA:466950	7/101	0.01199	0.0938079	0	0	2.99989	13.2706	KMT2E;PIKFYVE;ZMYM2;PCF11;EPC1;BRAF;HELZ
Familial pseudohyperkalemia ORPHA:90044	7/101	0.01199	0.0938079	0	0	2.99989	13.2706	MAGI1;TOM1L1;PARD3;MACROD1;NOL3;TEAD1;MAPK8IP1
Floating-Harbor syndrome ORPHA:2044	7/101	0.01199	0.0938079	0	0	2.99989	13.2706	NCOR2;KMT2D;SETD5;SETD1A;HUWE1;FAM193A;PRRC2B
GM3 synthase deficiency ORPHA:370933	7/101	0.01199	0.0938079	0	0	2.99989	13.2706	CYLD;WDR37;FNBP1;MYO5A;IFFO1;CYTH1;SYNE1
Gamma-glutamyl transpeptidase deficiency ORPHA:33573	7/101	0.01199	0.0938079	0	0	2.99989	13.2706	CLN3;RNPEPL1;RGS14;IGFLR1;TMC8;ABCA7;NBEAL2
Gordon syndrome ORPHA:376	7/101	0.01199	0.0938079	0	0	2.99989	13.2706	CCDC88A;FER;SEMA6D;DIXDC1;SORBS2;NAV2;DZIP1
Hemolytic uremic syndrome with DGKE deficiency ORPHA:357008	7/101	0.01199	0.0938079	0	0	2.99989	13.2706	MPHOSPH9;CATSPER2;PCF11;HELZ;BDP1;PTPN4;RAPGEF6
Hereditary sensory and autonomic neuropathy due to TECPR2 mutation ORPHA:320385	7/101	0.01199	0.0938079	0	0	2.99989	13.2706	ARHGEF11;DYSF;AATK;WDFY3;EPS15L1;ARHGEF40;PHF21A
Hypopigmentation-punctate palmoplantar keratoderma syndrome ORPHA:324561	7/101	0.01199	0.0938079	0	0	2.99989	13.2706	MAGI1;TOM1L1;SGCE;AOX1;PHLDB2;TEAD1;MOCS1
Infantile-onset generalized dyskinesia with orofacial involvement ORPHA:494526	7/101	0.01199	0.0938079	0	0	2.99989	13.2706	MAGI1;SEMA6D;SORBS2;NAV2;DZIP1;PPP1R9A;TEAD1
Inherited cancer-predisposing syndrome due to biallelic BRCA2 mutations ORPHA:319462	7/101	0.01199	0.0938079	0	0	2.99989	13.2706	POLQ;CCDC18;ZGRF1;EXO1;CEP152;CENPL;BRCA1
Karyomegalic interstitial nephritis ORPHA:401996	7/101	0.01199	0.0938079	0	0	2.99989	13.2706	AKAP11;PPIP5K1;HUWE1;PEX1;RBAK;GTF2I;TMTC4
Klippel-Trenaunay syndrome ORPHA:90308	7/101	0.01199	0.0938079	0	0	2.99989	13.2706	PBRM1;AKAP11;AASDH;PDIK1L;ATRX;RBAK;BDP1
Lissencephaly syndrome, Norman-Roberts type ORPHA:89844	7/101	0.01199	0.0938079	0	0	2.99989	13.2706	MAGI1;ARHGEF12;SEMA6D;DIXDC1;KIF1B;SORBS2;SORBS1
MITF-related melanoma and renal cell carcinoma predisposition syndrome ORPHA:293822	7/101	0.01199	0.0938079	0	0	2.99989	13.2706	CAST;MYOF;WDFY3;RASAL2;PDLIM5;EVI5;LRP12
Marden-Walker syndrome ORPHA:2461	7/101	0.01199	0.0938079	0	0	2.99989	13.2706	CCDC88A;FER;SEMA6D;DIXDC1;SORBS2;NAV2;DZIP1
Microcephaly-intellectual disability-sensorineural hearing loss-epilepsy-abnormal muscle tone syndrome ORPHA:457351	7/101	0.01199	0.0938079	0	0	2.99989	13.2706	CCDC18;MPHOSPH9;ZGRF1;CEP152;MGA;SPICE1;BDP1
Mucolipidosis type IV ORPHA:578	7/101	0.01199	0.0938079	0	0	2.99989	13.2706	TEPSIN;GALNS;ABTB1;CLN3;RNPEPL1;ATG2A;MCOLN1
Mucopolysaccharidosis type 2, attenuated form ORPHA:217093	7/101	0.01199	0.0938079	0	0	2.99989	13.2706	KMT2E;CBX7;CYLD;SYNJ1;MYO5A;PLEKHM3;SYNE1
Mucopolysaccharidosis type 2, severe form ORPHA:217085	7/101	0.01199	0.0938079	0	0	2.99989	13.2706	KMT2E;CBX7;CYLD;SYNJ1;MYO5A;PLEKHM3;SYNE1
Mucopolysaccharidosis type 4A ORPHA:309297	7/101	0.01199	0.0938079	0	0	2.99989	13.2706	TEPSIN;GALNS;CLN3;SBNO2;RNPEPL1;ATG2A;MCOLN1
Multiple intestinal atresia ORPHA:2300	7/101	0.01199	0.0938079	0	0	2.99989	13.2706	RNPEPL1;TMC8;NBEAL2;MYO9B;IKBKE;CYTH1;DNM2
Multiple self-healing squamous epithelioma ORPHA:65748	7/101	0.01199	0.0938079	0	0	2.99989	13.2706	DOCK11;SMAD4;PIKFYVE;ATP11C;TBC1D23;SCYL2;AGFG1
NON RARE IN EUROPE: Benign familial hematuria ORPHA:97562	7/101	0.01199	0.0938079	0	0	2.99989	13.2706	SGCE;ARHGEF12;PARD3;DAB2IP;COBL;PPP1R9A;TEAD1
Nance-Horan syndrome ORPHA:627	7/101	0.01199	0.0938079	0	0	2.99989	13.2706	FMNL2;MYOF;WDFY3;RASAL2;SIPA1L2;TEAD1;IGF1R
Neutral lipid storage myopathy ORPHA:98908	7/101	0.01199	0.0938079	0	0	2.99989	13.2706	TEPSIN;SBNO2;DGAT1;RNPEPL1;SPPL2B;ATG2A;DNM2
Pierpont syndrome ORPHA:487825	7/101	0.01199	0.0938079	0	0	2.99989	13.2706	STAG2;ZMYM2;TEX9;MGA;ATRX;BDP1;CFAP97
Pseudohypoaldosteronism type 2D ORPHA:300525	7/101	0.01199	0.0938079	0	0	2.99989	13.2706	ARMCX4;MACF1;ATP8A1;ARHGEF7;PTPN4;PLEKHM3;SYNE1
Pseudohypoaldosteronism type 2E ORPHA:300530	7/101	0.01199	0.0938079	0	0	2.99989	13.2706	PBRM1;PIKFYVE;STAG2;ZMYM2;GUF1;RBAK;AGFG1
Recessive mitochondrial ataxia syndrome ORPHA:94125	7/101	0.01199	0.0938079	0	0	2.99989	13.2706	TEPSIN;INO80E;RTEL1;SBNO2;TRMT2A;SBF1;DNM2
Resistance to thyroid hormone due to a mutation in thyroid hormone receptor beta ORPHA:566243	7/101	0.01199	0.0938079	0	0	2.99989	13.2706	MAGI1;TOM1L1;ARHGEF12;PLCB4;COBL;RASAL2;TEAD1
SATB2-associated syndrome due to a chromosomal rearrangement ORPHA:251028	7/101	0.01199	0.0938079	0	0	2.99989	13.2706	MAGI1;PPFIBP1;EPB41L2;RASAL2;TEAD1;DNM1;CIT
SATB2-associated syndrome due to a pathogenic variant ORPHA:576283	7/101	0.01199	0.0938079	0	0	2.99989	13.2706	MAGI1;PPFIBP1;EPB41L2;RASAL2;TEAD1;DNM1;CIT
Sanfilippo syndrome type A ORPHA:79269	7/101	0.01199	0.0938079	0	0	2.99989	13.2706	TEPSIN;GALNS;SBNO2;RNPEPL1;ATG2A;MCOLN1;PLD2
Severe hereditary thrombophilia due to congenital protein S deficiency ORPHA:743	7/101	0.01199	0.0938079	0	0	2.99989	13.2706	MAGI1;TOM1L1;ARHGEF12;PARD3;AOX1;RASAL2;TEAD1
Short stature-delayed bone age due to thyroid hormone metabolism deficiency ORPHA:171706	7/101	0.01199	0.0938079	0	0	2.99989	13.2706	KMT2E;PCF11;UBN2;AKAP9;EPC1;BAZ2B;PEX1
Spinocerebellar ataxia type 15/16 ORPHA:98769	7/101	0.01199	0.0938079	0	0	2.99989	13.2706	CYLD;PIKFYVE;FNBP1;ITPR1;BRAF;SMARCA2;SYNE1
Spinocerebellar ataxia type 29 ORPHA:208513	7/101	0.01199	0.0938079	0	0	2.99989	13.2706	CYLD;PIKFYVE;FNBP1;ITPR1;BRAF;SMARCA2;SYNE1
Spinocerebellar ataxia with epilepsy ORPHA:254881	7/101	0.01199	0.0938079	0	0	2.99989	13.2706	TEPSIN;INO80E;RTEL1;SBNO2;TRMT2A;SBF1;DNM2
Spondylometaphyseal dysplasia-cone-rod dystrophy syndrome ORPHA:85167	7/101	0.01199	0.0938079	0	0	2.99989	13.2706	CAST;SPPL2A;MYOF;EFCAB14;CHMP3;GPAT3;DNASE1L1
Tietz syndrome ORPHA:42665	7/101	0.01199	0.0938079	0	0	2.99989	13.2706	CAST;MYOF;WDFY3;RASAL2;PDLIM5;EVI5;LRP12
Triglyceride deposit cardiomyovasculopathy ORPHA:565612	7/101	0.01199	0.0938079	0	0	2.99989	13.2706	TEPSIN;SBNO2;DGAT1;RNPEPL1;SPPL2B;ATG2A;DNM2
Woodhouse-Sakati syndrome ORPHA:3464	7/101	0.01199	0.0938079	0	0	2.99989	13.2706	PIKFYVE;ZGRF1;AASDH;USP45;GUF1;RBAK;CFAP97
CHARGE syndrome ORPHA:138	7/102	0.0126113	0.0952155	0	0	2.96816	12.9802	MAGI1;RAB3IP;PLEKHA5;KIF21A;KIF1B;PPP1R9A;ACVR2B
Congenital neutropenia-myelofibrosis-nephromegaly syndrome ORPHA:369852	7/102	0.0126113	0.0952155	0	0	2.96816	12.9802	FAM234B;AKAP11;KIDINS220;KIF1B;SPTAN1;MYO9A;GTF2I
Cushing disease ORPHA:96253	7/102	0.0126113	0.0952155	0	0	2.96816	12.9802	KMT2E;FBXL20;USP15;PCF11;EPC1;WDPCP;BAZ2B
Deafness-enamel hypoplasia-nail defects syndrome ORPHA:3220	7/102	0.0126113	0.0952155	0	0	2.96816	12.9802	PAN2;PCM1;PIKFYVE;PPIP5K1;STAG3;PEX1;GTF2I
Distal hereditary motor neuropathy type 7 ORPHA:139589	7/102	0.0126113	0.0952155	0	0	2.96816	12.9802	DAB2IP;KIF1B;MAP4;NCDN;SPTAN1;PRRC2B;MAPK8IP1
Freeman-Sheldon syndrome ORPHA:2053	7/102	0.0126113	0.0952155	0	0	2.96816	12.9802	MACF1;CCDC88A;NAV3;PCDH9;TSC1;KIF1B;SYNE1
Glycogen storage disease due to muscle phosphorylase kinase deficiency ORPHA:715	7/102	0.0126113	0.0952155	0	0	2.96816	12.9802	MAGI1;PPFIBP1;MACROD1;PHKA1;MAP4;NOL3;TEAD1
Griscelli syndrome type 3 ORPHA:79478	7/102	0.0126113	0.0952155	0	0	2.96816	12.9802	PPFIBP1;ALCAM;PLCB4;NAV3;MYOF;MYO5A;RASAL2
Juvenile primary lateral sclerosis ORPHA:247604	7/102	0.0126113	0.0952155	0	0	2.96816	12.9802	MAGI1;DIXDC1;OCRL;RASAL2;EIF2AK4;TEAD1;GTF2I
Lacrimoauriculodentodigital syndrome ORPHA:2363	7/102	0.0126113	0.0952155	0	0	2.96816	12.9802	MAGI1;UNC5B;DAB2IP;COBL;SORBS1;NEO1;TEAD1
Maligant granulosa cell tumor of the ovary ORPHA:99915	7/102	0.0126113	0.0952155	0	0	2.96816	12.9802	MACF1;FER;PBRM1;PIKFYVE;MGA;ATRX;BDP1
Phakomatosis cesioflammea ORPHA:79483	7/102	0.0126113	0.0952155	0	0	2.96816	12.9802	MAGI1;PLCB4;UNC5B;DAB2IP;WDFY3;RASAL2;TEAD1
Proteus syndrome ORPHA:744	7/102	0.0126113	0.0952155	0	0	2.96816	12.9802	SBNO2;RNPEPL1;DGKQ;NBEAL2;MYO9B;ZZEF1;DNM2
Sensory ataxic neuropathy-dysarthria-ophthalmoparesis syndrome ORPHA:70595	7/102	0.0126113	0.0952155	0	0	2.96816	12.9802	TEPSIN;INO80E;RTEL1;SBNO2;TRMT2A;SBF1;DNM2
Atypical hypotonia-cystinuria syndrome ORPHA:238523	7/103	0.0132555	0.0988433	0	0	2.93709	12.698	TMEM161B;HACE1;RAB3IP;USP45;PEX1;BDP1;PTPN4
Hypomyelination neuropathy-arthrogryposis syndrome ORPHA:2680	7/103	0.0132555	0.0988433	0	0	2.93709	12.698	MAGI1;DMPK;DAB2IP;MAP4;NAV2;TEAD1;MAPK8IP1
Immunodeficiency by defective expression of MHC class II ORPHA:572	7/103	0.0132555	0.0988433	0	0	2.93709	12.698	TEPSIN;RGS14;IGFLR1;TMC8;TRMT2A;RPS11;IKBKE
Preeclampsia ORPHA:275555	7/103	0.0132555	0.0988433	0	0	2.93709	12.698	HACE1;UBN2;PLEKHA5;WDPCP;LRIG2;SORBS1;MYO9A
Primary sclerosing cholangitis ORPHA:171	7/103	0.0132555	0.0988433	0	0	2.93709	12.698	MICAL1;IL3RA;ADCY4;NEIL1;CSAD;IFFO1;HDAC6
Autosomal dominant Emery-Dreifuss muscular dystrophy ORPHA:98853	7/104	0.0139229	0.103057	0	0	2.90666	12.4237	CAST;MACF1;MYOF;PTPRM;PHLDB2;SPTAN1;SYNE1
Chronic myelomonocytic leukemia ORPHA:98823	7/104	0.0139229	0.103057	0	0	2.90666	12.4237	TEPSIN;KMT2D;GIGYF1;SETD1A;MYO9B;AEBP1;AGER
Hereditary sensory and autonomic neuropathy type 2 ORPHA:970	7/104	0.0139229	0.103057	0	0	2.90666	12.4237	MACF1;ATXN2;KIDINS220;HUWE1;KIF1B;ERC1;DZIP1
Differentiated thyroid carcinoma ORPHA:146	8/129	0.0140506	0.103747	0	0	2.66525	11.3675	LMBR1;PCM1;BRAF;PPARG;ERC1;SCYL2;GTF2I;KTN1
Hereditary hyperekplexia ORPHA:3197	7/105	0.014614	0.107122	0	0	2.87685	12.1569	MAGI1;KIF3A;DIXDC1;KIF21A;KIF1B;DZIP1;GPHN
Isolated split hand-split foot malformation ORPHA:2440	7/105	0.014614	0.107122	0	0	2.87685	12.1569	SH3GL3;LMTK3;ADGRL1;EPS15L1;NCDN;PRRC2B;ASIC1
NON RARE IN EUROPE: Aldosterone-producing adenoma ORPHA:85142	7/105	0.014614	0.107122	0	0	2.87685	12.1569	SEMA6D;PLEKHA5;COBL;KIF1B;RASAL2;PPP1R9A;SPTAN1
Postaxial polydactyly type A ORPHA:93334	7/106	0.0153293	0.112093	0	0	2.84765	11.8974	MACF1;ZMYM2;UBN2;BAZ2B;LRIG2;MYO9A;IGF1R
Male infertility with azoospermia or oligozoospermia due to single gene mutation ORPHA:399805	7/115	0.0229193	0.167189	0	0	2.60913	9.8515	POLQ;CCDC18;MPHOSPH9;ZGRF1;CEP152;MGA;BRCA1
Autosomal recessive non-syndromic sensorineural deafness type DFNB ORPHA:90636	9/172	0.0258767	0.188308	0	0	2.22561	8.13331	MAGI1;ARHGEF12;PLEKHA5;COBL;ELMOD3;SORBS2;SORBS1;PPP1R9A;BDP1
Autosomal dominant optic atrophy, classic form ORPHA:98673	6/100	0.0360666	0.209253	0	0	2.56601	8.52528	IPO11;USP45;GUF1;BDP1;SCYL2;KTN1
Joubert syndrome with renal defect ORPHA:220497	6/100	0.0360666	0.209253	0	0	2.56601	8.52528	MAGI1;KIF3A;DIXDC1;FAM229B;DZIP1;TEAD1
46,XX ovarian dysgenesis-short stature syndrome ORPHA:444048	6/101	0.0375873	0.209253	0	0	2.53887	8.33026	METTL25;USP15;PCF11;EPC1;HELZ;RAPGEF6
ALG12-CDG ORPHA:79324	6/101	0.0375873	0.209253	0	0	2.53887	8.33026	TEPSIN;INO80E;SPPL2B;DGKQ;TRMT2A;SBF1
ANE syndrome ORPHA:157954	6/101	0.0375873	0.209253	0	0	2.53887	8.33026	MPHOSPH9;ZGRF1;CEP152;CYB5RL;MTR;BDP1
ATP13A2-related juvenile neuronal ceroid lipofuscinosis ORPHA:314632	6/101	0.0375873	0.209253	0	0	2.53887	8.33026	DGKQ;TSC2;GPR137;NCDN;SBF1;KCTD17
Achondroplasia ORPHA:15	6/101	0.0375873	0.209253	0	0	2.53887	8.33026	MAGI1;TOM1L1;UNC5B;DAB2IP;COBL;TEAD1
Acute myeloid leukaemia with myelodysplasia-related features ORPHA:86845	6/101	0.0375873	0.209253	0	0	2.53887	8.33026	KMT2E;USP15;NIN;EPC1;HELZ;BAZ2B
Amyotrophic lateral sclerosis type 4 ORPHA:357043	6/101	0.0375873	0.209253	0	0	2.53887	8.33026	USP15;NIN;PIKFYVE;PCF11;HELZ;RAPGEF6
Ataxia-hypogonadism-choroidal dystrophy syndrome ORPHA:1180	6/101	0.0375873	0.209253	0	0	2.53887	8.33026	SBNO2;DGKQ;ATG2A;MYO9B;SBF1;DNM2
Ataxia-oculomotor apraxia type 4 ORPHA:459033	6/101	0.0375873	0.209253	0	0	2.53887	8.33026	TEPSIN;INO80E;SBNO2;SPPL2B;TRMT2A;ABCA7
Atrial septal defect, ostium primum type ORPHA:99106	6/101	0.0375873	0.209253	0	0	2.53887	8.33026	MAGI1;SEMA6D;DIXDC1;DAB2IP;SORBS2;TEAD1
Autosomal dominant optic atrophy plus syndrome ORPHA:1215	6/101	0.0375873	0.209253	0	0	2.53887	8.33026	IPO11;USP45;GUF1;BDP1;SCYL2;KTN1
Autosomal dominant spastic paraplegia type 4 ORPHA:100985	6/101	0.0375873	0.209253	0	0	2.53887	8.33026	PIKFYVE;ZMYM2;KIDINS220;RAPGEF6;TXNDC16;SCYL2
Autosomal recessive Charcot-Marie-Tooth disease type 2X ORPHA:466775	6/101	0.0375873	0.209253	0	0	2.53887	8.33026	USP15;PIKFYVE;PCF11;HELZ;BAZ2B;ZZEF1
Autosomal recessive ataxia, Beauce type ORPHA:88644	6/101	0.0375873	0.209253	0	0	2.53887	8.33026	MACF1;CYLD;BAZ2B;SMARCA2;PLEKHM3;SYNE1
Autosomal recessive myogenic arthrogryposis multiplex congenita ORPHA:319332	6/101	0.0375873	0.209253	0	0	2.53887	8.33026	MACF1;CYLD;BAZ2B;SMARCA2;PLEKHM3;SYNE1
Autosomal recessive spastic paraplegia type 11 ORPHA:2822	6/101	0.0375873	0.209253	0	0	2.53887	8.33026	USP15;PIKFYVE;PCF11;HELZ;BAZ2B;ZZEF1
Autosomal recessive spastic paraplegia type 39 ORPHA:139480	6/101	0.0375873	0.209253	0	0	2.53887	8.33026	SBNO2;DGKQ;ATG2A;MYO9B;SBF1;DNM2
Autosomal recessive spastic paraplegia type 78 ORPHA:513436	6/101	0.0375873	0.209253	0	0	2.53887	8.33026	DGKQ;TSC2;GPR137;NCDN;SBF1;KCTD17
Basel-Vanagaite-Smirin-Yosef syndrome ORPHA:464738	6/101	0.0375873	0.209253	0	0	2.53887	8.33026	TEPSIN;SBNO2;SPPL2B;ATG2A;ABCA7;DNM2
Buschke-Ollendorff syndrome ORPHA:1306	6/101	0.0375873	0.209253	0	0	2.53887	8.33026	PIKFYVE;PCF11;HELZ;RBAK;RAPGEF6;SCYL2
CHIME syndrome ORPHA:3474	6/101	0.0375873	0.209253	0	0	2.53887	8.33026	RPAIN;ABHD1;WDPCP;CYB5RL;NRDE2;CCDC84
CHST3-related skeletal dysplasia ORPHA:263463	6/101	0.0375873	0.209253	0	0	2.53887	8.33026	MAGI1;PPFIBP1;DAB2IP;RASAL2;NAV2;TEAD1
CLN7 disease ORPHA:228366	6/101	0.0375873	0.209253	0	0	2.53887	8.33026	TMEM161B;USP15;AASDH;MYNN;FBXL3;TBC1D23
CLOVES syndrome ORPHA:140944	6/101	0.0375873	0.209253	0	0	2.53887	8.33026	CYLD;PIKFYVE;AKAP11;BRAF;FBXL3;RAPGEF6
COG1-CDG ORPHA:263508	6/101	0.0375873	0.209253	0	0	2.53887	8.33026	CRTC1;PHF1;FLYWCH1;DMAP1;EPS15L1;ZZEF1
COG5-CDG ORPHA:263487	6/101	0.0375873	0.209253	0	0	2.53887	8.33026	PCM1;SLMAP;AKAP9;SPICE1;HELZ;PEX1
COG6-CGD ORPHA:464443	6/101	0.0375873	0.209253	0	0	2.53887	8.33026	HACE1;AKAP11;ZMYM2;USP45;CFAP97;SCYL2
Camptodactyly-tall stature-scoliosis-hearing loss syndrome ORPHA:85164	6/101	0.0375873	0.209253	0	0	2.53887	8.33026	MAGI1;TOM1L1;UNC5B;DAB2IP;COBL;TEAD1
Charcot-Marie-Tooth disease type 2S ORPHA:443073	6/101	0.0375873	0.209253	0	0	2.53887	8.33026	TEPSIN;INO80E;RTEL1;LRSAM1;ATG2A;TRMT2A
Charcot-Marie-Tooth disease type 4C ORPHA:99949	6/101	0.0375873	0.209253	0	0	2.53887	8.33026	FER;PPFIBP1;ARHGEF12;NAV3;MYOF;EVI5
Choroideremia ORPHA:180	6/101	0.0375873	0.209253	0	0	2.53887	8.33026	FER;AKAP11;USP45;BDP1;CFAP97;SCYL2
Colobomatous microphthalmia-rhizomelic dysplasia syndrome ORPHA:424099	6/101	0.0375873	0.209253	0	0	2.53887	8.33026	MACF1;KIDINS220;SEMA6D;AKAP9;PLEKHA5;BAZ2B
Complex lethal osteochondrodysplasia ORPHA:457378	6/101	0.0375873	0.209253	0	0	2.53887	8.33026	CYLD;USP15;ATP8A1;EPC1;FBXL3;SMARCA2
Cone dystrophy with supernormal rod response ORPHA:209932	6/101	0.0375873	0.209253	0	0	2.53887	8.33026	HACE1;ZGRF1;MGA;HUWE1;MYO9A;CIT
Congenital cataracts-facial dysmorphism-neuropathy syndrome ORPHA:48431	6/101	0.0375873	0.209253	0	0	2.53887	8.33026	TEPSIN;SBNO2;ATG2A;MYO9B;SBF1;DNM2
Craniosynostosis-microretrognathia-severe intellectual disability syndrome ORPHA:565858	6/101	0.0375873	0.209253	0	0	2.53887	8.33026	CDK19;AKAP11;KIF3A;ATRX;MYO5A;ATP2B1
Crouzon syndrome-acanthosis nigricans syndrome ORPHA:93262	6/101	0.0375873	0.209253	0	0	2.53887	8.33026	MAGI1;TOM1L1;UNC5B;DAB2IP;COBL;TEAD1
Distal monosomy 1q ORPHA:36367	6/101	0.0375873	0.209253	0	0	2.53887	8.33026	ATP8A1;SYNJ1;PELI2;RFX3;BRAF;SYNE1
Distal nebulin myopathy ORPHA:399103	6/101	0.0375873	0.209253	0	0	2.53887	8.33026	UBN2;AKAP9;WDPCP;HELZ;BAZ2B;LRIG2
Dyschromatosis symmetrica hereditaria ORPHA:41	6/101	0.0375873	0.209253	0	0	2.53887	8.33026	KMT2D;SBNO2;TEP1;NBEAL2;MYO9B;ZZEF1
Endocrine-cerebro-osteodysplasia syndrome ORPHA:199332	6/101	0.0375873	0.209253	0	0	2.53887	8.33026	AKAP11;ARHGEF12;KIDINS220;RBAK;CFAP97;GTF2I
Epidermolysis bullosa simplex with muscular dystrophy ORPHA:257	6/101	0.0375873	0.209253	0	0	2.53887	8.33026	NCOR2;SBNO2;ATG2A;SBF1;PKD1;PLD2
Familial steroid-resistant nephrotic syndrome with adrenal insufficiency ORPHA:506334	6/101	0.0375873	0.209253	0	0	2.53887	8.33026	ALCAM;APLP2;MYOF;S100A14;MPZL1;PLD2
Frank-Ter Haar syndrome ORPHA:137834	6/101	0.0375873	0.209253	0	0	2.53887	8.33026	FMNL2;UNC5B;DAB2IP;RASAL2;NAV2;TEAD1
GNE myopathy ORPHA:602	6/101	0.0375873	0.209253	0	0	2.53887	8.33026	CAST;TFCP2;FMNL2;SH3PXD2A;SIK2;KTN1
Glycogen storage disease due to liver and muscle phosphorylase kinase deficiency ORPHA:79240	6/101	0.0375873	0.209253	0	0	2.53887	8.33026	PCM1;ZMYM2;KIDINS220;SLMAP;AKAP9;SCYL2
Grange syndrome ORPHA:79094	6/101	0.0375873	0.209253	0	0	2.53887	8.33026	TMC8;NBEAL2;EPS15L1;FAM193A;PHF21A;CYTH1
Hemihyperplasia-multiple lipomatosis syndrome ORPHA:276280	6/101	0.0375873	0.209253	0	0	2.53887	8.33026	CYLD;PIKFYVE;AKAP11;BRAF;FBXL3;RAPGEF6
Hypochondroplasia ORPHA:429	6/101	0.0375873	0.209253	0	0	2.53887	8.33026	MAGI1;TOM1L1;UNC5B;DAB2IP;COBL;TEAD1
Hypohidrosis-enamel hypoplasia-palmoplantar keratoderma-intellectual disability syndrome ORPHA:363523	6/101	0.0375873	0.209253	0	0	2.53887	8.33026	HACE1;AKAP11;ZMYM2;USP45;CFAP97;SCYL2
Hyposmia-nasal and ocular hypoplasia-hypogonadotropic hypogonadism syndrome ORPHA:2250	6/101	0.0375873	0.209253	0	0	2.53887	8.33026	USP15;NIN;PIKFYVE;PCF11;EPC1;RAPGEF6
Intellectual disability-cataracts-calcified pinnae-myopathy syndrome ORPHA:3042	6/101	0.0375873	0.209253	0	0	2.53887	8.33026	FBXL20;AKAP9;WDPCP;BAZ2B;MYO9A;SYNE1
Intellectual disability-seizures-abnormal gait-facial dysmorphism syndrome ORPHA:513456	6/101	0.0375873	0.209253	0	0	2.53887	8.33026	PIKFYVE;PCF11;UBN2;BRAF;ZZEF1;SCYL2
Isolated osteopoikilosis ORPHA:166119	6/101	0.0375873	0.209253	0	0	2.53887	8.33026	PIKFYVE;PCF11;HELZ;RBAK;RAPGEF6;SCYL2
Juvenile absence epilepsy ORPHA:1941	6/101	0.0375873	0.209253	0	0	2.53887	8.33026	TEX9;AKAP9;PLEKHA5;CCDC180;WDPCP;BAZ2B
Kufor-Rakeb syndrome ORPHA:306674	6/101	0.0375873	0.209253	0	0	2.53887	8.33026	DGKQ;TSC2;GPR137;NCDN;SBF1;KCTD17
Laurence-Moon syndrome ORPHA:2377	6/101	0.0375873	0.209253	0	0	2.53887	8.33026	SBNO2;DGKQ;ATG2A;MYO9B;SBF1;DNM2
Legius syndrome ORPHA:137605	6/101	0.0375873	0.209253	0	0	2.53887	8.33026	MAGI1;PPFIBP1;FMNL2;RASAL2;NAV2;TEAD1
Lethal osteosclerotic bone dysplasia ORPHA:1832	6/101	0.0375873	0.209253	0	0	2.53887	8.33026	ARHGEF11;APLP2;MYOF;WDFY3;ARHGEF40;GAS2L1
Lissencephaly due to LIS1 mutation ORPHA:95232	6/101	0.0375873	0.209253	0	0	2.53887	8.33026	AKAP11;KIDINS220;MYO5A;KIF1B;ARHGEF7;SPTAN1
MAN1B1-CDG ORPHA:397941	6/101	0.0375873	0.209253	0	0	2.53887	8.33026	GALNS;INO80E;RTEL1;LRSAM1;SPPL2B;THBS3
MEGDEL syndrome ORPHA:352328	6/101	0.0375873	0.209253	0	0	2.53887	8.33026	FER;HACE1;SERAC1;SLC35A5;EVI5;LRP12
Macrodactyly of fingers, unilateral ORPHA:295239	6/101	0.0375873	0.209253	0	0	2.53887	8.33026	CYLD;PIKFYVE;AKAP11;BRAF;FBXL3;RAPGEF6
Macrodactyly of toes, unilateral ORPHA:295243	6/101	0.0375873	0.209253	0	0	2.53887	8.33026	CYLD;PIKFYVE;AKAP11;BRAF;FBXL3;RAPGEF6
Megalencephaly-capillary malformation-polymicrogyria syndrome ORPHA:60040	6/101	0.0375873	0.209253	0	0	2.53887	8.33026	CYLD;PIKFYVE;AKAP11;BRAF;FBXL3;RAPGEF6
Melorheostosis with osteopoikilosis ORPHA:1879	6/101	0.0375873	0.209253	0	0	2.53887	8.33026	PIKFYVE;PCF11;HELZ;RBAK;RAPGEF6;SCYL2
Microcephalic cortical malformations-short stature due to RTTN deficiency ORPHA:468631	6/101	0.0375873	0.209253	0	0	2.53887	8.33026	MPHOSPH9;ZGRF1;CEP152;USP45;SPICE1;MTR
Monosomy 9q22.3 ORPHA:77301	6/101	0.0375873	0.209253	0	0	2.53887	8.33026	SEMA6D;CCDC136;ADGRL1;NEO1;ACVR2B;PRRC2B
Muenke syndrome ORPHA:53271	6/101	0.0375873	0.209253	0	0	2.53887	8.33026	MAGI1;TOM1L1;UNC5B;DAB2IP;COBL;TEAD1
Neurodegeneration due to 3-hydroxyisobutyryl-CoA hydrolase deficiency ORPHA:88639	6/101	0.0375873	0.209253	0	0	2.53887	8.33026	IFT88;FGGY;AKAP9;RMDN1;PEX1;KTN1
Neurogenic arthrogryposis multiplex congenita ORPHA:1143	6/101	0.0375873	0.209253	0	0	2.53887	8.33026	INO80E;SBNO2;SHC1;GALNT2;EPN1;MPZL1
Nicolaides-Baraitser syndrome ORPHA:3051	6/101	0.0375873	0.209253	0	0	2.53887	8.33026	KMT2E;CYLD;ITPR1;SMARCA2;ZZEF1;SYNE1
Oculocerebrofacial syndrome, Kaufman type ORPHA:2707	6/101	0.0375873	0.209253	0	0	2.53887	8.33026	ZFYVE26;ATXN2;MAVS;EFCAB14;CHMP3;ZZEF1
Orofaciodigital syndrome type 14 ORPHA:434179	6/101	0.0375873	0.209253	0	0	2.53887	8.33026	FBXL20;ATXN2;UBN2;WDPCP;CYB5RL;LRCH3
PDE4D haploinsufficiency syndrome ORPHA:439822	6/101	0.0375873	0.209253	0	0	2.53887	8.33026	CYLD;EPC1;FBXL3;PTPN4;RAPGEF6;SYNE1
PLEC-related intermediate epidermolysis bullosa simplex without extracutaneous involvement ORPHA:79401	6/101	0.0375873	0.209253	0	0	2.53887	8.33026	NCOR2;SBNO2;ATG2A;SBF1;PKD1;PLD2
Peeling skin-leukonychia-acral punctate keratoses-cheilitis-knuckle pads syndrome ORPHA:444138	6/101	0.0375873	0.209253	0	0	2.53887	8.33026	CAST;SPPL2A;MYOF;EFCAB14;CHMP3;PDLIM5
Perlman syndrome ORPHA:2849	6/101	0.0375873	0.209253	0	0	2.53887	8.33026	MAPKBP1;MACF1;STAG3;HPS4;BRD9;FAM193A
Peutz-Jeghers syndrome ORPHA:2869	6/101	0.0375873	0.209253	0	0	2.53887	8.33026	INO80E;SBNO2;SPPL2B;DGKQ;SBF1;DNM2
Plectin-related limb-girdle muscular dystrophy R17 ORPHA:254361	6/101	0.0375873	0.209253	0	0	2.53887	8.33026	NCOR2;SBNO2;ATG2A;SBF1;PKD1;PLD2
Polyvalvular heart disease syndrome ORPHA:228410	6/101	0.0375873	0.209253	0	0	2.53887	8.33026	KMT2E;PIKFYVE;BRAF;HELZ;FBXL3;RNF111
Pontocerebellar hypoplasia type 3 ORPHA:97249	6/101	0.0375873	0.209253	0	0	2.53887	8.33026	MAGI1;PLCB4;DAB2IP;RASAL2;PPP1R9A;TEAD1
Predisposition to invasive fungal disease due to CARD9 deficiency ORPHA:457088	6/101	0.0375873	0.209253	0	0	2.53887	8.33026	TEPSIN;SBNO2;RNPEPL1;IGFLR1;TRMT2A;MYO9B
Primary hyperaldosteronism-seizures-neurological abnormalities syndrome ORPHA:369929	6/101	0.0375873	0.209253	0	0	2.53887	8.33026	CATSPER2;AKAP9;RAB3IP;WDPCP;BAZ2B;SSTR2
Progressive myoclonic epilepsy type 3 ORPHA:263516	6/101	0.0375873	0.209253	0	0	2.53887	8.33026	SYNJ1;KIDINS220;PHF1;PHF21A;IFFO1;PLEKHM3
Progressive sensorineural hearing loss-hypertrophic cardiomyopathy syndrome ORPHA:228012	6/101	0.0375873	0.209253	0	0	2.53887	8.33026	MAGI1;TOM1L1;ARHGEF12;DAB2IP;KIF21A;TEAD1
RIN2 syndrome ORPHA:217335	6/101	0.0375873	0.209253	0	0	2.53887	8.33026	CAST;MYOF;CHMP3;WDFY3;RASAL2;PDLIM5
Refractory anemia ORPHA:98826	6/101	0.0375873	0.209253	0	0	2.53887	8.33026	KMT2E;USP15;NIN;EPC1;HELZ;BAZ2B
Refractory anemia with excess blasts ORPHA:86839	6/101	0.0375873	0.209253	0	0	2.53887	8.33026	KMT2E;USP15;NIN;EPC1;HELZ;BAZ2B
Reticular dystrophy of the retinal pigment epithelium ORPHA:99002	6/101	0.0375873	0.209253	0	0	2.53887	8.33026	PIKFYVE;AKAP11;ZMYM2;KIDINS220;POLI;TMTC4
Scalp-ear-nipple syndrome ORPHA:2036	6/101	0.0375873	0.209253	0	0	2.53887	8.33026	MAGI1;PPFIBP1;PARD3;DAB2IP;RASAL2;TEAD1
Schilbach-Rott syndrome ORPHA:2353	6/101	0.0375873	0.209253	0	0	2.53887	8.33026	SEMA6D;CCDC136;ADGRL1;NEO1;ACVR2B;PRRC2B
Scott syndrome ORPHA:806	6/101	0.0375873	0.209253	0	0	2.53887	8.33026	SLMAP;MYOF;TBC1D23;PDLIM5;SCYL2;SEC31A
Segmental progressive overgrowth syndrome with fibroadipose hyperplasia ORPHA:314662	6/101	0.0375873	0.209253	0	0	2.53887	8.33026	CYLD;PIKFYVE;AKAP11;BRAF;FBXL3;RAPGEF6
Severe achondroplasia-developmental delay-acanthosis nigricans syndrome ORPHA:85165	6/101	0.0375873	0.209253	0	0	2.53887	8.33026	MAGI1;TOM1L1;UNC5B;DAB2IP;COBL;TEAD1
Sialuria ORPHA:3166	6/101	0.0375873	0.209253	0	0	2.53887	8.33026	CAST;TFCP2;FMNL2;SH3PXD2A;SIK2;KTN1
Sinoatrial node dysfunction and deafness ORPHA:324321	6/101	0.0375873	0.209253	0	0	2.53887	8.33026	CATSPER2;AKAP9;RAB3IP;WDPCP;BAZ2B;SSTR2
Spastic tetraplegia-thin corpus callosum-progressive postnatal microcephaly syndrome ORPHA:447997	6/101	0.0375873	0.209253	0	0	2.53887	8.33026	STOML1;DENND6B;NCDN;ARHGEF7;SMARCA2;PKD1
Spectrin-associated autosomal recessive cerebellar ataxia ORPHA:352403	6/101	0.0375873	0.209253	0	0	2.53887	8.33026	MAGI1;TOM1L1;DAB2IP;COBL;TEAD1;MAPK8IP1
Spinal muscular atrophy with respiratory distress type 1 ORPHA:98920	6/101	0.0375873	0.209253	0	0	2.53887	8.33026	TEPSIN;INO80E;RTEL1;LRSAM1;ATG2A;TRMT2A
Spinocerebellar ataxia type 21 ORPHA:98773	6/101	0.0375873	0.209253	0	0	2.53887	8.33026	DMPK;FAM219A;NCDN;RAB11FIP3;PKD1;MAPK8IP1
Spinocerebellar ataxia type 4 ORPHA:98765	6/101	0.0375873	0.209253	0	0	2.53887	8.33026	INO80E;RTEL1;SLC9A5;PKN3;TRMT2A;RPS2
Spinocerebellar ataxia type 5 ORPHA:98766	6/101	0.0375873	0.209253	0	0	2.53887	8.33026	MAGI1;TOM1L1;DAB2IP;COBL;TEAD1;MAPK8IP1
Steel syndrome ORPHA:438117	6/101	0.0375873	0.209253	0	0	2.53887	8.33026	MAGI1;PPFIBP1;DAB2IP;NAV2;DZIP1;TEAD1
Sulfite oxidase deficiency due to molybdenum cofactor deficiency type C ORPHA:308400	6/101	0.0375873	0.209253	0	0	2.53887	8.33026	MAGI1;KIF21A;PHKA1;MAP4;TEAD1;GPHN
Temtamy preaxial brachydactyly syndrome ORPHA:363417	6/101	0.0375873	0.209253	0	0	2.53887	8.33026	NIN;PIKFYVE;USP32;ATP11C;FAM126A;AGFG1
Thanatophoric dysplasia type 1 ORPHA:1860	6/101	0.0375873	0.209253	0	0	2.53887	8.33026	MAGI1;TOM1L1;UNC5B;DAB2IP;COBL;TEAD1
Thanatophoric dysplasia type 2 ORPHA:93274	6/101	0.0375873	0.209253	0	0	2.53887	8.33026	MAGI1;TOM1L1;UNC5B;DAB2IP;COBL;TEAD1
Trichomegaly-retina pigmentary degeneration-dwarfism syndrome ORPHA:3363	6/101	0.0375873	0.209253	0	0	2.53887	8.33026	SBNO2;DGKQ;ATG2A;MYO9B;SBF1;DNM2
Vitamin B12-responsive methylmalonic acidemia type cblA ORPHA:79310	6/101	0.0375873	0.209253	0	0	2.53887	8.33026	CYLD;SCYL3;METTL25;USP15;FGGY;SPPL2A
Wagner disease ORPHA:898	6/101	0.0375873	0.209253	0	0	2.53887	8.33026	DYSF;WDFY3;ARHGEF40;ADAMTS10;IFFO1;SYNE1
X-linked creatine transporter deficiency ORPHA:52503	6/101	0.0375873	0.209253	0	0	2.53887	8.33026	ARHGEF11;UNC5B;DAB2IP;OCRL;TEAD1;MAPK8IP1
X-linked external auditory canal atresia-dilated internal auditory canal-facial dysmorphism syndrome ORPHA:500188	6/101	0.0375873	0.209253	0	0	2.53887	8.33026	MAGI1;DAB2IP;OCRL;TEAD1;MOCS1;MAPK8IP1
X-linked intellectual disability, Siderius type ORPHA:85287	6/101	0.0375873	0.209253	0	0	2.53887	8.33026	PAN2;KMT2D;NFYA;ZXDC;SETD1A;HUWE1
9q33.3q34.11 microdeletion syndrome ORPHA:495818	6/102	0.0391483	0.209253	0	0	2.51229	8.14083	MAGI1;ADGRL1;TEAD1;DNM1;MAPK8IP1;ASIC1
Acquired idiopathic sideroblastic anemia ORPHA:75564	6/102	0.0391483	0.209253	0	0	2.51229	8.14083	USP15;NIN;PIKFYVE;PCF11;HELZ;RAPGEF6
Acrodysostosis ORPHA:950	6/102	0.0391483	0.209253	0	0	2.51229	8.14083	KIDINS220;ATRX;RFX3;FBXL3;MYO9A;SYNE1
Acrodysostosis with multiple hormone resistance ORPHA:280651	6/102	0.0391483	0.209253	0	0	2.51229	8.14083	KIDINS220;ATRX;RFX3;FBXL3;MYO9A;SYNE1
Acute necrotizing encephalopathy of childhood ORPHA:263524	6/102	0.0391483	0.209253	0	0	2.51229	8.14083	PCM1;MGA;GUF1;MTR;PEX1;RBAK
Autoinflammatory syndrome with pyogenic bacterial infection and amylopectinosis ORPHA:329173	6/102	0.0391483	0.209253	0	0	2.51229	8.14083	TEPSIN;SBNO2;RNPEPL1;DGKQ;ATG2A;DNM2
Benign hereditary chorea ORPHA:1429	6/102	0.0391483	0.209253	0	0	2.51229	8.14083	MAGI1;DAB2IP;COBL;PPP1R9A;NEO1;MAPK8IP1
Brittle cornea syndrome ORPHA:90354	6/102	0.0391483	0.209253	0	0	2.51229	8.14083	ARMCX4;MACF1;NAV3;BAZ2B;MYO9A;SYNE1
Cerebellar ataxia-hypogonadism syndrome ORPHA:1173	6/102	0.0391483	0.209253	0	0	2.51229	8.14083	SBNO2;DGKQ;ATG2A;MYO9B;SBF1;DNM2
Cockayne syndrome type 1 ORPHA:90321	6/102	0.0391483	0.209253	0	0	2.51229	8.14083	RAD51B;FER;PBRM1;MGA;USP45;BDP1
Desbuquois syndrome ORPHA:1425	6/102	0.0391483	0.209253	0	0	2.51229	8.14083	TEPSIN;SBNO2;DGKQ;MICAL1;MYO9B;DNM2
Epidermolysis bullosa simplex with pyloric atresia ORPHA:158684	6/102	0.0391483	0.209253	0	0	2.51229	8.14083	NCOR2;COL7A1;MYOF;DAB2IP;S100A14;PLD2
Hypoplastic tibiae-postaxial polydactyly syndrome ORPHA:3332	6/102	0.0391483	0.209253	0	0	2.51229	8.14083	TOM1L1;LMBR1;ARHGEF12;RAB3IP;KIF21A;PPP1R9A
IMAGe syndrome ORPHA:85173	6/102	0.0391483	0.209253	0	0	2.51229	8.14083	GIGYF1;PKN3;ANO8;ADGRL1;WDR62;PRRC2B
Juvenile polyposis of infancy ORPHA:79076	6/102	0.0391483	0.209253	0	0	2.51229	8.14083	FER;PCM1;ZMYM2;SLMAP;AKAP9;MYO9A
Megakaryoblastic acute myeloid leukemia with t(1;22)(p13;q13) ORPHA:402023	6/102	0.0391483	0.209253	0	0	2.51229	8.14083	CCDC18;MPHOSPH9;ZGRF1;CEP152;MGA;RAPGEF6
NON RARE IN EUROPE: Vitiligo ORPHA:3435	6/102	0.0391483	0.209253	0	0	2.51229	8.14083	CCDC136;PHF1;EVL;FAM193B;ADAMTS10;IFFO1
NUT midline carcinoma ORPHA:443167	6/102	0.0391483	0.209253	0	0	2.51229	8.14083	NCOR2;KMT2D;SETD5;SETD1A;FAM193A;PROSER3
Neuroendocrine tumor of stomach ORPHA:100075	6/102	0.0391483	0.209253	0	0	2.51229	8.14083	CCDC18;PBRM1;STAG2;ATRX;ZC3H13;BDP1
Non-seminomatous germ cell tumor of testis ORPHA:363494	6/102	0.0391483	0.209253	0	0	2.51229	8.14083	MAGI1;PPFIBP1;DAB2IP;RASAL2;NAV2;TEAD1
Paroxysmal exertion-induced dyskinesia ORPHA:98811	6/102	0.0391483	0.209253	0	0	2.51229	8.14083	RUSC1;LMTK3;ADGRL1;NCDN;MAPK8IP1;ASIC1
Pfeiffer syndrome type 1 ORPHA:93258	6/102	0.0391483	0.209253	0	0	2.51229	8.14083	MAGI1;UNC5B;DAB2IP;NAV2;DZIP1;NEO1
Polydactyly of a triphalangeal thumb ORPHA:93336	6/102	0.0391483	0.209253	0	0	2.51229	8.14083	TOM1L1;LMBR1;ARHGEF12;RAB3IP;KIF21A;PPP1R9A
Radial hemimelia ORPHA:93321	6/102	0.0391483	0.209253	0	0	2.51229	8.14083	TOM1L1;LMBR1;ARHGEF12;RAB3IP;KIF21A;PPP1R9A
Sclerosteosis ORPHA:3152	6/102	0.0391483	0.209253	0	0	2.51229	8.14083	MAGI1;PARD3;DAB2IP;NAV2;DZIP1;TEAD1
Senior-Boichis syndrome ORPHA:84081	6/102	0.0391483	0.209253	0	0	2.51229	8.14083	TOM1L1;TEX9;KIF3A;SPICE1;PLEKHA5;PPP1R9A
Smith-McCort dysplasia ORPHA:178355	6/102	0.0391483	0.209253	0	0	2.51229	8.14083	METTL25;USP15;MYNN;EPC1;HELZ;FBXL3
Spastic paraplegia-optic atrophy-neuropathy syndrome ORPHA:320406	6/102	0.0391483	0.209253	0	0	2.51229	8.14083	DMPK;NCDN;PKD1;PRRC2B;MAPK8IP1;ASIC1
Spondylocarpotarsal synostosis ORPHA:3275	6/102	0.0391483	0.209253	0	0	2.51229	8.14083	KMT2D;COL7A1;HUWE1;MAP4;PKD1;KTN1
Spondylometaphyseal dysplasia, 'corner fracture' type ORPHA:93315	6/102	0.0391483	0.209253	0	0	2.51229	8.14083	MAGI1;DAB2IP;NAV2;DZIP1;TEAD1;ADAMTS7
Stormorken-Sjaastad-Langslet syndrome ORPHA:3204	6/102	0.0391483	0.209253	0	0	2.51229	8.14083	ABTB1;RNPEPL1;RGS14;IGFLR1;TMC8;IKBKE
Syndactyly type 4 ORPHA:93405	6/102	0.0391483	0.209253	0	0	2.51229	8.14083	TOM1L1;LMBR1;ARHGEF12;RAB3IP;KIF21A;PPP1R9A
Triphalangeal thumb-polysyndactyly syndrome ORPHA:2950	6/102	0.0391483	0.209253	0	0	2.51229	8.14083	TOM1L1;LMBR1;ARHGEF12;RAB3IP;KIF21A;PPP1R9A
Yunis-Varon syndrome ORPHA:3472	6/102	0.0391483	0.209253	0	0	2.51229	8.14083	RNF123;RTEL1;LRSAM1;MICAL1;MYO9B;KCTD17
Autosomal recessive cutis laxa type 2, classic type ORPHA:357074	6/103	0.0407499	0.215525	0	0	2.48626	7.9568	TBC1D23;HPS5;OSGIN2;SLC35A5;SCYL2;EXOC1
Butterfly-shaped pigment dystrophy ORPHA:99001	6/103	0.0407499	0.215525	0	0	2.48626	7.9568	MAGI1;UNC5B;DAB2IP;RASAL2;NAV2;TEAD1
Dehydrated hereditary stomatocytosis ORPHA:3202	6/103	0.0407499	0.215525	0	0	2.48626	7.9568	TEPSIN;SBNO2;RNPEPL1;NBEAL2;IKBKE;DNM2
Familial focal epilepsy with variable foci ORPHA:98820	6/103	0.0407499	0.215525	0	0	2.48626	7.9568	TEPSIN;RGS14;PHKG2;IGFLR1;ABCA7;EPS15L1
Hereditary gingival fibromatosis ORPHA:2024	6/103	0.0407499	0.215525	0	0	2.48626	7.9568	PBRM1;PIKFYVE;MGA;ATRX;HELZ;BDP1
Keratosis follicularis spinulosa decalvans ORPHA:2340	6/103	0.0407499	0.215525	0	0	2.48626	7.9568	FMNL2;APLP2;MYOF;PTPRM;WDFY3;ARHGEF40
Cornelia de Lange syndrome ORPHA:199	6/105	0.0440759	0.232708	0	0	2.43579	7.60414	SETD5;MPHOSPH9;ZGRF1;CEP152;HUWE1;BDP1
Early-onset autosomal dominant Alzheimer disease ORPHA:1020	6/107	0.0475669	0.24983	0	0	2.38731	7.27082	ARHGEF11;SBNO2;APLP2;ABCA7;PLD2;DNM2
Pilomyxoid astrocytoma ORPHA:251615	6/107	0.0475669	0.24983	0	0	2.38731	7.27082	HACE1;KIF3A;KIDINS220;UBN2;BRAF;KIF1B
Pituitary stalk interruption syndrome ORPHA:95496	6/107	0.0475669	0.24983	0	0	2.38731	7.27082	MAGI1;FMNL2;RASAL2;DZIP1;TEAD1;GTF2I
Cowden syndrome ORPHA:201	6/109	0.0512243	0.268572	0	0	2.34071	6.95552	FPGT;MYNN;SLC25A40;FBXL3;OSGIN2;SCYL2
Familial isolated arrhythmogenic ventricular dysplasia, biventricular form ORPHA:293899	6/111	0.0550491	0.287627	0	0	2.29589	6.657	MAGI1;TOM1L1;PARD3;DAB2IP;COBL;TEAD1
Familial isolated arrhythmogenic ventricular dysplasia, left dominant form ORPHA:293888	6/111	0.0550491	0.287627	0	0	2.29589	6.657	MAGI1;TOM1L1;PARD3;DAB2IP;COBL;TEAD1
Idiopathic pulmonary fibrosis ORPHA:2032	6/113	0.059042	0.307956	0	0	2.25274	6.37415	NCOR2;RTEL1;TSC2;PRRC2B;DNM2;SLC29A2
Bardet-Biedl syndrome ORPHA:110	6/114	0.0611016	0.31815	0	0	2.23177	6.23828	PCM1;AKAP11;KIF3A;DIXDC1;FAM229B;WDPCP
Combined deficiency of factor V and factor VIII ORPHA:35909	5/100	0.0985886	0.410872	0	0	2.11135	4.89158	PPFIBP1;EIF2AK4;TEAD1;SEC31A;KTN1
Hereditary site-specific ovarian cancer syndrome ORPHA:213524	5/100	0.0985886	0.410872	0	0	2.11135	4.89158	POLQ;ZGRF1;EXO1;CEP152;BRCA1
X-linked Alport syndrome-diffuse leiomyomatosis ORPHA:1018	5/100	0.0985886	0.410872	0	0	2.11135	4.89158	MAGI1;PARD3;DAB2IP;NAV2;TEAD1
12q15q21.1 microdeletion syndrome ORPHA:289513	5/101	0.101766	0.410872	0	0	2.08925	4.77411	KMT2E;PCF11;MYNN;EPC1;HELZ
15q24 microdeletion syndrome ORPHA:94065	5/101	0.101766	0.410872	0	0	2.08925	4.77411	KMT2D;SETD5;USP42;PABPC1;PASK
5-oxoprolinase deficiency ORPHA:33572	5/101	0.101766	0.410872	0	0	2.08925	4.77411	SBNO2;PCYT2;CRACR2B;DGAT1;GAS2L1
6q terminal deletion syndrome ORPHA:75857	5/101	0.101766	0.410872	0	0	2.08925	4.77411	PAN2;MCEE;AASDH;UNC50;EXOC1
7q31 microdeletion syndrome ORPHA:251061	5/101	0.101766	0.410872	0	0	2.08925	4.77411	FER;ARHGEF12;TEX9;SEMA6D;PLEKHA5
ABeta amyloidosis, Arctic type ORPHA:324723	5/101	0.101766	0.410872	0	0	2.08925	4.77411	FMNL2;DAB2IP;RASAL2;NAV2;TEAD1
ABeta amyloidosis, Dutch type ORPHA:100006	5/101	0.101766	0.410872	0	0	2.08925	4.77411	FMNL2;DAB2IP;RASAL2;NAV2;TEAD1
ABeta amyloidosis, Iowa type ORPHA:324708	5/101	0.101766	0.410872	0	0	2.08925	4.77411	FMNL2;DAB2IP;RASAL2;NAV2;TEAD1
ABeta amyloidosis, Italian type ORPHA:324713	5/101	0.101766	0.410872	0	0	2.08925	4.77411	FMNL2;DAB2IP;RASAL2;NAV2;TEAD1
ABetaA21G amyloidosis ORPHA:324718	5/101	0.101766	0.410872	0	0	2.08925	4.77411	FMNL2;DAB2IP;RASAL2;NAV2;TEAD1
ABetaL34V amyloidosis ORPHA:324703	5/101	0.101766	0.410872	0	0	2.08925	4.77411	FMNL2;DAB2IP;RASAL2;NAV2;TEAD1
ADNP syndrome ORPHA:404448	5/101	0.101766	0.410872	0	0	2.08925	4.77411	SETD5;ZMYM2;HUWE1;PRRC2B;GTF2I
ALG13-CDG ORPHA:324422	5/101	0.101766	0.410872	0	0	2.08925	4.77411	KMT2E;TMEM161B;PCF11;EPC1;HELZ
Aarskog-Scott syndrome ORPHA:915	5/101	0.101766	0.410872	0	0	2.08925	4.77411	DAB2IP;TEAD1;MAPK8IP1;ASIC1;ADAMTS7
Acromesomelic dysplasia, Maroteaux type ORPHA:40	5/101	0.101766	0.410872	0	0	2.08925	4.77411	SGCE;DMPK;AEBP1;MAP4;MOCS1
Action myoclonus-renal failure syndrome ORPHA:163696	5/101	0.101766	0.410872	0	0	2.08925	4.77411	APLP2;OCRL;WDFY3;RASAL2;TEAD1
Acute mast cell leukemia ORPHA:566393	5/101	0.101766	0.410872	0	0	2.08925	4.77411	SERP2;ARMCX4;SEMA6D;PELI2;AEBP1
Acute neonatal citrullinemia type I ORPHA:247546	5/101	0.101766	0.410872	0	0	2.08925	4.77411	MAGI1;TOM1L1;PARD3;DAB2IP;TEAD1
Adult-onset citrullinemia type I ORPHA:247573	5/101	0.101766	0.410872	0	0	2.08925	4.77411	MAGI1;TOM1L1;PARD3;DAB2IP;TEAD1
Alagille syndrome due to 20p12 microdeletion ORPHA:261600	5/101	0.101766	0.410872	0	0	2.08925	4.77411	FMNL2;DAB2IP;RASAL2;NAV2;TEAD1
Alagille syndrome due to a JAG1 point mutation ORPHA:261619	5/101	0.101766	0.410872	0	0	2.08925	4.77411	FMNL2;DAB2IP;RASAL2;NAV2;TEAD1
Allan-Herndon-Dudley syndrome ORPHA:59	5/101	0.101766	0.410872	0	0	2.08925	4.77411	MAGI1;DAB2IP;NAV2;DZIP1;TEAD1
Alopecia universalis ORPHA:701	5/101	0.101766	0.410872	0	0	2.08925	4.77411	COL7A1;DAB2IP;S100A14;NOL3;TEAD1
Anterior maxillary protrusion-strabismus-intellectual disability syndrome ORPHA:562559	5/101	0.101766	0.410872	0	0	2.08925	4.77411	MAGI1;DIXDC1;DAB2IP;DZIP1;MAPK8IP1
Atrichia with papular lesions ORPHA:86819	5/101	0.101766	0.410872	0	0	2.08925	4.77411	COL7A1;DAB2IP;S100A14;NOL3;TEAD1
Atrophoderma vermiculata ORPHA:79100	5/101	0.101766	0.410872	0	0	2.08925	4.77411	ARHGEF11;SH3PXD2A;PTPRM;WDFY3;ARHGEF40
Autosomal dominant cerebellar ataxia-deafness-narcolepsy syndrome ORPHA:314404	5/101	0.101766	0.410872	0	0	2.08925	4.77411	POLQ;EME1;EXO1;WDR62;BRCA1
Autosomal dominant intermediate Charcot-Marie-Tooth disease type F ORPHA:352670	5/101	0.101766	0.410872	0	0	2.08925	4.77411	DOCK11;CCDC88A;WDFY3;EVI5;FAM126A
Autosomal dominant mitochondrial myopathy with exercise intolerance ORPHA:457050	5/101	0.101766	0.410872	0	0	2.08925	4.77411	INO80E;PCYT2;MACROD1;EDF1;COX5A
Autosomal dominant multiple pterygium syndrome ORPHA:65743	5/101	0.101766	0.410872	0	0	2.08925	4.77411	TEP1;CSAD;CPT1B;IFFO1;CCDC84
Autosomal dominant optic atrophy and cataract ORPHA:67036	5/101	0.101766	0.410872	0	0	2.08925	4.77411	MAVS;STOML1;BLOC1S3;SPACA6;PROSER3
Autosomal dominant slowed nerve conduction velocity ORPHA:140481	5/101	0.101766	0.410872	0	0	2.08925	4.77411	MAGI1;PPFIBP1;MAP4;DZIP1;TEAD1
Autosomal dominant striatal neurodegeneration ORPHA:228169	5/101	0.101766	0.410872	0	0	2.08925	4.77411	AKAP11;FMNL2;DIXDC1;KIF1B;SIK2
Autosomal recessive cerebellar ataxia-epilepsy-intellectual disability syndrome due to WWOX deficiency ORPHA:284282	5/101	0.101766	0.410872	0	0	2.08925	4.77411	RAD51B;METTL25;KATNAL2;TEX9;RAB3IP
Autosomal recessive omodysplasia ORPHA:93329	5/101	0.101766	0.410872	0	0	2.08925	4.77411	MAGI1;SGCE;DZIP1;TEAD1;MOCS1
Autosomal recessive proximal renal tubular acidosis ORPHA:93607	5/101	0.101766	0.410872	0	0	2.08925	4.77411	SERP2;SEMA6D;PTPRM;SORBS2;NEO1
Autosomal recessive spastic paraplegia type 26 ORPHA:101006	5/101	0.101766	0.410872	0	0	2.08925	4.77411	TEAD1;DNM1;MAPK8IP1;ASIC1;CIT
Autosomal recessive spastic paraplegia type 63 ORPHA:401805	5/101	0.101766	0.410872	0	0	2.08925	4.77411	TEPSIN;ABTB1;DGKQ;ATG2A;MYO9B
Bullous diffuse cutaneous mastocytosis ORPHA:280785	5/101	0.101766	0.410872	0	0	2.08925	4.77411	SERP2;ARMCX4;SEMA6D;PELI2;AEBP1
Butyrylcholinesterase deficiency ORPHA:132	5/101	0.101766	0.410872	0	0	2.08925	4.77411	MAGI1;SGCE;SEMA6D;DZIP1;TEAD1
CLN4B disease ORPHA:228343	5/101	0.101766	0.410872	0	0	2.08925	4.77411	DNAJB2;SBNO2;DGKQ;SBF1;SH2B1
Campomelic dysplasia ORPHA:140	5/101	0.101766	0.410872	0	0	2.08925	4.77411	MAGI1;PARD3;DAB2IP;NAV2;TEAD1
Childhood apraxia of speech ORPHA:209908	5/101	0.101766	0.410872	0	0	2.08925	4.77411	FER;ARHGEF12;TEX9;SEMA6D;PLEKHA5
Childhood-onset motor and cognitive regression syndrome with extrapyramidal movement disorder ORPHA:500180	5/101	0.101766	0.410872	0	0	2.08925	4.77411	GIGYF1;INO80E;SETD1A;SBF1;PRRC2B
Childhood-onset progressive contractures-limb-girdle weakness-muscle dystrophy syndrome ORPHA:466921	5/101	0.101766	0.410872	0	0	2.08925	4.77411	UBN2;WDPCP;HELZ;BAZ2B;LRIG2
Christianson syndrome ORPHA:85278	5/101	0.101766	0.410872	0	0	2.08925	4.77411	AKAP11;SYNJ1;KIDINS220;MYO5A;ATP2B1
Chronic atrial and intestinal dysrhythmia syndrome ORPHA:435988	5/101	0.101766	0.410872	0	0	2.08925	4.77411	POLQ;EME1;EXO1;CENPL;BRCA1
Chronic mast cell leukemia ORPHA:566396	5/101	0.101766	0.410872	0	0	2.08925	4.77411	SERP2;ARMCX4;SEMA6D;PELI2;AEBP1
Cobblestone lissencephaly without muscular or ocular involvement ORPHA:352682	5/101	0.101766	0.410872	0	0	2.08925	4.77411	MAGI1;PPFIBP1;DAB2IP;NAV2;TEAD1
Colobomatous macrophthalmia-microcornea syndrome ORPHA:468672	5/101	0.101766	0.410872	0	0	2.08925	4.77411	PPFIBP1;MYOF;RASAL2;PHLDB2;TEAD1
Congenital non-communicating hydrocephalus ORPHA:269510	5/101	0.101766	0.410872	0	0	2.08925	4.77411	RGS14;TMC8;NBEAL2;PASK;CYTH1
Corneal intraepithelial dyskeratosis-palmoplantar hyperkeratosis-laryngeal dyskeratosis syndrome ORPHA:352662	5/101	0.101766	0.410872	0	0	2.08925	4.77411	ABTB1;CYLD;IFFO1;CYTH1;SYNE1
Craniofacial dysplasia-short stature-ectodermal anomalies-intellectual disability syndrome ORPHA:459061	5/101	0.101766	0.410872	0	0	2.08925	4.77411	SPPL2B;TRMT2A;FLYWCH1;DMAP1;SH2B1
Cutaneous mastocytoma ORPHA:79455	5/101	0.101766	0.410872	0	0	2.08925	4.77411	SERP2;ARMCX4;SEMA6D;PELI2;AEBP1
D-glyceric aciduria ORPHA:941	5/101	0.101766	0.410872	0	0	2.08925	4.77411	TEPSIN;DGAT1;RNPEPL1;RGS14;IGFLR1
DOORS syndrome ORPHA:79500	5/101	0.101766	0.410872	0	0	2.08925	4.77411	SPTBN4;FAM234B;PKD1;PRRC2B;DNM1
Deficiency in anterior pituitary function-variable immunodeficiency syndrome ORPHA:293978	5/101	0.101766	0.410872	0	0	2.08925	4.77411	TEPSIN;SBNO2;RNPEPL1;NBEAL2;IKBKE
Dent disease type 2 ORPHA:93623	5/101	0.101766	0.410872	0	0	2.08925	4.77411	DAB2IP;OCRL;PHKA1;RASAL2;TEAD1
Desmoplastic/nodular medulloblastoma ORPHA:251863	5/101	0.101766	0.410872	0	0	2.08925	4.77411	NCOR2;PIAS3;CRTC1;SETD1A;TSC2
Dicarboxylic aminoaciduria ORPHA:2195	5/101	0.101766	0.410872	0	0	2.08925	4.77411	MAGI1;SGCE;DAB2IP;NAV2;TEAD1
Diffuse cerebral and cerebellar atrophy-intractable seizures-progressive microcephaly syndrome ORPHA:404437	5/101	0.101766	0.410872	0	0	2.08925	4.77411	EEF1B2;RPSA;RPS2;RPS11;RPL6
Dopamine beta-hydroxylase deficiency ORPHA:230	5/101	0.101766	0.410872	0	0	2.08925	4.77411	SOAT2;PHF1;EVL;ADAMTS10;HDAC6
Early-onset myopathy with fatal cardiomyopathy ORPHA:289377	5/101	0.101766	0.410872	0	0	2.08925	4.77411	UBN2;WDPCP;HELZ;BAZ2B;LRIG2
External auditory canal aplasia/hypoplasia ORPHA:141074	5/101	0.101766	0.410872	0	0	2.08925	4.77411	SYNJ1;CHD3;SMARCA2;ZZEF1;SYNE1
Familial congenital nasolacrimal duct obstruction ORPHA:451612	5/101	0.101766	0.410872	0	0	2.08925	4.77411	MAGI1;TOM1L1;PARD3;DAB2IP;TEAD1
Familial episodic pain syndrome with predominantly lower limb involvement ORPHA:391392	5/101	0.101766	0.410872	0	0	2.08925	4.77411	CCDC180;WDPCP;LRIG2;SSTR2;LRCH3
Familial multiple nevi flammei ORPHA:624	5/101	0.101766	0.410872	0	0	2.08925	4.77411	KIDINS220;PELI2;WDFY3;BAZ2B;SIPA1L2
Focal epilepsy-intellectual disability-cerebro-cerebellar malformation ORPHA:352587	5/101	0.101766	0.410872	0	0	2.08925	4.77411	SPTBN4;FAM234B;PKD1;PRRC2B;DNM1
Fryns syndrome ORPHA:2059	5/101	0.101766	0.410872	0	0	2.08925	4.77411	IPO11;FPGT;USP45;CFAP97;SCYL2
Gingival fibromatosis-hypertrichosis syndrome ORPHA:2026	5/101	0.101766	0.410872	0	0	2.08925	4.77411	CATSPER2;AKAP9;BAZ2B;SMARCA2;SYNE1
Glycogen storage disease due to glycogen debranching enzyme deficiency ORPHA:366	5/101	0.101766	0.410872	0	0	2.08925	4.77411	USP45;GUF1;PEX1;RBAK;KTN1
Glycogen storage disease due to liver glycogen phosphorylase deficiency ORPHA:369	5/101	0.101766	0.410872	0	0	2.08925	4.77411	APLP2;MYOF;DYSF;WDFY3;ARHGEF40
Helicoid peripapillary chorioretinal degeneration ORPHA:86813	5/101	0.101766	0.410872	0	0	2.08925	4.77411	MAGI1;PARD3;DAB2IP;NAV2;TEAD1
Hereditary fibrosing poikiloderma-tendon contractures-myopathy-pulmonary fibrosis syndrome ORPHA:221043	5/101	0.101766	0.410872	0	0	2.08925	4.77411	POLQ;ZGRF1;CEP152;CENPL;BRCA1
Hereditary hypophosphatemic rickets with hypercalciuria ORPHA:157215	5/101	0.101766	0.410872	0	0	2.08925	4.77411	ANO8;TSC2;RAB11FIP3;PKD1;PRRC2B
Hereditary myopathy with early respiratory failure ORPHA:178464	5/101	0.101766	0.410872	0	0	2.08925	4.77411	UBN2;WDPCP;HELZ;BAZ2B;LRIG2
Hereditary sensory and autonomic neuropathy type 7 ORPHA:391397	5/101	0.101766	0.410872	0	0	2.08925	4.77411	CCDC180;WDPCP;LRIG2;SSTR2;LRCH3
Hereditary sensory neuropathy-deafness-dementia syndrome ORPHA:456318	5/101	0.101766	0.410872	0	0	2.08925	4.77411	POLQ;EME1;EXO1;WDR62;BRCA1
High myopia-sensorineural deafness syndrome ORPHA:363396	5/101	0.101766	0.410872	0	0	2.08925	4.77411	TOM1L1;PLCB4;DAB2IP;S100A14;TEAD1
Hot water reflex epilepsy ORPHA:166412	5/101	0.101766	0.410872	0	0	2.08925	4.77411	MAGI1;SGCE;DAB2IP;NAV2;TEAD1
Hyperlysinemia ORPHA:2203	5/101	0.101766	0.410872	0	0	2.08925	4.77411	MAGI1;NAV2;DZIP1;TEAD1;MOCS1
Idiopathic CD4 lymphocytopenia ORPHA:228000	5/101	0.101766	0.410872	0	0	2.08925	4.77411	TEPSIN;RGS14;PHF1;IGFLR1;ABCA7
Infantile nephropathic cystinosis ORPHA:411629	5/101	0.101766	0.410872	0	0	2.08925	4.77411	GALNS;SPSB2;GPR137;CTNS;MCOLN1
Infantile osteopetrosis with neuroaxonal dysplasia ORPHA:85179	5/101	0.101766	0.410872	0	0	2.08925	4.77411	SPPL2A;FBXL3;TBC1D23;HPS5;SLC35A5
Infantile-onset periodic fever-panniculitis-dermatosis syndrome ORPHA:500062	5/101	0.101766	0.410872	0	0	2.08925	4.77411	CCDC18;MPHOSPH9;CEP152;CENPL;RAPGEF6
Intellectual disability-coarse face-macrocephaly-cerebellar hypotrophy syndrome ORPHA:397709	5/101	0.101766	0.410872	0	0	2.08925	4.77411	IFT88;SPPL2A;SLC35A5;SCYL2;EXOC1
Intellectual disability-severe speech delay-mild dysmorphism syndrome ORPHA:391372	5/101	0.101766	0.410872	0	0	2.08925	4.77411	KMT2E;FBXL20;CYLD;EPC1;SYNE1
Interstitial lung disease due to ABCA3 deficiency ORPHA:440402	5/101	0.101766	0.410872	0	0	2.08925	4.77411	SPTBN4;ADGRL1;RAB11FIP3;PRRC2B;MAPK8IP1
Isolated Pierre Robin syndrome ORPHA:718	5/101	0.101766	0.410872	0	0	2.08925	4.77411	MAGI1;PARD3;DAB2IP;NAV2;TEAD1
Isolated bone marrow mastocytosis ORPHA:158778	5/101	0.101766	0.410872	0	0	2.08925	4.77411	SERP2;ARMCX4;SEMA6D;PELI2;AEBP1
Isolated congenital breast hypoplasia/aplasia ORPHA:180188	5/101	0.101766	0.410872	0	0	2.08925	4.77411	MAGI1;TOM1L1;PARD3;DAB2IP;TEAD1
Isolated generalized anhidrosis with normal sweat glands ORPHA:468666	5/101	0.101766	0.410872	0	0	2.08925	4.77411	MACF1;NIN;PIKFYVE;ITPR1;HELZ
Juvenile nephropathic cystinosis ORPHA:411634	5/101	0.101766	0.410872	0	0	2.08925	4.77411	GALNS;SPSB2;GPR137;CTNS;MCOLN1
Knobloch syndrome ORPHA:1571	5/101	0.101766	0.410872	0	0	2.08925	4.77411	DMPK;TSC2;RAB11FIP3;PKD1;ADAMTS7
Lower motor neuron syndrome with late-adult onset ORPHA:276435	5/101	0.101766	0.410872	0	0	2.08925	4.77411	INO80E;PCYT2;MACROD1;EDF1;COX5A
Lymphedema-posterior choanal atresia syndrome ORPHA:99141	5/101	0.101766	0.410872	0	0	2.08925	4.77411	MAGI1;PPFIBP1;RASAL2;PHLDB2;TEAD1
Medulloblastoma with extensive nodularity ORPHA:251858	5/101	0.101766	0.410872	0	0	2.08925	4.77411	NCOR2;PIAS3;CRTC1;SETD1A;TSC2
Menkes disease ORPHA:565	5/101	0.101766	0.410872	0	0	2.08925	4.77411	USP15;PIKFYVE;HELZ;RAPGEF6;SCYL2
Methylmalonic acidemia with homocystinuria, type cblX ORPHA:369962	5/101	0.101766	0.410872	0	0	2.08925	4.77411	NCOR2;KMT2D;SETD1A;HUWE1;PRRC2B
Microcephaly-complex motor and sensory axonal neuropathy syndrome ORPHA:423894	5/101	0.101766	0.410872	0	0	2.08925	4.77411	POLQ;CCDC18;ZGRF1;LRR1;CENPL
Microcephaly-short stature-intellectual disability-facial dysmorphism syndrome ORPHA:423306	5/101	0.101766	0.410872	0	0	2.08925	4.77411	EEF1B2;RPSA;RPS2;RPS11;RPL6
Monosomy 22q13.3 ORPHA:48652	5/101	0.101766	0.410872	0	0	2.08925	4.77411	MAGI1;UNC5B;DAB2IP;NAV2;TEAD1
Mucopolysaccharidosis type 7 ORPHA:584	5/101	0.101766	0.410872	0	0	2.08925	4.77411	CLN3;P2RX4;PHKG2;IGFLR1;ABHD14B
Multiple congenital anomalies-hypotonia-seizures syndrome ORPHA:280633	5/101	0.101766	0.410872	0	0	2.08925	4.77411	IPO11;FPGT;USP45;CFAP97;SCYL2
Myelodysplastic syndrome associated with isolated del(5q) chromosome abnormality ORPHA:86841	5/101	0.101766	0.410872	0	0	2.08925	4.77411	EEF1B2;RPSA;RPS2;RPS11;RPL6
NEK9-related lethal skeletal dysplasia ORPHA:464366	5/101	0.101766	0.410872	0	0	2.08925	4.77411	PAN2;TFCP2;MTR;SIK2;ZZEF1
NIK deficiency ORPHA:447731	5/101	0.101766	0.410872	0	0	2.08925	4.77411	TEPSIN;SBNO2;IGFLR1;TMC8;CYTH1
Neonatal diabetes-congenital hypothyroidism-congenital glaucoma-hepatic fibrosis-polycystic kidneys syndrome ORPHA:79118	5/101	0.101766	0.410872	0	0	2.08925	4.77411	FMNL2;PTPRM;RASAL2;NAV2;TEAD1
Neuralgic amyotrophy ORPHA:2901	5/101	0.101766	0.410872	0	0	2.08925	4.77411	INO80E;SBNO2;MYO9B;SBF1;DNM2
Nevus comedonicus syndrome ORPHA:64754	5/101	0.101766	0.410872	0	0	2.08925	4.77411	PAN2;TFCP2;MTR;SIK2;ZZEF1
Nijmegen breakage syndrome ORPHA:647	5/101	0.101766	0.410872	0	0	2.08925	4.77411	FPGT;MYNN;VRK2;OSGIN2;SCYL2
Nodular urticaria pigmentosa ORPHA:158772	5/101	0.101766	0.410872	0	0	2.08925	4.77411	SERP2;ARMCX4;SEMA6D;PELI2;AEBP1
Obesity due to leptin receptor gene deficiency ORPHA:179494	5/101	0.101766	0.410872	0	0	2.08925	4.77411	FER;ARHGEF12;AOX1;TBC1D23;EVI5
Occipital horn syndrome ORPHA:198	5/101	0.101766	0.410872	0	0	2.08925	4.77411	USP15;PIKFYVE;HELZ;RAPGEF6;SCYL2
Ocular cystinosis ORPHA:411641	5/101	0.101766	0.410872	0	0	2.08925	4.77411	GALNS;SPSB2;GPR137;CTNS;MCOLN1
Oculocerebrorenal syndrome of Lowe ORPHA:534	5/101	0.101766	0.410872	0	0	2.08925	4.77411	DAB2IP;OCRL;PHKA1;RASAL2;TEAD1
Oculopharyngeal muscular dystrophy ORPHA:270	5/101	0.101766	0.410872	0	0	2.08925	4.77411	GIGYF1;INO80E;SPPL2B;SETD1A;ANP32B
Optic atrophy-intellectual disability syndrome ORPHA:401777	5/101	0.101766	0.410872	0	0	2.08925	4.77411	MAGI1;SGCE;DAB2IP;DZIP1;TEAD1
Osteogenesis imperfecta type 5 ORPHA:216828	5/101	0.101766	0.410872	0	0	2.08925	4.77411	TEPSIN;TMC8;ABCA7;NBEAL2;AGER
PGM1-CDG ORPHA:319646	5/101	0.101766	0.410872	0	0	2.08925	4.77411	SGCE;LDHA;PTPRM;AOX1;PHLDB2
POMT2-related limb-girdle muscular dystrophy R14 ORPHA:206559	5/101	0.101766	0.410872	0	0	2.08925	4.77411	ERCC2;DAB2IP;TEAD1;MAPK8IP1;ASIC1
Pitt-Hopkins syndrome ORPHA:2896	5/101	0.101766	0.410872	0	0	2.08925	4.77411	ARMCX4;CCDC88A;MEF2C;AEBP1;SYNE1
Plaque-form urticaria pigmentosa ORPHA:158769	5/101	0.101766	0.410872	0	0	2.08925	4.77411	SERP2;ARMCX4;SEMA6D;PELI2;AEBP1
Polydactyly of a biphalangeal thumb ORPHA:93339	5/101	0.101766	0.410872	0	0	2.08925	4.77411	TEPSIN;MICAL1;MYO9B;AGER;ADAMTS10
Pontocerebellar hypoplasia type 4 ORPHA:166063	5/101	0.101766	0.410872	0	0	2.08925	4.77411	TEPSIN;PHKG2;RPS2;PASK;TRIM11
Pontocerebellar hypoplasia type 9 ORPHA:369920	5/101	0.101766	0.410872	0	0	2.08925	4.77411	TEPSIN;ABTB1;DGKQ;ATG2A;MYO9B
Postaxial acrofacial dysostosis ORPHA:246	5/101	0.101766	0.410872	0	0	2.08925	4.77411	RPAIN;MSH5;ABHD1;AFMID;CYB5RL
Progressive autosomal recessive ataxia-deafness syndrome ORPHA:448251	5/101	0.101766	0.410872	0	0	2.08925	4.77411	NCOR2;SBNO2;GPR137;EPN1;DNM2
Progressive myoclonic epilepsy with dystonia ORPHA:352596	5/101	0.101766	0.410872	0	0	2.08925	4.77411	SPTBN4;FAM234B;PKD1;PRRC2B;DNM1
Progressive spondyloepimetaphyseal dysplasia-short stature-short fourth metatarsals-intellectual disability syndrome ORPHA:457395	5/101	0.101766	0.410872	0	0	2.08925	4.77411	FER;TEX9;SLC35A5;CFAP97;SCYL2
Pseudoxanthomatous diffuse cutaneous mastocytosis ORPHA:280794	5/101	0.101766	0.410872	0	0	2.08925	4.77411	SERP2;ARMCX4;SEMA6D;PELI2;AEBP1
Renal pseudohypoaldosteronism type 1 ORPHA:171871	5/101	0.101766	0.410872	0	0	2.08925	4.77411	CBX7;ATP8A1;PTPN4;SMARCA2;SYNE1
Reticulate acropigmentation of Kitamura ORPHA:178307	5/101	0.101766	0.410872	0	0	2.08925	4.77411	PIKFYVE;TBC1D23;SLC35A5;RNF111;SCYL2
Retinal vasculopathy with cerebral leukoencephalopathy and systemic manifestations ORPHA:247691	5/101	0.101766	0.410872	0	0	2.08925	4.77411	ABTB1;DPP7;RNPEPL1;IGFLR1;IKBKE
Rolandic epilepsy-paroxysmal exercise-induced dystonia-writer's cramp syndrome ORPHA:163727	5/101	0.101766	0.410872	0	0	2.08925	4.77411	SPTBN4;FAM234B;PKD1;PRRC2B;DNM1
SIN3A-related intellectual disability syndrome due to a point mutation ORPHA:500166	5/101	0.101766	0.410872	0	0	2.08925	4.77411	KMT2D;SETD5;USP42;PABPC1;PASK
Saccharopinuria ORPHA:3124	5/101	0.101766	0.410872	0	0	2.08925	4.77411	MAGI1;NAV2;DZIP1;TEAD1;MOCS1
Severe combined immunodeficiency due to DCLRE1C deficiency ORPHA:275	5/101	0.101766	0.410872	0	0	2.08925	4.77411	RAD51B;SCYL3;CCDC18;USP15;CEP152
Short chain acyl-CoA dehydrogenase deficiency ORPHA:26792	5/101	0.101766	0.410872	0	0	2.08925	4.77411	PCYT2;DPP7;DGAT1;RNPEPL1;ABHD14B
Smoldering systemic mastocytosis ORPHA:158775	5/101	0.101766	0.410872	0	0	2.08925	4.77411	SERP2;ARMCX4;SEMA6D;PELI2;AEBP1
Spinocerebellar ataxia type 1 ORPHA:98755	5/101	0.101766	0.410872	0	0	2.08925	4.77411	CYLD;SMARCA2;PLEKHM3;SYNE1;ARNTL
Spinocerebellar ataxia type 18 ORPHA:98771	5/101	0.101766	0.410872	0	0	2.08925	4.77411	CCDC18;USP15;DNAJB6;MYNN;TBC1D23
Spinocerebellar ataxia type 40 ORPHA:423275	5/101	0.101766	0.410872	0	0	2.08925	4.77411	RGS14;TMC8;NBEAL2;PASK;CYTH1
Stuve-Wiedemann syndrome ORPHA:3206	5/101	0.101766	0.410872	0	0	2.08925	4.77411	MAGI1;PARD3;DAB2IP;NAV2;TEAD1
Sturge-Weber syndrome ORPHA:3205	5/101	0.101766	0.410872	0	0	2.08925	4.77411	KIDINS220;PELI2;WDFY3;BAZ2B;SIPA1L2
Succinic semialdehyde dehydrogenase deficiency ORPHA:22	5/101	0.101766	0.410872	0	0	2.08925	4.77411	PAN2;ATP8A1;PDIK1L;RAB3IP;PEX1
Tall stature-scoliosis-macrodactyly of the great toes syndrome ORPHA:329191	5/101	0.101766	0.410872	0	0	2.08925	4.77411	SGCE;DMPK;AEBP1;MAP4;MOCS1
Telangiectasia macularis eruptiva perstans ORPHA:90389	5/101	0.101766	0.410872	0	0	2.08925	4.77411	SERP2;ARMCX4;SEMA6D;PELI2;AEBP1
Testicular seminomatous germ cell tumor ORPHA:842	5/101	0.101766	0.410872	0	0	2.08925	4.77411	SERP2;ARMCX4;SEMA6D;PELI2;AEBP1
Thiamine-responsive megaloblastic anemia syndrome ORPHA:49827	5/101	0.101766	0.410872	0	0	2.08925	4.77411	TBCE;OCRL;PHKA1;UAP1;TEAD1
Tibial muscular dystrophy ORPHA:609	5/101	0.101766	0.410872	0	0	2.08925	4.77411	UBN2;WDPCP;HELZ;BAZ2B;LRIG2
Timothy syndrome ORPHA:65283	5/101	0.101766	0.410872	0	0	2.08925	4.77411	SERP2;ARMCX4;SEMA6D;AEBP1;SYNE1
Titin-related limb-girdle muscular dystrophy R10 ORPHA:140922	5/101	0.101766	0.410872	0	0	2.08925	4.77411	UBN2;WDPCP;HELZ;BAZ2B;LRIG2
Typical urticaria pigmentosa ORPHA:158766	5/101	0.101766	0.410872	0	0	2.08925	4.77411	SERP2;ARMCX4;SEMA6D;PELI2;AEBP1
VACTERL with hydrocephalus ORPHA:3412	5/101	0.101766	0.410872	0	0	2.08925	4.77411	POLQ;ZGRF1;EXO1;CENPL;BRCA1
VPS11-related autosomal recessive hypomyelinating leukodystrophy ORPHA:466934	5/101	0.101766	0.410872	0	0	2.08925	4.77411	ABTB1;WDR37;PHF1;TMC8;CYTH1
Very long chain acyl-CoA dehydrogenase deficiency ORPHA:26793	5/101	0.101766	0.410872	0	0	2.08925	4.77411	DPP7;DGAT1;SPPL2B;GBA2;DNM2
Wolfram-like syndrome ORPHA:411590	5/101	0.101766	0.410872	0	0	2.08925	4.77411	DAB2IP;MAP4;NAV2;TEAD1;MOCS1
Wrinkly skin syndrome ORPHA:2834	5/101	0.101766	0.410872	0	0	2.08925	4.77411	MPHOSPH9;ZGRF1;PCF11;CEP152;RAPGEF6
X-linked Alport syndrome ORPHA:88917	5/101	0.101766	0.410872	0	0	2.08925	4.77411	MAGI1;PARD3;DAB2IP;NAV2;TEAD1
X-linked distal spinal muscular atrophy type 3 ORPHA:139557	5/101	0.101766	0.410872	0	0	2.08925	4.77411	USP15;PIKFYVE;HELZ;RAPGEF6;SCYL2
X-linked intellectual disability, Najm type ORPHA:163937	5/101	0.101766	0.410872	0	0	2.08925	4.77411	MAGI1;DAB2IP;NEO1;SPTAN1;TEAD1
X-linked intellectual disability-cerebellar hypoplasia-spondylo-epiphyseal dysplasia syndrome ORPHA:459070	5/101	0.101766	0.410872	0	0	2.08925	4.77411	EEF1B2;RPSA;RPS2;RPS11;RPL6
X-linked microcephaly-growth retardation-prognathism-cryptorchidism syndrome ORPHA:435938	5/101	0.101766	0.410872	0	0	2.08925	4.77411	EEF1B2;RPSA;RPS2;RPS11;RPL6
X-linked osteoporosis with fractures ORPHA:391330	5/101	0.101766	0.410872	0	0	2.08925	4.77411	MAGI1;PARD3;DAB2IP;NAV2;TEAD1
2p21 microdeletion syndrome without cystinuria ORPHA:369881	5/102	0.104993	0.412328	0	0	2.06761	4.66009	LMBR1;KIF3A;USP45;GUF1;CFAP97
3-methylglutaconic aciduria type 3 ORPHA:67047	5/102	0.104993	0.412328	0	0	2.06761	4.66009	MAVS;STOML1;BLOC1S3;SPACA6;PROSER3
Autosomal recessive Robinow syndrome ORPHA:1507	5/102	0.104993	0.412328	0	0	2.06761	4.66009	MAGI1;UNC5B;DAB2IP;TEAD1;ADAMTS7
Chronic eosinophilic leukemia ORPHA:168940	5/102	0.104993	0.412328	0	0	2.06761	4.66009	FER;ZC3H13;FAM126A;MYO9A;SEC31A
Cockayne syndrome type 3 ORPHA:90324	5/102	0.104993	0.412328	0	0	2.06761	4.66009	RAD51B;FER;MGA;USP45;BDP1
Congenital ptosis ORPHA:91411	5/102	0.104993	0.412328	0	0	2.06761	4.66009	MAGI1;SEMA6D;DIXDC1;DZIP1;TEAD1
Deletion 5q35 ORPHA:1627	5/102	0.104993	0.412328	0	0	2.06761	4.66009	POLQ;RANBP17;HUWE1;MTR;BRCA1
Hermansky-Pudlak syndrome with pulmonary fibrosis ORPHA:231500	5/102	0.104993	0.412328	0	0	2.06761	4.66009	CLN3;MICAL1;HPS4;TMC8;MYO9B
Hyperostosis corticalis generalisata ORPHA:3416	5/102	0.104993	0.412328	0	0	2.06761	4.66009	MAGI1;PARD3;DAB2IP;TEAD1;ADAMTS7
Hypotonia-cystinuria syndrome ORPHA:163690	5/102	0.104993	0.412328	0	0	2.06761	4.66009	AKAP11;KIF3A;AKAP9;ATRX;MYO9A
Joubert syndrome with hepatic defect ORPHA:1454	5/102	0.104993	0.412328	0	0	2.06761	4.66009	FER;KIF3A;PLEKHA5;DZIP1;TEAD1
Macrocephaly-intellectual disability-autism syndrome ORPHA:210548	5/102	0.104993	0.412328	0	0	2.06761	4.66009	FBXL20;PCDH9;WDPCP;BAZ2B;SYNE1
Maffucci syndrome ORPHA:163634	5/102	0.104993	0.412328	0	0	2.06761	4.66009	PCYT2;FZD5;CREB3L4;MACROD1;COX5A
Neonatal inflammatory skin and bowel disease ORPHA:294023	5/102	0.104993	0.412328	0	0	2.06761	4.66009	PPFIBP1;FMNL2;MYOF;RASAL2;TEAD1
Papillary renal cell carcinoma ORPHA:319298	5/102	0.104993	0.412328	0	0	2.06761	4.66009	PPFIBP1;MYOF;RASAL2;PDLIM5;TEAD1
Persistent Mullerian duct syndrome ORPHA:2856	5/102	0.104993	0.412328	0	0	2.06761	4.66009	PKN3;ERCC2;MACROD1;WDR62;SLC29A2
Pseudohypoparathyroidism type 1B ORPHA:94089	5/102	0.104993	0.412328	0	0	2.06761	4.66009	NCOR2;CRTC1;FAM193B;RAB11FIP3;PRRC2B
Renal-hepatic-pancreatic dysplasia ORPHA:294415	5/102	0.104993	0.412328	0	0	2.06761	4.66009	SCYL3;PCF11;ELMOD3;SLC25A45;CCDC84
Synaptic congenital myasthenic syndromes ORPHA:98915	5/102	0.104993	0.412328	0	0	2.06761	4.66009	DMPK;TSC2;RAB11FIP3;PKD1;THBS3
Truncus arteriosus ORPHA:3384	5/102	0.104993	0.412328	0	0	2.06761	4.66009	NCOR2;NCKAP5L;AEBP1;ARHGEF40;ADAMTS10
X-linked myotubular myopathy-abnormal genitalia syndrome ORPHA:456328	5/102	0.104993	0.412328	0	0	2.06761	4.66009	SYNJ1;EFCAB14;FBXL3;TBC1D23;ARNTL
Adult-onset foveomacular vitelliform dystrophy ORPHA:99000	5/103	0.108271	0.417065	0	0	2.0464	4.54939	FBXL20;CATSPER2;BAZ2B;PLEKHM3;SYNE1
Angelman syndrome due to imprinting defect in 15q11-q13 ORPHA:411515	5/103	0.108271	0.417065	0	0	2.0464	4.54939	ARMCX4;CYLD;SMAD4;SYNE1;ZIK1
Atypical juvenile parkinsonism ORPHA:391411	5/103	0.108271	0.417065	0	0	2.0464	4.54939	AKAP11;SYNJ1;KIF3A;KIDINS220;KIF1B
Autosomal recessive centronuclear myopathy ORPHA:169186	5/103	0.108271	0.417065	0	0	2.0464	4.54939	CARNS1;KIF1B;PKD1;ADAMTS10;SYNE1
BOR syndrome ORPHA:107	5/103	0.108271	0.417065	0	0	2.0464	4.54939	MAGI1;PARD3;DAB2IP;PHKA1;TEAD1
Blackfan-Diamond anemia ORPHA:124	5/103	0.108271	0.417065	0	0	2.0464	4.54939	EEF1B2;RPSA;RPS2;RPS11;RPL6
Channelopathy-associated congenital insensitivity to pain ORPHA:88642	5/103	0.108271	0.417065	0	0	2.0464	4.54939	CCDC88A;FER;NAV3;PCDH9;WDPCP
Familial colorectal cancer Type X ORPHA:440437	5/103	0.108271	0.417065	0	0	2.0464	4.54939	EEF1B2;ZMYM2;RPSA;RPS11;RPL6
Mitochondrial neurogastrointestinal encephalomyopathy ORPHA:298	5/103	0.108271	0.417065	0	0	2.0464	4.54939	TEPSIN;SBNO2;TEP1;NBEAL2;IKBKE
Paroxysmal extreme pain disorder ORPHA:46348	5/103	0.108271	0.417065	0	0	2.0464	4.54939	CCDC88A;FER;NAV3;PCDH9;WDPCP
Persistent hyperplastic primary vitreous ORPHA:91495	5/103	0.108271	0.417065	0	0	2.0464	4.54939	MAGI1;DIXDC1;DAB2IP;NAV2;TEAD1
Primary erythromelalgia ORPHA:90026	5/103	0.108271	0.417065	0	0	2.0464	4.54939	CCDC88A;FER;NAV3;PCDH9;WDPCP
Saethre-Chotzen syndrome ORPHA:794	5/103	0.108271	0.417065	0	0	2.0464	4.54939	MAGI1;UNC5B;DAB2IP;NEO1;TEAD1
Sodium channelopathy-related small fiber neuropathy ORPHA:306577	5/103	0.108271	0.417065	0	0	2.0464	4.54939	CCDC88A;FER;NAV3;PCDH9;WDPCP
Tubular aggregate myopathy ORPHA:2593	5/103	0.108271	0.417065	0	0	2.0464	4.54939	ABTB1;RNPEPL1;RGS14;TMC8;CYTH1
COFS syndrome ORPHA:1466	5/104	0.111598	0.425539	0	0	2.02563	4.4419	MAPKBP1;SLC9A5;ERCC2;MYO9B;NUDT13
Coloboma of eye lens ORPHA:98943	5/104	0.111598	0.425539	0	0	2.02563	4.4419	MAGI1;TOM1L1;FZD5;TEAD1;MAPK8IP1
Coloboma of eyelid ORPHA:98946	5/104	0.111598	0.425539	0	0	2.02563	4.4419	MAGI1;TOM1L1;FZD5;TEAD1;MAPK8IP1
Coloboma of macula ORPHA:98945	5/104	0.111598	0.425539	0	0	2.02563	4.4419	MAGI1;TOM1L1;FZD5;TEAD1;MAPK8IP1
Coloboma of optic disc ORPHA:98947	5/104	0.111598	0.425539	0	0	2.02563	4.4419	MAGI1;TOM1L1;FZD5;TEAD1;MAPK8IP1
Isolated brachycephaly ORPHA:35099	5/104	0.111598	0.425539	0	0	2.02563	4.4419	MAGI1;DIXDC1;DAB2IP;DZIP1;TEAD1
Isolated plagiocephaly ORPHA:35098	5/104	0.111598	0.425539	0	0	2.02563	4.4419	MAGI1;DIXDC1;DAB2IP;DZIP1;TEAD1
Short rib-polydactyly syndrome, Verma-Naumoff type ORPHA:93271	5/104	0.111598	0.425539	0	0	2.02563	4.4419	MAGI1;DIXDC1;TEAD1;GTF2I;KTN1
Skeletal Ewing sarcoma ORPHA:319	5/105	0.114974	0.43786	0	0	2.00527	4.33749	PPFIBP1;EPB41L2;AEBP1;DZIP1;ADAMTS7
Autosomal dominant polycystic kidney disease ORPHA:730	5/106	0.118399	0.449202	0	0	1.98531	4.23605	PPFIBP1;GALNT2;MAP4;PKD1;TEAD1
Bilateral striopallidodentate calcinosis ORPHA:1980	5/106	0.118399	0.449202	0	0	1.98531	4.23605	SEMA6D;DIXDC1;KIF1B;NAV2;SORBS1
Muscle-eye-brain disease ORPHA:588	5/106	0.118399	0.449202	0	0	1.98531	4.23605	DMPK;MAP4;PKD1;PRRC2B;MAPK8IP1
Joubert syndrome with oculorenal defect ORPHA:2318	5/107	0.121871	0.460063	0	0	1.96575	4.13749	MAGI1;DIXDC1;FAM229B;DZIP1;TEAD1
Renal agenesis, unilateral ORPHA:93100	5/107	0.121871	0.460063	0	0	1.96575	4.13749	MAGI1;DAB2IP;PPP1R9A;NEO1;TEAD1
Seckel syndrome ORPHA:808	5/107	0.121871	0.460063	0	0	1.96575	4.13749	POLQ;EME1;EXO1;CEP152;BRCA1
Semantic dementia ORPHA:100069	5/107	0.121871	0.460063	0	0	1.96575	4.13749	APLP2;SPPL2A;CHMP3;SLC35A5;EXOC1
Non-specific early-onset epileptic encephalopathy ORPHA:442835	6/138	0.122966	0.463616	0	0	1.82373	3.82227	CDK19;ARV1;SYNJ1;KIF1B;TRAK1;DNM1
Colobomatous microphthalmia ORPHA:98938	5/108	0.12539	0.47158	0	0	1.94656	4.04169	MAGI1;DAB2IP;NAV2;DZIP1;TEAD1
Hereditary breast cancer ORPHA:227535	5/108	0.12539	0.47158	0	0	1.94656	4.04169	POLQ;EXO1;CEP152;CENPL;BRCA1
22q11.2 deletion syndrome ORPHA:567	5/109	0.128956	0.483185	0	0	1.92775	3.94857	GIGYF1;SBNO2;ATG2A;SBF1;DNM2
Cleft lip/palate ORPHA:199306	5/109	0.128956	0.483185	0	0	1.92775	3.94857	TOM1L1;PARD3;DAB2IP;S100A14;TEAD1
Familial pancreatic carcinoma ORPHA:1333	5/109	0.128956	0.483185	0	0	1.92775	3.94857	POLQ;SMAD4;NPM1;EXO1;BRCA1
Retinitis pigmentosa ORPHA:791	7/174	0.135368	0.506582	0	0	1.68221	3.36402	IFT88;PCM1;HACE1;KIF3A;ABCA4;PEX1;MYO9A
Hereditary breast and ovarian cancer syndrome ORPHA:145	5/111	0.136224	0.509154	0	0	1.89118	3.76998	POLQ;EXO1;CEP152;CENPL;BRCA1
Oligodontia ORPHA:99798	5/112	0.139925	0.52234	0	0	1.87341	3.68433	TOM1L1;PARD3;DAB2IP;S100A14;TEAD1
Alobar holoprosencephaly ORPHA:93925	5/113	0.143669	0.53368	0	0	1.85596	3.60102	MAGI1;STAG2;TEAD1;ACVR2B;DISP1
Lobar holoprosencephaly ORPHA:93924	5/113	0.143669	0.53368	0	0	1.85596	3.60102	MAGI1;DAB2IP;TEAD1;DISP1;ADAMTS7
Midline interhemispheric variant of holoprosencephaly ORPHA:93926	5/113	0.143669	0.53368	0	0	1.85596	3.60102	MAGI1;DAB2IP;TEAD1;ACVR2B;DISP1
Septopreoptic holoprosencephaly ORPHA:280195	5/113	0.143669	0.53368	0	0	1.85596	3.60102	MAGI1;DAB2IP;TEAD1;ACVR2B;DISP1
Microform holoprosencephaly ORPHA:280200	5/114	0.147457	0.546405	0	0	1.83884	3.51995	MAGI1;DAB2IP;TEAD1;DISP1;ADAMTS7
Semilobar holoprosencephaly ORPHA:220386	5/114	0.147457	0.546405	0	0	1.83884	3.51995	MAGI1;STAG2;TEAD1;ACVR2B;DISP1
Fanconi anemia ORPHA:84	5/116	0.155158	0.574236	0	0	1.80552	3.36426	POLQ;EME1;EXO1;FANCC;BRCA1
Romano-Ward syndrome ORPHA:101016	5/118	0.163021	0.6026	0	0	1.77339	3.2167	SPTBN4;SEMA6D;AKAP9;KIF1B;SORBS1
Genetic steroid-resistant nephrotic syndrome ORPHA:656	5/129	0.208887	0.652114	0	0	1.61515	2.52927	POLQ;HUWE1;GTF2I;CIT;KTN1
X-linked non-syndromic intellectual disability ORPHA:777	5/132	0.22207	0.652114	0	0	1.57676	2.37265	AKAP11;KIF3A;KIDINS220;CCDC136;KIF1B
Autosomal dominant Alport syndrome ORPHA:88918	4/100	0.22895	0.652114	0	0	1.66796	2.45898	SGCE;PPP1R9A;MYO9A;SYNE1
Autosomal recessive Alport syndrome ORPHA:88919	4/100	0.22895	0.652114	0	0	1.66796	2.45898	SGCE;PPP1R9A;MYO9A;SYNE1
Bruck syndrome ORPHA:2771	4/100	0.22895	0.652114	0	0	1.66796	2.45898	MAGI1;SGCE;DAB2IP;TEAD1
Deafness-infertility syndrome ORPHA:94064	4/100	0.22895	0.652114	0	0	1.66796	2.45898	CATSPER2;WDPCP;CYB5RL;NRDE2
Metachromatic leukodystrophy, adult form ORPHA:309271	4/100	0.22895	0.652114	0	0	1.66796	2.45898	ABTB1;DPP7;RNPEPL1;MCOLN1
Metachromatic leukodystrophy, juvenile form ORPHA:309263	4/100	0.22895	0.652114	0	0	1.66796	2.45898	ABTB1;DPP7;RNPEPL1;MCOLN1
Metachromatic leukodystrophy, late infantile form ORPHA:309256	4/100	0.22895	0.652114	0	0	1.66796	2.45898	ABTB1;DPP7;RNPEPL1;MCOLN1
Noonan syndrome-like disorder with loose anagen hair ORPHA:2701	4/100	0.22895	0.652114	0	0	1.66796	2.45898	MYNN;FBXL3;TBC1D23;SCYL2
Propionic acidemia ORPHA:35	4/100	0.22895	0.652114	0	0	1.66796	2.45898	MAGI1;TOM1L1;AFMID;GPHN
Simpson-Golabi-Behmel syndrome ORPHA:373	4/100	0.22895	0.652114	0	0	1.66796	2.45898	UNC5B;DAB2IP;NEO1;MOCS1
2-aminoadipic 2-oxoadipic aciduria ORPHA:79154	4/101	0.234195	0.652114	0	0	1.65067	2.39612	MPHOSPH9;BRCA1;PEX1;GTF2I
3-methylglutaconic aciduria type 1 ORPHA:67046	4/101	0.234195	0.652114	0	0	1.65067	2.39612	MCEE;FAM185A;PEX1;PTPN4
ALG6-CDG ORPHA:79320	4/101	0.234195	0.652114	0	0	1.65067	2.39612	AASDH;LRR1;EXOSC8;MYNN
ALG9-CDG ORPHA:79328	4/101	0.234195	0.652114	0	0	1.65067	2.39612	FER;HACE1;MTR;MYO9A
Acute infantile liver failure due to synthesis defect of mtDNA-encoded proteins ORPHA:217371	4/101	0.234195	0.652114	0	0	1.65067	2.39612	RTEL1;TRMT2A;BRD9;DMAP1
Adult Krabbe disease ORPHA:206448	4/101	0.234195	0.652114	0	0	1.65067	2.39612	ARMCX4;BAZ2B;GPCPD1;SYNE1
Adult polyglucosan body disease ORPHA:206583	4/101	0.234195	0.652114	0	0	1.65067	2.39612	LDHA;AOX1;UAP1;TBC1D23
Adult-onset autosomal recessive cerebellar ataxia ORPHA:284289	4/101	0.234195	0.652114	0	0	1.65067	2.39612	SHC1;APLP2;MYOF;MPZL1
Alagille syndrome due to a NOTCH2 point mutation ORPHA:261629	4/101	0.234195	0.652114	0	0	1.65067	2.39612	ZFYVE26;TEP1;MYOF;WDFY3
Alpha-N-acetylgalactosaminidase deficiency type 1 ORPHA:79279	4/101	0.234195	0.652114	0	0	1.65067	2.39612	RNPEPL1;IGFLR1;IKBKE;DNASE1L1
Alpha-N-acetylgalactosaminidase deficiency type 2 ORPHA:79280	4/101	0.234195	0.652114	0	0	1.65067	2.39612	RNPEPL1;IGFLR1;IKBKE;DNASE1L1
Alpha-N-acetylgalactosaminidase deficiency type 3 ORPHA:79281	4/101	0.234195	0.652114	0	0	1.65067	2.39612	RNPEPL1;IGFLR1;IKBKE;DNASE1L1
Alpha-dystroglycan-related limb-girdle muscular dystrophy R16 ORPHA:280333	4/101	0.234195	0.652114	0	0	1.65067	2.39612	MAGI1;DAB2IP;MAP4;TEAD1
Anaplastic astrocytoma ORPHA:251589	4/101	0.234195	0.652114	0	0	1.65067	2.39612	PCYT2;SPPL2B;MACROD1;COX5A
Anaplastic oligoastrocytoma ORPHA:251663	4/101	0.234195	0.652114	0	0	1.65067	2.39612	PCYT2;SPPL2B;MACROD1;COX5A
Apert syndrome ORPHA:87	4/101	0.234195	0.652114	0	0	1.65067	2.39612	MAGI1;DAB2IP;COBL;NEO1
Arnold-Chiari malformation type II ORPHA:1136	4/101	0.234195	0.652114	0	0	1.65067	2.39612	WBP1;SPPL2B;CIRBP;GPR137
Ataxia-intellectual disability-oculomotor apraxia-cerebellar cysts syndrome ORPHA:370022	4/101	0.234195	0.652114	0	0	1.65067	2.39612	SEMA6D;PLEKHA5;NAV2;DZIP1
Atypical pantothenate kinase-associated neurodegeneration ORPHA:216873	4/101	0.234195	0.652114	0	0	1.65067	2.39612	USP15;NIN;GPCPD1;MARK3
Autism spectrum disorder-epilepsy-arthrogryposis syndrome ORPHA:370943	4/101	0.234195	0.652114	0	0	1.65067	2.39612	TMEM161B;TEX9;SLMAP;AKAP9
Autosomal dominant Charcot-Marie-Tooth disease type 2L ORPHA:99945	4/101	0.234195	0.652114	0	0	1.65067	2.39612	MAGI1;DAB2IP;NAV2;TEAD1
Autosomal dominant Charcot-Marie-Tooth disease type 2Q ORPHA:329258	4/101	0.234195	0.652114	0	0	1.65067	2.39612	MPHOSPH9;BRCA1;PEX1;GTF2I
Autosomal dominant Charcot-Marie-Tooth disease type 2Z ORPHA:466768	4/101	0.234195	0.652114	0	0	1.65067	2.39612	SETD5;SETD1A;HUWE1;PRRC2B
Autosomal dominant distal axonal motor neuropathy-myofibrillar myopathy syndrome ORPHA:476093	4/101	0.234195	0.652114	0	0	1.65067	2.39612	MAGI1;DAB2IP;NAV2;TEAD1
Autosomal dominant intermediate Charcot-Marie-Tooth disease type E ORPHA:93114	4/101	0.234195	0.652114	0	0	1.65067	2.39612	NCOR2;GAS2L1;RAB11FIP3;EPN1
Autosomal dominant neovascular inflammatory vitreoretinopathy ORPHA:329211	4/101	0.234195	0.652114	0	0	1.65067	2.39612	DAB2IP;NEO1;MOCS1;MAPK8IP1
Autosomal dominant spastic paraplegia type 12 ORPHA:100993	4/101	0.234195	0.652114	0	0	1.65067	2.39612	RTN2;GPR137;FAM219A;GAS2L1
Autosomal dominant spastic paraplegia type 31 ORPHA:101011	4/101	0.234195	0.652114	0	0	1.65067	2.39612	MAGI1;COBL;KIF1B;PPP1R9A
Autosomal recessive intermediate Charcot-Marie-Tooth disease type B ORPHA:254334	4/101	0.234195	0.652114	0	0	1.65067	2.39612	EEF1B2;NPM1;LRR1;RPSA
Autosomal recessive intermediate Charcot-Marie-Tooth disease type C ORPHA:369867	4/101	0.234195	0.652114	0	0	1.65067	2.39612	MAGI1;DMPK;DAB2IP;TEAD1
Autosomal recessive lower motor neuron disease with childhood onset ORPHA:206580	4/101	0.234195	0.652114	0	0	1.65067	2.39612	MAGI1;DMPK;DAB2IP;TEAD1
Autosomal recessive spastic ataxia-optic atrophy-dysarthria syndrome ORPHA:254343	4/101	0.234195	0.652114	0	0	1.65067	2.39612	MPHOSPH9;ZGRF1;CEP152;BDP1
Autosomal recessive spastic paraplegia type 18 ORPHA:209951	4/101	0.234195	0.652114	0	0	1.65067	2.39612	APLP2;OCRL;EIF2AK4;MPZL1
Autosomal recessive spastic paraplegia type 45 ORPHA:320396	4/101	0.234195	0.652114	0	0	1.65067	2.39612	USP15;USP32;SCYL2;EXOC1
Autosomal recessive spastic paraplegia type 59 ORPHA:401795	4/101	0.234195	0.652114	0	0	1.65067	2.39612	AKAP9;WDPCP;BAZ2B;BDP1
Autosomal recessive spastic paraplegia type 62 ORPHA:401785	4/101	0.234195	0.652114	0	0	1.65067	2.39612	LDHA;SHC1;UAP1;PDIA5
BICD2-related autosomal dominant childhood-onset proximal spinal muscular atrophy ORPHA:363454	4/101	0.234195	0.652114	0	0	1.65067	2.39612	NIN;MYO5A;MYO9B;SBF1
BVES-related limb-girdle muscular dystrophy ORPHA:476084	4/101	0.234195	0.652114	0	0	1.65067	2.39612	PPFIBP1;DIXDC1;DZIP1;LRP12
Bannayan-Riley-Ruvalcaba syndrome ORPHA:109	4/101	0.234195	0.652114	0	0	1.65067	2.39612	USP15;EPC1;FBXL3;GPCPD1
Beta-propeller protein-associated neurodegeneration ORPHA:329284	4/101	0.234195	0.652114	0	0	1.65067	2.39612	ABTB1;RNPEPL1;TCTA;MCOLN1
Beta-sarcoglycan-related limb-girdle muscular dystrophy R4 ORPHA:119	4/101	0.234195	0.652114	0	0	1.65067	2.39612	SGCE;MAP4;DZIP1;TEAD1
Bilateral parasagittal parieto-occipital polymicrogyria ORPHA:208441	4/101	0.234195	0.652114	0	0	1.65067	2.39612	DOCK11;WDR37;AASDH;EXOC1
Body skin hyperlaxity due to vitamin K-dependent coagulation factor deficiency ORPHA:91135	4/101	0.234195	0.652114	0	0	1.65067	2.39612	PPFIBP1;AOX1;PHLDB2;TEAD1
Brachydactyly type B1 ORPHA:572385	4/101	0.234195	0.652114	0	0	1.65067	2.39612	MAGI1;UNC5B;TEAD1;ADAMTS7
Brachydactyly-arterial hypertension syndrome ORPHA:1276	4/101	0.234195	0.652114	0	0	1.65067	2.39612	SEMA6D;PTPRM;SORBS2;SORBS1
COG7-CDG ORPHA:79333	4/101	0.234195	0.652114	0	0	1.65067	2.39612	PAN2;GALNS;PIAS3;PHKG2
COG8-CDG ORPHA:95428	4/101	0.234195	0.652114	0	0	1.65067	2.39612	MAVS;ANKRD16;CCDC142;PRR3
Carbamoyl-phosphate synthetase 1 deficiency ORPHA:147	4/101	0.234195	0.652114	0	0	1.65067	2.39612	MAGI1;TOM1L1;AOX1;TEAD1
Carvajal syndrome ORPHA:65282	4/101	0.234195	0.652114	0	0	1.65067	2.39612	TOM1L1;DAB2IP;S100A14;TEAD1
Cerebral autosomal dominant arteriopathy-subcortical infarcts-leukoencephalopathy ORPHA:136	4/101	0.234195	0.652114	0	0	1.65067	2.39612	MAGI1;UNC5B;DAB2IP;TEAD1
Charcot-Marie-Tooth disease type 4G ORPHA:99953	4/101	0.234195	0.652114	0	0	1.65067	2.39612	CCDC136;NCDN;KCTD17;GAS2L1
Charcot-Marie-Tooth disease type 4J ORPHA:139515	4/101	0.234195	0.652114	0	0	1.65067	2.39612	DOCK11;WDR37;AASDH;EXOC1
Cholangiocarcinoma ORPHA:70567	4/101	0.234195	0.652114	0	0	1.65067	2.39612	TOM1L1;COBL;S100A14;TEAD1
Chudley-McCullough syndrome ORPHA:314597	4/101	0.234195	0.652114	0	0	1.65067	2.39612	POLQ;EXO1;BRCA1;CIT
Citrullinemia type II ORPHA:247585	4/101	0.234195	0.652114	0	0	1.65067	2.39612	NPM1;FZD5;EXO1;TBCE
Classic pantothenate kinase-associated neurodegeneration ORPHA:216866	4/101	0.234195	0.652114	0	0	1.65067	2.39612	USP15;NIN;GPCPD1;MARK3
Cleft lip/palate-ectodermal dysplasia syndrome ORPHA:3253	4/101	0.234195	0.652114	0	0	1.65067	2.39612	RUSC1;LMTK3;DAB2IP;PRRC2B
Combined immunodeficiency due to MALT1 deficiency ORPHA:397964	4/101	0.234195	0.652114	0	0	1.65067	2.39612	CYLD;USP15;NIN;RAPGEF6
Combined oxidative phosphorylation defect type 30 ORPHA:478042	4/101	0.234195	0.652114	0	0	1.65067	2.39612	PSMA3;NPM1;LRR1;TIMM9
Complete cryptophthalmia ORPHA:98949	4/101	0.234195	0.652114	0	0	1.65067	2.39612	MAGI1;COBL;PPP1R9A;ACVR2B
Congenital contractural arachnodactyly ORPHA:115	4/101	0.234195	0.652114	0	0	1.65067	2.39612	WDFY3;ARHGEF40;DZIP1;ADAMTS7
Congenital lactase deficiency ORPHA:53690	4/101	0.234195	0.652114	0	0	1.65067	2.39612	POLQ;CCDC18;ZGRF1;CEP152
Constitutional megaloblastic anemia with severe neurologic disease ORPHA:319651	4/101	0.234195	0.652114	0	0	1.65067	2.39612	POLQ;EME1;EXO1;BRCA1
Corpus callosum agenesis-neuronopathy syndrome ORPHA:1496	4/101	0.234195	0.652114	0	0	1.65067	2.39612	CYLD;USP15;GPCPD1;CYTH1
Craniolenticulosutural dysplasia ORPHA:50814	4/101	0.234195	0.652114	0	0	1.65067	2.39612	PPFIBP1;EIF2AK4;PHLDB2;SEC31A
Curry-Jones syndrome ORPHA:1553	4/101	0.234195	0.652114	0	0	1.65067	2.39612	DAB2IP;DZIP1;MOCS1;ADAMTS7
Cutis gyrata-acanthosis nigricans-craniosynostosis syndrome ORPHA:1555	4/101	0.234195	0.652114	0	0	1.65067	2.39612	MAGI1;DAB2IP;COBL;NEO1
DIAPH1-related sensorineural hearing loss-thrombocytopenia syndrome ORPHA:494444	4/101	0.234195	0.652114	0	0	1.65067	2.39612	NBEAL2;ANP32B;PABPC1;DNM2
DNA2-related mitochondrial DNA deletion syndrome ORPHA:352470	4/101	0.234195	0.652114	0	0	1.65067	2.39612	POLQ;ZGRF1;EXO1;BRCA1
DNM1L-related encephalopathy due to mitochondrial and peroxisomal fission defect ORPHA:330050	4/101	0.234195	0.652114	0	0	1.65067	2.39612	IPO11;GUF1;BDP1;KTN1
Dent disease type 1 ORPHA:93622	4/101	0.234195	0.652114	0	0	1.65067	2.39612	FZD5;OCRL;WDFY3;ACVR2B
Diaphyseal medullary stenosis-bone malignancy syndrome ORPHA:85182	4/101	0.234195	0.652114	0	0	1.65067	2.39612	FER;USP45;EIF2AK4;CFAP97
Distal myopathy with posterior leg and anterior hand involvement ORPHA:63273	4/101	0.234195	0.652114	0	0	1.65067	2.39612	MAGI1;DAB2IP;MAP4;TEAD1
Early-onset Lafora body disease ORPHA:324290	4/101	0.234195	0.652114	0	0	1.65067	2.39612	ABTB1;CYLD;IFFO1;SYNE1
Early-onset progressive diffuse brain atrophy-microcephaly-muscle weakness-optic atrophy syndrome ORPHA:496641	4/101	0.234195	0.652114	0	0	1.65067	2.39612	INO80E;SPPL2B;SBF1;PRRC2B
Embryonal rhabdomyosarcoma ORPHA:99757	4/101	0.234195	0.652114	0	0	1.65067	2.39612	GALNS;CLN3;DGAT1;RNPEPL1
Erythrokeratodermia-cardiomyopathy syndrome ORPHA:476096	4/101	0.234195	0.652114	0	0	1.65067	2.39612	TOM1L1;DAB2IP;S100A14;TEAD1
FBLN1-related developmental delay-central nervous system anomaly-syndactyly syndrome ORPHA:404451	4/101	0.234195	0.652114	0	0	1.65067	2.39612	MAGI1;DAB2IP;DZIP1;TEAD1
FGFR2-related bent bone dysplasia ORPHA:313855	4/101	0.234195	0.652114	0	0	1.65067	2.39612	MAGI1;DAB2IP;COBL;NEO1
FKRP-related limb-girdle muscular dystrophy R9 ORPHA:34515	4/101	0.234195	0.652114	0	0	1.65067	2.39612	NCKAP5L;FLYWCH1;SBF1;EPN1
FLNA-related X-linked myxomatous valvular dysplasia ORPHA:555877	4/101	0.234195	0.652114	0	0	1.65067	2.39612	RTEL1;SBNO2;NCKAP5L;MYO9B
FRAXF syndrome ORPHA:100974	4/101	0.234195	0.652114	0	0	1.65067	2.39612	RTN2;WBP1;GPR137;CTNS
Facial dysmorphism-immunodeficiency-livedo-short stature syndrome ORPHA:352712	4/101	0.234195	0.652114	0	0	1.65067	2.39612	POLQ;EXO1;WDR62;BRCA1
Familial cortical myoclonus ORPHA:319189	4/101	0.234195	0.652114	0	0	1.65067	2.39612	MACROD1;DAB2IP;NOL3;TEAD1
Familial mitral valve prolapse ORPHA:741	4/101	0.234195	0.652114	0	0	1.65067	2.39612	ARMCX4;AEBP1;PKD1;ADAMTS10
Familial progressive hyper- and hypopigmentation ORPHA:280628	4/101	0.234195	0.652114	0	0	1.65067	2.39612	MAGI1;DAB2IP;RASAL2;TEAD1
Familial progressive hyperpigmentation ORPHA:79146	4/101	0.234195	0.652114	0	0	1.65067	2.39612	MAGI1;DAB2IP;RASAL2;TEAD1
Familial scaphocephaly syndrome, McGillivray type ORPHA:168624	4/101	0.234195	0.652114	0	0	1.65067	2.39612	MAGI1;DAB2IP;COBL;NEO1
Female restricted epilepsy with intellectual disability ORPHA:101039	4/101	0.234195	0.652114	0	0	1.65067	2.39612	MAGI1;SEMA6D;DAB2IP;KIF1B
Fibrillary astrocytoma ORPHA:251601	4/101	0.234195	0.652114	0	0	1.65067	2.39612	PCYT2;SPPL2B;MACROD1;COX5A
Fibronectin glomerulopathy ORPHA:84090	4/101	0.234195	0.652114	0	0	1.65067	2.39612	PPFIBP1;AOX1;NAV2;TEAD1
Fraser syndrome ORPHA:2052	4/101	0.234195	0.652114	0	0	1.65067	2.39612	MAGI1;PPP1R9A;NEO1;ACVR2B
Fried syndrome ORPHA:85335	4/101	0.234195	0.652114	0	0	1.65067	2.39612	DOCK11;CCDC88A;FAM126A;IFFO1
GAPO syndrome ORPHA:2067	4/101	0.234195	0.652114	0	0	1.65067	2.39612	MAGI1;DAB2IP;NAV2;TEAD1
Gabriele-de Vries syndrome ORPHA:506358	4/101	0.234195	0.652114	0	0	1.65067	2.39612	STAG2;RPSA;PABPC1;RPL6
Gemistocytic astrocytoma ORPHA:251604	4/101	0.234195	0.652114	0	0	1.65067	2.39612	PCYT2;SPPL2B;MACROD1;COX5A
Global developmental delay-visual anomalies-progressive cerebellar atrophy-truncal hypotonia syndrome ORPHA:480898	4/101	0.234195	0.652114	0	0	1.65067	2.39612	GALNT2;HUWE1;MAP4;EIF2AK4
Glutaric acidemia type 3 ORPHA:35706	4/101	0.234195	0.652114	0	0	1.65067	2.39612	SGCE;AOX1;TEAD1;MOCS1
Glycogen storage disease due to LAMP-2 deficiency ORPHA:34587	4/101	0.234195	0.652114	0	0	1.65067	2.39612	FPGT;SPPL2A;TBC1D23;SLC35A5
Glycogen storage disease due to acid maltase deficiency, infantile onset ORPHA:308552	4/101	0.234195	0.652114	0	0	1.65067	2.39612	SBNO2;ATG2A;TSC2;PLD2
Glycogen storage disease due to acid maltase deficiency, late-onset ORPHA:420429	4/101	0.234195	0.652114	0	0	1.65067	2.39612	SBNO2;ATG2A;TSC2;PLD2
Glycogen storage disease due to glycogen branching enzyme deficiency, adult neuromuscular form ORPHA:308712	4/101	0.234195	0.652114	0	0	1.65067	2.39612	LDHA;AOX1;UAP1;TBC1D23
Glycogen storage disease due to glycogen branching enzyme deficiency, childhood combined hepatic and myopathic form ORPHA:308684	4/101	0.234195	0.652114	0	0	1.65067	2.39612	LDHA;AOX1;UAP1;TBC1D23
Glycogen storage disease due to glycogen branching enzyme deficiency, childhood neuromuscular form ORPHA:308698	4/101	0.234195	0.652114	0	0	1.65067	2.39612	LDHA;AOX1;UAP1;TBC1D23
Glycogen storage disease due to glycogen branching enzyme deficiency, congenital neuromuscular form ORPHA:308670	4/101	0.234195	0.652114	0	0	1.65067	2.39612	LDHA;AOX1;UAP1;TBC1D23
Glycogen storage disease due to glycogen branching enzyme deficiency, fatal perinatal neuromuscular form ORPHA:308655	4/101	0.234195	0.652114	0	0	1.65067	2.39612	LDHA;AOX1;UAP1;TBC1D23
Glycogen storage disease due to glycogen branching enzyme deficiency, non progressive hepatic form ORPHA:308638	4/101	0.234195	0.652114	0	0	1.65067	2.39612	LDHA;AOX1;UAP1;TBC1D23
Glycogen storage disease due to glycogen branching enzyme deficiency, progressive hepatic form ORPHA:308621	4/101	0.234195	0.652114	0	0	1.65067	2.39612	LDHA;AOX1;UAP1;TBC1D23
Glycogen storage disease due to muscle phosphofructokinase deficiency ORPHA:371	4/101	0.234195	0.652114	0	0	1.65067	2.39612	MAGI1;PHKA1;MAP4;TEAD1
Goldberg-Shprintzen megacolon syndrome ORPHA:66629	4/101	0.234195	0.652114	0	0	1.65067	2.39612	MAGI1;PHKA1;MAP4;TEAD1
Greig cephalopolysyndactyly syndrome ORPHA:380	4/101	0.234195	0.652114	0	0	1.65067	2.39612	MAGI1;DAB2IP;NAV2;TEAD1
Guanidinoacetate methyltransferase deficiency ORPHA:382	4/101	0.234195	0.652114	0	0	1.65067	2.39612	ECI2;MACROD1;SIRT4;SIRT3
Hajdu-Cheney syndrome ORPHA:955	4/101	0.234195	0.652114	0	0	1.65067	2.39612	ZFYVE26;TEP1;MYOF;WDFY3
Hemolytic anemia due to adenylate kinase deficiency ORPHA:86817	4/101	0.234195	0.652114	0	0	1.65067	2.39612	DMPK;GAS2L1;NOL3;ST6GALNAC6
Hemolytic anemia due to glucophosphate isomerase deficiency ORPHA:712	4/101	0.234195	0.652114	0	0	1.65067	2.39612	LDHA;ERCC2;MACROD1;SLC29A2
Hereditary thrombocytopenia with early-onset myelofibrosis ORPHA:480851	4/101	0.234195	0.652114	0	0	1.65067	2.39612	ARHGEF11;NCOR2;GAS2L1;PLD2
Hermansky-Pudlak syndrome with neutropenia ORPHA:183678	4/101	0.234195	0.652114	0	0	1.65067	2.39612	VRK2;TBC1D23;HPS5;SCYL2
Homocystinuria due to methylene tetrahydrofolate reductase deficiency ORPHA:395	4/101	0.234195	0.652114	0	0	1.65067	2.39612	ABCA7;SLC25A45;ZZEF1;CYTH1
Intellectual disability-epilepsy-extrapyramidal syndrome ORPHA:468620	4/101	0.234195	0.652114	0	0	1.65067	2.39612	CRTC1;FLYWCH1;NCDN;SBF1
Intellectual disability-expressive aphasia-facial dysmorphism syndrome ORPHA:436151	4/101	0.234195	0.652114	0	0	1.65067	2.39612	ARMCX4;SEMA6D;SORBS2;SYNE1
Jackson-Weiss syndrome ORPHA:1540	4/101	0.234195	0.652114	0	0	1.65067	2.39612	MAGI1;DAB2IP;COBL;NEO1
Jalili syndrome ORPHA:1873	4/101	0.234195	0.652114	0	0	1.65067	2.39612	CRACR2B;SETD1A;DNM2;SLC29A2
Jawad syndrome ORPHA:313795	4/101	0.234195	0.652114	0	0	1.65067	2.39612	POLQ;NPM1;EXO1;BRCA1
Kuskokwim syndrome ORPHA:1149	4/101	0.234195	0.652114	0	0	1.65067	2.39612	MAGI1;DAB2IP;TEAD1;ADAMTS7
Kyphoscoliotic Ehlers-Danlos syndrome due to lysyl hydroxylase 1 deficiency ORPHA:1900	4/101	0.234195	0.652114	0	0	1.65067	2.39612	SHC1;GALNT2;PDIA5;MPZL1
Laryngo-onycho-cutaneous syndrome ORPHA:2407	4/101	0.234195	0.652114	0	0	1.65067	2.39612	TOM1L1;DAB2IP;S100A14;TEAD1
Late-infantile/juvenile Krabbe disease ORPHA:206443	4/101	0.234195	0.652114	0	0	1.65067	2.39612	ARMCX4;BAZ2B;GPCPD1;SYNE1
Lateral meningocele syndrome ORPHA:2789	4/101	0.234195	0.652114	0	0	1.65067	2.39612	MAGI1;UNC5B;DAB2IP;TEAD1
Lethal polymalformative syndrome, Boissel type ORPHA:210144	4/101	0.234195	0.652114	0	0	1.65067	2.39612	FER;NAV3;WDPCP;MYO9A
Leukoencephalopathy with mild cerebellar ataxia and white matter edema ORPHA:363540	4/101	0.234195	0.652114	0	0	1.65067	2.39612	MICAL3;ADGRL1;WDR62;CIT
Lhermitte-Duclos disease ORPHA:65285	4/101	0.234195	0.652114	0	0	1.65067	2.39612	USP15;EPC1;FBXL3;GPCPD1
Limb-girdle muscular dystrophy due to POMK deficiency ORPHA:445110	4/101	0.234195	0.652114	0	0	1.65067	2.39612	MPHOSPH9;MGA;HELZ;BDP1
Lipoic acid synthetase deficiency ORPHA:401859	4/101	0.234195	0.652114	0	0	1.65067	2.39612	MCEE;PSMA3;EXOSC8;GUF1
MYH9-related disease ORPHA:182050	4/101	0.234195	0.652114	0	0	1.65067	2.39612	SBNO2;NBEAL2;MYO9B;DNM2
MYO5B-related progressive familial intrahepatic cholestasis ORPHA:480491	4/101	0.234195	0.652114	0	0	1.65067	2.39612	MAGI1;TOM1L1;COBL;S100A14
Macrocephaly-intellectual disability-neurodevelopmental disorder-small thorax syndrome ORPHA:457485	4/101	0.234195	0.652114	0	0	1.65067	2.39612	KMT2D;HUWE1;PRRC2B;GTF2I
Male infertility due to large-headed multiflagellar polyploid spermatozoa ORPHA:137893	4/101	0.234195	0.652114	0	0	1.65067	2.39612	SLC9A5;SAPCD1;ERCC2;SIRT3
Malignant epithelial tumor of salivary glands ORPHA:276145	4/101	0.234195	0.652114	0	0	1.65067	2.39612	MAGI1;PLCB4;DZIP1;TEAD1
Mazabraud syndrome ORPHA:57782	4/101	0.234195	0.652114	0	0	1.65067	2.39612	TSC2;RAB11FIP3;PRRC2B;MAPK8IP1
McCune-Albright syndrome ORPHA:562	4/101	0.234195	0.652114	0	0	1.65067	2.39612	TSC2;RAB11FIP3;PRRC2B;MAPK8IP1
Melnick-Needles syndrome ORPHA:2484	4/101	0.234195	0.652114	0	0	1.65067	2.39612	RTEL1;SBNO2;NCKAP5L;MYO9B
Metaphyseal chondromatosis with D-2-hydroxyglutaric aciduria ORPHA:99646	4/101	0.234195	0.652114	0	0	1.65067	2.39612	TOM1L1;FZD5;PDIA5;MPZL1
Methylmalonic acidemia due to methylmalonyl-CoA epimerase deficiency ORPHA:308425	4/101	0.234195	0.652114	0	0	1.65067	2.39612	ARV1;MCEE;TIMM9;UNC50
Microphthalmia with brain and digit anomalies ORPHA:139471	4/101	0.234195	0.652114	0	0	1.65067	2.39612	MAGI1;PARD3;DAB2IP;TEAD1
Mitochondrial DNA depletion syndrome, encephalomyopathic form with renal tubulopathy ORPHA:255235	4/101	0.234195	0.652114	0	0	1.65067	2.39612	FPGT;TBC1D23;OSGIN2;SCYL2
Monoamine oxidase A deficiency ORPHA:3057	4/101	0.234195	0.652114	0	0	1.65067	2.39612	MAGI1;DAB2IP;COBL;TEAD1
Monosomy 13q14 ORPHA:1587	4/101	0.234195	0.652114	0	0	1.65067	2.39612	PBRM1;PIKFYVE;AKAP11;SCYL2
Monostotic fibrous dysplasia ORPHA:93277	4/101	0.234195	0.652114	0	0	1.65067	2.39612	TSC2;RAB11FIP3;PRRC2B;MAPK8IP1
Mowat-Wilson syndrome due to a ZEB2 point mutation ORPHA:261552	4/101	0.234195	0.652114	0	0	1.65067	2.39612	DOCK11;MEF2C;IFFO1;SYNE1
Mowat-Wilson syndrome due to monosomy 2q22 ORPHA:261537	4/101	0.234195	0.652114	0	0	1.65067	2.39612	DOCK11;MEF2C;IFFO1;SYNE1
Mucopolysaccharidosis type 6, rapidly progressing ORPHA:276212	4/101	0.234195	0.652114	0	0	1.65067	2.39612	CCDC88A;HPS5;FAM126A;IFFO1
Mucopolysaccharidosis type 6, slowly progressing ORPHA:276223	4/101	0.234195	0.652114	0	0	1.65067	2.39612	CCDC88A;HPS5;FAM126A;IFFO1
Mulibrey nanism ORPHA:2576	4/101	0.234195	0.652114	0	0	1.65067	2.39612	LMBR1;FAM234B;USP32;CIT
Multiple epiphyseal dysplasia, Al-Gazali type ORPHA:166024	4/101	0.234195	0.652114	0	0	1.65067	2.39612	ERCC2;DAB2IP;TEAD1;ADAMTS7
Muscle filaminopathy ORPHA:171445	4/101	0.234195	0.652114	0	0	1.65067	2.39612	MAGI1;DAB2IP;MAP4;TEAD1
Muscle-eye-brain disease with bilateral multicystic leucodystrophy ORPHA:370997	4/101	0.234195	0.652114	0	0	1.65067	2.39612	MAGI1;DAB2IP;MAP4;TEAD1
NON RARE IN EUROPE: Pseudoarylsulfatase A deficiency ORPHA:751	4/101	0.234195	0.652114	0	0	1.65067	2.39612	ABTB1;DPP7;RNPEPL1;DGKQ
Neonatal intrahepatic cholestasis due to citrin deficiency ORPHA:247598	4/101	0.234195	0.652114	0	0	1.65067	2.39612	NPM1;FZD5;EXO1;TBCE
Neurofibromatosis type 2 ORPHA:637	4/101	0.234195	0.652114	0	0	1.65067	2.39612	ERCC2;HUWE1;MAP4;CIT
Neuronal intestinal pseudoobstruction ORPHA:99811	4/101	0.234195	0.652114	0	0	1.65067	2.39612	RTEL1;SBNO2;NCKAP5L;MYO9B
Niemann-Pick disease type A ORPHA:77292	4/101	0.234195	0.652114	0	0	1.65067	2.39612	DNAJB2;DPP7;RNPEPL1;TCTA
Niemann-Pick disease type B ORPHA:77293	4/101	0.234195	0.652114	0	0	1.65067	2.39612	DNAJB2;DPP7;RNPEPL1;TCTA
Non-spherocytic hemolytic anemia due to hexokinase deficiency ORPHA:90031	4/101	0.234195	0.652114	0	0	1.65067	2.39612	CCDC136;NCDN;KCTD17;GAS2L1
Obesity due to prohormone convertase I deficiency ORPHA:71528	4/101	0.234195	0.652114	0	0	1.65067	2.39612	SEMA6D;SORBS2;NAV2;DZIP1
Oligoastrocytoma ORPHA:251656	4/101	0.234195	0.652114	0	0	1.65067	2.39612	PCYT2;SPPL2B;MACROD1;COX5A
Opsismodysplasia ORPHA:2746	4/101	0.234195	0.652114	0	0	1.65067	2.39612	INO80E;SBNO2;SBF1;DNM2
Oral-facial-digital syndrome with short stature and brachymesophalangy ORPHA:508501	4/101	0.234195	0.652114	0	0	1.65067	2.39612	MEAF6;FAM229B;SPA17;LRRCC1
Orofaciodigital syndrome type 1 ORPHA:2750	4/101	0.234195	0.652114	0	0	1.65067	2.39612	KMT2E;PCF11;AKAP9;EPC1
Orofaciodigital syndrome type 3 ORPHA:2752	4/101	0.234195	0.652114	0	0	1.65067	2.39612	MAGI1;FAM229B;SPA17;MAPK8IP1
Orofaciodigital syndrome type 5 ORPHA:2919	4/101	0.234195	0.652114	0	0	1.65067	2.39612	RAD51B;SCYL3;USP15;MYNN
Otopalatodigital syndrome type 1 ORPHA:90650	4/101	0.234195	0.652114	0	0	1.65067	2.39612	RTEL1;SBNO2;NCKAP5L;MYO9B
Otopalatodigital syndrome type 2 ORPHA:90652	4/101	0.234195	0.652114	0	0	1.65067	2.39612	RTEL1;SBNO2;NCKAP5L;MYO9B
Oxoglutaric aciduria ORPHA:31	4/101	0.234195	0.652114	0	0	1.65067	2.39612	RNF123;LRSAM1;ATG2A;DNM2
Pallister-Hall syndrome ORPHA:672	4/101	0.234195	0.652114	0	0	1.65067	2.39612	MAGI1;DAB2IP;NAV2;TEAD1
Palmoplantar keratoderma-esophageal carcinoma syndrome ORPHA:2198	4/101	0.234195	0.652114	0	0	1.65067	2.39612	SBNO2;RNPEPL1;NBEAL2;IKBKE
Peroxisomal acyl-CoA oxidase deficiency ORPHA:2971	4/101	0.234195	0.652114	0	0	1.65067	2.39612	CEACAM1;SPPL2A;WDFY3;EVI5
Pfeiffer syndrome type 2 ORPHA:93259	4/101	0.234195	0.652114	0	0	1.65067	2.39612	MAGI1;DAB2IP;COBL;NEO1
Pfeiffer syndrome type 3 ORPHA:93260	4/101	0.234195	0.652114	0	0	1.65067	2.39612	MAGI1;DAB2IP;COBL;NEO1
Pityriasis rubra pilaris ORPHA:2897	4/101	0.234195	0.652114	0	0	1.65067	2.39612	CLN3;ELMOD3;SLC25A45;CSAD
Polyostotic fibrous dysplasia ORPHA:93276	4/101	0.234195	0.652114	0	0	1.65067	2.39612	TSC2;RAB11FIP3;PRRC2B;MAPK8IP1
Polysyndactyly ORPHA:93338	4/101	0.234195	0.652114	0	0	1.65067	2.39612	MAGI1;DAB2IP;NAV2;TEAD1
Porphyria variegata ORPHA:79473	4/101	0.234195	0.652114	0	0	1.65067	2.39612	PHKG2;TRMT2A;ABCA7;DMAP1
Postaxial polydactyly-anterior pituitary anomalies-facial dysmorphism syndrome ORPHA:420584	4/101	0.234195	0.652114	0	0	1.65067	2.39612	MAGI1;DZIP1;TEAD1;ADAMTS7
Posterior column ataxia-retinitis pigmentosa syndrome ORPHA:88628	4/101	0.234195	0.652114	0	0	1.65067	2.39612	MPHOSPH9;ZGRF1;CEP152;ACVR2B
Postnatal microcephaly-infantile hypotonia-spastic diplegia-dysarthria-intellectual disability syndrome ORPHA:477673	4/101	0.234195	0.652114	0	0	1.65067	2.39612	MAGI1;DAB2IP;PHKA1;TEAD1
Primary ciliary dyskinesia-retinitis pigmentosa syndrome ORPHA:247522	4/101	0.234195	0.652114	0	0	1.65067	2.39612	KMT2E;USP15;PCF11;EPC1
Progeroid features-hepatocellular carcinoma predisposition syndrome ORPHA:435953	4/101	0.234195	0.652114	0	0	1.65067	2.39612	RNASEH1;LRR1;MYNN;CENPL
Progressive familial intrahepatic cholestasis type 4 ORPHA:480483	4/101	0.234195	0.652114	0	0	1.65067	2.39612	TOM1L1;PARD3;S100A14;NAV2
Progressive microcephaly-seizures-cortical blindness-developmental delay syndrome ORPHA:477814	4/101	0.234195	0.652114	0	0	1.65067	2.39612	NBEAL2;ANP32B;PABPC1;DNM2
Progressive osseous heteroplasia ORPHA:2762	4/101	0.234195	0.652114	0	0	1.65067	2.39612	TSC2;RAB11FIP3;PRRC2B;MAPK8IP1
Proteus-like syndrome ORPHA:2969	4/101	0.234195	0.652114	0	0	1.65067	2.39612	USP15;EPC1;FBXL3;GPCPD1
Protoplasmic astrocytoma ORPHA:251598	4/101	0.234195	0.652114	0	0	1.65067	2.39612	PCYT2;SPPL2B;MACROD1;COX5A
Pseudohypoaldosteronism type 2B ORPHA:88939	4/101	0.234195	0.652114	0	0	1.65067	2.39612	TMEM44;ERCC2;TEAD1;PDIA5
Pseudohypoparathyroidism type 1A ORPHA:79443	4/101	0.234195	0.652114	0	0	1.65067	2.39612	TSC2;RAB11FIP3;PRRC2B;MAPK8IP1
Pseudohypoparathyroidism type 1C ORPHA:79444	4/101	0.234195	0.652114	0	0	1.65067	2.39612	TSC2;RAB11FIP3;PRRC2B;MAPK8IP1
Pseudopseudohypoparathyroidism ORPHA:79445	4/101	0.234195	0.652114	0	0	1.65067	2.39612	TSC2;RAB11FIP3;PRRC2B;MAPK8IP1
Pseudoxanthoma elasticum-like skin manifestations with retinitis pigmentosa ORPHA:436274	4/101	0.234195	0.652114	0	0	1.65067	2.39612	PPFIBP1;AOX1;PHLDB2;TEAD1
Pulmonary capillary hemangiomatosis ORPHA:199241	4/101	0.234195	0.652114	0	0	1.65067	2.39612	PPFIBP1;EIF2AK4;CFAP97;KTN1
Pyruvate carboxylase deficiency, benign type ORPHA:353320	4/101	0.234195	0.652114	0	0	1.65067	2.39612	PCYT2;MACROD1;DAB2IP;MAPK8IP1
Pyruvate carboxylase deficiency, infantile type ORPHA:353308	4/101	0.234195	0.652114	0	0	1.65067	2.39612	PCYT2;MACROD1;DAB2IP;MAPK8IP1
Pyruvate carboxylase deficiency, severe neonatal type ORPHA:353314	4/101	0.234195	0.652114	0	0	1.65067	2.39612	PCYT2;MACROD1;DAB2IP;MAPK8IP1
Pyruvate dehydrogenase phosphatase deficiency ORPHA:79246	4/101	0.234195	0.652114	0	0	1.65067	2.39612	AKAP11;MYO5A;RNF111;EXOC1
RIDDLE syndrome ORPHA:420741	4/101	0.234195	0.652114	0	0	1.65067	2.39612	CCDC18;MPHOSPH9;CEP152;BDP1
Recessive X-linked ichthyosis ORPHA:461	4/101	0.234195	0.652114	0	0	1.65067	2.39612	MYOF;EFCAB14;CHMP3;TRAK1
Recessive intellectual disability-motor dysfunction-multiple joint contractures syndrome ORPHA:280384	4/101	0.234195	0.652114	0	0	1.65067	2.39612	APLP2;OCRL;EIF2AK4;MPZL1
Resistance to thyrotropin-releasing hormone syndrome ORPHA:99832	4/101	0.234195	0.652114	0	0	1.65067	2.39612	FER;HACE1;MGA;ATRX
Reticular dysgenesis ORPHA:33355	4/101	0.234195	0.652114	0	0	1.65067	2.39612	LDHA;NPM1;EXO1;LRR1
Retinitis pigmentosa-hearing loss-premature aging-short stature-facial dysmorphism syndrome ORPHA:494439	4/101	0.234195	0.652114	0	0	1.65067	2.39612	NPM1;EME1;CENPL;WDR62
Rhizomelic chondrodysplasia punctata type 3 ORPHA:309803	4/101	0.234195	0.652114	0	0	1.65067	2.39612	CCDC88A;TFCP2;GUF1;FAM126A
Roberts syndrome ORPHA:3103	4/101	0.234195	0.652114	0	0	1.65067	2.39612	POLQ;EXO1;CENPL;BRCA1
SLC35A1-CDG ORPHA:238459	4/101	0.234195	0.652114	0	0	1.65067	2.39612	MCEE;FPGT;UNC50;EXOC1
STAG1-related intellectual disability-facial dysmorphism-gastroesophageal reflux syndrome ORPHA:502434	4/101	0.234195	0.652114	0	0	1.65067	2.39612	PBRM1;PIKFYVE;BDP1;SCYL2
Schinzel-Giedion syndrome ORPHA:798	4/101	0.234195	0.652114	0	0	1.65067	2.39612	ARMCX4;SEMA6D;SORBS2;SYNE1
Segmental outgrowth-lipomatosis-arteriovenous malformation-epidermal nevus syndrome ORPHA:137608	4/101	0.234195	0.652114	0	0	1.65067	2.39612	USP15;EPC1;FBXL3;GPCPD1
Short stature-brachydactyly-obesity-global developmental delay syndrome ORPHA:464288	4/101	0.234195	0.652114	0	0	1.65067	2.39612	INO80E;TRMT2A;BRD9;DMAP1
Skin fragility-woolly hair-palmoplantar keratoderma syndrome ORPHA:293165	4/101	0.234195	0.652114	0	0	1.65067	2.39612	TOM1L1;DAB2IP;S100A14;TEAD1
Sorsby pseudoinflammatory fundus dystrophy ORPHA:59181	4/101	0.234195	0.652114	0	0	1.65067	2.39612	UNC5B;RASAL2;NAV2;TEAD1
Spinocerebellar ataxia type 19/22 ORPHA:98772	4/101	0.234195	0.652114	0	0	1.65067	2.39612	SEMA6D;KIF1B;SORBS2;SORBS1
Spinocerebellar ataxia type 27 ORPHA:98764	4/101	0.234195	0.652114	0	0	1.65067	2.39612	DIXDC1;SORBS2;NAV2;DZIP1
Split hand-split foot-deafness syndrome ORPHA:71271	4/101	0.234195	0.652114	0	0	1.65067	2.39612	UNC5B;DAB2IP;DZIP1;TEAD1
Sulfite oxidase deficiency due to molybdenum cofactor deficiency type A ORPHA:308386	4/101	0.234195	0.652114	0	0	1.65067	2.39612	MAGI1;DAB2IP;TEAD1;MOCS1
Syndromic multisystem autoimmune disease due to Itch deficiency ORPHA:228426	4/101	0.234195	0.652114	0	0	1.65067	2.39612	PIKFYVE;FBXL3;TBC1D23;SCYL2
Syndromic recessive X-linked ichthyosis ORPHA:281090	4/101	0.234195	0.652114	0	0	1.65067	2.39612	MYOF;EFCAB14;CHMP3;TRAK1
Synpolydactyly type 2 ORPHA:295197	4/101	0.234195	0.652114	0	0	1.65067	2.39612	MAGI1;DAB2IP;DZIP1;TEAD1
Tangier disease ORPHA:31150	4/101	0.234195	0.652114	0	0	1.65067	2.39612	WDFY3;BAZ2B;ARHGEF40;SYNE1
Tay-Sachs disease, B variant, adult form ORPHA:309192	4/101	0.234195	0.652114	0	0	1.65067	2.39612	GALNS;CLN3;P2RX4;CTNS
Tay-Sachs disease, B variant, infantile form ORPHA:309178	4/101	0.234195	0.652114	0	0	1.65067	2.39612	GALNS;CLN3;P2RX4;CTNS
Tay-Sachs disease, B variant, juvenile form ORPHA:309185	4/101	0.234195	0.652114	0	0	1.65067	2.39612	GALNS;CLN3;P2RX4;CTNS
Tay-Sachs disease, B1 variant ORPHA:309239	4/101	0.234195	0.652114	0	0	1.65067	2.39612	GALNS;CLN3;P2RX4;CTNS
Terminal osseous dysplasia-pigmentary defects syndrome ORPHA:88630	4/101	0.234195	0.652114	0	0	1.65067	2.39612	RTEL1;SBNO2;NCKAP5L;MYO9B
Tibial hemimelia ORPHA:93322	4/101	0.234195	0.652114	0	0	1.65067	2.39612	MAGI1;DAB2IP;NAV2;TEAD1
Ulnar-mammary syndrome ORPHA:3138	4/101	0.234195	0.652114	0	0	1.65067	2.39612	MAGI1;TOM1L1;DAB2IP;TEAD1
Uveal coloboma-cleft lip and palate-intellectual disability ORPHA:1473	4/101	0.234195	0.652114	0	0	1.65067	2.39612	MAGI1;PARD3;DAB2IP;TEAD1
Van den Ende-Gupta syndrome ORPHA:2460	4/101	0.234195	0.652114	0	0	1.65067	2.39612	DMPK;NCKAP5L;PKD1;ADAMTS7
Vocal cord and pharyngeal distal myopathy ORPHA:600	4/101	0.234195	0.652114	0	0	1.65067	2.39612	PCM1;HACE1;ZMYM2;BDP1
Warsaw breakage syndrome ORPHA:280558	4/101	0.234195	0.652114	0	0	1.65067	2.39612	EME1;EXO1;MSH5;WDR62
Werner syndrome ORPHA:902	4/101	0.234195	0.652114	0	0	1.65067	2.39612	ZGRF1;CEP152;USP45;BDP1
X-linked Ehlers-Danlos syndrome ORPHA:75497	4/101	0.234195	0.652114	0	0	1.65067	2.39612	RTEL1;SBNO2;NCKAP5L;MYO9B
X-linked intellectual disability, Van Esch type ORPHA:163976	4/101	0.234195	0.652114	0	0	1.65067	2.39612	POLQ;ZGRF1;EXO1;BRCA1
X-linked intellectual disability-Dandy-Walker malformation-basal ganglia disease-seizures syndrome ORPHA:1568	4/101	0.234195	0.652114	0	0	1.65067	2.39612	DOCK11;CCDC88A;FAM126A;IFFO1
X-linked intellectual disability-hypotonia-facial dysmorphism-aggressive behavior syndrome ORPHA:85329	4/101	0.234195	0.652114	0	0	1.65067	2.39612	DOCK11;CCDC88A;FAM126A;IFFO1
X-linked keloid scarring-reduced joint mobility-increased optic cup-to-disc ratio syndrome ORPHA:482606	4/101	0.234195	0.652114	0	0	1.65067	2.39612	RTEL1;SBNO2;NCKAP5L;MYO9B
X-linked reticulate pigmentary disorder ORPHA:85453	4/101	0.234195	0.652114	0	0	1.65067	2.39612	POLQ;ZGRF1;EXO1;BRCA1
3M syndrome ORPHA:2616	4/102	0.239468	0.652114	0	0	1.63375	2.33517	MAGI1;DAB2IP;TEAD1;ADAMTS7
Acute myeloblastic leukemia without maturation ORPHA:98833	4/102	0.239468	0.652114	0	0	1.63375	2.33517	EEF1B2;NPM1;FLT3;RPL6
Autosomal dominant hypocalcemia ORPHA:428	4/102	0.239468	0.652114	0	0	1.63375	2.33517	MAGI1;DAB2IP;NAV2;TEAD1
Autosomal recessive hypophosphatemic rickets ORPHA:289176	4/102	0.239468	0.652114	0	0	1.63375	2.33517	MAGI1;TOM1L1;AOX1;TEAD1
Bohring-Opitz syndrome ORPHA:97297	4/102	0.239468	0.652114	0	0	1.63375	2.33517	SETD5;HACE1;HUWE1;GTF2I
Branchiootic syndrome ORPHA:52429	4/102	0.239468	0.652114	0	0	1.63375	2.33517	MAGI1;PHKA1;DZIP1;TEAD1
Carpenter syndrome ORPHA:65759	4/102	0.239468	0.652114	0	0	1.63375	2.33517	DAB2IP;OCRL;MAP4;TEAD1
Cole-Carpenter syndrome ORPHA:2050	4/102	0.239468	0.652114	0	0	1.63375	2.33517	SHC1;GALNT2;PDIA5;SEC31A
Congenital bilateral absence of vas deferens ORPHA:48	4/102	0.239468	0.652114	0	0	1.63375	2.33517	TEX9;PLEKHA5;MIA2;BAZ2B
Congenital cataract microcornea with corneal opacity ORPHA:289499	4/102	0.239468	0.652114	0	0	1.63375	2.33517	MAGI1;DAB2IP;TEAD1;ADAMTS7
Congenital chronic diarrhea with protein-losing enteropathy ORPHA:329242	4/102	0.239468	0.652114	0	0	1.63375	2.33517	TEPSIN;DGAT1;RNPEPL1;ADCY4
Congenital dyserythropoietic anemia type I ORPHA:98869	4/102	0.239468	0.652114	0	0	1.63375	2.33517	GIGYF1;RTEL1;SETD1A;SBF1
Congenital mesoblastic nephroma ORPHA:2665	4/102	0.239468	0.652114	0	0	1.63375	2.33517	KMT2E;FBXL20;WDPCP;BAZ2B
Constitutional mismatch repair deficiency syndrome ORPHA:252202	4/102	0.239468	0.652114	0	0	1.63375	2.33517	POLQ;NPM1;EXO1;BRCA1
Crouzon disease ORPHA:207	4/102	0.239468	0.652114	0	0	1.63375	2.33517	UNC5B;LMTK3;DAB2IP;MAPK8IP1
Cushing syndrome due to macronodular adrenal hyperplasia ORPHA:189427	4/102	0.239468	0.652114	0	0	1.63375	2.33517	TSC2;GPR137;SBF1;RAB11FIP3
Familial infantile myoclonic epilepsy ORPHA:352582	4/102	0.239468	0.652114	0	0	1.63375	2.33517	SPTBN4;ADGRL1;NCDN;MAPK8IP1
Familial isolated congenital asplenia ORPHA:101351	4/102	0.239468	0.652114	0	0	1.63375	2.33517	NPM1;RPSA;RPS2;RPL6
Familial isolated pituitary adenoma ORPHA:314777	4/102	0.239468	0.652114	0	0	1.63375	2.33517	ABTB1;RGS14;IGFLR1;CYTH1
Familial primary localized cutaneous amyloidosis ORPHA:353220	4/102	0.239468	0.652114	0	0	1.63375	2.33517	SHC1;MYOF;AOX1;PHLDB2
Fibrosarcoma ORPHA:2030	4/102	0.239468	0.652114	0	0	1.63375	2.33517	KMT2E;FBXL20;WDPCP;BAZ2B
Hereditary combined deficiency of vitamin K-dependent clotting factors ORPHA:98434	4/102	0.239468	0.652114	0	0	1.63375	2.33517	SHC1;GALNT2;AOX1;PDIA5
Hereditary mixed polyposis syndrome ORPHA:157794	4/102	0.239468	0.652114	0	0	1.63375	2.33517	FER;DIXDC1;DZIP1;TEAD1
Isolated anencephaly ORPHA:563609	4/102	0.239468	0.652114	0	0	1.63375	2.33517	ADGRL1;TRAK1;PRRC2B;HDAC6
Isolated exencephaly ORPHA:563612	4/102	0.239468	0.652114	0	0	1.63375	2.33517	ADGRL1;TRAK1;PRRC2B;HDAC6
Malignant peripheral nerve sheath tumor ORPHA:3148	4/102	0.239468	0.652114	0	0	1.63375	2.33517	SH3PXD2A;UNC5B;DAB2IP;NAV2
Matthew-Wood syndrome ORPHA:2470	4/102	0.239468	0.652114	0	0	1.63375	2.33517	MAGI1;NAV2;DZIP1;TEAD1
Mitochondrial myopathy with reversible cytochrome C oxidase deficiency ORPHA:254864	4/102	0.239468	0.652114	0	0	1.63375	2.33517	RTEL1;TRMT2A;BRD9;DMAP1
Moyamoya disease ORPHA:2573	4/102	0.239468	0.652114	0	0	1.63375	2.33517	TEP1;ADCY4;ZZEF1;SYNE1
Pediatric hepatocellular carcinoma ORPHA:33402	4/102	0.239468	0.652114	0	0	1.63375	2.33517	DAB2IP;RASAL2;NAV2;TEAD1
Primary mediastinal large B-cell lymphoma ORPHA:98838	4/102	0.239468	0.652114	0	0	1.63375	2.33517	PIKFYVE;USP32;PCF11;RBAK
Recurrent infection due to specific granule deficiency ORPHA:169142	4/102	0.239468	0.652114	0	0	1.63375	2.33517	RGS14;IGFLR1;TMC8;NBEAL2
Renal hypoplasia, bilateral ORPHA:97362	4/102	0.239468	0.652114	0	0	1.63375	2.33517	MAGI1;DAB2IP;PPP1R9A;NEO1
Rolandic epilepsy-speech dyspraxia syndrome ORPHA:163721	4/102	0.239468	0.652114	0	0	1.63375	2.33517	RASAL2;NAV2;DZIP1;TEAD1
Shprintzen-Goldberg syndrome ORPHA:2462	4/102	0.239468	0.652114	0	0	1.63375	2.33517	SH3PXD2A;MAP4;PKD1;ADAMTS7
Tetraamelia-multiple malformations syndrome ORPHA:3301	4/102	0.239468	0.652114	0	0	1.63375	2.33517	MAGI1;DAB2IP;DZIP1;TEAD1
X-linked hypohidrotic ectodermal dysplasia ORPHA:181	4/102	0.239468	0.652114	0	0	1.63375	2.33517	NEO1;TEAD1;MOCS1;ADAMTS7
46,XX ovotesticular disorder of sex development ORPHA:2138	4/103	0.244769	0.654162	0	0	1.61716	2.27606	MAGI1;PARD3;DAB2IP;TEAD1
Acrocallosal syndrome ORPHA:36	4/103	0.244769	0.654162	0	0	1.61716	2.27606	DAB2IP;MAP4;TEAD1;ADAMTS7
Antenatal Bartter syndrome ORPHA:93604	4/103	0.244769	0.654162	0	0	1.61716	2.27606	ARMCX4;PELI2;EVL;SYNE1
Bilateral perisylvian polymicrogyria ORPHA:98889	4/103	0.244769	0.654162	0	0	1.61716	2.27606	DAB2IP;MAP4;PKD1;SPTAN1
Complete atrioventricular septal defect with ventricular hypoplasia ORPHA:99067	4/103	0.244769	0.654162	0	0	1.61716	2.27606	MAGI1;DAB2IP;TEAD1;MOCS1
Complete atrioventricular septal defect-tetralogy of Fallot ORPHA:99068	4/103	0.244769	0.654162	0	0	1.61716	2.27606	MAGI1;DAB2IP;TEAD1;MOCS1
Congenital fibrosis of extraocular muscles ORPHA:45358	4/103	0.244769	0.654162	0	0	1.61716	2.27606	MAGI1;KIF21A;TEAD1;MAPK8IP1
Dedifferentiated liposarcoma ORPHA:99970	4/103	0.244769	0.654162	0	0	1.61716	2.27606	POLQ;NPM1;EME1;EXO1
Ellis Van Creveld syndrome ORPHA:289	4/103	0.244769	0.654162	0	0	1.61716	2.27606	SGCE;PTPRM;DZIP1;ADAMTS7
Familial hypercholanemia ORPHA:238475	4/103	0.244769	0.654162	0	0	1.61716	2.27606	TOM1L1;AOX1;COBL;TEAD1
Lujan-Fryns syndrome ORPHA:776	4/103	0.244769	0.654162	0	0	1.61716	2.27606	SETD5;SETD1A;HUWE1;PRRC2B
Micro syndrome ORPHA:2510	4/103	0.244769	0.654162	0	0	1.61716	2.27606	KIDINS220;TBC1D23;SCYL2;EXOC1
Mosaic variegated aneuploidy syndrome ORPHA:1052	4/103	0.244769	0.654162	0	0	1.61716	2.27606	POLQ;NPM1;EME1;EXO1
Muir-Torre syndrome ORPHA:587	4/103	0.244769	0.654162	0	0	1.61716	2.27606	POLQ;NPM1;EXO1;BRCA1
Myxofibrosarcoma ORPHA:79105	4/103	0.244769	0.654162	0	0	1.61716	2.27606	NCOR2;MAP4;SEC31A;ADAMTS7
NON RARE IN EUROPE: Infantile capillary hemangioma ORPHA:464293	4/103	0.244769	0.654162	0	0	1.61716	2.27606	MAGI1;DAB2IP;TEAD1;MOCS1
NON RARE IN EUROPE: Paget disease of bone ORPHA:280110	4/103	0.244769	0.654162	0	0	1.61716	2.27606	SBNO2;RNPEPL1;ATG2A;DNM2
Partial atrioventricular septal defect ORPHA:1330	4/103	0.244769	0.654162	0	0	1.61716	2.27606	MAGI1;DAB2IP;TEAD1;MOCS1
Retinopathy of prematurity ORPHA:90050	4/103	0.244769	0.654162	0	0	1.61716	2.27606	MAGI1;DAB2IP;NAV2;TEAD1
WAGR syndrome ORPHA:893	4/103	0.244769	0.654162	0	0	1.61716	2.27606	DZIP1;TEAD1;ASIC1;CIT
Well-differentiated liposarcoma ORPHA:99971	4/103	0.244769	0.654162	0	0	1.61716	2.27606	POLQ;NPM1;EME1;EXO1
Aplasia cutis congenita ORPHA:1114	4/104	0.250096	0.660219	0	0	1.60091	2.21871	COL7A1;DAB2IP;MAP4;TEAD1
Atypical glycine encephalopathy ORPHA:289863	4/104	0.250096	0.660219	0	0	1.60091	2.21871	MAGI1;PARD3;DAB2IP;TEAD1
Autosomal recessive malignant osteopetrosis ORPHA:667	4/104	0.250096	0.660219	0	0	1.60091	2.21871	RNPEPL1;RGS14;IGFLR1;TMC8
Cardiofaciocutaneous syndrome ORPHA:1340	4/104	0.250096	0.660219	0	0	1.60091	2.21871	PIKFYVE;BRAF;SBF1;AGFG1
Congenital muscular dystrophy without intellectual disability ORPHA:370980	4/104	0.250096	0.660219	0	0	1.60091	2.21871	DMPK;NCDN;PKD1;PRRC2B
Epithelioid hemangioendothelioma ORPHA:157791	4/104	0.250096	0.660219	0	0	1.60091	2.21871	MAGI1;DAB2IP;NAV2;TEAD1
Extraskeletal Ewing sarcoma ORPHA:370334	4/104	0.250096	0.660219	0	0	1.60091	2.21871	PCM1;PIKFYVE;PCF11;LUC7L2
Hereditary sensory and autonomic neuropathy type 1 ORPHA:36386	4/104	0.250096	0.660219	0	0	1.60091	2.21871	TBC1D23;SLC35A5;SCYL2;EXOC1
Infantile glycine encephalopathy ORPHA:289860	4/104	0.250096	0.660219	0	0	1.60091	2.21871	MAGI1;PARD3;DAB2IP;TEAD1
Juvenile amyotrophic lateral sclerosis ORPHA:300605	4/104	0.250096	0.660219	0	0	1.60091	2.21871	SETD5;HUWE1;PRRC2B;GTF2I
Severe intellectual disability and progressive spastic paraplegia ORPHA:280763	4/104	0.250096	0.660219	0	0	1.60091	2.21871	USP15;ABHD1;EXOG;CCDC84
Smith-Magenis syndrome ORPHA:819	4/104	0.250096	0.660219	0	0	1.60091	2.21871	NCOR2;TSC2;SBF1;PKD1
Systemic mastocytosis with associated hematologic neoplasm ORPHA:98849	4/104	0.250096	0.660219	0	0	1.60091	2.21871	KMT2D;PBRM1;PIKFYVE;PCF11
Weaver syndrome ORPHA:3447	4/104	0.250096	0.660219	0	0	1.60091	2.21871	POLQ;ZGRF1;CEP152;BRCA1
Aggressive systemic mastocytosis ORPHA:98850	4/105	0.255448	0.669082	0	0	1.58497	2.16308	KMT2D;NIN;TEP1;MYO9B
Coloboma of choroid and retina ORPHA:98942	4/105	0.255448	0.669082	0	0	1.58497	2.16308	MAGI1;FZD5;TEAD1;MAPK8IP1
Coloboma of iris ORPHA:98944	4/105	0.255448	0.669082	0	0	1.58497	2.16308	MAGI1;FZD5;TEAD1;MAPK8IP1
Facioscapulohumeral dystrophy ORPHA:269	4/105	0.255448	0.669082	0	0	1.58497	2.16308	CCDC18;MPHOSPH9;ZGRF1;CEP152
Fuchs endothelial corneal dystrophy ORPHA:98974	4/105	0.255448	0.669082	0	0	1.58497	2.16308	ARMCX4;CCDC88A;AEBP1;SYNE1
Hypothyroidism due to deficient transcription factors involved in pituitary development or function ORPHA:226307	4/105	0.255448	0.669082	0	0	1.58497	2.16308	EME1;EXO1;WDR62;BRCA1
Myoclonus-dystonia syndrome ORPHA:36899	4/105	0.255448	0.669082	0	0	1.58497	2.16308	SGCE;KCTD17;MAPK8IP1;ADAMTS7
Ondine syndrome ORPHA:661	4/105	0.255448	0.669082	0	0	1.58497	2.16308	PLCB4;SEMA6D;DZIP1;TEAD1
Waardenburg syndrome type 2 ORPHA:895	4/105	0.255448	0.669082	0	0	1.58497	2.16308	SEMA6D;RASAL2;NAV2;TEAD1
NON RARE IN EUROPE: Primary adult open-angle glaucoma ORPHA:353225	4/106	0.260822	0.681976	0	0	1.56936	2.10908	CAST;MYOF;PDLIM5;PHLDB2
Xeroderma pigmentosum ORPHA:910	4/106	0.260822	0.681976	0	0	1.56936	2.10908	RAD51B;EXOSC8;ERCC2;NUDT13
Achromatopsia ORPHA:49382	4/107	0.266218	0.693683	0	0	1.55404	2.05668	IFT88;SYNJ1;TEX9;BAZ2B
Hereditary clear cell renal cell carcinoma ORPHA:422526	4/107	0.266218	0.693683	0	0	1.55404	2.05668	USP15;EPC1;ELMOD3;SLC25A45
Myoclonic-astatic epilepsy ORPHA:1942	4/107	0.266218	0.693683	0	0	1.55404	2.05668	KIF1B;SPTAN1;PRRC2B;DNM1
Periventricular nodular heterotopia ORPHA:98892	4/107	0.266218	0.693683	0	0	1.55404	2.05668	PPFIBP1;ARHGEF12;TEAD1;KTN1
Coffin-Siris syndrome ORPHA:1465	4/108	0.271635	0.706577	0	0	1.53902	2.0058	SETD5;HUWE1;PRRC2B;GTF2I
Orofaciodigital syndrome type 6 ORPHA:2754	4/108	0.271635	0.706577	0	0	1.53902	2.0058	NPM1;TBCE;RPL6;TRIT1
46,XX gonadal dysgenesis ORPHA:243	4/109	0.27707	0.719477	0	0	1.52428	1.95639	POLQ;NPM1;EME1;EXO1
Behavioral variant of frontotemporal dementia ORPHA:275864	4/109	0.27707	0.719477	0	0	1.52428	1.95639	APLP2;SPPL2A;MYOF;CHMP3
Autosomal dominant non-syndromic sensorineural deafness type DFNA ORPHA:90635	5/145	0.281702	0.730876	0	0	1.42938	1.81089	MAGI1;TOM1L1;PARD3;DAB2IP;TEAD1
Left ventricular noncompaction ORPHA:54260	4/110	0.282523	0.731122	0	0	1.50982	1.90841	DMPK;KIF1B;MAP4;SORBS1
NON RARE IN EUROPE: Hypodontia ORPHA:2227	4/110	0.282523	0.731122	0	0	1.50982	1.90841	DAB2IP;COBL;S100A14;NEO1
Usher syndrome type 1 ORPHA:231169	4/110	0.282523	0.731122	0	0	1.50982	1.90841	LMTK3;AATK;COBL;ADGRL1
Dyskeratosis congenita ORPHA:1775	4/111	0.287992	0.743364	0	0	1.49564	1.8618	RTEL1;NPM1;LRR1;RPS2
Lynch syndrome ORPHA:144	4/111	0.287992	0.743364	0	0	1.49564	1.8618	ZGRF1;USP45;SPICE1;RBAK
Young-onset Parkinson disease ORPHA:2828	4/111	0.287992	0.743364	0	0	1.49564	1.8618	SYNJ1;KIDINS220;MYO5A;KIF1B
Familial prostate cancer ORPHA:1331	4/112	0.293476	0.754296	0	0	1.48171	1.81652	POLQ;EXO1;CEP152;BRCA1
Giant cell glioblastoma ORPHA:251579	4/112	0.293476	0.754296	0	0	1.48171	1.81652	SHC1;PPARG;PDIA5;PLD2
Gliosarcoma ORPHA:251576	4/112	0.293476	0.754296	0	0	1.48171	1.81652	SHC1;PPARG;PDIA5;PLD2
Tetralogy of Fallot ORPHA:3303	4/112	0.293476	0.754296	0	0	1.48171	1.81652	MAGI1;DAB2IP;TEAD1;ADAMTS7
Walker-Warburg syndrome ORPHA:899	4/112	0.293476	0.754296	0	0	1.48171	1.81652	DAB2IP;MAP4;TEAD1;MAPK8IP1
Noonan syndrome ORPHA:648	4/114	0.304483	0.781921	0	0	1.45462	1.72975	PIKFYVE;TBC1D23;SCYL2;AGFG1
Early infantile epileptic encephalopathy ORPHA:1934	4/116	0.315534	0.808924	0	0	1.4285	1.64776	SPTBN4;KIF1B;DNM1;MAPK8IP1
Joubert syndrome ORPHA:475	4/116	0.315534	0.808924	0	0	1.4285	1.64776	KIF3A;SPICE1;SPA17;KTN1
Early-onset nuclear cataract ORPHA:98991	4/118	0.326618	0.83663	0	0	1.40329	1.57023	MAGI1;DAB2IP;NAV2;TEAD1
Cone rod dystrophy ORPHA:1872	4/122	0.348847	0.892813	0	0	1.35544	1.42745	CATSPER2;ABCA4;CCDC180;BAZ2B
Acrofacial dysostosis, Weyers type ORPHA:952	3/100	0.443703	0.894887	0	0	1.23546	1.00393	SH3PXD2A;PTPRM;NAV2
Bifunctional enzyme deficiency ORPHA:300	3/100	0.443703	0.894887	0	0	1.23546	1.00393	TOM1L1;FZD5;AOX1
Combined immunodeficiency with granulomatosis ORPHA:157949	3/100	0.443703	0.894887	0	0	1.23546	1.00393	POLQ;EXO1;BRCA1
Familial porencephaly ORPHA:99810	3/100	0.443703	0.894887	0	0	1.23546	1.00393	DAB2IP;NAV2;TEAD1
Lethal acantholytic erosive disorder ORPHA:158687	3/100	0.443703	0.894887	0	0	1.23546	1.00393	TOM1L1;DAB2IP;S100A14
Ocular albinism with congenital sensorineural deafness ORPHA:352740	3/100	0.443703	0.894887	0	0	1.23546	1.00393	RASAL2;EVI5;LRP12
Severe combined immunodeficiency due to complete RAG1/2 deficiency ORPHA:331206	3/100	0.443703	0.894887	0	0	1.23546	1.00393	POLQ;EXO1;BRCA1
12p12.1 microdeletion syndrome ORPHA:313884	3/101	0.450117	0.894887	0	0	1.22279	0.976089	SEMA6D;SORBS1;DZIP1
15q13.3 microdeletion syndrome ORPHA:199318	3/101	0.450117	0.894887	0	0	1.22279	0.976089	WDPCP;CYB5RL;SSTR2
19p13.3 microduplication syndrome ORPHA:447980	3/101	0.450117	0.894887	0	0	1.22279	0.976089	MAP4;GAS2L1;PKD1
20p12.3 microdeletion syndrome ORPHA:261295	3/101	0.450117	0.894887	0	0	1.22279	0.976089	DAB2IP;NAV2;TEAD1
21q22.11q22.12 microdeletion syndrome ORPHA:261323	3/101	0.450117	0.894887	0	0	1.22279	0.976089	POLQ;EXO1;BRCA1
22q11.2 duplication syndrome ORPHA:1727	3/101	0.450117	0.894887	0	0	1.22279	0.976089	PKN3;MACROD1;PHKA1
46,XY disorder of sex development-adrenal insufficiency due to CYP11A1 deficiency ORPHA:168558	3/101	0.450117	0.894887	0	0	1.22279	0.976089	ABCA4;AOX1;SORBS2
ACys amyloidosis ORPHA:100008	3/101	0.450117	0.894887	0	0	1.22279	0.976089	WDFY3;ARHGEF40;GAS2L1
Absence of fingerprints-congenital milia syndrome ORPHA:1658	3/101	0.450117	0.894887	0	0	1.22279	0.976089	USP45;GUF1;CFAP97
Acheiropodia ORPHA:931	3/101	0.450117	0.894887	0	0	1.22279	0.976089	LMBR1;USP45;GTF2I
Acute encephalopathy with biphasic seizures and late reduced diffusion ORPHA:363549	3/101	0.450117	0.894887	0	0	1.22279	0.976089	ABTB1;RGS14;IGFLR1
Adenylosuccinate synthetase-like 1-related distal myopathy ORPHA:482601	3/101	0.450117	0.894887	0	0	1.22279	0.976089	MACROD1;COBL;NOL3
Adrenomyeloneuropathy ORPHA:139399	3/101	0.450117	0.894887	0	0	1.22279	0.976089	SBNO2;RNPEPL1;DNASE1L1
Adult hypophosphatasia ORPHA:247676	3/101	0.450117	0.894887	0	0	1.22279	0.976089	DYSF;AATK;ARHGEF40
Alkaline ceramidase 3 deficiency ORPHA:502444	3/101	0.450117	0.894887	0	0	1.22279	0.976089	SLC35A5;EVI5;SCYL2
Aneurysm-osteoarthritis syndrome ORPHA:284984	3/101	0.450117	0.894887	0	0	1.22279	0.976089	CAST;MYOF;PHLDB2
Anoctamin-5-related limb-girdle muscular dystrophy R12 ORPHA:206549	3/101	0.450117	0.894887	0	0	1.22279	0.976089	KIF1B;SORBS1;PPP1R9A
Anterior segment developmental anomaly ORPHA:88632	3/101	0.450117	0.894887	0	0	1.22279	0.976089	PKN3;ERCC2;ASIC1
Attenuated Chediak-Higashi syndrome ORPHA:352723	3/101	0.450117	0.894887	0	0	1.22279	0.976089	CYLD;USP15;GPCPD1
Atypical Gaucher disease due to saposin C deficiency ORPHA:309252	3/101	0.450117	0.894887	0	0	1.22279	0.976089	APLP2;ARHGEF40;MCOLN1
Autism spectrum disorder due to AUTS2 deficiency ORPHA:352490	3/101	0.450117	0.894887	0	0	1.22279	0.976089	ARMCX4;AEBP1;NEO1
Autosomal dominant Charcot-Marie-Tooth disease type 2 due to TFG mutation ORPHA:435819	3/101	0.450117	0.894887	0	0	1.22279	0.976089	LDHA;UAP1;SEC31A
Autosomal dominant Charcot-Marie-Tooth disease type 2C ORPHA:99937	3/101	0.450117	0.894887	0	0	1.22279	0.976089	UNC5B;MYOF;PLD2
Autosomal dominant Charcot-Marie-Tooth disease type 2I ORPHA:99942	3/101	0.450117	0.894887	0	0	1.22279	0.976089	RGS14;MICAL1;IFFO1
Autosomal dominant Charcot-Marie-Tooth disease type 2J ORPHA:99943	3/101	0.450117	0.894887	0	0	1.22279	0.976089	RGS14;MICAL1;IFFO1
Autosomal dominant Kenny-Caffey syndrome ORPHA:93325	3/101	0.450117	0.894887	0	0	1.22279	0.976089	AIM1;TEP1;IKBKE
Autosomal dominant brachyolmia ORPHA:93304	3/101	0.450117	0.894887	0	0	1.22279	0.976089	UNC5B;MYOF;PLD2
Autosomal dominant congenital benign spinal muscular atrophy ORPHA:1216	3/101	0.450117	0.894887	0	0	1.22279	0.976089	UNC5B;MYOF;PLD2
Autosomal dominant generalized dystrophic epidermolysis bullosa ORPHA:231568	3/101	0.450117	0.894887	0	0	1.22279	0.976089	COL7A1;DAB2IP;TEAD1
Autosomal dominant hyperinsulinism due to Kir6.2 deficiency ORPHA:276580	3/101	0.450117	0.894887	0	0	1.22279	0.976089	SPTBN4;COBL;SLC29A2
Autosomal dominant intermediate Charcot-Marie-Tooth disease type D ORPHA:100046	3/101	0.450117	0.894887	0	0	1.22279	0.976089	RGS14;MICAL1;IFFO1
Autosomal dominant intermediate Charcot-Marie-Tooth disease with neuropathic pain ORPHA:324585	3/101	0.450117	0.894887	0	0	1.22279	0.976089	RGS14;MICAL1;IFFO1
Autosomal dominant osteopetrosis type 1 ORPHA:2783	3/101	0.450117	0.894887	0	0	1.22279	0.976089	MACROD1;DAB2IP;TEAD1
Autosomal dominant palmoplantar keratoderma and congenital alopecia ORPHA:1010	3/101	0.450117	0.894887	0	0	1.22279	0.976089	MAGI1;DZIP1;TEAD1
Autosomal dominant spastic paraplegia type 6 ORPHA:100988	3/101	0.450117	0.894887	0	0	1.22279	0.976089	LMBR1;AKAP11;KIF3A
Autosomal dominant spondylocostal dysostosis ORPHA:1797	3/101	0.450117	0.894887	0	0	1.22279	0.976089	PHKG2;TRIM11;PROSER3
Autosomal recessive anterior segment dysgenesis ORPHA:519388	3/101	0.450117	0.894887	0	0	1.22279	0.976089	CCDC180;WDPCP;BAZ2B
Autosomal recessive ataxia due to PEX10 deficiency ORPHA:247815	3/101	0.450117	0.894887	0	0	1.22279	0.976089	PCYT2;FBXW9;MACROD1
Autosomal recessive generalized dystrophic epidermolysis bullosa, intermediate form ORPHA:89842	3/101	0.450117	0.894887	0	0	1.22279	0.976089	COL7A1;DAB2IP;TEAD1
Autosomal recessive hyperinsulinism due to Kir6.2 deficiency ORPHA:79644	3/101	0.450117	0.894887	0	0	1.22279	0.976089	SPTBN4;COBL;SLC29A2
Autosomal recessive intermediate Charcot-Marie-Tooth disease type D ORPHA:435998	3/101	0.450117	0.894887	0	0	1.22279	0.976089	MRPL27;EDF1;UBE2L3
Autosomal recessive optic atrophy, OPA7 type ORPHA:227976	3/101	0.450117	0.894887	0	0	1.22279	0.976089	PSMA3;TIMM9;MRPL27
Autosomal recessive spastic paraplegia type 28 ORPHA:101008	3/101	0.450117	0.894887	0	0	1.22279	0.976089	WDPCP;HELZ;RAPGEF6
Autosomal recessive spastic paraplegia type 57 ORPHA:431329	3/101	0.450117	0.894887	0	0	1.22279	0.976089	LDHA;UAP1;SEC31A
Autosomal recessive spastic paraplegia type 60 ORPHA:401800	3/101	0.450117	0.894887	0	0	1.22279	0.976089	PIKFYVE;BRAF;RAPGEF6
Autosomal spastic paraplegia type 58 ORPHA:397946	3/101	0.450117	0.894887	0	0	1.22279	0.976089	DAB2IP;MAP4;TEAD1
BNAR syndrome ORPHA:217266	3/101	0.450117	0.894887	0	0	1.22279	0.976089	MAGI1;SEMA6D;SORBS1
BRESEK syndrome ORPHA:85284	3/101	0.450117	0.894887	0	0	1.22279	0.976089	OCRL;PHKA1;TEAD1
Beckwith-Wiedemann syndrome due to CDKN1C mutation ORPHA:231120	3/101	0.450117	0.894887	0	0	1.22279	0.976089	AATK;ARHGEF40;ADAMTS10
Benign recurrent intrahepatic cholestasis type 1 ORPHA:99960	3/101	0.450117	0.894887	0	0	1.22279	0.976089	CAST;MYOF;S100A14
Bilateral generalized polymicrogyria ORPHA:208447	3/101	0.450117	0.894887	0	0	1.22279	0.976089	SPTBN4;LMTK3;MAPK8IP1
Bloom syndrome ORPHA:125	3/101	0.450117	0.894887	0	0	1.22279	0.976089	POLQ;EXO1;BRCA1
Burkitt lymphoma ORPHA:543	3/101	0.450117	0.894887	0	0	1.22279	0.976089	LRR1;PABPC1;RPS2
C11ORF73-related autosomal recessive hypomyelinating leukodystrophy ORPHA:495844	3/101	0.450117	0.894887	0	0	1.22279	0.976089	PSMA3;TIMM9;EXOSC8
CEDNIK syndrome ORPHA:66631	3/101	0.450117	0.894887	0	0	1.22279	0.976089	BLOC1S3;TCTA;UBE2L3
CLN10 disease ORPHA:228337	3/101	0.450117	0.894887	0	0	1.22279	0.976089	DPP7;RNPEPL1;GAS2L1
CLN11 disease ORPHA:314629	3/101	0.450117	0.894887	0	0	1.22279	0.976089	SBNO2;RNPEPL1;DNASE1L1
CLN2 disease ORPHA:228349	3/101	0.450117	0.894887	0	0	1.22279	0.976089	ABTB1;RNPEPL1;MCOLN1
COL4A1-related familial vascular leukoencephalopathy ORPHA:36383	3/101	0.450117	0.894887	0	0	1.22279	0.976089	DAB2IP;NAV2;TEAD1
Carney complex ORPHA:1359	3/101	0.450117	0.894887	0	0	1.22279	0.976089	AKAP11;KIDINS220;SCYL2
Carnitine palmitoyl transferase 1A deficiency ORPHA:156	3/101	0.450117	0.894887	0	0	1.22279	0.976089	AIM1;TEP1;ABHD14B
Catel-Manzke syndrome ORPHA:1388	3/101	0.450117	0.894887	0	0	1.22279	0.976089	PSMA3;LRR1;EXOSC8
Cathepsin A-related arteriopathy-strokes-leukoencephalopathy ORPHA:575553	3/101	0.450117	0.894887	0	0	1.22279	0.976089	RNPEPL1;CTNS;MCOLN1
Cerebral autosomal recessive arteriopathy-subcortical infarcts-leukoencephalopathy ORPHA:199354	3/101	0.450117	0.894887	0	0	1.22279	0.976089	DAB2IP;NAV2;TEAD1
Chediak-Higashi syndrome ORPHA:167	3/101	0.450117	0.894887	0	0	1.22279	0.976089	CYLD;USP15;GPCPD1
Charcot-Marie-Tooth disease type 1B ORPHA:101082	3/101	0.450117	0.894887	0	0	1.22279	0.976089	RGS14;MICAL1;IFFO1
Charcot-Marie-Tooth disease type 4B1 ORPHA:99955	3/101	0.450117	0.894887	0	0	1.22279	0.976089	IPO11;NPM1;LRP12
Childhood-onset autosomal recessive slowly progressive spinocerebellar ataxia ORPHA:284324	3/101	0.450117	0.894887	0	0	1.22279	0.976089	ABTB1;RNPEPL1;MCOLN1
Childhood-onset hypophosphatasia ORPHA:247667	3/101	0.450117	0.894887	0	0	1.22279	0.976089	DYSF;AATK;ARHGEF40
Chondrodysplasia with joint dislocations, gPAPP type ORPHA:280586	3/101	0.450117	0.894887	0	0	1.22279	0.976089	PPFIBP1;TEAD1;KTN1
Chondrodysplasia-disorder of sex development syndrome ORPHA:1422	3/101	0.450117	0.894887	0	0	1.22279	0.976089	ALCAM;MYOF;DISP1
Chondrosarcoma ORPHA:55880	3/101	0.450117	0.894887	0	0	1.22279	0.976089	MYOF;PHLDB2;TEAD1
Classic Hodgkin lymphoma, nodular sclerosis type ORPHA:98843	3/101	0.450117	0.894887	0	0	1.22279	0.976089	RTN2;ARHGEF40;GAS2L1
Coffin-Lowry syndrome ORPHA:192	3/101	0.450117	0.894887	0	0	1.22279	0.976089	USP15;PIKFYVE;FBXL3
Combined immunodeficiency due to GINS1 deficiency ORPHA:505227	3/101	0.450117	0.894887	0	0	1.22279	0.976089	POLQ;EME1;EXO1
Combined immunodeficiency due to ORAI1 deficiency ORPHA:317428	3/101	0.450117	0.894887	0	0	1.22279	0.976089	RNPEPL1;IGFLR1;IKBKE
Combined immunodeficiency due to TFRC deficiency ORPHA:476113	3/101	0.450117	0.894887	0	0	1.22279	0.976089	POLQ;NPM1;EXO1
Combined malonic and methylmalonic acidemia ORPHA:289504	3/101	0.450117	0.894887	0	0	1.22279	0.976089	CLN3;TMC8;SLC25A45
Congenital adrenal hyperplasia due to 3-beta-hydroxysteroid dehydrogenase deficiency ORPHA:90791	3/101	0.450117	0.894887	0	0	1.22279	0.976089	SEMA6D;SORBS1;HAPLN4
Congenital cataract-progressive muscular hypotonia-hearing loss-developmental delay syndrome ORPHA:330054	3/101	0.450117	0.894887	0	0	1.22279	0.976089	INO80E;PCYT2;RPS2
Congenital isolated ACTH deficiency ORPHA:199296	3/101	0.450117	0.894887	0	0	1.22279	0.976089	IGFLR1;AGER;IKBKE
Congenital myopathy with internal nuclei and atypical cores ORPHA:319160	3/101	0.450117	0.894887	0	0	1.22279	0.976089	INO80E;SPPL2B;FBXW9
Congenital plasminogen activator inhibitor type 1 deficiency ORPHA:465	3/101	0.450117	0.894887	0	0	1.22279	0.976089	SHC1;MYOF;AOX1
Congenital primary aphakia ORPHA:83461	3/101	0.450117	0.894887	0	0	1.22279	0.976089	PKN3;ERCC2;ASIC1
Craniofrontonasal dysplasia ORPHA:1520	3/101	0.450117	0.894887	0	0	1.22279	0.976089	UNC5B;DAB2IP;ADAMTS7
DNAJB6-related limb-girdle muscular dystrophy D1 ORPHA:34516	3/101	0.450117	0.894887	0	0	1.22279	0.976089	EIF5;DNAJB6;LRP12
Denys-Drash syndrome ORPHA:220	3/101	0.450117	0.894887	0	0	1.22279	0.976089	EME1;EXO1;BRCA1
Desmosterolosis ORPHA:35107	3/101	0.450117	0.894887	0	0	1.22279	0.976089	TOM1L1;DAB2IP;TEAD1
Developmental and speech delay due to SOX5 deficiency ORPHA:313892	3/101	0.450117	0.894887	0	0	1.22279	0.976089	SEMA6D;SORBS1;DZIP1
Diazoxide-resistant focal hyperinsulinism due to Kir6.2 deficiency ORPHA:276603	3/101	0.450117	0.894887	0	0	1.22279	0.976089	SPTBN4;COBL;SLC29A2
Diencephalic-mesencephalic junction dysplasia ORPHA:319192	3/101	0.450117	0.894887	0	0	1.22279	0.976089	IL3RA;DYSF;ADCY4
Distal anoctaminopathy ORPHA:399096	3/101	0.450117	0.894887	0	0	1.22279	0.976089	KIF1B;SORBS1;PPP1R9A
Dysbetalipoproteinemia ORPHA:412	3/101	0.450117	0.894887	0	0	1.22279	0.976089	UNC5B;SORBS1;HAPLN4
Dyssegmental dysplasia, Silverman-Handmaker type ORPHA:1865	3/101	0.450117	0.894887	0	0	1.22279	0.976089	DAB2IP;TEAD1;ADAMTS7
Dystrophic epidermolysis bullosa pruriginosa ORPHA:89843	3/101	0.450117	0.894887	0	0	1.22279	0.976089	COL7A1;DAB2IP;TEAD1
Early-onset parkinsonism-intellectual disability syndrome ORPHA:2379	3/101	0.450117	0.894887	0	0	1.22279	0.976089	ATP8A1;EVL;GPR19
Encephalopathy due to prosaposin deficiency ORPHA:139406	3/101	0.450117	0.894887	0	0	1.22279	0.976089	APLP2;ARHGEF40;MCOLN1
Endosteal hyperostosis, Worth type ORPHA:2790	3/101	0.450117	0.894887	0	0	1.22279	0.976089	MACROD1;DAB2IP;TEAD1
Episodic ataxia type 6 ORPHA:209967	3/101	0.450117	0.894887	0	0	1.22279	0.976089	FMNL2;KIF1B;RASAL2
Estrogen resistance syndrome ORPHA:785	3/101	0.450117	0.894887	0	0	1.22279	0.976089	SMARCA2;MTSS1;SYNE1
Facial dysmorphism-lens dislocation-anterior segment abnormalities-spontaneous filtering blebs syndrome ORPHA:412022	3/101	0.450117	0.894887	0	0	1.22279	0.976089	PPFIBP1;RASAL2;TEAD1
Familial atrial myxoma ORPHA:615	3/101	0.450117	0.894887	0	0	1.22279	0.976089	AKAP11;KIDINS220;SCYL2
Familial digital arthropathy-brachydactyly ORPHA:85169	3/101	0.450117	0.894887	0	0	1.22279	0.976089	UNC5B;MYOF;PLD2
Familial dyskinesia and facial myokymia ORPHA:324588	3/101	0.450117	0.894887	0	0	1.22279	0.976089	SEMA6D;SORBS1;NEO1
Familial generalized lentiginosis ORPHA:231040	3/101	0.450117	0.894887	0	0	1.22279	0.976089	WDFY3;RASAL2;TEAD1
Familial hyperaldosteronism type III ORPHA:251274	3/101	0.450117	0.894887	0	0	1.22279	0.976089	WDPCP;BAZ2B;SSTR2
Familial hypocalciuric hypercalcemia type 2 ORPHA:101049	3/101	0.450117	0.894887	0	0	1.22279	0.976089	MAGI1;DAB2IP;TEAD1
Familial lambdoid synostosis ORPHA:3267	3/101	0.450117	0.894887	0	0	1.22279	0.976089	INO80E;SBNO2;SETD1A
Familial schizencephaly ORPHA:481986	3/101	0.450117	0.894887	0	0	1.22279	0.976089	DAB2IP;NAV2;TEAD1
Fatal congenital hypertrophic cardiomyopathy due to glycogen storage disease ORPHA:439854	3/101	0.450117	0.894887	0	0	1.22279	0.976089	ABTB1;CYLD;ARNTL
Fatty acyl-CoA reductase 1 deficiency ORPHA:438178	3/101	0.450117	0.894887	0	0	1.22279	0.976089	STAG2;SCYL2;EXOC1
Fetal Gaucher disease ORPHA:85212	3/101	0.450117	0.894887	0	0	1.22279	0.976089	GALNS;CTNS;MCOLN1
Focal dermal hypoplasia ORPHA:2092	3/101	0.450117	0.894887	0	0	1.22279	0.976089	PIAS3;NCDN;KCTD17
Frasier syndrome ORPHA:347	3/101	0.450117	0.894887	0	0	1.22279	0.976089	EME1;EXO1;BRCA1
Fuhrmann syndrome ORPHA:2854	3/101	0.450117	0.894887	0	0	1.22279	0.976089	TIAM1;ATG9B;LMTK3
GNB5-related intellectual disability-cardiac arrhythmia syndrome ORPHA:542306	3/101	0.450117	0.894887	0	0	1.22279	0.976089	PCDH9;KIF3A;MYO5A
Galactosialidosis ORPHA:351	3/101	0.450117	0.894887	0	0	1.22279	0.976089	RNPEPL1;CTNS;MCOLN1
Gaucher disease type 2 ORPHA:77260	3/101	0.450117	0.894887	0	0	1.22279	0.976089	GALNS;CTNS;MCOLN1
Gaucher disease type 3 ORPHA:77261	3/101	0.450117	0.894887	0	0	1.22279	0.976089	GALNS;CTNS;MCOLN1
Gaucher disease-ophthalmoplegia-cardiovascular calcification syndrome ORPHA:2072	3/101	0.450117	0.894887	0	0	1.22279	0.976089	GALNS;CTNS;MCOLN1
Generalized glucocorticoid resistance syndrome ORPHA:786	3/101	0.450117	0.894887	0	0	1.22279	0.976089	CYLD;FBXL3;SYNE1
Global developmental delay-alopecia-macrocephaly-facial dysmorphism-structural brain anomalies syndrome ORPHA:544488	3/101	0.450117	0.894887	0	0	1.22279	0.976089	NPM1;EME1;EXO1
Global developmental delay-neuro-ophthalmological abnormalities-seizures-intellectual disability syndrome ORPHA:488613	3/101	0.450117	0.894887	0	0	1.22279	0.976089	FAM219A;KCTD17;PRRC2B
Glutamate-cysteine ligase deficiency ORPHA:33574	3/101	0.450117	0.894887	0	0	1.22279	0.976089	FZD5;SPAG1;S100A14
Gnathodiaphyseal dysplasia ORPHA:53697	3/101	0.450117	0.894887	0	0	1.22279	0.976089	KIF1B;SORBS1;PPP1R9A
Growth and developmental delay-hypotonia-vision impairment-lactic acidosis syndrome ORPHA:391348	3/101	0.450117	0.894887	0	0	1.22279	0.976089	TIMM9;MRPL27;COX5A
HANAC syndrome ORPHA:73229	3/101	0.450117	0.894887	0	0	1.22279	0.976089	DAB2IP;NAV2;TEAD1
HTRA1-related autosomal dominant cerebral small vessel disease ORPHA:482077	3/101	0.450117	0.894887	0	0	1.22279	0.976089	DAB2IP;NAV2;TEAD1
Hereditary arterial and articular multiple calcification syndrome ORPHA:289601	3/101	0.450117	0.894887	0	0	1.22279	0.976089	MYOF;AOX1;PHLDB2
Hereditary folate malabsorption ORPHA:90045	3/101	0.450117	0.894887	0	0	1.22279	0.976089	TOM1L1;COBL;TEAD1
Hereditary motor and sensory neuropathy, Okinawa type ORPHA:90117	3/101	0.450117	0.894887	0	0	1.22279	0.976089	LDHA;UAP1;SEC31A
Hereditary neuroendocrine tumor of small intestine ORPHA:456333	3/101	0.450117	0.894887	0	0	1.22279	0.976089	USP15;FBXL3;SCYL2
Hermansky-Pudlak syndrome type 8 ORPHA:231537	3/101	0.450117	0.894887	0	0	1.22279	0.976089	BLOC1S3;IGFLR1;TRIM11
Huntington disease-like 2 ORPHA:98934	3/101	0.450117	0.894887	0	0	1.22279	0.976089	SH3GL3;ADGRL1;MAPK8IP1
Huriez syndrome ORPHA:384	3/101	0.450117	0.894887	0	0	1.22279	0.976089	USP45;GUF1;CFAP97
Hydranencephaly ORPHA:2177	3/101	0.450117	0.894887	0	0	1.22279	0.976089	MYO9B;IKBKE;PROSER3
Hydrocephalus with stenosis of the aqueduct of Sylvius ORPHA:2182	3/101	0.450117	0.894887	0	0	1.22279	0.976089	DAB2IP;MAPK8IP1;ASIC1
Hyperimmunoglobulinemia D with periodic fever ORPHA:343	3/101	0.450117	0.894887	0	0	1.22279	0.976089	PCYT2;FBXW9;MACROD1
Hyperinsulinism due to glucokinase deficiency ORPHA:79299	3/101	0.450117	0.894887	0	0	1.22279	0.976089	SERP2;HAPLN4;MAPK8IP1
Hypermethioninemia encephalopathy due to adenosine kinase deficiency ORPHA:289290	3/101	0.450117	0.894887	0	0	1.22279	0.976089	PSMA3;LRR1;TIMM9
Hyperparathyroidism-jaw tumor syndrome ORPHA:99880	3/101	0.450117	0.894887	0	0	1.22279	0.976089	MYNN;BDP1;SCYL2
Hypomyelination with brain stem and spinal cord involvement and leg spasticity ORPHA:363412	3/101	0.450117	0.894887	0	0	1.22279	0.976089	EEF1B2;PSMA3;NPM1
Ichthyosis follicularis-alopecia-photophobia syndrome ORPHA:2273	3/101	0.450117	0.894887	0	0	1.22279	0.976089	OCRL;PHKA1;TEAD1
Infantile hypophosphatasia ORPHA:247651	3/101	0.450117	0.894887	0	0	1.22279	0.976089	DYSF;AATK;ARHGEF40
Infantile multisystem neurologic-endocrine-pancreatic disease ORPHA:456312	3/101	0.450117	0.894887	0	0	1.22279	0.976089	PSMA3;LRR1;CENPL
Inherited isolated adrenal insufficiency due to partial CYP11A1 deficiency ORPHA:289548	3/101	0.450117	0.894887	0	0	1.22279	0.976089	ABCA4;AOX1;SORBS2
Intermediate DEND syndrome ORPHA:99989	3/101	0.450117	0.894887	0	0	1.22279	0.976089	SPTBN4;COBL;SLC29A2
Intrauterine growth restriction-short stature-early adult-onset diabetes syndrome ORPHA:436144	3/101	0.450117	0.894887	0	0	1.22279	0.976089	AATK;ARHGEF40;ADAMTS10
Isolated cloverleaf skull syndrome ORPHA:2343	3/101	0.450117	0.894887	0	0	1.22279	0.976089	INO80E;SBNO2;SETD1A
Isolated congenital adermatoglyphia ORPHA:289465	3/101	0.450117	0.894887	0	0	1.22279	0.976089	USP45;GUF1;CFAP97
Isolated neonatal sclerosing cholangitis ORPHA:480556	3/101	0.450117	0.894887	0	0	1.22279	0.976089	TOM1L1;COBL;PPP1R9A
Juvenile-onset diabetes mellitus-central and peripheral neurodegeneration syndrome ORPHA:445062	3/101	0.450117	0.894887	0	0	1.22279	0.976089	SPPL2A;FBXL3;TBC1D23
Keipert syndrome ORPHA:2662	3/101	0.450117	0.894887	0	0	1.22279	0.976089	UNC5B;DAB2IP;NEO1
Kindler epidermolysis bullosa ORPHA:2908	3/101	0.450117	0.894887	0	0	1.22279	0.976089	TOM1L1;S100A14;TEAD1
Kyphoscoliotic Ehlers-Danlos syndrome due to FKBP22 deficiency ORPHA:300179	3/101	0.450117	0.894887	0	0	1.22279	0.976089	PPFIBP1;EIF2AK4;TEAD1
L-Arginine:glycine amidinotransferase deficiency ORPHA:35704	3/101	0.450117	0.894887	0	0	1.22279	0.976089	INSR;SORBS1;HAPLN4
LAMA5-related multisystemic syndrome ORPHA:521450	3/101	0.450117	0.894887	0	0	1.22279	0.976089	MAGI1;DAB2IP;TEAD1
LRP5-related primary osteoporosis ORPHA:498481	3/101	0.450117	0.894887	0	0	1.22279	0.976089	MACROD1;DAB2IP;TEAD1
Laurin-Sandrow syndrome ORPHA:2378	3/101	0.450117	0.894887	0	0	1.22279	0.976089	LMBR1;USP45;GTF2I
Lethal congenital contracture syndrome type 2 ORPHA:137776	3/101	0.450117	0.894887	0	0	1.22279	0.976089	TOM1L1;COBL;S100A14
Lethal fetal brain malformation-duodenal atresia-bilateral renal hypoplasia syndrome ORPHA:444069	3/101	0.450117	0.894887	0	0	1.22279	0.976089	POLQ;EXO1;BRCA1
Lethal fetal cerebrorenogenitourinary agenesis/hypoplasia syndrome ORPHA:439897	3/101	0.450117	0.894887	0	0	1.22279	0.976089	POLQ;EXO1;BRCA1
Lethal neonatal spasticity-epileptic encephalopathy syndrome ORPHA:435845	3/101	0.450117	0.894887	0	0	1.22279	0.976089	TEPSIN;SPPL2B;TRMT2A
Lethal occipital encephalocele-skeletal dysplasia syndrome ORPHA:293925	3/101	0.450117	0.894887	0	0	1.22279	0.976089	MAGI1;DAB2IP;TEAD1
Leydig cell hypoplasia due to LHB deficiency ORPHA:325448	3/101	0.450117	0.894887	0	0	1.22279	0.976089	PKN3;ERCC2;WDR62
Lipoprotein glomerulopathy ORPHA:329481	3/101	0.450117	0.894887	0	0	1.22279	0.976089	UNC5B;SORBS1;HAPLN4
Localized dystrophic epidermolysis bullosa, acral form ORPHA:158673	3/101	0.450117	0.894887	0	0	1.22279	0.976089	COL7A1;DAB2IP;TEAD1
Localized dystrophic epidermolysis bullosa, nails only ORPHA:158676	3/101	0.450117	0.894887	0	0	1.22279	0.976089	COL7A1;DAB2IP;TEAD1
Localized dystrophic epidermolysis bullosa, pretibial form ORPHA:79410	3/101	0.450117	0.894887	0	0	1.22279	0.976089	COL7A1;DAB2IP;TEAD1
MASA syndrome ORPHA:2466	3/101	0.450117	0.894887	0	0	1.22279	0.976089	DAB2IP;MAPK8IP1;ASIC1
MEHMO syndrome ORPHA:85282	3/101	0.450117	0.894887	0	0	1.22279	0.976089	NPM1;RPSA;RPL6
MOGS-CDG ORPHA:79330	3/101	0.450117	0.894887	0	0	1.22279	0.976089	TEPSIN;INO80E;TRMT2A
MYBPC1-related autosomal recessive non-lethal arthrogryposis multiplex congenita syndrome ORPHA:498693	3/101	0.450117	0.894887	0	0	1.22279	0.976089	COBL;KIF1B;SORBS1
Machado-Joseph disease type 1 ORPHA:276238	3/101	0.450117	0.894887	0	0	1.22279	0.976089	WDPCP;CYB5RL;LRIG2
Machado-Joseph disease type 2 ORPHA:276241	3/101	0.450117	0.894887	0	0	1.22279	0.976089	WDPCP;CYB5RL;LRIG2
Machado-Joseph disease type 3 ORPHA:276244	3/101	0.450117	0.894887	0	0	1.22279	0.976089	WDPCP;CYB5RL;LRIG2
Malan overgrowth syndrome ORPHA:420179	3/101	0.450117	0.894887	0	0	1.22279	0.976089	MAP4;GAS2L1;PKD1
Malonic aciduria ORPHA:943	3/101	0.450117	0.894887	0	0	1.22279	0.976089	CBX7;FGGY;NRDE2
Marshall-Smith syndrome ORPHA:561	3/101	0.450117	0.894887	0	0	1.22279	0.976089	MAP4;GAS2L1;PKD1
Martinique crinkled retinal pigment epitheliopathy ORPHA:466718	3/101	0.450117	0.894887	0	0	1.22279	0.976089	RGS14;IGFLR1;IKBKE
Meacham syndrome ORPHA:3097	3/101	0.450117	0.894887	0	0	1.22279	0.976089	EME1;EXO1;BRCA1
Metachondromatosis ORPHA:2499	3/101	0.450117	0.894887	0	0	1.22279	0.976089	PPFIBP1;TEAD1;KTN1
Metatropic dysplasia ORPHA:2635	3/101	0.450117	0.894887	0	0	1.22279	0.976089	UNC5B;MYOF;PLD2
Mevalonic aciduria ORPHA:29	3/101	0.450117	0.894887	0	0	1.22279	0.976089	PCYT2;FBXW9;MACROD1
Microcystic stromal tumor ORPHA:569248	3/101	0.450117	0.894887	0	0	1.22279	0.976089	DAB2IP;OCRL;TEAD1
Microcytic anemia with liver iron overload ORPHA:83642	3/101	0.450117	0.894887	0	0	1.22279	0.976089	APLP2;PLEKHA5;RASAL2
Mitochondrial DNA depletion syndrome, encephalomyopathic form with variable craniofacial anomalies ORPHA:369897	3/101	0.450117	0.894887	0	0	1.22279	0.976089	USP45;HELZ;PTPN4
Multifocal pattern dystrophy simulating fundus flavimaculatus ORPHA:99003	3/101	0.450117	0.894887	0	0	1.22279	0.976089	SERP2;ARMCX4;SYNE1
Multiple myeloma ORPHA:29073	3/101	0.450117	0.894887	0	0	1.22279	0.976089	MAGI1;DAB2IP;TEAD1
Muscular dystrophy, Selcen type ORPHA:199340	3/101	0.450117	0.894887	0	0	1.22279	0.976089	MAP4;NOL3;TEAD1
NDE1-related microhydranencephaly ORPHA:443162	3/101	0.450117	0.894887	0	0	1.22279	0.976089	MYO9B;IKBKE;PROSER3
NON RARE IN EUROPE: Autosomal dominant ichthyosis vulgaris ORPHA:462	3/101	0.450117	0.894887	0	0	1.22279	0.976089	PPFIBP1;COL7A1;AOX1
NON RARE IN EUROPE: Hemochromatosis type 1 ORPHA:139498	3/101	0.450117	0.894887	0	0	1.22279	0.976089	CAST;SPPL2A;MYOF
NON RARE IN EUROPE: Parkinson disease ORPHA:319705	3/101	0.450117	0.894887	0	0	1.22279	0.976089	GALNS;CTNS;MCOLN1
NON RARE IN EUROPE: Specific language impairment ORPHA:458713	3/101	0.450117	0.894887	0	0	1.22279	0.976089	ZGRF1;RBAK;SRPK1
NON RARE IN EUROPE: Wolff-Parkinson-White syndrome ORPHA:907	3/101	0.450117	0.894887	0	0	1.22279	0.976089	ABTB1;CYLD;ARNTL
Neonatal ichthyosis-sclerosing cholangitis syndrome ORPHA:59303	3/101	0.450117	0.894887	0	0	1.22279	0.976089	TOM1L1;S100A14;TEAD1
Nephrogenic syndrome of inappropriate antidiuresis ORPHA:93606	3/101	0.450117	0.894887	0	0	1.22279	0.976089	IL3RA;TMC8;NBEAL2
Neurodegenerative syndrome due to cerebral folate transport deficiency ORPHA:217382	3/101	0.450117	0.894887	0	0	1.22279	0.976089	TOM1L1;S100A14;TEAD1
Neutral lipid storage disease with ichthyosis ORPHA:98907	3/101	0.450117	0.894887	0	0	1.22279	0.976089	USP15;GPAT3;TBC1D23
Non-immune hydrops fetalis ORPHA:363999	3/101	0.450117	0.894887	0	0	1.22279	0.976089	PPFIBP1;DAB2IP;MAP4
OBSOLETE: Alpha-1-antichymotrypsin deficiency ORPHA:93594	3/101	0.450117	0.894887	0	0	1.22279	0.976089	DAB2IP;AOX1;COBL
Ocular albinism ORPHA:284804	3/101	0.450117	0.894887	0	0	1.22279	0.976089	SETD1A;SBF1;PRRC2B
Oculodentodigital dysplasia ORPHA:2710	3/101	0.450117	0.894887	0	0	1.22279	0.976089	MAGI1;DZIP1;TEAD1
Oculofaciocardiodental syndrome ORPHA:2712	3/101	0.450117	0.894887	0	0	1.22279	0.976089	KMT2D;SETD1A;HUWE1
Oculotrichoanal syndrome ORPHA:2717	3/101	0.450117	0.894887	0	0	1.22279	0.976089	MAGI1;SEMA6D;SORBS1
Odontohypophosphatasia ORPHA:247685	3/101	0.450117	0.894887	0	0	1.22279	0.976089	DYSF;AATK;ARHGEF40
Osteocraniostenosis ORPHA:2763	3/101	0.450117	0.894887	0	0	1.22279	0.976089	AIM1;TEP1;IKBKE
Osteopathia striata-cranial sclerosis syndrome ORPHA:2780	3/101	0.450117	0.894887	0	0	1.22279	0.976089	KMT2D;HUWE1;FANCC
Osteoporosis-pseudoglioma syndrome ORPHA:2788	3/101	0.450117	0.894887	0	0	1.22279	0.976089	MACROD1;DAB2IP;TEAD1
Osteosclerosis-developmental delay-craniosynostosis syndrome ORPHA:178377	3/101	0.450117	0.894887	0	0	1.22279	0.976089	MACROD1;DAB2IP;TEAD1
PCNA-related progressive neurodegenerative photosensitivity syndrome ORPHA:438134	3/101	0.450117	0.894887	0	0	1.22279	0.976089	NPM1;EXO1;LRR1
PGM3-CDG ORPHA:443811	3/101	0.450117	0.894887	0	0	1.22279	0.976089	TOM1L1;TEAD1;SEC31A
PLIN1-related familial partial lipodystrophy ORPHA:280356	3/101	0.450117	0.894887	0	0	1.22279	0.976089	VEGFD;SIK2;SORBS1
POMGNT1-related limb-girdle muscular dystrophy R15 ORPHA:206564	3/101	0.450117	0.894887	0	0	1.22279	0.976089	DMPK;MACROD1;MAP4
PRKAR1B-related neurodegenerative dementia with intermediate filaments ORPHA:412066	3/101	0.450117	0.894887	0	0	1.22279	0.976089	LMTK3;GPR137;NCDN
PURA-related severe neonatal hypotonia-seizures-encephalopathy syndrome due to a point mutation ORPHA:438216	3/101	0.450117	0.894887	0	0	1.22279	0.976089	AKAP11;FBXL3;MYO9A
Parastremmatic dwarfism ORPHA:2646	3/101	0.450117	0.894887	0	0	1.22279	0.976089	UNC5B;MYOF;PLD2
Parathyroid carcinoma ORPHA:143	3/101	0.450117	0.894887	0	0	1.22279	0.976089	MYNN;BDP1;SCYL2
Pelizaeus-Merzbacher-like disease due to AIMP1 mutation ORPHA:280293	3/101	0.450117	0.894887	0	0	1.22279	0.976089	EEF1B2;PSMA3;TIMM9
Perinatal lethal hypophosphatasia ORPHA:247623	3/101	0.450117	0.894887	0	0	1.22279	0.976089	DYSF;AATK;ARHGEF40
Phakomatosis cesiomarmorata ORPHA:79484	3/101	0.450117	0.894887	0	0	1.22279	0.976089	MAGI1;DAB2IP;TEAD1
Phocomelia, Schinzel type ORPHA:2879	3/101	0.450117	0.894887	0	0	1.22279	0.976089	TIAM1;ATG9B;LMTK3
Pigmentation defects-palmoplantar keratoderma-skin carcinoma syndrome ORPHA:447961	3/101	0.450117	0.894887	0	0	1.22279	0.976089	WDFY3;RASAL2;TEAD1
Pilomatrixoma ORPHA:91414	3/101	0.450117	0.894887	0	0	1.22279	0.976089	DAB2IP;OCRL;TEAD1
Polymicrogyria with optic nerve hypoplasia ORPHA:250972	3/101	0.450117	0.894887	0	0	1.22279	0.976089	ABTB1;MEF2C;CARNS1
Polyneuropathy-hearing loss-ataxia-retinitis pigmentosa-cataract syndrome ORPHA:171848	3/101	0.450117	0.894887	0	0	1.22279	0.976089	PCYT2;RUSC1;GPR137
Pontine autosomal dominant microangiopathy with leukoencephalopathy ORPHA:477749	3/101	0.450117	0.894887	0	0	1.22279	0.976089	DAB2IP;NAV2;TEAD1
Pontocerebellar hypoplasia type 6 ORPHA:166073	3/101	0.450117	0.894887	0	0	1.22279	0.976089	PSMA3;MYNN;TBC1D23
Predisposition to severe viral infection due to IRF7 deficiency ORPHA:574918	3/101	0.450117	0.894887	0	0	1.22279	0.976089	ABTB1;RNPEPL1;IGFLR1
Prenatal benign hypophosphatasia ORPHA:247638	3/101	0.450117	0.894887	0	0	1.22279	0.976089	DYSF;AATK;ARHGEF40
Primary hyperoxaluria type 2 ORPHA:93599	3/101	0.450117	0.894887	0	0	1.22279	0.976089	MACROD1;MRPL27;EDF1
Primary peritoneal carcinoma ORPHA:168829	3/101	0.450117	0.894887	0	0	1.22279	0.976089	POLQ;EXO1;BRCA1
Progressive external ophthalmoplegia-myopathy-emaciation syndrome ORPHA:352447	3/101	0.450117	0.894887	0	0	1.22279	0.976089	EME1;EXO1;LRR1
Progressive myoclonic epilepsy type 6 ORPHA:280620	3/101	0.450117	0.894887	0	0	1.22279	0.976089	RNASEH1;MRPL27;SEC31A
Proximal myopathy with extrapyramidal signs ORPHA:401768	3/101	0.450117	0.894887	0	0	1.22279	0.976089	CHMP3;TCTA;UBE2L3
Pseudo-von Willebrand disease ORPHA:52530	3/101	0.450117	0.894887	0	0	1.22279	0.976089	ABCA7;NBEAL2;MYO9B
Psychomotor regression-oculomotor apraxia-movement disorder-nephropathy syndrome ORPHA:505242	3/101	0.450117	0.894887	0	0	1.22279	0.976089	GUF1;CFAP97;KTN1
Recessive dystrophic epidermolysis bullosa inversa ORPHA:79409	3/101	0.450117	0.894887	0	0	1.22279	0.976089	COL7A1;DAB2IP;TEAD1
Retinal arterial tortuosity ORPHA:75326	3/101	0.450117	0.894887	0	0	1.22279	0.976089	DAB2IP;NAV2;TEAD1
Retinal macular dystrophy type 2 ORPHA:319640	3/101	0.450117	0.894887	0	0	1.22279	0.976089	COBL;SORBS2;PPP1R9A
SLC39A8-CDG ORPHA:468699	3/101	0.450117	0.894887	0	0	1.22279	0.976089	PSMA3;LRR1;VRK2
SMARCA4-deficient sarcoma of thorax ORPHA:466962	3/101	0.450117	0.894887	0	0	1.22279	0.976089	SETD1A;ERCC2;PRRC2B
SPONASTRIME dysplasia ORPHA:93357	3/101	0.450117	0.894887	0	0	1.22279	0.976089	EME1;EXO1;WDR62
Sanfilippo syndrome type D ORPHA:79272	3/101	0.450117	0.894887	0	0	1.22279	0.976089	APLP2;SPPL2A;MYOF
Sarcosinemia ORPHA:3129	3/101	0.450117	0.894887	0	0	1.22279	0.976089	SOAT2;ADAMTS10;IFFO1
Scapuloperoneal spinal muscular atrophy ORPHA:431255	3/101	0.450117	0.894887	0	0	1.22279	0.976089	UNC5B;MYOF;PLD2
Schwartz-Jampel syndrome ORPHA:800	3/101	0.450117	0.894887	0	0	1.22279	0.976089	DAB2IP;TEAD1;ADAMTS7
Sea-blue histiocytosis ORPHA:158029	3/101	0.450117	0.894887	0	0	1.22279	0.976089	UNC5B;SORBS1;HAPLN4
Seizures-scoliosis-macrocephaly syndrome ORPHA:466926	3/101	0.450117	0.894887	0	0	1.22279	0.976089	SHC1;GALNT2;MPZL1
Self-improving dystrophic epidermolysis bullosa ORPHA:79411	3/101	0.450117	0.894887	0	0	1.22279	0.976089	COL7A1;DAB2IP;TEAD1
Sensorineural deafness with dilated cardiomyopathy ORPHA:217622	3/101	0.450117	0.894887	0	0	1.22279	0.976089	NAV2;DZIP1;TEAD1
Severe combined immunodeficiency due to CARMIL2 deficiency ORPHA:542301	3/101	0.450117	0.894887	0	0	1.22279	0.976089	RGS14;TMC8;PASK
Severe combined immunodeficiency due to DNA-PKcs deficiency ORPHA:317425	3/101	0.450117	0.894887	0	0	1.22279	0.976089	POLQ;HUWE1;BRCA1
Severe combined immunodeficiency due to IKK2 deficiency ORPHA:397787	3/101	0.450117	0.894887	0	0	1.22279	0.976089	TEP1;TMC8;CYTH1
Severe hypotonia-psychomotor developmental delay-strabismus-cardiac septal defect syndrome ORPHA:467176	3/101	0.450117	0.894887	0	0	1.22279	0.976089	SCYL3;USP15;EPC1
Severe intellectual disability-corpus callosum agenesis-facial dysmorphism-cerebellar ataxia syndrome ORPHA:466688	3/101	0.450117	0.894887	0	0	1.22279	0.976089	ARMCX4;FMNL2;NAV3
Severe intellectual disability-progressive spastic diplegia syndrome ORPHA:404473	3/101	0.450117	0.894887	0	0	1.22279	0.976089	DAB2IP;OCRL;TEAD1
Severe intellectual disability-short stature-behavioral abnormalities-facial dysmorphism syndrome ORPHA:391307	3/101	0.450117	0.894887	0	0	1.22279	0.976089	RAD51B;LRR1;CENPL
Severe myopia-generalized joint laxity-short stature syndrome ORPHA:527450	3/101	0.450117	0.894887	0	0	1.22279	0.976089	EIF5;NFYA;RBAK
Severe neonatal hypotonia-seizures-encephalopathy syndrome due to 5q31.3 microdeletion ORPHA:314655	3/101	0.450117	0.894887	0	0	1.22279	0.976089	AKAP11;FBXL3;MYO9A
Short stature-pituitary and cerebellar defects-small sella turcica syndrome ORPHA:85442	3/101	0.450117	0.894887	0	0	1.22279	0.976089	ZGRF1;NUDT13;OTUD3
Small cell carcinoma of the ovary ORPHA:370396	3/101	0.450117	0.894887	0	0	1.22279	0.976089	SETD1A;ERCC2;PRRC2B
Smith-Lemli-Opitz syndrome ORPHA:818	3/101	0.450117	0.894887	0	0	1.22279	0.976089	PCYT2;FBXW9;MACROD1
Snowflake vitreoretinal degeneration ORPHA:91496	3/101	0.450117	0.894887	0	0	1.22279	0.976089	AKAP9;WDPCP;BAZ2B
Spinocerebellar ataxia type 26 ORPHA:101112	3/101	0.450117	0.894887	0	0	1.22279	0.976089	RPS2;SBF1;PRRC2B
Spinocerebellar ataxia type 42 ORPHA:458803	3/101	0.450117	0.894887	0	0	1.22279	0.976089	SPTBN4;KIF1B;DNM1
Spondylo-ocular syndrome ORPHA:85194	3/101	0.450117	0.894887	0	0	1.22279	0.976089	SHC1;XYLT2;FLYWCH1
Spondyloepimetaphyseal dysplasia, Shohat type ORPHA:93352	3/101	0.450117	0.894887	0	0	1.22279	0.976089	PCYT2;TRMT2A;EDF1
Spondyloepiphyseal dysplasia, Maroteaux type ORPHA:263482	3/101	0.450117	0.894887	0	0	1.22279	0.976089	UNC5B;MYOF;PLD2
Spondylometaphyseal dysplasia, Kozlowski type ORPHA:93314	3/101	0.450117	0.894887	0	0	1.22279	0.976089	UNC5B;MYOF;PLD2
Sporadic porphyria cutanea tarda ORPHA:443057	3/101	0.450117	0.894887	0	0	1.22279	0.976089	CAST;SPPL2A;MYOF
Stromme syndrome ORPHA:506307	3/101	0.450117	0.894887	0	0	1.22279	0.976089	POLQ;EXO1;BRCA1
Symptomatic form of Coffin-Lowry syndrome in female carriers ORPHA:276630	3/101	0.450117	0.894887	0	0	1.22279	0.976089	USP15;PIKFYVE;FBXL3
Symptomatic form of hemochromatosis type 1 ORPHA:465508	3/101	0.450117	0.894887	0	0	1.22279	0.976089	CAST;SPPL2A;MYOF
Syndactyly type 3 ORPHA:93404	3/101	0.450117	0.894887	0	0	1.22279	0.976089	MAGI1;DZIP1;TEAD1
TARP syndrome ORPHA:2886	3/101	0.450117	0.894887	0	0	1.22279	0.976089	INO80E;TRMT2A;SBF1
TMEM165-CDG ORPHA:314667	3/101	0.450117	0.894887	0	0	1.22279	0.976089	SPPL2A;TBC1D23;EXOC1
TOR1AIP1-related limb-girdle muscular dystrophy ORPHA:424261	3/101	0.450117	0.894887	0	0	1.22279	0.976089	USP15;SPPL2A;FBXL3
Telethonin-related limb-girdle muscular dystrophy R7 ORPHA:34514	3/101	0.450117	0.894887	0	0	1.22279	0.976089	DMPK;CPT1B;SH2B1
Toriello-Carey syndrome ORPHA:3338	3/101	0.450117	0.894887	0	0	1.22279	0.976089	PIKFYVE;EIF5;SCYL2
Toriello-Lacassie-Droste syndrome ORPHA:3339	3/101	0.450117	0.894887	0	0	1.22279	0.976089	MAPK8;STAG2;SCYL2
Trehalase deficiency ORPHA:103909	3/101	0.450117	0.894887	0	0	1.22279	0.976089	MAGI1;NAV2;TEAD1
Trichorhinophalangeal syndrome type 1 and 3 ORPHA:77258	3/101	0.450117	0.894887	0	0	1.22279	0.976089	WDPCP;BAZ2B;MYO9A
Tumor necrosis factor receptor 1 associated periodic syndrome ORPHA:32960	3/101	0.450117	0.894887	0	0	1.22279	0.976089	GALNS;SBNO2;MYOF
Woolly hair-palmoplantar keratoderma syndrome ORPHA:420686	3/101	0.450117	0.894887	0	0	1.22279	0.976089	MAGI1;PPFIBP1;TEAD1
X-linked centronuclear myopathy ORPHA:596	3/101	0.450117	0.894887	0	0	1.22279	0.976089	USP15;EFCAB14;FBXL3
X-linked cerebral adrenoleukodystrophy ORPHA:139396	3/101	0.450117	0.894887	0	0	1.22279	0.976089	SBNO2;RNPEPL1;DNASE1L1
X-linked complicated corpus callosum dysgenesis ORPHA:1497	3/101	0.450117	0.894887	0	0	1.22279	0.976089	DAB2IP;MAPK8IP1;ASIC1
X-linked complicated spastic paraplegia type 1 ORPHA:306617	3/101	0.450117	0.894887	0	0	1.22279	0.976089	DAB2IP;MAPK8IP1;ASIC1
X-linked hypophosphatemia ORPHA:89936	3/101	0.450117	0.894887	0	0	1.22279	0.976089	ALCAM;MYOF;SPAG1
X-linked intellectual disability, Stocco Dos Santos type ORPHA:85288	3/101	0.450117	0.894887	0	0	1.22279	0.976089	SEMA6D;SORBS2;SORBS1
X-linked intellectual disability-hypotonia-movement disorder syndrome ORPHA:457260	3/101	0.450117	0.894887	0	0	1.22279	0.976089	PIKFYVE;EIF5;SCYL2
XYLT1-CDG ORPHA:370930	3/101	0.450117	0.894887	0	0	1.22279	0.976089	DOCK11;MICAL1;IFFO1
17p13.3 microduplication syndrome ORPHA:217385	3/102	0.4565	0.894887	0	0	1.21038	0.949136	KIF1B;MAP4;TEAD1
17q24.2 microdeletion syndrome ORPHA:529962	3/102	0.4565	0.894887	0	0	1.21038	0.949136	ZC3H13;BDP1;KTN1
Acute myeloid leukemia with t(6;9)(p23;q34) ORPHA:402014	3/102	0.4565	0.894887	0	0	1.21038	0.949136	CEP152;BRCA1;SRPK1
Alveolar soft tissue sarcoma ORPHA:163699	3/102	0.4565	0.894887	0	0	1.21038	0.949136	SBNO2;ATG2A;GPR137
Antley-Bixler syndrome ORPHA:83	3/102	0.4565	0.894887	0	0	1.21038	0.949136	DAB2IP;COBL;S100A14
Bradyopsia ORPHA:75374	3/102	0.4565	0.894887	0	0	1.21038	0.949136	SPTBN4;MPHOSPH9;WDR62
Cap myopathy ORPHA:171881	3/102	0.4565	0.894887	0	0	1.21038	0.949136	LDHA;SHC1;MYOF
Cerebrofacioarticular syndrome ORPHA:314679	3/102	0.4565	0.894887	0	0	1.21038	0.949136	SEMA6D;AEBP1;ADAMTS7
Coats plus syndrome ORPHA:313838	3/102	0.4565	0.894887	0	0	1.21038	0.949136	TMC8;ABCA7;CYTH1
Congenital communicating hydrocephalus ORPHA:269505	3/102	0.4565	0.894887	0	0	1.21038	0.949136	MAGI1;DZIP1;ACVR2B
Congenital diaphragmatic hernia ORPHA:2140	3/102	0.4565	0.894887	0	0	1.21038	0.949136	MAGI1;PPFIBP1;TEAD1
Congenital short bowel syndrome ORPHA:2301	3/102	0.4565	0.894887	0	0	1.21038	0.949136	SHC1;MYOF;ADAMTS7
Congenital sodium diarrhea ORPHA:103908	3/102	0.4565	0.894887	0	0	1.21038	0.949136	CRACR2B;GBA2;DNM2
Craniometaphyseal dysplasia ORPHA:1522	3/102	0.4565	0.894887	0	0	1.21038	0.949136	SH3PXD2A;SEMA6D;PTPRM
Desmoplastic small round cell tumor ORPHA:83469	3/102	0.4565	0.894887	0	0	1.21038	0.949136	NPM1;EME1;WDR62
Distal myopathy, Welander type ORPHA:603	3/102	0.4565	0.894887	0	0	1.21038	0.949136	TBC1D23;SCYL2;SEC31A
Dominant hypophosphatemia with nephrolithiasis or osteoporosis ORPHA:244305	3/102	0.4565	0.894887	0	0	1.21038	0.949136	RGS14;ABHD14B;NBEAL2
Early myoclonic encephalopathy ORPHA:1935	3/102	0.4565	0.894887	0	0	1.21038	0.949136	SETD1A;NCDN;SBF1
Ependymoma ORPHA:251636	3/102	0.4565	0.894887	0	0	1.21038	0.949136	TEPSIN;SBNO2;RNPEPL1
FRAXE intellectual disability ORPHA:100973	3/102	0.4565	0.894887	0	0	1.21038	0.949136	KIDINS220;PELI2;PLEKHM3
Familial avascular necrosis of femoral head ORPHA:86820	3/102	0.4565	0.894887	0	0	1.21038	0.949136	UNC5B;DAB2IP;ADAMTS7
Familial calcium pyrophosphate deposition ORPHA:1416	3/102	0.4565	0.894887	0	0	1.21038	0.949136	SH3PXD2A;PTPRM;AOX1
Familial multinodular goiter ORPHA:276399	3/102	0.4565	0.894887	0	0	1.21038	0.949136	PBRM1;HUWE1;GTF2I
Familial patent arterial duct ORPHA:466729	3/102	0.4565	0.894887	0	0	1.21038	0.949136	MAGI1;SEMA6D;TEAD1
Gaucher disease type 1 ORPHA:77259	3/102	0.4565	0.894887	0	0	1.21038	0.949136	APLP2;MYOF;MPZL1
Hypercoagulability syndrome due to glycosylphosphatidylinositol deficiency ORPHA:83639	3/102	0.4565	0.894887	0	0	1.21038	0.949136	NPM1;LRR1;CENPL
Hypohidrotic ectodermal dysplasia with immunodeficiency ORPHA:98813	3/102	0.4565	0.894887	0	0	1.21038	0.949136	ABTB1;RNPEPL1;IGFLR1
Hypoplastic left heart syndrome ORPHA:2248	3/102	0.4565	0.894887	0	0	1.21038	0.949136	SGCE;DZIP1;TEAD1
Immunoglobulin-mediated membranoproliferative glomerulonephritis ORPHA:329903	3/102	0.4565	0.894887	0	0	1.21038	0.949136	CYLD;SMARCA2;SYNE1
Infantile convulsions and choreoathetosis ORPHA:31709	3/102	0.4565	0.894887	0	0	1.21038	0.949136	SPTBN4;DNM1;MAPK8IP1
Isolated growth hormone deficiency type IA ORPHA:231662	3/102	0.4565	0.894887	0	0	1.21038	0.949136	PCF11;EPC1;GPCPD1
Isolated trigonocephaly ORPHA:3366	3/102	0.4565	0.894887	0	0	1.21038	0.949136	MAGI1;SEMA6D;DZIP1
Junctional epidermolysis bullosa with pyloric atresia ORPHA:79403	3/102	0.4565	0.894887	0	0	1.21038	0.949136	MYOF;DAB2IP;S100A14
LIG4 syndrome ORPHA:99812	3/102	0.4565	0.894887	0	0	1.21038	0.949136	FPGT;TBC1D23;SCYL2
Lymphomatoid papulosis ORPHA:98842	3/102	0.4565	0.894887	0	0	1.21038	0.949136	NPM1;RPSA;RPS2
Marinesco-Sjogren syndrome ORPHA:559	3/102	0.4565	0.894887	0	0	1.21038	0.949136	DPP7;RNPEPL1;TCTA
Microcephalic primordial dwarfism-insulin resistance syndrome ORPHA:436182	3/102	0.4565	0.894887	0	0	1.21038	0.949136	PSMA3;LRR1;CENPL
Musculocontractural Ehlers-Danlos syndrome ORPHA:2953	3/102	0.4565	0.894887	0	0	1.21038	0.949136	SHC1;GALNT2;MPZL1
Myelodysplastic syndrome ORPHA:52688	3/102	0.4565	0.894887	0	0	1.21038	0.949136	PLCB4;PARD3;TEAD1
Myxoid/round cell liposarcoma ORPHA:99967	3/102	0.4565	0.894887	0	0	1.21038	0.949136	TEPSIN;SETD1A;ANP32B
NON RARE IN EUROPE: Lactase non-persistence in adulthood ORPHA:319681	3/102	0.4565	0.894887	0	0	1.21038	0.949136	POLQ;EXO1;BRCA1
NON RARE IN EUROPE: Melanoma ORPHA:411533	3/102	0.4565	0.894887	0	0	1.21038	0.949136	PIKFYVE;BRAF;SCYL2
Nephrogenic diabetes insipidus ORPHA:223	3/102	0.4565	0.894887	0	0	1.21038	0.949136	TMC8;ABCA7;NBEAL2
Oguchi disease ORPHA:75382	3/102	0.4565	0.894887	0	0	1.21038	0.949136	CATSPER2;WDPCP;CYB5RL
PEHO syndrome ORPHA:2836	3/102	0.4565	0.894887	0	0	1.21038	0.949136	RPAIN;SH3GL3;ACVR2B
Paternal uniparental disomy of chromosome 6 ORPHA:96191	3/102	0.4565	0.894887	0	0	1.21038	0.949136	BTBD19;ADCY4;ADAMTS10
Polymerase proofreading-related adenomatous polyposis ORPHA:447877	3/102	0.4565	0.894887	0	0	1.21038	0.949136	EXO1;PKN3;WDR62
Prenatal-onset spinal muscular atrophy with congenital bone fractures ORPHA:486811	3/102	0.4565	0.894887	0	0	1.21038	0.949136	RAD51B;PSMA3;MYNN
Primary cutaneous anaplastic large cell lymphoma ORPHA:300865	3/102	0.4565	0.894887	0	0	1.21038	0.949136	NPM1;RPSA;RPS2
RELA fusion-positive ependymoma ORPHA:530792	3/102	0.4565	0.894887	0	0	1.21038	0.949136	TEPSIN;SBNO2;RNPEPL1
Schneckenbecken dysplasia ORPHA:3144	3/102	0.4565	0.894887	0	0	1.21038	0.949136	GALNT2;ZZEF1;DNM2
Silver-Russell syndrome due to 11p15 microduplication ORPHA:231144	3/102	0.4565	0.894887	0	0	1.21038	0.949136	MAGI1;DAB2IP;TEAD1
Silver-Russell syndrome due to an imprinting defect of 11p15 ORPHA:231140	3/102	0.4565	0.894887	0	0	1.21038	0.949136	MAGI1;DAB2IP;TEAD1
Solitary fibrous tumor/hemangiopericytoma ORPHA:2126	3/102	0.4565	0.894887	0	0	1.21038	0.949136	TEPSIN;SBNO2;IKBKE
Acute myeloblastic leukemia with maturation ORPHA:98834	3/103	0.462852	0.894887	0	0	1.19821	0.923038	EEF1B2;NPM1;FLT3
Alport syndrome-intellectual disability-midface hypoplasia-elliptocytosis syndrome ORPHA:86818	3/103	0.462852	0.894887	0	0	1.19821	0.923038	LRR1;FAM126A;SRPK1
Auriculocondylar syndrome ORPHA:137888	3/103	0.462852	0.894887	0	0	1.19821	0.923038	PLCB4;MYOF;TEAD1
Autosomal recessive chorioretinopathy-microcephaly syndrome ORPHA:2518	3/103	0.462852	0.894887	0	0	1.19821	0.923038	POLQ;ZGRF1;WDR62
Beckwith-Wiedemann syndrome due to imprinting defect of 11p15 ORPHA:231117	3/103	0.462852	0.894887	0	0	1.19821	0.923038	MAGI1;DAB2IP;TEAD1
Brachydactyly type A1 ORPHA:93388	3/103	0.462852	0.894887	0	0	1.19821	0.923038	MAGI1;PLCB4;TEAD1
Brachydactyly type A2 ORPHA:93396	3/103	0.462852	0.894887	0	0	1.19821	0.923038	NAV2;DZIP1;TEAD1
Cockayne syndrome type 2 ORPHA:90322	3/103	0.462852	0.894887	0	0	1.19821	0.923038	RAD51B;CENPL;NUDT13
Dentin dysplasia type I ORPHA:99789	3/103	0.462852	0.894887	0	0	1.19821	0.923038	SCYL3;TEX9;AKAP9
Dysosteosclerosis ORPHA:1782	3/103	0.462852	0.894887	0	0	1.19821	0.923038	RNPEPL1;NBEAL2;IKBKE
Familial cerebral cavernous malformation ORPHA:221061	3/103	0.462852	0.894887	0	0	1.19821	0.923038	CCDC18;USP15;SLC25A40
Familial medullary thyroid carcinoma ORPHA:99361	3/103	0.462852	0.894887	0	0	1.19821	0.923038	FLT3;EVL;NRDE2
Female infertility due to zona pellucida defect ORPHA:404466	3/103	0.462852	0.894887	0	0	1.19821	0.923038	CATSPER2;ABHD1;SLC25A45
Genetic recurrent myoglobinuria ORPHA:99845	3/103	0.462852	0.894887	0	0	1.19821	0.923038	MAVS;MAP4;PRRC2B
Hermansky-Pudlak syndrome without pulmonary fibrosis ORPHA:231512	3/103	0.462852	0.894887	0	0	1.19821	0.923038	LRR1;HPS5;IKBKE
Isolated hemihyperplasia ORPHA:2128	3/103	0.462852	0.894887	0	0	1.19821	0.923038	MAGI1;DAB2IP;TEAD1
Miller-Dieker syndrome ORPHA:531	3/103	0.462852	0.894887	0	0	1.19821	0.923038	FAM219A;MAP4;PRRC2B
Milroy disease ORPHA:79452	3/103	0.462852	0.894887	0	0	1.19821	0.923038	DMPK;DAB2IP;ADAMTS7
Mutilating palmoplantar keratoderma with periorificial keratotic plaques ORPHA:659	3/103	0.462852	0.894887	0	0	1.19821	0.923038	TOM1L1;PHKA1;TEAD1
NON RARE IN EUROPE: Barrett esophagus ORPHA:1232	3/103	0.462852	0.894887	0	0	1.19821	0.923038	FER;FGGY;EVI5
NON RARE IN EUROPE: Recurrent acute pancreatitis ORPHA:64740	3/103	0.462852	0.894887	0	0	1.19821	0.923038	CEACAM1;P2RX4;MIA2
Osteosarcoma ORPHA:668	3/103	0.462852	0.894887	0	0	1.19821	0.923038	EXO1;LRR1;BRCA1
Prolactinoma ORPHA:2965	3/103	0.462852	0.894887	0	0	1.19821	0.923038	TEPSIN;RGS14;TRMT2A
Pyridoxine-dependent epilepsy ORPHA:3006	3/103	0.462852	0.894887	0	0	1.19821	0.923038	MAGI1;PLEKHA5;SORBS2
Subcortical band heterotopia ORPHA:99796	3/103	0.462852	0.894887	0	0	1.19821	0.923038	SEMA6D;KIF1B;DZIP1
Treacher-Collins syndrome ORPHA:861	3/103	0.462852	0.894887	0	0	1.19821	0.923038	NPM1;RPSA;RPS2
Unverricht-Lundborg disease ORPHA:308	3/103	0.462852	0.894887	0	0	1.19821	0.923038	APLP2;MYOF;RASAL2
Autosomal dominant Robinow syndrome ORPHA:3107	3/104	0.469172	0.899618	0	0	1.18629	0.897765	DMPK;GALNT2;COL7A1
Autosomal dominant severe congenital neutropenia ORPHA:486	3/104	0.469172	0.899618	0	0	1.18629	0.897765	IGFLR1;TMC8;IKBKE
Dejerine-Sottas syndrome ORPHA:64748	3/104	0.469172	0.899618	0	0	1.18629	0.897765	NCKAP5L;MYO9B;PLD2
Epidermodysplasia verruciformis ORPHA:302	3/104	0.469172	0.899618	0	0	1.18629	0.897765	IGFLR1;TMC8;CYTH1
Familial bicuspid aortic valve ORPHA:402075	3/104	0.469172	0.899618	0	0	1.18629	0.897765	PKN3;DAB2IP;ADAMTS7
Hereditary hemorrhagic telangiectasia ORPHA:774	3/104	0.469172	0.899618	0	0	1.18629	0.897765	SMAD4;ADCY4;AEBP1
ICF syndrome ORPHA:2268	3/104	0.469172	0.899618	0	0	1.18629	0.897765	POLQ;EXO1;BRCA1
Intermediate maple syrup urine disease ORPHA:268162	3/104	0.469172	0.899618	0	0	1.18629	0.897765	RMDN1;PEX1;PTPN4
Li-Fraumeni syndrome ORPHA:524	3/104	0.469172	0.899618	0	0	1.18629	0.897765	POLQ;EME1;EXO1
NON RARE IN EUROPE: FG syndrome phenotypic spectrum ORPHA:323	3/104	0.469172	0.899618	0	0	1.18629	0.897765	SETD5;HUWE1;ATP11C
Pontocerebellar hypoplasia type 1 ORPHA:2254	3/104	0.469172	0.899618	0	0	1.18629	0.897765	ZGRF1;LRR1;EXOSC8
Primary myelofibrosis ORPHA:824	3/104	0.469172	0.899618	0	0	1.18629	0.897765	USP15;NIN;TEP1
Renal agenesis, bilateral ORPHA:1848	3/104	0.469172	0.899618	0	0	1.18629	0.897765	MAGI1;PLCB4;SEMA6D
Atypical Rett syndrome ORPHA:3095	3/105	0.475458	0.907064	0	0	1.17459	0.873285	PCDH9;KIF1B;DNM1
Ear-patella-short stature syndrome ORPHA:2554	3/105	0.475458	0.907064	0	0	1.17459	0.873285	POLQ;EME1;EXO1
Early-onset posterior subcapsular cataract ORPHA:441447	3/105	0.475458	0.907064	0	0	1.17459	0.873285	INO80E;DMPK;EPN1
Endometrial stromal sarcoma ORPHA:213711	3/105	0.475458	0.907064	0	0	1.17459	0.873285	PIKFYVE;HUWE1;PRRC2B
Familial glucocorticoid deficiency ORPHA:361	3/105	0.475458	0.907064	0	0	1.17459	0.873285	ABHD1;WDPCP;CYB5RL
Familial isolated restrictive cardiomyopathy ORPHA:75249	3/105	0.475458	0.907064	0	0	1.17459	0.873285	MAGI1;PHKA1;TEAD1
Usher syndrome type 2 ORPHA:231178	3/105	0.475458	0.907064	0	0	1.17459	0.873285	COBL;KIF1B;PPP1R9A
Usher syndrome type 3 ORPHA:231183	3/105	0.475458	0.907064	0	0	1.17459	0.873285	MPHOSPH9;WDPCP;CYB5RL
Familial exudative vitreoretinopathy ORPHA:891	3/106	0.481709	0.916674	0	0	1.16313	0.849568	MAGI1;DAB2IP;TEAD1
Hypoplastic amelogenesis imperfecta ORPHA:100031	3/106	0.481709	0.916674	0	0	1.16313	0.849568	CAST;GPAT3;S100A14
Inflammatory myofibroblastic tumor ORPHA:178342	3/106	0.481709	0.916674	0	0	1.16313	0.849568	HUWE1;EIF2AK4;KTN1
Wolf-Hirschhorn syndrome ORPHA:280	3/106	0.481709	0.916674	0	0	1.16313	0.849568	SPPL2B;SBF1;PRRC2B
Aicardi-Goutieres syndrome ORPHA:51	3/107	0.487925	0.926168	0	0	1.15189	0.826587	IGFLR1;TMC8;IKBKE
Combined pituitary hormone deficiencies, genetic forms ORPHA:95494	3/107	0.487925	0.926168	0	0	1.15189	0.826587	FZD5;TEAD1;ACVR2B
Isolated cytochrome C oxidase deficiency ORPHA:254905	3/107	0.487925	0.926168	0	0	1.15189	0.826587	MRPL27;COX5A;COX20
NON RARE IN EUROPE: Age-related macular degeneration ORPHA:279	3/107	0.487925	0.926168	0	0	1.15189	0.826587	ABCA4;PTPRM;AOX1
Galloway-Mowat syndrome ORPHA:2065	3/108	0.494105	0.93496	0	0	1.14086	0.804314	NPM1;LRR1;CENPL
Heritable pulmonary arterial hypertension ORPHA:275777	3/108	0.494105	0.93496	0	0	1.14086	0.804314	PPFIBP1;RASAL2;EIF2AK4
Hirschsprung disease ORPHA:388	3/108	0.494105	0.93496	0	0	1.14086	0.804314	MAGI1;DAB2IP;TEAD1
Isolated ATP synthase deficiency ORPHA:254913	3/108	0.494105	0.93496	0	0	1.14086	0.804314	ANP32B;COX5A;UBE2L3
Progressive non-fluent aphasia ORPHA:100070	3/108	0.494105	0.93496	0	0	1.14086	0.804314	APLP2;SPPL2A;CHMP3
Nephroblastoma ORPHA:654	3/109	0.500247	0.937203	0	0	1.13004	0.782723	POLQ;EXO1;BRCA1
Presynaptic congenital myasthenic syndromes ORPHA:98914	3/110	0.506352	0.937203	0	0	1.11942	0.761791	MYO9A;DNM1;MAPK8IP1
Non-syndromic male infertility due to sperm motility disorder ORPHA:276234	3/114	0.530373	0.937203	0	0	1.07886	0.684183	TEX9;CCDC180;WDPCP
Infantile spasms syndrome ORPHA:3451	3/115	0.536276	0.937203	0	0	1.06917	0.666206	GUF1;KIF1B;SPTAN1
Precursor B-cell acute lymphoblastic leukemia ORPHA:99860	3/121	0.570784	0.937203	0	0	1.01449	0.568871	FNBP1;FLT3;TMC8
Familial isolated dilated cardiomyopathy ORPHA:154	3/135	0.644833	0.937203	0	0	0.906238	0.397624	MAP4;PDLIM5;TEAD1
Autosomal recessive multiple pterygium syndrome ORPHA:2990	2/100	0.705775	0.937203	0	0	0.813519	0.283477	PCF11;NRDE2
Classical Ehlers-Danlos syndrome ORPHA:287	2/100	0.705775	0.937203	0	0	0.813519	0.283477	TEAD1;ADAMTS7
DEND syndrome ORPHA:79134	2/100	0.705775	0.937203	0	0	0.813519	0.283477	SPTBN4;COBL
Familial rhabdoid tumor ORPHA:231108	2/100	0.705775	0.937203	0	0	0.813519	0.283477	SETD1A;ERCC2
Multiple osteochondromas ORPHA:321	2/100	0.705775	0.937203	0	0	0.813519	0.283477	SHC1;TEAD1
Pleomorphic salivary gland adenoma ORPHA:454821	2/100	0.705775	0.937203	0	0	0.813519	0.283477	EIF2AK4;FAM126A
Severe generalized junctional epidermolysis bullosa ORPHA:79404	2/100	0.705775	0.937203	0	0	0.813519	0.283477	MYOF;S100A14
1q44 microdeletion syndrome ORPHA:238769	2/101	0.71094	0.937203	0	0	0.80526	0.274728	POLQ;ZGRF1
2-methylbutyryl-CoA dehydrogenase deficiency ORPHA:79157	2/101	0.71094	0.937203	0	0	0.80526	0.274728	FGGY;PEX1
3-hydroxy-3-methylglutaric aciduria ORPHA:20	2/101	0.71094	0.937203	0	0	0.80526	0.274728	ABHD14B;TCTA
3-phosphoserine phosphatase deficiency, infantile/juvenile form ORPHA:79350	2/101	0.71094	0.937203	0	0	0.80526	0.274728	NPM1;EXO1
6-pyruvoyl-tetrahydropterin synthase deficiency ORPHA:13	2/101	0.71094	0.937203	0	0	0.80526	0.274728	PSMA3;MRPL27
8p11.2 deletion syndrome ORPHA:251066	2/101	0.71094	0.937203	0	0	0.80526	0.274728	CARNS1;PTPN4
Aland Islands eye disease ORPHA:178333	2/101	0.71094	0.937203	0	0	0.80526	0.274728	TMC8;CYTH1
AA amyloidosis ORPHA:85445	2/101	0.71094	0.937203	0	0	0.80526	0.274728	AOX1;S100A14
AGel amyloidosis ORPHA:85448	2/101	0.71094	0.937203	0	0	0.80526	0.274728	MYOF;ARHGEF40
AICA-ribosiduria ORPHA:250977	2/101	0.71094	0.937203	0	0	0.80526	0.274728	NPM1;ANP32B
ALG11-CDG ORPHA:280071	2/101	0.71094	0.937203	0	0	0.80526	0.274728	TEX9;WDPCP
ALG8-CDG ORPHA:79325	2/101	0.71094	0.937203	0	0	0.80526	0.274728	NPM1;LRR1
Acute fatty liver of pregnancy ORPHA:243367	2/101	0.71094	0.937203	0	0	0.80526	0.274728	EEF1B2;RPL6
Acute infantile liver failure-cerebellar ataxia-peripheral sensory motor neuropathy syndrome ORPHA:466794	2/101	0.71094	0.937203	0	0	0.80526	0.274728	GPR137;TRMT2A
Acute myeloid leukemia with NPM1 somatic mutations ORPHA:402026	2/101	0.71094	0.937203	0	0	0.80526	0.274728	NPM1;EXO1
Adenylosuccinate lyase deficiency ORPHA:46	2/101	0.71094	0.937203	0	0	0.80526	0.274728	NPM1;LRR1
Adrenocortical carcinoma ORPHA:1501	2/101	0.71094	0.937203	0	0	0.80526	0.274728	PABPC1;RPS2
Adult-onset cervical dystonia, DYT23 type ORPHA:420492	2/101	0.71094	0.937203	0	0	0.80526	0.274728	SETD1A;PRRC2B
Alpha-B crystallin-related late-onset myopathy ORPHA:399058	2/101	0.71094	0.937203	0	0	0.80526	0.274728	DIXDC1;SORBS1
Amish lethal microcephaly ORPHA:99742	2/101	0.71094	0.937203	0	0	0.80526	0.274728	LRR1;IGFLR1
Amish nemaline myopathy ORPHA:98902	2/101	0.71094	0.937203	0	0	0.80526	0.274728	RTN2;WDR62
Anhidrotic ectodermal dysplasia-immunodeficiency-osteopetrosis-lymphedema syndrome ORPHA:69088	2/101	0.71094	0.937203	0	0	0.80526	0.274728	TEPSIN;RNPEPL1
Anonychia congenita totalis ORPHA:94150	2/101	0.71094	0.937203	0	0	0.80526	0.274728	ADGRL1;HAPLN4
Aplasia of lacrimal and salivary glands ORPHA:86815	2/101	0.71094	0.937203	0	0	0.80526	0.274728	SEMA6D;SORBS1
Apparent mineralocorticoid excess ORPHA:320	2/101	0.71094	0.937203	0	0	0.80526	0.274728	COBL;S100A14
Argininosuccinic aciduria ORPHA:23	2/101	0.71094	0.937203	0	0	0.80526	0.274728	PCYT2;EDF1
Arterial tortuosity syndrome ORPHA:3342	2/101	0.71094	0.937203	0	0	0.80526	0.274728	MAGI1;TEAD1
Aspartylglucosaminuria ORPHA:93	2/101	0.71094	0.937203	0	0	0.80526	0.274728	MCEE;UNC50
Ataxia-oculomotor apraxia type 1 ORPHA:1168	2/101	0.71094	0.937203	0	0	0.80526	0.274728	PSMA3;MRPL27
Atelosteogenesis type I ORPHA:1190	2/101	0.71094	0.937203	0	0	0.80526	0.274728	DAB2IP;TEAD1
Atelosteogenesis type III ORPHA:56305	2/101	0.71094	0.937203	0	0	0.80526	0.274728	DAB2IP;TEAD1
Atypical Werner syndrome ORPHA:79474	2/101	0.71094	0.937203	0	0	0.80526	0.274728	SHC1;MYOF
Autoimmune interstitial lung disease-arthritis syndrome ORPHA:444092	2/101	0.71094	0.937203	0	0	0.80526	0.274728	GALNT2;SEC31A
Autoinflammation-PLCG2-associated antibody deficiency-immune dysregulation ORPHA:324530	2/101	0.71094	0.937203	0	0	0.80526	0.274728	MGA;WDPCP
Autosomal dominant Charcot-Marie-Tooth disease type 2F ORPHA:99940	2/101	0.71094	0.937203	0	0	0.80526	0.274728	GAS2L1;NOL3
Autosomal dominant Charcot-Marie-Tooth disease type 2K ORPHA:99944	2/101	0.71094	0.937203	0	0	0.80526	0.274728	FAM234B;KIF3A
Autosomal dominant aplasia and myelodysplasia ORPHA:314399	2/101	0.71094	0.937203	0	0	0.80526	0.274728	NPM1;RPL6
Autosomal dominant omodysplasia ORPHA:93328	2/101	0.71094	0.937203	0	0	0.80526	0.274728	GALNT2;ERCC2
Autosomal dominant spastic paraplegia type 13 ORPHA:100994	2/101	0.71094	0.937203	0	0	0.80526	0.274728	NPM1;EXO1
Autosomal dominant spastic paraplegia type 17 ORPHA:100998	2/101	0.71094	0.937203	0	0	0.80526	0.274728	WBP1;DENND6B
Autosomal dominant spastic paraplegia type 42 ORPHA:171863	2/101	0.71094	0.937203	0	0	0.80526	0.274728	TMEM161B;SPPL2A
Autosomal recessive Charcot-Marie-Tooth disease with hoarseness ORPHA:101097	2/101	0.71094	0.937203	0	0	0.80526	0.274728	FAM234B;KIF3A
Autosomal recessive Emery-Dreifuss muscular dystrophy ORPHA:98855	2/101	0.71094	0.937203	0	0	0.80526	0.274728	SHC1;MYOF
Autosomal recessive Kenny-Caffey syndrome ORPHA:93324	2/101	0.71094	0.937203	0	0	0.80526	0.274728	NPM1;TBCE
Autosomal recessive axonal neuropathy with neuromyotonia ORPHA:324442	2/101	0.71094	0.937203	0	0	0.80526	0.274728	EEF1B2;TIMM9
Autosomal recessive brachyolmia ORPHA:448242	2/101	0.71094	0.937203	0	0	0.80526	0.274728	MYOF;AOX1
Autosomal recessive cerebellar ataxia due to STUB1 deficiency ORPHA:412057	2/101	0.71094	0.937203	0	0	0.80526	0.274728	GPR137;EDF1
Autosomal recessive cerebellar ataxia-epilepsy-intellectual disability syndrome due to RUBCN deficiency ORPHA:404499	2/101	0.71094	0.937203	0	0	0.80526	0.274728	FNBP1;CYTH1
Autosomal recessive intermediate Charcot-Marie-Tooth disease type A ORPHA:217055	2/101	0.71094	0.937203	0	0	0.80526	0.274728	FAM234B;KIF3A
Autosomal recessive nail dysplasia ORPHA:280654	2/101	0.71094	0.937203	0	0	0.80526	0.274728	PHKA1;TEAD1
Autosomal recessive severe congenital neutropenia due to G6PC3 deficiency ORPHA:331176	2/101	0.71094	0.937203	0	0	0.80526	0.274728	FBXW9;ERCC2
Autosomal recessive severe congenital neutropenia due to JAGN1 deficiency ORPHA:423384	2/101	0.71094	0.937203	0	0	0.80526	0.274728	TIMM9;MRPL27
Autosomal recessive spastic paraplegia type 35 ORPHA:171629	2/101	0.71094	0.937203	0	0	0.80526	0.274728	COBL;S100A14
Autosomal recessive spastic paraplegia type 53 ORPHA:319199	2/101	0.71094	0.937203	0	0	0.80526	0.274728	TBC1D23;SCYL2
Autosomal recessive spastic paraplegia type 56 ORPHA:320411	2/101	0.71094	0.937203	0	0	0.80526	0.274728	SGCE;MOCS1
Autosomal recessive spastic paraplegia type 66 ORPHA:401815	2/101	0.71094	0.937203	0	0	0.80526	0.274728	COL7A1;TEAD1
Autosomal recessive spastic paraplegia type 71 ORPHA:401840	2/101	0.71094	0.937203	0	0	0.80526	0.274728	BDP1;CFAP97
Autosomal recessive spastic paraplegia type 74 ORPHA:468661	2/101	0.71094	0.937203	0	0	0.80526	0.274728	CYB5RL;NRDE2
Autosomal recessive spastic paraplegia type 76 ORPHA:488594	2/101	0.71094	0.937203	0	0	0.80526	0.274728	RNPEPL1;NBEAL2
Autosomal semi-dominant severe lipodystrophic laminopathy ORPHA:280365	2/101	0.71094	0.937203	0	0	0.80526	0.274728	SHC1;MYOF
Autosomal spastic paraplegia type 30 ORPHA:101010	2/101	0.71094	0.937203	0	0	0.80526	0.274728	SH3GL3;MAPK8IP1
Autosomal spastic paraplegia type 72 ORPHA:401849	2/101	0.71094	0.937203	0	0	0.80526	0.274728	DZIP1;MAPK8IP1
Ayme-Gripp syndrome ORPHA:1272	2/101	0.71094	0.937203	0	0	0.80526	0.274728	MTSS1;SYNE1
B4GALT1-CDG ORPHA:79332	2/101	0.71094	0.937203	0	0	0.80526	0.274728	CAST;ABHD14B
BAP1-related tumor predisposition syndrome ORPHA:289539	2/101	0.71094	0.937203	0	0	0.80526	0.274728	GPR137;SBF1
BENTA disease ORPHA:464336	2/101	0.71094	0.937203	0	0	0.80526	0.274728	PCED1B;TMC8
Bacterial susceptibility due to TLR signaling pathway deficiency ORPHA:183713	2/101	0.71094	0.937203	0	0	0.80526	0.274728	PCED1B;IKBKE
Bartsocas-Papas syndrome ORPHA:1234	2/101	0.71094	0.937203	0	0	0.80526	0.274728	TOM1L1;S100A14
Benign Samaritan congenital myopathy ORPHA:324581	2/101	0.71094	0.937203	0	0	0.80526	0.274728	SPTBN4;CARNS1
Benign paroxysmal torticollis of infancy ORPHA:71518	2/101	0.71094	0.937203	0	0	0.80526	0.274728	WDPCP;SSTR2
Beta-ketothiolase deficiency ORPHA:134	2/101	0.71094	0.937203	0	0	0.80526	0.274728	ECI2;RMDN1
Bietti crystalline dystrophy ORPHA:41751	2/101	0.71094	0.937203	0	0	0.80526	0.274728	SMARCA2;SYNE1
Bile acid CoA ligase deficiency and defective amidation ORPHA:276066	2/101	0.71094	0.937203	0	0	0.80526	0.274728	WDPCP;CYB5RL
Bleeding diathesis due to thromboxane synthesis deficiency ORPHA:220443	2/101	0.71094	0.937203	0	0	0.80526	0.274728	BLOC1S3;SLC25A45
Blepharophimosis-ptosis-epicanthus inversus syndrome plus ORPHA:572333	2/101	0.71094	0.937203	0	0	0.80526	0.274728	COL7A1;TEAD1
Blepharophimosis-ptosis-epicanthus inversus syndrome type 1 ORPHA:572354	2/101	0.71094	0.937203	0	0	0.80526	0.274728	COL7A1;TEAD1
Blepharophimosis-ptosis-epicanthus inversus syndrome type 2 ORPHA:572361	2/101	0.71094	0.937203	0	0	0.80526	0.274728	COL7A1;TEAD1
Blomstrand lethal chondrodysplasia ORPHA:50945	2/101	0.71094	0.937203	0	0	0.80526	0.274728	SEMA6D;MOCS1
Boomerang dysplasia ORPHA:1263	2/101	0.71094	0.937203	0	0	0.80526	0.274728	DAB2IP;TEAD1
Bowen-Conradi syndrome ORPHA:1270	2/101	0.71094	0.937203	0	0	0.80526	0.274728	LRR1;MRPL27
Branchio-oculo-facial syndrome ORPHA:1297	2/101	0.71094	0.937203	0	0	0.80526	0.274728	TOM1L1;TEAD1
C1 inhibitor deficiency ORPHA:459353	2/101	0.71094	0.937203	0	0	0.80526	0.274728	AEBP1;ARHGEF40
CHAND syndrome ORPHA:1401	2/101	0.71094	0.937203	0	0	0.80526	0.274728	TOM1L1;S100A14
CLCN4-related X-linked intellectual disability syndrome ORPHA:485350	2/101	0.71094	0.937203	0	0	0.80526	0.274728	WDFY3;KIF1B
CLN1 disease ORPHA:228329	2/101	0.71094	0.937203	0	0	0.80526	0.274728	UNC50;IGFLR1
CLN5 disease ORPHA:228360	2/101	0.71094	0.937203	0	0	0.80526	0.274728	TEX9;WDPCP
Calpain-3-related limb-girdle muscular dystrophy R1 ORPHA:267	2/101	0.71094	0.937203	0	0	0.80526	0.274728	CBX7;ADCY4
Camurati-Engelmann disease ORPHA:1328	2/101	0.71094	0.937203	0	0	0.80526	0.274728	RNPEPL1;MYO9B
Carcinoid syndrome ORPHA:100093	2/101	0.71094	0.937203	0	0	0.80526	0.274728	MCEE;PSMA3
Cardiomyopathy-hypotonia-lactic acidosis syndrome ORPHA:91130	2/101	0.71094	0.937203	0	0	0.80526	0.274728	NPM1;COX5A
Caroli disease ORPHA:53035	2/101	0.71094	0.937203	0	0	0.80526	0.274728	FGGY;MIA2
Cataract-glaucoma syndrome ORPHA:162	2/101	0.71094	0.937203	0	0	0.80526	0.274728	PKN3;MACROD1
Cataract-growth hormone deficiency-sensory neuropathy-sensorineural hearing loss-skeletal dysplasia syndrome ORPHA:436174	2/101	0.71094	0.937203	0	0	0.80526	0.274728	NPM1;TBCE
Central core disease ORPHA:597	2/101	0.71094	0.937203	0	0	0.80526	0.274728	SPTBN4;CARNS1
Cerebellar ataxia-areflexia-pes cavus-optic atrophy-sensorineural hearing loss syndrome ORPHA:1171	2/101	0.71094	0.937203	0	0	0.80526	0.274728	CCDC136;ADGRL1
Cerebrofaciothoracic dysplasia ORPHA:1394	2/101	0.71094	0.937203	0	0	0.80526	0.274728	ARV1;PSMA3
Cerebrotendinous xanthomatosis ORPHA:909	2/101	0.71094	0.937203	0	0	0.80526	0.274728	DYSF;ARHGEF40
Charcot-Marie-Tooth disease type 2B1 ORPHA:98856	2/101	0.71094	0.937203	0	0	0.80526	0.274728	SHC1;MYOF
Charcot-Marie-Tooth disease type 2H ORPHA:101102	2/101	0.71094	0.937203	0	0	0.80526	0.274728	FAM234B;KIF3A
Charcot-Marie-Tooth disease type 4A ORPHA:99948	2/101	0.71094	0.937203	0	0	0.80526	0.274728	FAM234B;KIF3A
Childhood-onset basal ganglia degeneration syndrome ORPHA:497906	2/101	0.71094	0.937203	0	0	0.80526	0.274728	RNF123;RTEL1
Choroid plexus carcinoma ORPHA:251899	2/101	0.71094	0.937203	0	0	0.80526	0.274728	PABPC1;RPS2
Chronic enteropathy associated with SLCO2A1 gene ORPHA:468641	2/101	0.71094	0.937203	0	0	0.80526	0.274728	MAGI1;DAB2IP
Chuvash erythrocytosis ORPHA:238557	2/101	0.71094	0.937203	0	0	0.80526	0.274728	MPHOSPH9;STAG2
Chylomicron retention disease ORPHA:71	2/101	0.71094	0.937203	0	0	0.80526	0.274728	FGGY;SPPL2A
Class I glucose-6-phosphate dehydrogenase deficiency ORPHA:466026	2/101	0.71094	0.937203	0	0	0.80526	0.274728	SBNO2;GPR137
Classic Bartter syndrome ORPHA:93605	2/101	0.71094	0.937203	0	0	0.80526	0.274728	MAGI1;UNC5B
Classical-like Ehlers-Danlos syndrome type 1 ORPHA:230839	2/101	0.71094	0.937203	0	0	0.80526	0.274728	AEBP1;SORBS1
Classical-like Ehlers-Danlos syndrome type 2 ORPHA:536532	2/101	0.71094	0.937203	0	0	0.80526	0.274728	AEBP1;ADAMTS10
Clear cell renal carcinoma ORPHA:319276	2/101	0.71094	0.937203	0	0	0.80526	0.274728	ABTB1;RNPEPL1
Cleft lip and palate-craniofacial dysmorphism-congenital heart defect-hearing loss syndrome ORPHA:508476	2/101	0.71094	0.937203	0	0	0.80526	0.274728	SHC1;MPZL1
Combined immunodeficiency due to partial RAG1 deficiency ORPHA:231154	2/101	0.71094	0.937203	0	0	0.80526	0.274728	EXO1;LRRCC1
Combined oxidative phosphorylation defect type 11 ORPHA:324535	2/101	0.71094	0.937203	0	0	0.80526	0.274728	NPM1;TBCE
Combined oxidative phosphorylation defect type 13 ORPHA:319514	2/101	0.71094	0.937203	0	0	0.80526	0.274728	PSMA3;CENPL
Combined oxidative phosphorylation defect type 15 ORPHA:319524	2/101	0.71094	0.937203	0	0	0.80526	0.274728	RNASEH1;CENPL
Combined oxidative phosphorylation defect type 26 ORPHA:477684	2/101	0.71094	0.937203	0	0	0.80526	0.274728	IPO11;NPM1
Combined oxidative phosphorylation defect type 39 ORPHA:565624	2/101	0.71094	0.937203	0	0	0.80526	0.274728	IPO11;TBCE
Complete androgen insensitivity syndrome ORPHA:99429	2/101	0.71094	0.937203	0	0	0.80526	0.274728	MAGI1;PLCB4
Congenital adrenal hyperplasia due to 17-alpha-hydroxylase deficiency ORPHA:90793	2/101	0.71094	0.937203	0	0	0.80526	0.274728	ABHD1;SLC25A45
Congenital adrenal hyperplasia due to cytochrome P450 oxidoreductase deficiency ORPHA:95699	2/101	0.71094	0.937203	0	0	0.80526	0.274728	PCYT2;DGAT1
Congenital cataract-hearing loss-severe developmental delay syndrome ORPHA:300313	2/101	0.71094	0.937203	0	0	0.80526	0.274728	TMEM161B;SPPL2A
Congenital dyserythropoietic anemia type III ORPHA:98870	2/101	0.71094	0.937203	0	0	0.80526	0.274728	POLQ;EXO1
Congenital factor X deficiency ORPHA:328	2/101	0.71094	0.937203	0	0	0.80526	0.274728	AOX1;MOCS1
Congenital ichthyosis-intellectual disability-spastic quadriplegia syndrome ORPHA:352333	2/101	0.71094	0.937203	0	0	0.80526	0.274728	SH3GL3;DZIP1
Congenital lethal myopathy, Compton-North type ORPHA:210163	2/101	0.71094	0.937203	0	0	0.80526	0.274728	SEMA6D;DZIP1
Congenital limbs-face contractures-hypotonia-developmental delay syndrome ORPHA:562528	2/101	0.71094	0.937203	0	0	0.80526	0.274728	NAV3;DZIP1
Congenital microcephaly-severe encephalopathy-progressive cerebral atrophy syndrome ORPHA:391376	2/101	0.71094	0.937203	0	0	0.80526	0.274728	NPM1;EXO1
Congenital multicore myopathy with external ophthalmoplegia ORPHA:98905	2/101	0.71094	0.937203	0	0	0.80526	0.274728	SPTBN4;CARNS1
Congenital muscular dystrophy due to LMNA mutation ORPHA:157973	2/101	0.71094	0.937203	0	0	0.80526	0.274728	SHC1;MYOF
Congenital muscular dystrophy with integrin alpha-7 deficiency ORPHA:34520	2/101	0.71094	0.937203	0	0	0.80526	0.274728	DMPK;SORBS1
Congenital muscular dystrophy, Fukuyama type ORPHA:272	2/101	0.71094	0.937203	0	0	0.80526	0.274728	GUF1;KTN1
Congenital myopathy with myasthenic-like onset ORPHA:424107	2/101	0.71094	0.937203	0	0	0.80526	0.274728	SPTBN4;CARNS1
Congenital tufting enteropathy ORPHA:92050	2/101	0.71094	0.937203	0	0	0.80526	0.274728	TOM1L1;S100A14
Connective tissue disorder due to lysyl hydroxylase-3 deficiency ORPHA:300284	2/101	0.71094	0.937203	0	0	0.80526	0.274728	SHC1;GALNT2
Corpus callosum agenesis-intellectual disability-coloboma-micrognathia syndrome ORPHA:52055	2/101	0.71094	0.937203	0	0	0.80526	0.274728	EEF1B2;RPS11
Cortical dysgenesis with pontocerebellar hypoplasia due to TUBB3 mutation ORPHA:300570	2/101	0.71094	0.937203	0	0	0.80526	0.274728	TEAD1;MAPK8IP1
Craniofacial dysplasia-osteopenia syndrome ORPHA:314555	2/101	0.71094	0.937203	0	0	0.80526	0.274728	PHKA1;TEAD1
Cutis marmorata telangiectatica congenita ORPHA:1556	2/101	0.71094	0.937203	0	0	0.80526	0.274728	LRR1;EXOSC8
Cystinuria type A ORPHA:93612	2/101	0.71094	0.937203	0	0	0.80526	0.274728	CATSPER2;MIA2
D,L-2-hydroxyglutaric aciduria ORPHA:356978	2/101	0.71094	0.937203	0	0	0.80526	0.274728	PCYT2;FBXW9
DPM1-CDG ORPHA:79322	2/101	0.71094	0.937203	0	0	0.80526	0.274728	PSMA3;LRR1
Deafness-encephaloneuropathy-obesity-valvulopathy syndrome ORPHA:254898	2/101	0.71094	0.937203	0	0	0.80526	0.274728	EXO1;LRR1
Deafness-lymphedema-leukemia syndrome ORPHA:3226	2/101	0.71094	0.937203	0	0	0.80526	0.274728	PKN3;GAS2L1
Developmental delay due to methylmalonate semialdehyde dehydrogenase deficiency ORPHA:289307	2/101	0.71094	0.937203	0	0	0.80526	0.274728	INSR;SORBS1
Diaphanospondylodysostosis ORPHA:66637	2/101	0.71094	0.937203	0	0	0.80526	0.274728	SEMA6D;DZIP1
Dilated cardiomyopathy with ataxia ORPHA:66634	2/101	0.71094	0.937203	0	0	0.80526	0.274728	MCEE;PSMA3
Dilated cardiomyopathy-hypergonadotropic hypogonadism syndrome ORPHA:2229	2/101	0.71094	0.937203	0	0	0.80526	0.274728	SHC1;MYOF
Distal 22q11.2 microdeletion syndrome ORPHA:261330	2/101	0.71094	0.937203	0	0	0.80526	0.274728	SBF1;PRRC2B
Distal monosomy 15q ORPHA:1596	2/101	0.71094	0.937203	0	0	0.80526	0.274728	AIM1;USP15
Dopa-responsive dystonia due to sepiapterin reductase deficiency ORPHA:70594	2/101	0.71094	0.937203	0	0	0.80526	0.274728	MACROD1;NOL3
Early-onset progressive encephalopathy-spastic ataxia-distal spinal muscular atrophy syndrome ORPHA:496756	2/101	0.71094	0.937203	0	0	0.80526	0.274728	NPM1;TBCE
Early-onset progressive neurodegeneration-blindness-ataxia-spasticity syndrome ORPHA:352654	2/101	0.71094	0.937203	0	0	0.80526	0.274728	SGCE;DZIP1
Eiken syndrome ORPHA:79106	2/101	0.71094	0.937203	0	0	0.80526	0.274728	SEMA6D;MOCS1
Encephalopathy-hypertrophic cardiomyopathy-renal tubular disease syndrome ORPHA:319678	2/101	0.71094	0.937203	0	0	0.80526	0.274728	MACROD1;MRPL27
Endosteal sclerosis-cerebellar hypoplasia syndrome ORPHA:85186	2/101	0.71094	0.937203	0	0	0.80526	0.274728	IPO11;TBCE
Enteric anendocrinosis ORPHA:83620	2/101	0.71094	0.937203	0	0	0.80526	0.274728	COL23A1;HAPLN4
Episodic ataxia type 5 ORPHA:211067	2/101	0.71094	0.937203	0	0	0.80526	0.274728	WDPCP;SSTR2
Epithelial basement membrane dystrophy ORPHA:98956	2/101	0.71094	0.937203	0	0	0.80526	0.274728	MYOF;ARHGEF40
Ethylmalonic encephalopathy ORPHA:51188	2/101	0.71094	0.937203	0	0	0.80526	0.274728	ABHD14B;IKBKE
Exercise-induced malignant hyperthermia ORPHA:466650	2/101	0.71094	0.937203	0	0	0.80526	0.274728	SPTBN4;CARNS1
FADD-related immunodeficiency ORPHA:306550	2/101	0.71094	0.937203	0	0	0.80526	0.274728	SPSB2;LRR1
Familial GPIHBP1 deficiency ORPHA:535458	2/101	0.71094	0.937203	0	0	0.80526	0.274728	CCM2L;SORBS1
Familial benign chronic pemphigus ORPHA:2841	2/101	0.71094	0.937203	0	0	0.80526	0.274728	SCYL2;KTN1
Familial cylindromatosis ORPHA:211	2/101	0.71094	0.937203	0	0	0.80526	0.274728	CYLD;CYTH1
Familial dilated cardiomyopathy with conduction defect due to LMNA mutation ORPHA:300751	2/101	0.71094	0.937203	0	0	0.80526	0.274728	SHC1;MYOF
Familial expansile osteolysis ORPHA:85195	2/101	0.71094	0.937203	0	0	0.80526	0.274728	PPARG;S100A14
Familial gastric type 1 neuroendocrine tumor ORPHA:464756	2/101	0.71094	0.937203	0	0	0.80526	0.274728	SPTBN4;ACVR2B
Familial isolated trichomegaly ORPHA:411788	2/101	0.71094	0.937203	0	0	0.80526	0.274728	NAV3;LRP12
Familial multiple trichoepithelioma ORPHA:867	2/101	0.71094	0.937203	0	0	0.80526	0.274728	CYLD;CYTH1
Familial paroxysmal ataxia ORPHA:97	2/101	0.71094	0.937203	0	0	0.80526	0.274728	WDPCP;SSTR2
Familial partial lipodystrophy, Dunnigan type ORPHA:2348	2/101	0.71094	0.937203	0	0	0.80526	0.274728	SHC1;MYOF
Familial partial lipodystrophy, Kobberling type ORPHA:79084	2/101	0.71094	0.937203	0	0	0.80526	0.274728	SHC1;MYOF
Familial renal glucosuria ORPHA:69076	2/101	0.71094	0.937203	0	0	0.80526	0.274728	DGAT1;PHKG2
Familial steroid-resistant nephrotic syndrome with sensorineural deafness ORPHA:280406	2/101	0.71094	0.937203	0	0	0.80526	0.274728	MCEE;ABHD1
Fatal infantile hypertonic myofibrillar myopathy ORPHA:280553	2/101	0.71094	0.937203	0	0	0.80526	0.274728	DIXDC1;SORBS1
Fatty acid hydroxylase-associated neurodegeneration ORPHA:329308	2/101	0.71094	0.937203	0	0	0.80526	0.274728	COBL;S100A14
Ferro-cerebro-cutaneous syndrome ORPHA:397922	2/101	0.71094	0.937203	0	0	0.80526	0.274728	TMEM161B;MYNN
Fetal encasement syndrome ORPHA:465824	2/101	0.71094	0.937203	0	0	0.80526	0.274728	SCYL2;AGFG1
Fibrodysplasia ossificans progressiva ORPHA:337	2/101	0.71094	0.937203	0	0	0.80526	0.274728	MYOF;PDLIM5
Filippi syndrome ORPHA:3255	2/101	0.71094	0.937203	0	0	0.80526	0.274728	POLQ;EXO1
Foveal hypoplasia-optic nerve decussation defect-anterior segment dysgenesis syndrome ORPHA:397618	2/101	0.71094	0.937203	0	0	0.80526	0.274728	SPTBN4;MAPK8IP1
Friedreich ataxia ORPHA:95	2/101	0.71094	0.937203	0	0	0.80526	0.274728	LRR1;EXOSC8
Frontonasal dysplasia-alopecia-genital anomalies syndrome ORPHA:228390	2/101	0.71094	0.937203	0	0	0.80526	0.274728	PHKA1;TEAD1
Frontonasal dysplasia-severe microphthalmia-severe facial clefting syndrome ORPHA:306542	2/101	0.71094	0.937203	0	0	0.80526	0.274728	DZIP1;TEAD1
Fukutin-related limb-girdle muscular dystrophy R13 ORPHA:206554	2/101	0.71094	0.937203	0	0	0.80526	0.274728	GUF1;KTN1
Galactose mutarotase deficiency ORPHA:570422	2/101	0.71094	0.937203	0	0	0.80526	0.274728	P2RX4;IGFLR1
Glaucoma secondary to spherophakia/ectopia lentis and megalocornea ORPHA:238763	2/101	0.71094	0.937203	0	0	0.80526	0.274728	MYOF;AOX1
Glomuvenous malformation ORPHA:83454	2/101	0.71094	0.937203	0	0	0.80526	0.274728	NPM1;EXOSC8
Glycogen storage disease due to glucose-6-phosphatase deficiency type Ib ORPHA:79259	2/101	0.71094	0.937203	0	0	0.80526	0.274728	MACROD1;SLC29A2
Glycogen storage disease due to lactate dehydrogenase H-subunit deficiency ORPHA:284435	2/101	0.71094	0.937203	0	0	0.80526	0.274728	TFCP2;RPSA
Glycogen storage disease due to lactate dehydrogenase M-subunit deficiency ORPHA:284426	2/101	0.71094	0.937203	0	0	0.80526	0.274728	LDHA;NPM1
Glycogen storage disease due to muscle glycogen phosphorylase deficiency ORPHA:368	2/101	0.71094	0.937203	0	0	0.80526	0.274728	CBX7;CARNS1
Goldmann-Favre syndrome ORPHA:53540	2/101	0.71094	0.937203	0	0	0.80526	0.274728	ABCA4;RANBP17
Gorlin-Chaudhry-Moss syndrome ORPHA:2095	2/101	0.71094	0.937203	0	0	0.80526	0.274728	MYOF;SCYL2
Granular corneal dystrophy type I ORPHA:98962	2/101	0.71094	0.937203	0	0	0.80526	0.274728	MYOF;ARHGEF40
Granular corneal dystrophy type II ORPHA:98963	2/101	0.71094	0.937203	0	0	0.80526	0.274728	MYOF;ARHGEF40
Greenberg dysplasia ORPHA:1426	2/101	0.71094	0.937203	0	0	0.80526	0.274728	LRR1;SRPK1
Guttmacher syndrome ORPHA:2957	2/101	0.71094	0.937203	0	0	0.80526	0.274728	EXO1;PPARG
Gyrate atrophy of choroid and retina ORPHA:414	2/101	0.71094	0.937203	0	0	0.80526	0.274728	UAP1;TBC1D23
Haim-Munk syndrome ORPHA:2342	2/101	0.71094	0.937203	0	0	0.80526	0.274728	AIM1;IKBKE
Hand-foot-genital syndrome ORPHA:2438	2/101	0.71094	0.937203	0	0	0.80526	0.274728	EXO1;PPARG
Hartsfield syndrome ORPHA:2117	2/101	0.71094	0.937203	0	0	0.80526	0.274728	DZIP1;ADAMTS7
Heart-hand syndrome, Slovenian type ORPHA:168796	2/101	0.71094	0.937203	0	0	0.80526	0.274728	SHC1;MYOF
Hemolytic anemia due to glutathione reductase deficiency ORPHA:90030	2/101	0.71094	0.937203	0	0	0.80526	0.274728	FZD5;EXO1
Hepatoerythropoietic porphyria ORPHA:95159	2/101	0.71094	0.937203	0	0	0.80526	0.274728	MRPL27;UBE2L3
Hereditary angioedema type 1 ORPHA:100050	2/101	0.71094	0.937203	0	0	0.80526	0.274728	AEBP1;ARHGEF40
Hereditary angioedema type 2 ORPHA:100051	2/101	0.71094	0.937203	0	0	0.80526	0.274728	AEBP1;ARHGEF40
Hereditary hypercarotenemia and vitamin A deficiency ORPHA:199285	2/101	0.71094	0.937203	0	0	0.80526	0.274728	TOM1L1;COBL
Hereditary myopathy with lactic acidosis due to ISCU deficiency ORPHA:43115	2/101	0.71094	0.937203	0	0	0.80526	0.274728	CBX7;ABTB1
Hereditary orotic aciduria ORPHA:30	2/101	0.71094	0.937203	0	0	0.80526	0.274728	NPM1;EXO1
Hermansky-Pudlak syndrome type 7 ORPHA:231531	2/101	0.71094	0.937203	0	0	0.80526	0.274728	IGFLR1;ANP32B
Hermansky-Pudlak syndrome type 9 ORPHA:280663	2/101	0.71094	0.937203	0	0	0.80526	0.274728	TEX9;WDPCP
Hyper-IgM syndrome type 5 ORPHA:101092	2/101	0.71094	0.937203	0	0	0.80526	0.274728	NPM1;EXO1
Hyperinsulinism due to UCP2 deficiency ORPHA:276556	2/101	0.71094	0.937203	0	0	0.80526	0.274728	IGFLR1;TMC8
Hyperornithinemia-hyperammonemia-homocitrullinuria syndrome ORPHA:415	2/101	0.71094	0.937203	0	0	0.80526	0.274728	NPM1;EXO1
Hyperphenylalaninemia due to DNAJC12 deficiency ORPHA:508523	2/101	0.71094	0.937203	0	0	0.80526	0.274728	FAM229B;PHKA1
Hyperprolinemia type 2 ORPHA:79101	2/101	0.71094	0.937203	0	0	0.80526	0.274728	PCYT2;MACROD1
Hypocalcemic vitamin D-resistant rickets ORPHA:93160	2/101	0.71094	0.937203	0	0	0.80526	0.274728	AIM1;IKBKE
Hypodontia-dysplasia of nails syndrome ORPHA:2228	2/101	0.71094	0.937203	0	0	0.80526	0.274728	PPFIBP1;TEAD1
Hypotrichosis-lymphedema-telangiectasia-renal defect syndrome ORPHA:69735	2/101	0.71094	0.937203	0	0	0.80526	0.274728	CCM2L;DAB2IP
Ichthyosis-prematurity syndrome ORPHA:88621	2/101	0.71094	0.937203	0	0	0.80526	0.274728	PCYT2;FBXW9
Immune dysregulation-inflammatory bowel disease-arthritis-recurrent infections-lymphopenia syndrome ORPHA:529977	2/101	0.71094	0.937203	0	0	0.80526	0.274728	TEP1;IKBKE
Immunodeficiency due to MASP-2 deficiency ORPHA:331187	2/101	0.71094	0.937203	0	0	0.80526	0.274728	STAG3;PCF11
Incontinentia pigmenti ORPHA:464	2/101	0.71094	0.937203	0	0	0.80526	0.274728	TEPSIN;RNPEPL1
Infant acute respiratory distress syndrome ORPHA:70587	2/101	0.71094	0.937203	0	0	0.80526	0.274728	SPTBN4;AATK
Infantile cerebellar-retinal degeneration ORPHA:313850	2/101	0.71094	0.937203	0	0	0.80526	0.274728	RNF123;PCYT2
Infantile cerebral and cerebellar atrophy with postnatal progressive microcephaly ORPHA:402364	2/101	0.71094	0.937203	0	0	0.80526	0.274728	EPC1;RAPGEF6
Infantile hypertrophic cardiomyopathy due to MRPL44 deficiency ORPHA:352563	2/101	0.71094	0.937203	0	0	0.80526	0.274728	LRR1;TIMM9
Infantile inflammatory bowel disease with neurological involvement ORPHA:565788	2/101	0.71094	0.937203	0	0	0.80526	0.274728	RNPEPL1;MYO9B
Interstitial lung disease-nephrotic syndrome-epidermolysis bullosa syndrome ORPHA:306504	2/101	0.71094	0.937203	0	0	0.80526	0.274728	MYOF;TEAD1
Ischiovertebral syndrome ORPHA:85200	2/101	0.71094	0.937203	0	0	0.80526	0.274728	SEMA6D;DZIP1
Isolated Dandy-Walker malformation ORPHA:217	2/101	0.71094	0.937203	0	0	0.80526	0.274728	ARHGEF40;DZIP1
Isolated biliary atresia ORPHA:30391	2/101	0.71094	0.937203	0	0	0.80526	0.274728	DAB2IP;TEAD1
Isolated congenital megalocornea ORPHA:91489	2/101	0.71094	0.937203	0	0	0.80526	0.274728	SEMA6D;SORBS1
Isolated hyperchlorhidrosis ORPHA:542657	2/101	0.71094	0.937203	0	0	0.80526	0.274728	TOM1L1;TEAD1
Isolated sulfite oxidase deficiency ORPHA:99731	2/101	0.71094	0.937203	0	0	0.80526	0.274728	TOM1L1;AFMID
Kennedy disease ORPHA:481	2/101	0.71094	0.937203	0	0	0.80526	0.274728	MAGI1;PLCB4
Keppen-Lubinsky syndrome ORPHA:435628	2/101	0.71094	0.937203	0	0	0.80526	0.274728	WDPCP;SSTR2
King-Denborough syndrome ORPHA:99741	2/101	0.71094	0.937203	0	0	0.80526	0.274728	SPTBN4;CARNS1
L-2-hydroxyglutaric aciduria ORPHA:79314	2/101	0.71094	0.937203	0	0	0.80526	0.274728	WDPCP;CYB5RL
LIMS2-related limb-girdle muscular dystrophy ORPHA:466801	2/101	0.71094	0.937203	0	0	0.80526	0.274728	AEBP1;ADAMTS10
LMNA-related cardiocutaneous progeria syndrome ORPHA:363618	2/101	0.71094	0.937203	0	0	0.80526	0.274728	SHC1;MYOF
Larsen syndrome ORPHA:503	2/101	0.71094	0.937203	0	0	0.80526	0.274728	DAB2IP;TEAD1
Larsen-like syndrome, B3GAT3 type ORPHA:284139	2/101	0.71094	0.937203	0	0	0.80526	0.274728	GPR137;TRMT2A
Lattice corneal dystrophy type I ORPHA:98964	2/101	0.71094	0.937203	0	0	0.80526	0.274728	MYOF;ARHGEF40
Lethal brain and heart developmental defects ORPHA:580933	2/101	0.71094	0.937203	0	0	0.80526	0.274728	INO80E;TRMT2A
Lethal hydranencephaly-diaphragmatic hernia syndrome ORPHA:480528	2/101	0.71094	0.937203	0	0	0.80526	0.274728	NAV2;TEAD1
Leukoencephalopathy with brain stem and spinal cord involvement-high lactate syndrome ORPHA:137898	2/101	0.71094	0.937203	0	0	0.80526	0.274728	NPM1;EXO1
Lipoyl transferase 1 deficiency ORPHA:401862	2/101	0.71094	0.937203	0	0	0.80526	0.274728	EXOSC8;MYNN
Long chain 3-hydroxyacyl-CoA dehydrogenase deficiency ORPHA:5	2/101	0.71094	0.937203	0	0	0.80526	0.274728	EEF1B2;RPL6
Low isolated anorectal malformation ORPHA:171215	2/101	0.71094	0.937203	0	0	0.80526	0.274728	COBL;S100A14
MUC1-related autosomal dominant tubulointerstitial kidney disease ORPHA:88949	2/101	0.71094	0.937203	0	0	0.80526	0.274728	CRACR2B;S100A14
MUTYH-related attenuated familial adenomatous polyposis ORPHA:247798	2/101	0.71094	0.937203	0	0	0.80526	0.274728	TRMT2A;PASK
Macrocephaly-intellectual disability-left ventricular non compaction syndrome ORPHA:466791	2/101	0.71094	0.937203	0	0	0.80526	0.274728	NPM1;RPL6
Majeed syndrome ORPHA:77297	2/101	0.71094	0.937203	0	0	0.80526	0.274728	CYLD;CYTH1
Mandibular hypoplasia-deafness-progeroid features-lipodystrophy syndrome ORPHA:363649	2/101	0.71094	0.937203	0	0	0.80526	0.274728	PKN3;RPS2
Mandibuloacral dysplasia with type A lipodystrophy ORPHA:90153	2/101	0.71094	0.937203	0	0	0.80526	0.274728	SHC1;MYOF
Mendelian susceptibility to mycobacterial diseases due to complete ISG15 deficiency ORPHA:319563	2/101	0.71094	0.937203	0	0	0.80526	0.274728	IGFLR1;IKBKE
Metaphyseal chondrodysplasia, Jansen type ORPHA:33067	2/101	0.71094	0.937203	0	0	0.80526	0.274728	SEMA6D;MOCS1
Metaphyseal chondrodysplasia, Schmid type ORPHA:174	2/101	0.71094	0.937203	0	0	0.80526	0.274728	WDPCP;MYO9A
Methylmalonic acidemia with homocystinuria, type cblC ORPHA:79282	2/101	0.71094	0.937203	0	0	0.80526	0.274728	ABHD1;AFMID
Microcephaly-corpus callosum and cerebellar vermis hypoplasia-facial dysmorphism-intellectual disability syndrom ORPHA:500159	2/101	0.71094	0.937203	0	0	0.80526	0.274728	GAS2L1;COX5A
Microcephaly-corpus callosum hypoplasia-intellectual disability-facial dysmorphism syndrome ORPHA:457284	2/101	0.71094	0.937203	0	0	0.80526	0.274728	RUSC1;FBXW9
Microcephaly-lymphedema-chorioretinopathy syndrome ORPHA:2526	2/101	0.71094	0.937203	0	0	0.80526	0.274728	POLQ;EXO1
Microcephaly-micromelia syndrome ORPHA:572768	2/101	0.71094	0.937203	0	0	0.80526	0.274728	EME1;EXO1
Microcephaly-short stature-limb abnormalities syndrome ORPHA:572773	2/101	0.71094	0.937203	0	0	0.80526	0.274728	EME1;EXO1
Microcornea-myopic chorioretinal atrophy-telecanthus syndrome ORPHA:369970	2/101	0.71094	0.937203	0	0	0.80526	0.274728	SEMA6D;DZIP1
Microphthalmia-retinitis pigmentosa-foveoschisis-optic disc drusen syndrome ORPHA:251279	2/101	0.71094	0.937203	0	0	0.80526	0.274728	NAV3;ABCA4
Mitochondrial DNA depletion syndrome, myopathic form ORPHA:254875	2/101	0.71094	0.937203	0	0	0.80526	0.274728	WDFY3;ARHGEF40
Mitochondrial hypertrophic cardiomyopathy with lactic acidosis due to MTO1 deficiency ORPHA:314637	2/101	0.71094	0.937203	0	0	0.80526	0.274728	WDPCP;CYB5RL
Moderate multiminicore disease with hand involvement ORPHA:178145	2/101	0.71094	0.937203	0	0	0.80526	0.274728	SPTBN4;CARNS1
Mohr-Tranebjaerg syndrome ORPHA:52368	2/101	0.71094	0.937203	0	0	0.80526	0.274728	LRR1;TIMM9
Monocytopenia with susceptibility to infections ORPHA:228423	2/101	0.71094	0.937203	0	0	0.80526	0.274728	PKN3;GAS2L1
Mucopolysaccharidosis-like syndrome with congenital heart defects and hematopoietic disorders ORPHA:505248	2/101	0.71094	0.937203	0	0	0.80526	0.274728	LRR1;CENPL
Multinucleated neurons-anhydramnios-renal dysplasia-cerebellar hypoplasia-hydranencephaly syndrome ORPHA:500135	2/101	0.71094	0.937203	0	0	0.80526	0.274728	EME1;EXO1
Multiple congenital anomalies-hypotonia-seizures syndrome type 2 ORPHA:300496	2/101	0.71094	0.937203	0	0	0.80526	0.274728	TMEM161B;MYNN
Multiple endocrine neoplasia type 2A ORPHA:247698	2/101	0.71094	0.937203	0	0	0.80526	0.274728	COL23A1;CCM2L
Multiple endocrine neoplasia type 2B ORPHA:247709	2/101	0.71094	0.937203	0	0	0.80526	0.274728	COL23A1;CCM2L
Multiple endocrine neoplasia type 4 ORPHA:276152	2/101	0.71094	0.937203	0	0	0.80526	0.274728	CBX7;CYTH1
Multiple epiphyseal dysplasia type 5 ORPHA:93311	2/101	0.71094	0.937203	0	0	0.80526	0.274728	DAB2IP;TEAD1
Multiple mitochondrial dysfunctions syndrome type 3 ORPHA:363424	2/101	0.71094	0.937203	0	0	0.80526	0.274728	CYB5RL;NRDE2
Multiple mitochondrial dysfunctions syndrome type 6 ORPHA:569290	2/101	0.71094	0.937203	0	0	0.80526	0.274728	EEF1B2;PSMA3
Multiple paragangliomas associated with polycythemia ORPHA:324299	2/101	0.71094	0.937203	0	0	0.80526	0.274728	MYOF;TEAD1
Mutilating hereditary sensory neuropathy with spastic paraplegia ORPHA:139578	2/101	0.71094	0.937203	0	0	0.80526	0.274728	NPM1;EXO1
Myeloid/lymphoid neoplasm associated with FGFR1 rearrangement ORPHA:168953	2/101	0.71094	0.937203	0	0	0.80526	0.274728	DZIP1;ADAMTS7
Myopathic Ehlers-Danlos syndrome ORPHA:536516	2/101	0.71094	0.937203	0	0	0.80526	0.274728	DAB2IP;TEAD1
Myosclerosis ORPHA:289380	2/101	0.71094	0.937203	0	0	0.80526	0.274728	AEBP1;ADAMTS7
NON RARE IN EUROPE: Glucose-6-phosphate-dehydrogenase deficiency ORPHA:362	2/101	0.71094	0.937203	0	0	0.80526	0.274728	SBNO2;GPR137
NON RARE IN EUROPE: Non rare obesity ORPHA:521399	2/101	0.71094	0.937203	0	0	0.80526	0.274728	KIF3A;RAB3IP
Naxos disease ORPHA:34217	2/101	0.71094	0.937203	0	0	0.80526	0.274728	CRACR2B;S100A14
Nephrotic syndrome-epidermolysis bullosa-sensorineural deafness syndrome ORPHA:300333	2/101	0.71094	0.937203	0	0	0.80526	0.274728	SHC1;GAS2L1
Neurodevelopmental disorder-craniofacial dysmorphism-cardiac defect-skeletal anomalies syndrome due to 9q21.3 microdeletion ORPHA:352665	2/101	0.71094	0.937203	0	0	0.80526	0.274728	NPM1;RPL6
Neurodevelopmental disorder-craniofacial dysmorphism-cardiac defect-skeletal anomalies syndrome due to a point mutation ORPHA:453504	2/101	0.71094	0.937203	0	0	0.80526	0.274728	NPM1;RPL6
Obesity due to congenital leptin deficiency ORPHA:66628	2/101	0.71094	0.937203	0	0	0.80526	0.274728	ADCY4;ELMOD3
Occult macular dystrophy ORPHA:247834	2/101	0.71094	0.937203	0	0	0.80526	0.274728	CATSPER2;CYB5RL
Oculocutaneous albinism type 3 ORPHA:79433	2/101	0.71094	0.937203	0	0	0.80526	0.274728	DAB2IP;TEAD1
Oculocutaneous albinism type 6 ORPHA:370097	2/101	0.71094	0.937203	0	0	0.80526	0.274728	HPS4;MYO5A
Osteoglosphonic dysplasia ORPHA:2645	2/101	0.71094	0.937203	0	0	0.80526	0.274728	DZIP1;ADAMTS7
Osteopetrosis-hypogammaglobulinemia syndrome ORPHA:178389	2/101	0.71094	0.937203	0	0	0.80526	0.274728	PPARG;S100A14
Osteosclerotic metaphyseal dysplasia ORPHA:500548	2/101	0.71094	0.937203	0	0	0.80526	0.274728	WDPCP;CYB5RL
PLCG2-associated antibody deficiency and immune dysregulation ORPHA:300359	2/101	0.71094	0.937203	0	0	0.80526	0.274728	MGA;WDPCP
POGLUT1-related limb-girdle muscular dystrophy R21 ORPHA:480682	2/101	0.71094	0.937203	0	0	0.80526	0.274728	MYNN;EXOG
PPARG-related familial partial lipodystrophy ORPHA:79083	2/101	0.71094	0.937203	0	0	0.80526	0.274728	MYOF;PPARG
PYCR2-related microcephaly-progressive leukoencephalopathy ORPHA:481152	2/101	0.71094	0.937203	0	0	0.80526	0.274728	TRMT2A;RPS2
Pancreatic agenesis-holoprosencephaly syndrome ORPHA:556955	2/101	0.71094	0.937203	0	0	0.80526	0.274728	HUWE1;GTF2I
Papilloma of choroid plexus ORPHA:2807	2/101	0.71094	0.937203	0	0	0.80526	0.274728	PABPC1;RPS2
Papillon-Lefevre ORPHA:678	2/101	0.71094	0.937203	0	0	0.80526	0.274728	AIM1;IKBKE
Paroxysmal nocturnal hemoglobinuria ORPHA:447	2/101	0.71094	0.937203	0	0	0.80526	0.274728	TMEM161B;MYNN
Partial androgen insensitivity syndrome ORPHA:90797	2/101	0.71094	0.937203	0	0	0.80526	0.274728	MAGI1;PLCB4
Pelizaeus-Merzbacher-like disease due to HSPD1 mutation ORPHA:280288	2/101	0.71094	0.937203	0	0	0.80526	0.274728	NPM1;EXO1
Pelviscapular dysplasia ORPHA:93333	2/101	0.71094	0.937203	0	0	0.80526	0.274728	AOX1;TEAD1
Pentosuria ORPHA:2843	2/101	0.71094	0.937203	0	0	0.80526	0.274728	PCYT2;EDF1
Peripheral neuropathy-myopathy-hoarseness-hearing loss syndrome ORPHA:397744	2/101	0.71094	0.937203	0	0	0.80526	0.274728	COBL;S100A14
Persistent polyclonal B-cell lymphocytosis ORPHA:300324	2/101	0.71094	0.937203	0	0	0.80526	0.274728	PCED1B;TMC8
Pierson syndrome ORPHA:2670	2/101	0.71094	0.937203	0	0	0.80526	0.274728	DAB2IP;TEAD1
Polyglucosan body myopathy type 1 ORPHA:397937	2/101	0.71094	0.937203	0	0	0.80526	0.274728	SBNO2;RNPEPL1
Polymicrogyria due to TUBB2B mutation ORPHA:300573	2/101	0.71094	0.937203	0	0	0.80526	0.274728	DZIP1;MAPK8IP1
Porencephaly-microcephaly-bilateral congenital cataract syndrome ORPHA:306547	2/101	0.71094	0.937203	0	0	0.80526	0.274728	AEBP1;DZIP1
Porphyria due to ALA dehydratase deficiency ORPHA:100924	2/101	0.71094	0.937203	0	0	0.80526	0.274728	CBX7;NUDT16
Prader-Willi syndrome due to translocation ORPHA:177907	2/101	0.71094	0.937203	0	0	0.80526	0.274728	ARMCX4;ZIK1
Primary CD59 deficiency ORPHA:169464	2/101	0.71094	0.937203	0	0	0.80526	0.274728	MYOF;TEAD1
Primary failure of tooth eruption ORPHA:412206	2/101	0.71094	0.937203	0	0	0.80526	0.274728	SEMA6D;MOCS1
Primary immunodeficiency with natural-killer cell deficiency and adrenal insufficiency ORPHA:75391	2/101	0.71094	0.937203	0	0	0.80526	0.274728	POLQ;EXO1
Progeroid syndrome, Petty type ORPHA:2963	2/101	0.71094	0.937203	0	0	0.80526	0.274728	MYOF;SCYL2
Progressive myoclonic epilepsy type 8 ORPHA:424027	2/101	0.71094	0.937203	0	0	0.80526	0.274728	MAPK8IP1;ASIC1
Progressive polyneuropathy with bilateral striatal necrosis ORPHA:217396	2/101	0.71094	0.937203	0	0	0.80526	0.274728	LRR1;IGFLR1
Pterin-4 alpha-carbinolamine dehydratase deficiency ORPHA:1578	2/101	0.71094	0.937203	0	0	0.80526	0.274728	MRPL27;COX5A
Pycnodysostosis ORPHA:763	2/101	0.71094	0.937203	0	0	0.80526	0.274728	AEBP1;THBS3
Pyridoxal phosphate-responsive seizures ORPHA:79096	2/101	0.71094	0.937203	0	0	0.80526	0.274728	LDHA;AFMID
Pyruvate dehydrogenase E2 deficiency ORPHA:79244	2/101	0.71094	0.937203	0	0	0.80526	0.274728	NPM1;TBCE
Quebec platelet disorder ORPHA:220436	2/101	0.71094	0.937203	0	0	0.80526	0.274728	SHC1;MYOF
RARS-related autosomal recessive hypomyelinating leukodystrophy ORPHA:438114	2/101	0.71094	0.937203	0	0	0.80526	0.274728	PSMA3;NPM1
REN-related autosomal dominant tubulointerstitial kidney disease ORPHA:217330	2/101	0.71094	0.937203	0	0	0.80526	0.274728	TOM1L1;S100A14
RFT1-CDG ORPHA:244310	2/101	0.71094	0.937203	0	0	0.80526	0.274728	LRR1;CENPL
Rapid-onset dystonia-parkinsonism ORPHA:71517	2/101	0.71094	0.937203	0	0	0.80526	0.274728	CCDC136;ADGRL1
Recurrent metabolic encephalomyopathic crises-rhabdomyolysis-cardiac arrhythmia-intellectual disability syndrome ORPHA:480864	2/101	0.71094	0.937203	0	0	0.80526	0.274728	ABTB1;SLC25A45
Regressive spondylometaphyseal dysplasia ORPHA:448267	2/101	0.71094	0.937203	0	0	0.80526	0.274728	LRR1;SRPK1
Reis-Bucklers corneal dystrophy ORPHA:98961	2/101	0.71094	0.937203	0	0	0.80526	0.274728	MYOF;ARHGEF40
Reynolds syndrome ORPHA:779	2/101	0.71094	0.937203	0	0	0.80526	0.274728	LRR1;SRPK1
Rhizomelic chondrodysplasia punctata type 2 ORPHA:309796	2/101	0.71094	0.937203	0	0	0.80526	0.274728	EEF1B2;TBCE
Ribose-5-P isomerase deficiency ORPHA:440706	2/101	0.71094	0.937203	0	0	0.80526	0.274728	LRR1;ANP32B
Right sided atrial isomerism ORPHA:97548	2/101	0.71094	0.937203	0	0	0.80526	0.274728	MAPK8IP1;ASIC1
Rothmund-Thomson syndrome type 1 ORPHA:221008	2/101	0.71094	0.937203	0	0	0.80526	0.274728	POLQ;ZGRF1
SIX2-related frontonasal dysplasia ORPHA:488437	2/101	0.71094	0.937203	0	0	0.80526	0.274728	DAB2IP;TEAD1
SRD5A3-CDG ORPHA:324737	2/101	0.71094	0.937203	0	0	0.80526	0.274728	ARV1;SPA17
STT3A-CDG ORPHA:370921	2/101	0.71094	0.937203	0	0	0.80526	0.274728	NPM1;PDIA5
Sanfilippo syndrome type C ORPHA:79271	2/101	0.71094	0.937203	0	0	0.80526	0.274728	CHMP3;THBS3
Sanjad-Sakati syndrome ORPHA:2323	2/101	0.71094	0.937203	0	0	0.80526	0.274728	NPM1;TBCE
Serrated polyposis syndrome ORPHA:157798	2/101	0.71094	0.937203	0	0	0.80526	0.274728	CEACAM1;TMC8
Severe combined immunodeficiency due to CARD11 deficiency ORPHA:357237	2/101	0.71094	0.937203	0	0	0.80526	0.274728	PCED1B;TMC8
Severe combined immunodeficiency due to CTPS1 deficiency ORPHA:420573	2/101	0.71094	0.937203	0	0	0.80526	0.274728	NPM1;EXO1
Severe combined immunodeficiency due to adenosine deaminase deficiency ORPHA:277	2/101	0.71094	0.937203	0	0	0.80526	0.274728	IGFLR1;IKBKE
Severe growth deficiency-strabismus-extensive dermal melanocytosis-intellectual disability syndrome ORPHA:488627	2/101	0.71094	0.937203	0	0	0.80526	0.274728	LRR1;TIMM9
Severe neurodegenerative syndrome with lipodystrophy ORPHA:363400	2/101	0.71094	0.937203	0	0	0.80526	0.274728	WBP1;DENND6B
Short stature-onychodysplasia-facial dysmorphism-hypotrichosis syndrome ORPHA:314394	2/101	0.71094	0.937203	0	0	0.80526	0.274728	EME1;EXO1
Sjogren-Larsson syndrome ORPHA:816	2/101	0.71094	0.937203	0	0	0.80526	0.274728	DAB2IP;COBL
Spinocerebellar ataxia type 17 ORPHA:98759	2/101	0.71094	0.937203	0	0	0.80526	0.274728	LRR1;EXOSC8
Spinocerebellar ataxia type 31 ORPHA:217012	2/101	0.71094	0.937203	0	0	0.80526	0.274728	FBXL20;BAZ2B
Spinocerebellar ataxia type 34 ORPHA:1955	2/101	0.71094	0.937203	0	0	0.80526	0.274728	SH3GL3;DZIP1
Spinocerebellar ataxia type 36 ORPHA:276198	2/101	0.71094	0.937203	0	0	0.80526	0.274728	NPM1;EME1
Spinocerebellar ataxia type 38 ORPHA:423296	2/101	0.71094	0.937203	0	0	0.80526	0.274728	NFYA;ATP11C
Spinocerebellar ataxia type 41 ORPHA:458798	2/101	0.71094	0.937203	0	0	0.80526	0.274728	CCDC136;DZIP1
Spinocerebellar ataxia type 6 ORPHA:98758	2/101	0.71094	0.937203	0	0	0.80526	0.274728	WDPCP;SSTR2
Spinocerebellar ataxia with axonal neuropathy type 1 ORPHA:94124	2/101	0.71094	0.937203	0	0	0.80526	0.274728	LRR1;CENPL
Spondyloepimetaphyseal dysplasia, PAPSS2 type ORPHA:93282	2/101	0.71094	0.937203	0	0	0.80526	0.274728	MYOF;AOX1
Spondyloepimetaphyseal dysplasia, matrilin-3 type ORPHA:156728	2/101	0.71094	0.937203	0	0	0.80526	0.274728	DAB2IP;TEAD1
Spondyloepimetaphyseal dysplasia-short limb-abnormal calcification syndrome ORPHA:93358	2/101	0.71094	0.937203	0	0	0.80526	0.274728	DIXDC1;TEAD1
Sudden infant death-dysgenesis of the testes syndrome ORPHA:168593	2/101	0.71094	0.937203	0	0	0.80526	0.274728	AKAP11;KIF1B
Systemic primary carnitine deficiency ORPHA:158	2/101	0.71094	0.937203	0	0	0.80526	0.274728	PPIP5K1;COBL
TELO2-related intellectual disability-neurodevelopmental disorder ORPHA:488642	2/101	0.71094	0.937203	0	0	0.80526	0.274728	SPPL2B;TRMT2A
TNP03-related limb-girdle muscular dystrophy D2 ORPHA:55595	2/101	0.71094	0.937203	0	0	0.80526	0.274728	NPM1;SRPK1
Tatton-Brown-Rahman syndrome ORPHA:404443	2/101	0.71094	0.937203	0	0	0.80526	0.274728	EVL;ACVR2B
Testicular regression syndrome ORPHA:983	2/101	0.71094	0.937203	0	0	0.80526	0.274728	RTEL1;SETD1A
Thiel-Behnke corneal dystrophy ORPHA:98960	2/101	0.71094	0.937203	0	0	0.80526	0.274728	MYOF;ARHGEF40
Transient infantile hypertriglyceridemia and hepatosteatosis ORPHA:300293	2/101	0.71094	0.937203	0	0	0.80526	0.274728	COBL;SORBS1
Tyrosinemia type 1 ORPHA:882	2/101	0.71094	0.937203	0	0	0.80526	0.274728	ABHD14B;PDIA5
Vein of Galen aneurysmal malformation ORPHA:1053	2/101	0.71094	0.937203	0	0	0.80526	0.274728	SHC1;DAB2IP
Vitamin B12-responsive methylmalonic acidemia type cblB ORPHA:79311	2/101	0.71094	0.937203	0	0	0.80526	0.274728	MACROD1;MRPL27
Von Hippel-Lindau disease ORPHA:892	2/101	0.71094	0.937203	0	0	0.80526	0.274728	MPHOSPH9;STAG2
Von Willebrand disease type 1 ORPHA:166078	2/101	0.71094	0.937203	0	0	0.80526	0.274728	DYSF;ADCY4
Von Willebrand disease type 2A ORPHA:166084	2/101	0.71094	0.937203	0	0	0.80526	0.274728	DYSF;ADCY4
Von Willebrand disease type 2B ORPHA:166087	2/101	0.71094	0.937203	0	0	0.80526	0.274728	DYSF;ADCY4
Von Willebrand disease type 2M ORPHA:166090	2/101	0.71094	0.937203	0	0	0.80526	0.274728	DYSF;ADCY4
Von Willebrand disease type 2N ORPHA:166093	2/101	0.71094	0.937203	0	0	0.80526	0.274728	DYSF;ADCY4
Von Willebrand disease type 3 ORPHA:166096	2/101	0.71094	0.937203	0	0	0.80526	0.274728	DYSF;ADCY4
WARS2-related combined oxidative phosphorylation defect ORPHA:572798	2/101	0.71094	0.937203	0	0	0.80526	0.274728	NPM1;TIMM9
Waldenstrom macroglobulinemia ORPHA:33226	2/101	0.71094	0.937203	0	0	0.80526	0.274728	PCED1B;IKBKE
Wolcott-Rallison syndrome ORPHA:1667	2/101	0.71094	0.937203	0	0	0.80526	0.274728	PIKFYVE;RBAK
X-linked adrenal hypoplasia congenita ORPHA:95702	2/101	0.71094	0.937203	0	0	0.80526	0.274728	SGCE;DZIP1
X-linked central congenital hypothyroidism with late-onset testicular enlargement ORPHA:329235	2/101	0.71094	0.937203	0	0	0.80526	0.274728	PPP1R9A;ACVR2B
[truncated: 1,021 more rows]
