# Supplementary material for: Alternative Splicing Changes Promoted by NOVA2 Upregulation in Endothelial Cells and Relevance for Gastric Cancer
Source: Int J Mol Sci. 2023 Apr 30;24(9):8102. doi: 10.3390/ijms24098102 (PMC10178952; doi:10.3390/ijms24098102)
Supplement: Supplementary file 1 [file ijms-24-08102-s001.zip › Supplementary Table S4.xlsx]

## Sheet: A.NOVA2 from TSVdb
sampleID	clinical_sampletype	clinical_pathological_stage	clinical_gender	clinical_race	clinical_microsatellite_instability	clinical_h_pylori_infection	clinical_reflux_history	os_time	os_event	gene_NOVA2	isoform_uc002pdv	exon_chr19:46442771-46444203	exon_chr19:46457038-46457204	exon_chr19:46464268-46464411	exon_chr19:46476525-46476657	junction_chr19:46444203-46457038	junction_chr19:46457204-46464268	junction_chr19:46464411-46476525
TCGA-IN-8462-11A	Solid Tissue Normal	STAGE II	MALE	white	MSI-L	NO	NO	UNDEFINED	UNDEFINED	4.28	5.3994	0.0925938	0.198633	0.0575898	0.124706	NaN	NaN	NaN
TCGA-VQ-A91X-01A	Primary Solid Tumor	STAGE III	MALE	white	MSI-L	NO	NO	UNDEFINED	UNDEFINED	4.7032	5.0459	0.102472	0.1954	0.0377682	0.122676	NaN	NaN	NaN
TCGA-VQ-AA69-01A	Primary Solid Tumor	STAGE III	MALE	white	MSS	NO	NO	864	0	5.1971	7.0213	0.114942	0.406123	0.235495	0.145698	0	2.14289	0.857155
TCGA-D7-A74A-01A	Primary Solid Tumor	STAGE III	FEMALE	white	MSS	NO	NO	225	0	5.8085	6.1714	0.0785021	0.531801	0.328929	0	1.12499	1.87498	0
TCGA-HU-A4G9-01A	Primary Solid Tumor	STAGE I	FEMALE	asian	MSI-H	NO	UNDEFINED	736	0	6.9309	8.2233	0.152086	0.447438	0.172968	0.28091	NaN	NaN	NaN
TCGA-BR-8680-01A	Primary Solid Tumor	STAGE IV	MALE	asian	MSS	UNDEFINED	NO	481	0	7.1669	7.7197	0.183847	0.354951	0.320168	0.198085	0	0	3
TCGA-SW-A7EA-01A	Primary Solid Tumor	UNDEFINED	FEMALE	white	MSI-H	NO	NO	579	0	7.3696	6.7166	0.169367	0.300686	0.232474	0.0629254	NaN	NaN	NaN
TCGA-IN-AB1X-11A	Solid Tissue Normal	STAGE II	FEMALE	white	MSI-L	UNDEFINED	UNDEFINED	UNDEFINED	UNDEFINED	7.4664	8.8175	0.131288	0.104796	0.334219	0	NaN	NaN	NaN
TCGA-BR-4371-01A	Primary Solid Tumor	UNDEFINED	FEMALE	white	MSS	UNDEFINED	UNDEFINED	UNDEFINED	UNDEFINED	8.5279	10.5795	0.129998	0.858069	0.447805	0.0538713	0.5	2	0.5
TCGA-IN-A6RJ-01A	Primary Solid Tumor	STAGE I	MALE	white	MSS	NO	YES	379	0	8.7961	8.1362	0.131613	0	0	0	NaN	NaN	NaN
TCGA-BR-8690-01A	Primary Solid Tumor	STAGE III	FEMALE	white	MSI-L	UNDEFINED	NO	325	0	9.3458	7.218	0.218373	0.351342	0.27164	0.294106	NaN	NaN	NaN
TCGA-CG-4436-01A	Primary Solid Tumor	UNDEFINED	MALE	UNDEFINED	MSI-L	UNDEFINED	UNDEFINED	243	0	9.5978	12.3626	0.133176	0.705826	0.350812	0.126609	0.428578	1.71431	0.857155
TCGA-IN-8663-11A	Solid Tissue Normal	STAGE II	MALE	white	MSI-L	UNDEFINED	UNDEFINED	UNDEFINED	UNDEFINED	9.6618	9.05	0.152147	0.261109	0.227111	0.245894	NaN	NaN	NaN
TCGA-BR-4280-01A	Primary Solid Tumor	STAGE III	FEMALE	white	MSI-H	UNDEFINED	UNDEFINED	201	1	9.9701	11.8815	0.140104	0.51094	0.66226	0.226431	0	2.1818	0.818174
TCGA-BR-4366-01A	Primary Solid Tumor	UNDEFINED	MALE	white	MSS	UNDEFINED	UNDEFINED	UNDEFINED	UNDEFINED	10.4778	13.6881	0.262624	0.508862	0.337222	0.0456391	1.28573	1.71431	0
TCGA-IN-AB1X-01A	Primary Solid Tumor	STAGE II	FEMALE	white	MSI-L	UNDEFINED	UNDEFINED	411	0	10.4924	13.177	0.230299	0.523102	0.303326	0.0364904	0	3.00004	0
TCGA-HU-A4GX-01A	Primary Solid Tumor	STAGE III	FEMALE	asian	MSI-H	NO	UNDEFINED	616	0	10.4935	11.0492	0.217626	0.466854	0.414028	0.13793	0	2.14289	0.857155
TCGA-BR-A4CR-01A	Primary Solid Tumor	STAGE III	FEMALE	white	MSS	UNDEFINED	UNDEFINED	0	0	11.2917	13.7577	0.188164	0.492591	1.01559	0.274896	0.375	1.75	0.875
TCGA-RD-A7BT-01A	Primary Solid Tumor	STAGE IV	MALE	UNDEFINED	MSI-L	YES	NO	262	1	11.4579	13.5287	0.211899	0.748698	0.578855	0.313365	0	3.00004	0
TCGA-HF-A5NB-01A	Primary Solid Tumor	STAGE III	FEMALE	UNDEFINED	MSI-H	NO	NO	928	0	11.7069	14.3562	0.269243	0.133288	0.18034	0.223149	0	0	2.99994
TCGA-VQ-A8DT-01A	Primary Solid Tumor	STAGE III	MALE	UNDEFINED	MSS	NO	NO	1484	0	12.0453	14.1813	0.253255	0.400315	0.232127	0.143615	NaN	NaN	NaN
TCGA-HU-A4GT-01A	Primary Solid Tumor	STAGE II	FEMALE	asian	MSI-H	UNDEFINED	UNDEFINED	198	0	12.2506	13.9514	0.230429	0.259315	0.300733	0.325606	1	0	2
TCGA-HU-A4H3-01A	Primary Solid Tumor	STAGE III	FEMALE	asian	MSI-H	NO	NO	882	0	12.5895	13.8042	0.269159	0.494917	0.255096	0	NaN	NaN	NaN
TCGA-D7-6526-01A	Primary Solid Tumor	STAGE III	FEMALE	white	MSS	UNDEFINED	UNDEFINED	523	0	12.668	15.6037	0.277084	0.348717	0.477944	0.318445	NaN	NaN	NaN
TCGA-BR-A4QL-01A	Primary Solid Tumor	STAGE III	FEMALE	white	MSI-H	NO	NO	352	0	13.0042	12.4559	0.27672	0.327516	0	0	NaN	NaN	NaN
TCGA-CG-4438-01A	Primary Solid Tumor	STAGE IV	MALE	UNDEFINED	MSS	UNDEFINED	UNDEFINED	UNDEFINED	UNDEFINED	13.0127	16.5081	0.295671	0.322904	0.213988	0.0579216	3.0003	0	0
TCGA-BR-4361-01A	Primary Solid Tumor	STAGE III	FEMALE	white	MSI-H	UNDEFINED	UNDEFINED	UNDEFINED	UNDEFINED	13.2013	16.1499	0.25429	0.808157	0.937237	0.202951	0.54545	1.36362	1.0909
TCGA-BR-4292-01A	Primary Solid Tumor	UNDEFINED	FEMALE	white	MSI-H	UNDEFINED	UNDEFINED	UNDEFINED	UNDEFINED	14.2993	18.2186	0.221785	0.765164	0.659845	0.270986	0.428571	1.42857	1.14286
TCGA-HU-8238-11A	Solid Tissue Normal	UNDEFINED	MALE	asian	MSS	UNDEFINED	UNDEFINED	UNDEFINED	UNDEFINED	14.4253	17.4585	0.17347	0.453028	0.487859	0.446945	0	1.0909	1.90907
TCGA-HU-A4H2-01A	Primary Solid Tumor	STAGE III	FEMALE	asian	MSS	NO	NO	394	0	15.079	17.5484	0.240838	0.83543	0.331454	0.220842	1.7647	1.23529	0
TCGA-CG-5723-01A	Primary Solid Tumor	STAGE II	MALE	UNDEFINED	MSI-H	UNDEFINED	NO	3196	0	15.1829	13.9728	0.185198	0.908087	0.197462	0.356322	0	0	2.99985
TCGA-IN-AB1V-01A	Primary Solid Tumor	STAGE I	MALE	white	MSS	UNDEFINED	YES	479	0	15.2244	17.3035	0.269081	0.395819	0.306027	0.165669	3	0	0
TCGA-HJ-7597-01A	Primary Solid Tumor	UNDEFINED	FEMALE	white	MSI-H	NO	YES	805	1	15.333	20.0018	0.311377	0.734766	0.426062	0.293555	0	3	0
TCGA-VQ-A91E-01A	Primary Solid Tumor	STAGE III	FEMALE	white	MSI-H	NO	NO	363	0	15.3501	19.4897	0.254855	0.678684	0.408118	0.189374	0.937506	1.31251	0.750005
TCGA-BR-A4QM-01A	Primary Solid Tumor	STAGE III	MALE	white	MSS	NO	NO	156	0	15.3631	13.2524	0.200262	0.0954676	0.332148	0	NaN	NaN	NaN
TCGA-CD-8536-01A	Primary Solid Tumor	STAGE II	MALE	asian	MSI-H	UNDEFINED	NO	378	0	15.4639	17.2856	0.21149	1.1796	0.806772	0.189891	1.10527	1.89475	0
TCGA-HU-A4GQ-01A	Primary Solid Tumor	STAGE III	MALE	asian	MSI-H	UNDEFINED	UNDEFINED	3	1	15.5495	16.7413	0.315844	0.742523	0.473616	0.093234	0	3.00004	0
TCGA-BR-A4PF-01A	Primary Solid Tumor	STAGE III	MALE	white	MSS	UNDEFINED	UNDEFINED	35	0	15.6765	20.0326	0.305382	0.601017	0.55761	0.392423	0.8	1.4	0.8
TCGA-BR-6802-11A	Solid Tissue Normal	STAGE III	MALE	white	MSI-H	UNDEFINED	UNDEFINED	UNDEFINED	UNDEFINED	16.2463	13.3333	0.2009	0	0	0.270574	NaN	NaN	NaN
TCGA-BR-4369-01A	Primary Solid Tumor	UNDEFINED	MALE	white	MSS	UNDEFINED	UNDEFINED	UNDEFINED	UNDEFINED	16.2521	19.8118	0.335481	0.575742	0.166925	0	3.0003	0	0
TCGA-VQ-A91N-01A	Primary Solid Tumor	STAGE IV	FEMALE	UNDEFINED	MSS	NO	NO	UNDEFINED	UNDEFINED	16.3542	21.0395	0.260067	0.960433	0.687957	0.248285	0.375002	2.06251	0.562504
TCGA-D7-A6EV-01A	Primary Solid Tumor	STAGE II	FEMALE	white	MSI-L	NO	NO	UNDEFINED	UNDEFINED	16.4378	19.7757	0.403515	0.722607	0.314259	0.226834	1.84617	0	1.15386
TCGA-D7-8575-01A	Primary Solid Tumor	STAGE III	MALE	white	MSS	NO	NO	554	1	17.1219	21.407	0.268427	1.16938	0.821913	0.444945	0	2.99997	0
TCGA-IN-AB1V-11A	Solid Tissue Normal	STAGE I	MALE	white	MSS	UNDEFINED	YES	UNDEFINED	UNDEFINED	17.1909	21.2445	0.268167	0.69033	0.467012	0.0722338	1.0909	1.90907	0
TCGA-IN-A6RO-01A	Primary Solid Tumor	STAGE I	MALE	asian	MSI-L	UNDEFINED	UNDEFINED	UNDEFINED	UNDEFINED	17.1922	21.0496	0.303761	1.04261	0.675695	0.0770084	0.705878	2.2941	0
TCGA-HU-8244-01A	Primary Solid Tumor	STAGE I	FEMALE	asian	MSI-L	NO	YES	742	0	17.2979	18.9886	0.263997	0.740585	0.656785	0.218802	0	2.1818	0.818174
TCGA-BR-A452-01A	Primary Solid Tumor	STAGE III	MALE	asian	MSS	UNDEFINED	NO	229	1	17.3386	21.1914	0.376345	0.513276	0.372036	0.107415	1.15386	1.15386	0.692313
TCGA-IN-A6RL-01A	Primary Solid Tumor	STAGE III	MALE	white	MSS	UNDEFINED	UNDEFINED	406	1	17.6056	18.1729	0.316844	1.35939	0.700676	0.284485	0	3	0
TCGA-CG-4442-01A	Primary Solid Tumor	UNDEFINED	MALE	UNDEFINED	MSI-H	UNDEFINED	UNDEFINED	UNDEFINED	UNDEFINED	17.6716	21.4232	0.287095	0.891964	0.492586	0.0533326	1.49998	1.49998	0
TCGA-CG-5730-11A	Solid Tissue Normal	STAGE IV	FEMALE	UNDEFINED	MSS	UNDEFINED	NO	UNDEFINED	UNDEFINED	17.8616	16.5183	0.286335	0.491399	0.0712358	0.154255	NaN	NaN	NaN
TCGA-BR-A4J6-01A	Primary Solid Tumor	STAGE II	FEMALE	white	MSS	UNDEFINED	NO	20	0	18.0487	18.8626	0.348788	0.507723	0.402875	0.134214	0	3	0
TCGA-VQ-AA68-01A	Primary Solid Tumor	STAGE III	FEMALE	white	MSS	NO	NO	1219	0	18.0732	23.8024	0.274981	0.927919	1.04538	0.366184	0.750003	1.71429	0.535716
TCGA-VQ-AA6A-01A	Primary Solid Tumor	STAGE III	MALE	white	MSS	NO	NO	1002	0	18.3398	23.4371	0.361224	0.511585	0.523497	0.151145	1.38463	0.692313	0.923084
TCGA-IN-8663-01A	Primary Solid Tumor	STAGE II	MALE	white	MSI-L	UNDEFINED	UNDEFINED	UNDEFINED	UNDEFINED	18.7147	22.8986	0.450144	0.738934	0.662195	0	0.900009	2.10002	0
TCGA-SW-A7EB-01A	Primary Solid Tumor	STAGE III	MALE	white	MSS	UNDEFINED	YES	176	0	18.9573	16.3534	0.250212	1.51555	1.61115	0.158582	0	2.99994	0
TCGA-BR-8372-01A	Primary Solid Tumor	STAGE III	MALE	white	MSI-H	UNDEFINED	UNDEFINED	583	0	19.0773	25.9777	0.340082	0.900291	0.504042	0.350826	0.833333	1.33333	0.833333
TCGA-CG-4306-01A	Primary Solid Tumor	STAGE IV	MALE	UNDEFINED	MSI-H	UNDEFINED	UNDEFINED	UNDEFINED	UNDEFINED	19.1257	24.9582	0.37469	0.978526	0.810585	0.131644	0.900009	1.50002	0.600006
TCGA-D7-A4YY-01A	Primary Solid Tumor	STAGE III	MALE	white	MSI-H	NO	NO	419	0	19.196	24.0211	0.38735	0.747208	0.836672	0.582345	0	1.31251	1.68751
TCGA-D7-A747-01A	Primary Solid Tumor	STAGE II	MALE	white	MSS	UNDEFINED	NO	255	1	19.4986	17.828	0.287589	1.18818	0.847974	0.229527	0	3.00008	0
TCGA-IN-A7NU-01A	Primary Solid Tumor	STAGE III	MALE	white	MSS	UNDEFINED	UNDEFINED	356	0	19.5258	16.6008	0.32699	0.673404	1.04128	0.281851	0	3	0
TCGA-R5-A7ZF-01A	Primary Solid Tumor	STAGE IV	FEMALE	black or african american	MSS	NO	NO	UNDEFINED	UNDEFINED	19.7298	18.8525	0.515747	0.150018	0.347959	0.282553	NaN	NaN	NaN
TCGA-HU-A4GU-01A	Primary Solid Tumor	STAGE II	MALE	asian	MSI-H	NO	UNDEFINED	200	0	19.8807	24.2215	0.371651	1.27563	0.450245	0.0348203	2.14286	0.857143	0
TCGA-D7-8573-01A	Primary Solid Tumor	STAGE II	MALE	white	MSI-L	NO	NO	593	0	20.152	25.3448	0.376233	0.728993	0.442844	0.217941	1.0909	0.818174	1.0909
TCGA-D7-A4YX-01A	Primary Solid Tumor	STAGE II	MALE	white	MSS	NO	NO	461	0	20.2291	24.448	0.355611	1.08561	0.884706	0.51578	0.529409	1.58823	0.882348
TCGA-CG-4440-01A	Primary Solid Tumor	STAGE IV	FEMALE	UNDEFINED	MSI-L	UNDEFINED	UNDEFINED	UNDEFINED	UNDEFINED	20.5831	26.274	0.398535	1.07797	0.689735	0.186695	0.900009	2.10002	0
TCGA-HU-A4G6-01A	Primary Solid Tumor	STAGE I	MALE	asian	MSS	NO	YES	738	0	20.6393	24.185	0.427982	1.15842	0.57168	0.278533	1.54839	0.870971	0.580647
TCGA-HU-A4GN-11A	Solid Tissue Normal	STAGE II	MALE	asian	MSI-H	NO	UNDEFINED	UNDEFINED	UNDEFINED	20.6954	21.8531	0.284187	1.21928	1.13122	0.0765489	0	3	0
TCGA-KB-A6F7-01A	Primary Solid Tumor	UNDEFINED	FEMALE	UNDEFINED	MSS	UNDEFINED	UNDEFINED	1842	0	20.9136	23.0007	0.401514	0.557333	0.940147	0.699809	0	1.28573	1.71431
TCGA-BR-A44U-01A	Primary Solid Tumor	STAGE III	MALE	white	MSS	UNDEFINED	NO	422	1	20.9366	17.5385	0.320313	0.644193	0.547862	0.269625	NaN	NaN	NaN
TCGA-BR-A4J4-01A	Primary Solid Tumor	STAGE III	MALE	asian	MSI-L	UNDEFINED	NO	UNDEFINED	UNDEFINED	21.0089	25.4618	0.360136	1.21187	0.808125	0.190209	0.95455	1.50001	0.545457
TCGA-VQ-A924-01A	Primary Solid Tumor	STAGE II	MALE	UNDEFINED	MSI-H	NO	NO	UNDEFINED	UNDEFINED	21.1333	23.268	0.415396	1.03317	0.539187	0	0	3.00008	0
TCGA-CG-4305-01A	Primary Solid Tumor	STAGE II	MALE	UNDEFINED	MSI-H	UNDEFINED	UNDEFINED	485	0	21.4466	26.6029	0.40875	0.845161	0.588091	0.159183	1	1.33333	0.666667
TCGA-BR-4267-01A	Primary Solid Tumor	UNDEFINED	MALE	white	MSS	UNDEFINED	UNDEFINED	188	1	21.4908	27.5501	0.305375	1.69421	0.759727	0.368735	1.5	0.978263	0.52174
TCGA-HU-A4HD-01A	Primary Solid Tumor	STAGE III	MALE	asian	MSI-L	NO	NO	1016	0	21.5091	26.9555	0.382554	0.497369	0.507593	0.324748	0.562504	1.12501	1.31251
TCGA-VQ-A91D-01A	Primary Solid Tumor	STAGE III	MALE	white	MSI-H	NO	NO	UNDEFINED	UNDEFINED	21.6302	27.0092	0.34992	1.12898	1.03073	0.361938	0.888889	1.55556	0.555556
TCGA-VQ-AA6D-01A	Primary Solid Tumor	STAGE III	FEMALE	UNDEFINED	MSI-H	YES	NO	521	0	22.3297	25.5421	0.497913	0.660297	0.94594	0.292622	0.6	1.4	1
TCGA-IN-7806-11A	Solid Tissue Normal	STAGE II	MALE	white	MSS	NO	YES	UNDEFINED	UNDEFINED	22.4091	26.1436	0.292674	0.177275	0.685298	0.556482	0.5	0	2.5
TCGA-BR-4363-01A	Primary Solid Tumor	UNDEFINED	FEMALE	white	MSI-H	UNDEFINED	UNDEFINED	UNDEFINED	UNDEFINED	22.4509	27.9221	0.464244	1.11254	0.582687	0	1.38463	1.6154	0
TCGA-VQ-A8PE-01A	Primary Solid Tumor	STAGE III	MALE	white	MSS	NO	NO	675	1	22.6228	28.914	0.47849	1.42925	0.180822	0.0978884	3.00002	0	0
TCGA-CD-A4MH-01A	Primary Solid Tumor	STAGE II	FEMALE	asian	MSS	UNDEFINED	UNDEFINED	371	0	22.9645	23.0837	0.401966	0.887663	0.147063	0.0636905	2.99997	0	0
TCGA-VQ-A8PP-01A	Primary Solid Tumor	STAGE IV	MALE	UNDEFINED	MSI-H	NO	NO	UNDEFINED	UNDEFINED	23.2558	29.4708	0.375863	0.908072	1.271	0.511129	0	1.42857	1.57143
TCGA-CD-8533-01A	Primary Solid Tumor	STAGE II	MALE	asian	MSI-L	UNDEFINED	NO	468	0	23.3503	29.6991	0.421758	1.58113	1.14095	0.352948	1	1.375	0.625
TCGA-CG-4469-01A	Primary Solid Tumor	STAGE IV	MALE	UNDEFINED	MSI-L	UNDEFINED	UNDEFINED	UNDEFINED	UNDEFINED	23.3989	28.881	0.414982	1.2661	1.14712	0.44712	1.25	1.25	0.5
TCGA-EQ-A4SO-01A	Primary Solid Tumor	STAGE III	MALE	white	MSI-L	NO	YES	494	0	23.4016	30.2661	0.382064	1.22138	0.944304	0.242148	1.11428	1.37142	0.514284
TCGA-BR-4253-01A	Primary Solid Tumor	STAGE III	FEMALE	white	MSS	UNDEFINED	UNDEFINED	124	1	23.5378	30.7339	0.391614	1.64285	1.42894	0.515707	0.692305	1.61538	0.692305
TCGA-CG-4466-01A	Primary Solid Tumor	UNDEFINED	FEMALE	UNDEFINED	MSI-L	UNDEFINED	UNDEFINED	577	0	23.8826	29.1322	0.342004	1.25156	1.00101	0.379328	1.38463	0.923084	0.692313
TCGA-B7-A5TK-01A	Primary Solid Tumor	STAGE III	MALE	white	MSS	YES	YES	288	0	23.9217	22.0149	0.533334	1.15937	0.813803	0.919419	0	2.99997	0
TCGA-VQ-A8PO-01A	Primary Solid Tumor	STAGE II	MALE	white	MSI-H	NO	NO	UNDEFINED	UNDEFINED	23.958	28.1757	0.511373	0.658201	0.545236	0.118066	0.600006	2.40002	0
TCGA-FP-8099-01A	Primary Solid Tumor	STAGE II	MALE	white	MSS	UNDEFINED	UNDEFINED	519	0	23.9667	29.4645	0.432962	1.03026	1.04999	0.078402	0.705878	2.2941	0
TCGA-IP-7968-11A	Solid Tissue Normal	STAGE III	MALE	white	MSS	UNDEFINED	NO	UNDEFINED	UNDEFINED	24.1935	24.6191	0.414696	1.08489	0.503269	0.0544893	3	0	0
TCGA-RD-A8N6-01A	Primary Solid Tumor	STAGE III	FEMALE	white	MSS	NO	NO	UNDEFINED	UNDEFINED	24.2666	27.632	0.518237	1.17712	0.515718	0	1.94999	1.04999	0
TCGA-VQ-A91K-01A	Primary Solid Tumor	STAGE III	MALE	white	MSI-H	NO	NO	1862	0	24.313	31.2663	0.450503	0.893942	0.952665	0.424718	0.576921	1.61538	0.807689
TCGA-BR-8487-01A	Primary Solid Tumor	STAGE II	FEMALE	white	MSI-H	UNDEFINED	NO	34	0	24.3337	24.6305	0.392441	1.43002	0.534977	0.173767	0.75	2.25	0
TCGA-VQ-A8PB-01A	Primary Solid Tumor	STAGE II	FEMALE	white	MSI-H	NO	NO	1043	1	24.4878	31.4824	0.426941	1.20478	1.11206	0.432219	0.774196	1.35484	0.870971
TCGA-HU-A4H0-01A	Primary Solid Tumor	STAGE III	MALE	asian	MSS	NO	YES	64	0	24.6839	32.3411	0.480077	1.15247	0.824676	0.584992	1.45162	0.774196	0.774196
TCGA-BR-4368-01A	Primary Solid Tumor	STAGE IV	FEMALE	white	MSI-H	UNDEFINED	UNDEFINED	UNDEFINED	UNDEFINED	24.7343	31.0386	0.413393	1.43324	1.24662	0.269944	0.187501	2.06251	0.750005
TCGA-BR-4294-01A	Primary Solid Tumor	UNDEFINED	MALE	white	MSI-L	UNDEFINED	UNDEFINED	UNDEFINED	UNDEFINED	24.8682	26.1258	0.233392	1.38117	1.0812	0.173425	0.571429	2.28571	0.142857
TCGA-BR-8483-01A	Primary Solid Tumor	STAGE III	MALE	white	MSS	UNDEFINED	NO	164	0	25.0847	23.8848	0.431666	1.02574	0.726961	0	0	2.99994	0
TCGA-BR-7851-11A	Solid Tissue Normal	STAGE II	MALE	white	MSI-H	UNDEFINED	UNDEFINED	UNDEFINED	UNDEFINED	25.1989	30.0618	0.34715	1.50477	1.03283	0.0771205	1.19999	1.79999	0
TCGA-VQ-A91V-01A	Primary Solid Tumor	STAGE III	MALE	UNDEFINED	MSS	NO	NO	974	0	25.2933	31.7419	0.492349	0.850821	0.646469	0.221033	1	1.42857	0.571429
TCGA-BR-4279-01A	Primary Solid Tumor	STAGE II	MALE	white	MSS	UNDEFINED	UNDEFINED	291	1	25.3428	27.2508	0.459255	0.802109	0.323556	0.0437895	1	2	0
TCGA-R5-A7ZR-01A	Primary Solid Tumor	STAGE III	FEMALE	black or african american	MSS	NO	UNDEFINED	UNDEFINED	UNDEFINED	25.3875	26.7285	0.390819	1.19139	1.07465	0	0.75	2.25	0
TCGA-CG-4477-01A	Primary Solid Tumor	UNDEFINED	FEMALE	UNDEFINED	MSS	UNDEFINED	UNDEFINED	942	0	25.4609	32.028	0.431768	1.73165	1.4478	0.404527	1.13793	1.44827	0.413792
TCGA-BR-8368-01A	Primary Solid Tumor	UNDEFINED	FEMALE	white	MSI-H	UNDEFINED	UNDEFINED	131	0	25.6244	32.5506	0.469648	1.49258	0.934729	0.337346	1.06452	1.45162	0.483873
TCGA-VQ-AA6B-01A	Primary Solid Tumor	STAGE III	MALE	white	MSS	YES	NO	912	0	25.6334	30.3645	0.503136	0.852806	0.278161	0.200778	2.25001	0.750005	0
TCGA-CG-4472-01A	Primary Solid Tumor	STAGE IV	MALE	UNDEFINED	MSS	UNDEFINED	UNDEFINED	365	0	25.6734	31.5789	0.505114	1.42108	1.11244	0.267655	1.20001	0.900009	0.900009
TCGA-FP-A9TM-01A	Primary Solid Tumor	UNDEFINED	MALE	white	MSS	NO	YES	189	0	25.7919	29.1481	0.436479	1.02505	1.09732	0.346523	0.882348	1.58823	0.529409
TCGA-CG-4474-01A	Primary Solid Tumor	STAGE IV	FEMALE	UNDEFINED	MSS	UNDEFINED	UNDEFINED	UNDEFINED	UNDEFINED	25.8234	32.293	0.412866	1.43072	0.790114	0.0855461	1.5	1	0.5
TCGA-BR-6452-01A	Primary Solid Tumor	STAGE II	FEMALE	white	MSI-H	UNDEFINED	UNDEFINED	1055	0	25.8988	32.9562	0.494175	1.37366	1.31601	0.449954	0.7	1.4	0.9
TCGA-CG-4460-01A	Primary Solid Tumor	STAGE IV	FEMALE	UNDEFINED	MSI-H	UNDEFINED	UNDEFINED	669	1	25.9153	31.8807	0.439195	0.969084	0.665996	0.225337	0.692313	1.6154	0.692313
TCGA-HU-A4GC-01A	Primary Solid Tumor	STAGE III	MALE	asian	MSI-L	NO	UNDEFINED	99	0	26.0747	28.8924	0.397007	1.46426	1.24761	0.487788	1.26923	0.923073	0.807689
TCGA-D7-6815-01A	Primary Solid Tumor	STAGE II	FEMALE	white	MSS	NO	NO	486	0	26.1516	32.9266	0.493621	0.766804	0.677547	0.45849	0.923084	0.923084	1.15386
TCGA-CD-8528-01A	Primary Solid Tumor	STAGE III	FEMALE	asian	MSI-L	UNDEFINED	NO	375	0	26.2391	34.0951	0.47288	1.10665	1.03385	0.501782	0.480002	1.56001	0.960004
TCGA-CG-5726-01A	Primary Solid Tumor	STAGE I	MALE	UNDEFINED	MSI-H	UNDEFINED	NO	UNDEFINED	UNDEFINED	26.2733	30.1587	0.44267	1.2931	0.843546	0	1.83333	1.16667	0
TCGA-HU-A4HB-01A	Primary Solid Tumor	STAGE II	MALE	asian	MSS	NO	UNDEFINED	477	1	26.3158	30.0303	0.485274	1.00148	0.4279	0	1.79999	1.19999	0
TCGA-HU-8602-01A	Primary Solid Tumor	STAGE II	FEMALE	asian	MSI-H	NO	YES	679	0	26.3578	35.6767	0.557303	1.86281	1.67668	0.453838	1.34694	1.22449	0.428572
TCGA-BR-4357-01A	Primary Solid Tumor	UNDEFINED	MALE	white	MSS	UNDEFINED	UNDEFINED	UNDEFINED	UNDEFINED	26.3833	31.8664	0.393342	1.60106	1.15422	0.163001	1.2	1.8	0
TCGA-HU-A4H5-01A	Primary Solid Tumor	UNDEFINED	MALE	asian	MSS	NO	YES	724	0	26.4811	31.0076	0.460581	1.78235	1.37802	0.90817	0.771426	1.11428	1.11428
TCGA-VQ-A8PH-01A	Primary Solid Tumor	STAGE III	MALE	white	MSS	NO	NO	UNDEFINED	UNDEFINED	26.5664	27.6039	0.396647	1.01383	0.881818	0.454643	0.705878	1.58823	0.705878
TCGA-HU-A4G8-01A	Primary Solid Tumor	STAGE II	FEMALE	asian	MSI-H	NO	YES	544	0	26.6164	30.7692	0.526208	1.52	1.29616	0.0561345	0	2.99997	0
TCGA-CD-A48C-01A	Primary Solid Tumor	STAGE II	FEMALE	asian	MSS	UNDEFINED	NO	353	1	26.6484	29.2241	0.506344	0.896126	0.47239	0	0.54545	2.45452	0
TCGA-HU-A4H8-01A	Primary Solid Tumor	UNDEFINED	MALE	asian	MSI-H	NO	UNDEFINED	428	0	26.6648	33.4931	0.449521	1.3629	0.894673	0.2906	0.960004	1.68001	0.360001
TCGA-F1-6177-01A	Primary Solid Tumor	STAGE I	MALE	black or african american	MSI-H	NO	NO	UNDEFINED	UNDEFINED	26.8478	31.5347	0.541013	1.31197	0.624212	0.506879	1.16667	1.16667	0.666667
TCGA-VQ-AA6K-01A	Primary Solid Tumor	STAGE III	MALE	white	MSS	NO	NO	UNDEFINED	UNDEFINED	26.8551	32.6787	0.476636	0.905405	1.15864	0.235213	0	2.2	0.8
TCGA-BR-4257-01A	Primary Solid Tumor	UNDEFINED	FEMALE	white	MSI-H	UNDEFINED	UNDEFINED	294	1	26.9159	32.75	0.436759	1.51286	1.15637	0.431728	0.964289	1.17858	0.857146
TCGA-CG-4304-01A	Primary Solid Tumor	UNDEFINED	MALE	UNDEFINED	MSS	UNDEFINED	UNDEFINED	UNDEFINED	UNDEFINED	26.9307	30.2776	0.439015	1.13798	0.728135	0.0985446	0	3	0
TCGA-BR-7703-01A	Primary Solid Tumor	STAGE I	MALE	white	MSI-H	UNDEFINED	UNDEFINED	438	0	26.9423	31.835	0.49334	0.788109	0.365595	0.565475	1.875	0	1.125
TCGA-BR-6458-11A	Solid Tissue Normal	STAGE II	FEMALE	white	MSI-L	UNDEFINED	UNDEFINED	UNDEFINED	UNDEFINED	27.0122	28.3989	0.273586	0.93904	0.680641	0.343903	0.857137	1.28571	0.857137
TCGA-HU-A4GJ-01A	Primary Solid Tumor	STAGE III	FEMALE	asian	MSS	NO	UNDEFINED	650	0	27.2388	30.8004	0.407809	1.05794	0.817945	0.681226	1.26923	1.03846	0.692305
TCGA-D7-6822-01A	Primary Solid Tumor	UNDEFINED	MALE	white	MSS	NO	NO	375	0	27.2538	34.9274	0.506194	1.10967	1.02953	0.716578	0.75	1.25	1
TCGA-HF-7131-01A	Primary Solid Tumor	UNDEFINED	FEMALE	UNDEFINED	MSS	UNDEFINED	UNDEFINED	UNDEFINED	UNDEFINED	27.5189	35.3138	0.506852	1.48195	1.0835	0.404522	1.06452	1.25807	0.677422
TCGA-VQ-A91S-01A	Primary Solid Tumor	STAGE III	MALE	black or african american	MSS	YES	NO	690	0	27.5223	35.0956	0.580086	1.21217	1.04686	0.291455	0.642859	1.92858	0.428573
TCGA-HU-A4GH-01A	Primary Solid Tumor	STAGE I	MALE	asian	MSS	NO	UNDEFINED	358	0	27.7123	32.2095	0.399706	0.857453	0.994407	0	0	2.99999	0
TCGA-HU-A4GD-01A	Primary Solid Tumor	STAGE II	MALE	asian	MSS	NO	UNDEFINED	692	0	27.7237	26.6318	0.49091	1.40414	0.444113	0.320562	NaN	NaN	NaN
TCGA-HU-A4GN-01A	Primary Solid Tumor	STAGE II	MALE	asian	MSI-H	NO	UNDEFINED	912	0	27.8634	35.6948	0.591675	0.904416	0.882006	0.309715	1.37838	1.05406	0.567569
TCGA-VQ-A8DV-01A	Primary Solid Tumor	UNDEFINED	MALE	white	MSS	NO	NO	UNDEFINED	UNDEFINED	27.9148	25.5924	0.348468	1.63612	1.17772	0.177101	0	2.99999	0
TCGA-VQ-AA6I-01A	Primary Solid Tumor	STAGE III	MALE	white	MSS	NO	NO	UNDEFINED	UNDEFINED	28.1402	37.3007	0.504081	1.2452	1.03873	0.192012	0.771426	1.71428	0.514284
TCGA-VQ-A8P2-01A	Primary Solid Tumor	STAGE III	MALE	white	MSI-H	NO	NO	848	0	28.2224	32.2627	0.469631	1.75769	1.24295	0.376809	1.14286	1.14286	0.714286
TCGA-BR-8373-01A	Primary Solid Tumor	STAGE III	FEMALE	white	MSI-L	UNDEFINED	UNDEFINED	450	0	28.2367	37.7891	0.578883	1.63695	1.44017	0.42526	1.06667	1.46667	0.466667
TCGA-BR-A4QI-01A	Primary Solid Tumor	STAGE II	FEMALE	white	MSS	NO	NO	415	0	28.3221	33.9858	0.547527	0.931369	0.720086	0.389821	0.782605	1.30434	0.91304
TCGA-VQ-A8PX-01A	Primary Solid Tumor	STAGE I	MALE	UNDEFINED	MSI-H	NO	NO	1964	0	28.3611	34.4537	0.49977	1.07211	1.20678	0.593905	0.535716	1.39286	1.07143
TCGA-BR-4362-01A	Primary Solid Tumor	UNDEFINED	FEMALE	white	MSI-H	UNDEFINED	UNDEFINED	UNDEFINED	UNDEFINED	28.4177	37.1669	0.431034	1.90022	1.10186	0.298248	0.625	1.75	0.625
TCGA-FP-8211-01A	Primary Solid Tumor	STAGE II	MALE	white	MSS	UNDEFINED	UNDEFINED	413	0	28.4644	32.0511	0.521777	0.730338	0.846989	0.358842	1.05882	0.882348	1.05882
TCGA-BR-4370-01A	Primary Solid Tumor	UNDEFINED	FEMALE	white	MSI-H	UNDEFINED	UNDEFINED	UNDEFINED	UNDEFINED	28.6792	37.0751	0.597442	1.58812	1.16323	0.209905	1.125	1.59375	0.281249
TCGA-CG-5728-11A	Solid Tissue Normal	UNDEFINED	FEMALE	UNDEFINED	MSI-H	UNDEFINED	NO	UNDEFINED	UNDEFINED	28.7634	24.856	0.289973	0.311026	0.360704	0	NaN	NaN	NaN
TCGA-RD-A8N0-01A	Primary Solid Tumor	STAGE III	FEMALE	white	MSS	YES	YES	1236	0	28.7879	30.945	0.36404	1.20395	0.641521	0.204288	1.22728	1.36364	0.409093
TCGA-CG-5717-01A	Primary Solid Tumor	STAGE II	MALE	UNDEFINED	MSS	NO	YES	212	1	28.8323	32.9068	0.442607	1.27851	0.828579	0.613811	1.23529	1.7647	0
TCGA-CD-A4MJ-01A	Primary Solid Tumor	UNDEFINED	MALE	asian	MSI-H	UNDEFINED	UNDEFINED	384	0	29.0248	37.007	0.576709	1.30464	0.756511	0.225953	1.125	1.375	0.5
TCGA-FP-A8CX-01A	Primary Solid Tumor	STAGE III	MALE	white	MSS	NO	YES	UNDEFINED	UNDEFINED	29.0777	33.5999	0.467657	0.994648	0.676199	0.516794	1.31251	0.375002	1.31251
TCGA-CG-4465-01A	Primary Solid Tumor	STAGE IV	FEMALE	UNDEFINED	MSI-H	UNDEFINED	UNDEFINED	UNDEFINED	UNDEFINED	29.1221	37.9399	0.50153	1.94684	1.1487	0.171546	1.22222	1.77778	0
TCGA-VQ-A8PU-01A	Primary Solid Tumor	STAGE III	FEMALE	white	MSS	NO	NO	820	0	29.2222	32.3513	0.504942	1.6626	0.584288	0.126523	1.58823	1.41176	0
TCGA-VQ-A8PK-01A	Primary Solid Tumor	STAGE III	MALE	white	MSS	NO	NO	UNDEFINED	UNDEFINED	29.3428	34.5471	0.520771	1.45322	0.884799	0.410562	1.2	1.2	0.600002
TCGA-BR-A44T-01A	Primary Solid Tumor	STAGE II	FEMALE	white	MSS	UNDEFINED	NO	382	0	29.6816	29.7297	0.394565	1.07727	0.624666	0.144928	1.25	1.75	0
TCGA-D7-6528-01A	Primary Solid Tumor	UNDEFINED	FEMALE	white	MSI-L	UNDEFINED	NO	463	0	29.6839	36.2173	0.625884	1.41332	0.983433	0.532385	1.42857	1	0.571429
TCGA-CD-A487-01A	Primary Solid Tumor	STAGE II	MALE	asian	MSS	UNDEFINED	NO	284	0	29.733	29.2724	0.582884	0.900294	0.290025	0.314012	1.80002	1.20001	0
TCGA-CD-8535-01A	Primary Solid Tumor	STAGE III	MALE	asian	MSS	UNDEFINED	NO	390	0	29.942	37.5702	0.513274	1.72199	1.88182	0.54055	0.631577	1.65789	0.710524
TCGA-KB-A93H-01A	Primary Solid Tumor	STAGE II	FEMALE	asian	MSS	NO	NO	1145	0	29.9897	29.5944	0.535182	1.13714	0.507219	0.329502	1.38463	0.692313	0.923084
TCGA-IN-7806-01A	Primary Solid Tumor	STAGE II	MALE	white	MSS	NO	YES	645	0	30.419	35.9493	0.587667	1.43147	0.905512	0.653603	0.714286	1.71429	0.571429
TCGA-BR-4367-01A	Primary Solid Tumor	UNDEFINED	MALE	white	MSS	UNDEFINED	UNDEFINED	UNDEFINED	UNDEFINED	30.5957	33.7757	0.600948	1.32823	1.44976	0.294313	1.26316	1.26316	0.473687
TCGA-3M-AB46-01A	Primary Solid Tumor	UNDEFINED	MALE	white	MSS	NO	NO	1765	0	30.8107	30.3341	0.543843	0.518515	0.440977	0.0434045	0	2.99994	0
TCGA-CG-5724-01A	Primary Solid Tumor	STAGE IV	MALE	UNDEFINED	MSI-L	UNDEFINED	NO	366	1	30.8183	35.4379	0.512212	0.870749	0.673218	0.364449	3.00008	0	0
TCGA-B7-A5TJ-01A	Primary Solid Tumor	STAGE II	MALE	white	MSI-H	YES	YES	335	0	31.028	35.8795	0.533363	1.00311	1.01792	0.393609	0.714286	1.57143	0.714286
TCGA-IN-A6RI-01A	Primary Solid Tumor	STAGE I	MALE	white	MSS	UNDEFINED	YES	559	0	31.1195	36.1191	0.622992	1.57229	0.769889	0.350974	1.66667	1.33333	0
TCGA-CG-4444-01A	Primary Solid Tumor	STAGE III	MALE	UNDEFINED	MSS	UNDEFINED	UNDEFINED	1431	0	31.8258	40.8558	0.556826	2.13652	1.26141	0.195105	1.15384	1.61538	0.230768
TCGA-HF-7132-01A	Primary Solid Tumor	STAGE II	MALE	UNDEFINED	MSI-H	UNDEFINED	NO	UNDEFINED	UNDEFINED	31.8295	41.8203	0.598979	1.25974	1.34407	0.379627	0.685712	1.54285	0.771426
TCGA-F1-6875-01A	Primary Solid Tumor	STAGE I	MALE	black or african american	MSS	UNDEFINED	UNDEFINED	2197	1	31.9834	39.7198	0.622188	1.47393	1.06359	0.740289	1.16129	1.16129	0.677422
TCGA-BR-8687-01A	Primary Solid Tumor	STAGE III	FEMALE	white	MSS	UNDEFINED	UNDEFINED	250	1	31.9886	37.4675	0.590208	1.0973	0.848378	0.317958	1.5	1.5	0
TCGA-BR-6457-11A	Solid Tissue Normal	STAGE II	MALE	white	MSS	UNDEFINED	UNDEFINED	UNDEFINED	UNDEFINED	32.0949	33.6263	0.369041	1.13803	1.14765	0.310642	1.07142	1.07142	0.857137
TCGA-BR-7723-01A	Primary Solid Tumor	STAGE III	MALE	white	MSI-L	UNDEFINED	UNDEFINED	564	0	32.1156	38.6944	0.691551	1.01405	0.740457	0.0943174	1.49999	1.49999	0
TCGA-CG-5732-01A	Primary Solid Tumor	STAGE IV	MALE	UNDEFINED	MSS	UNDEFINED	NO	2100	1	32.1265	37.3289	0.513179	0.927053	0.895937	0.776029	0.833333	1.33333	0.833333
TCGA-VQ-A925-01A	Primary Solid Tumor	STAGE III	MALE	white	MSS	NO	NO	UNDEFINED	UNDEFINED	32.1307	40.3323	0.577025	1.14615	0.770944	0.259047	1.32353	1.32353	0.352942
TCGA-BR-4201-01A	Primary Solid Tumor	UNDEFINED	FEMALE	white	MSI-H	UNDEFINED	UNDEFINED	940	1	32.2832	39.1036	0.605659	1.57376	1.2309	0.229776	1.12499	1.12499	0.749991
TCGA-IN-A7NR-01A	Primary Solid Tumor	STAGE IV	FEMALE	white	MSS	UNDEFINED	YES	198	0	32.3529	27.6151	0.554096	1.30752	0.689253	0.597007	0	3.00008	0
TCGA-CD-8527-01A	Primary Solid Tumor	STAGE II	FEMALE	asian	MSI-L	UNDEFINED	NO	218	1	32.666	31.4152	0.530804	0.80657	1.26554	1.19148	0	1.15386	1.84617
TCGA-BR-8289-01A	Primary Solid Tumor	STAGE IV	MALE	white	MSS	UNDEFINED	UNDEFINED	81	1	32.7115	42.3029	0.545601	1.29494	2.0505	0.719184	0.375	1.5	1.125
TCGA-D7-A6EX-01A	Primary Solid Tumor	STAGE III	FEMALE	white	MSS	NO	NO	344	0	33.6094	33.5118	0.623708	1.32728	1.63858	0.268804	0.6	2.4	0
TCGA-VQ-A8E7-01B	Primary Solid Tumor	STAGE IV	MALE	white	MSS	NO	NO	787	0	33.6856	41.8063	0.53697	1.27205	0.983483	0.674389	0.642859	1.71429	0.642859
TCGA-BR-8078-01A	Primary Solid Tumor	STAGE II	FEMALE	white	MSI-H	UNDEFINED	UNDEFINED	373	0	33.8257	41.3489	0.705908	1.38813	1.20738	0.47536	0.576921	1.61538	0.807689
TCGA-BR-8678-01A	Primary Solid Tumor	UNDEFINED	MALE	white	MSS	UNDEFINED	NO	351	0	33.9444	43.9143	0.625809	2.08481	1.57523	0.594948	1.06667	1.26667	0.666667
TCGA-D7-6817-01A	Primary Solid Tumor	STAGE III	MALE	white	MSS	NO	NO	389	0	34.1486	44.815	0.586575	1.20633	1.06132	0.365621	1.57896	1.10527	0.315791
TCGA-CG-5721-11A	Solid Tissue Normal	STAGE IV	MALE	UNDEFINED	MSI-H	YES	NO	UNDEFINED	UNDEFINED	34.2466	27.2792	0.25702	0.988649	0.881968	0.572948	0	0	3
TCGA-RD-A8N4-01A	Primary Solid Tumor	STAGE III	FEMALE	white	MSS	NO	NO	2171	0	34.3938	39.6648	0.573524	1.11477	1.38742	0.273122	0	2.2	0.8
TCGA-D7-A4YU-01A	Primary Solid Tumor	STAGE III	MALE	white	MSS	NO	NO	500	0	34.3995	42.4002	0.641834	1.94709	1.25807	0.593747	1.13333	1.33333	0.533333
TCGA-BR-8361-01A	Primary Solid Tumor	STAGE III	FEMALE	white	MSI-H	UNDEFINED	UNDEFINED	593	0	34.4101	42.1622	0.557916	1.49217	1.26183	0.468408	0.514284	1.62857	0.85714
TCGA-VQ-A92D-01A	Primary Solid Tumor	UNDEFINED	MALE	white	MSI-L	NO	NO	1752	0	34.4324	42.8689	0.605565	1.08255	1.47517	0.475753	0.727273	1	1.27273
TCGA-CD-5801-01A	Primary Solid Tumor	STAGE III	MALE	asian	MSS	UNDEFINED	UNDEFINED	401	1	34.4836	34.59	0.502362	1.1053	1.53821	1.11029	1.15386	0.692313	1.15386
TCGA-VQ-A8P8-01A	Primary Solid Tumor	STAGE II	FEMALE	black or african american	MSS	NO	NO	881	0	34.5194	38.2961	0.590814	1.77036	1.53985	0.606256	0	2.59092	0.409093
TCGA-BR-6455-01A	Primary Solid Tumor	STAGE II	MALE	white	MSS	UNDEFINED	UNDEFINED	399	0	34.5374	43.9304	0.642086	1.62785	1.67002	0.864764	0.567569	1.37838	1.05406
TCGA-FP-A4BE-01A	Primary Solid Tumor	STAGE II	MALE	black or african american	MSI-H	UNDEFINED	YES	337	0	34.5758	42.2009	0.6474	1.29622	1.79854	0.435961	0.829785	1.40425	0.765956
TCGA-D7-A6EY-01A	Primary Solid Tumor	STAGE III	FEMALE	white	MSI-H	NO	NO	348	1	34.5759	39.8501	0.772709	0.442033	0.652445	0.555034	0	1.71431	1.28573
TCGA-KB-A93J-01A	Primary Solid Tumor	STAGE II	MALE	white	MSS	NO	NO	UNDEFINED	UNDEFINED	34.5922	41.8068	0.737056	1.21997	0.893572	0.443427	1.36364	1.22728	0.409093
TCGA-CD-A48A-01A	Primary Solid Tumor	STAGE II	MALE	asian	MSI-L	UNDEFINED	NO	378	0	34.8192	36.0303	0.543633	1.13681	0.727382	0.0984427	1.25	1.75	0
TCGA-HF-7136-01A	Primary Solid Tumor	STAGE III	MALE	UNDEFINED	MSS	UNDEFINED	NO	UNDEFINED	UNDEFINED	34.9881	48.4907	0.687842	1.83626	1.52111	0.894039	1.15384	1.2	0.646153
TCGA-D7-6525-01A	Primary Solid Tumor	STAGE III	MALE	white	MSI-L	UNDEFINED	NO	406	1	35.1413	42.3797	0.626675	1.25705	1.25536	1.05227	0.7	0.8	1.5
TCGA-D7-A6F2-01A	Primary Solid Tumor	UNDEFINED	MALE	white	MSS	UNDEFINED	NO	476	0	35.2113	39.8438	0.507749	0.710702	0.895888	0.465592	0.818186	1.09091	1.09091
TCGA-D7-5577-01A	Primary Solid Tumor	STAGE III	FEMALE	white	MSS	NO	NO	376	0	35.3117	37.1054	0.633417	0.734493	1.3061	0.922258	0.473687	0.947373	1.57896
TCGA-BR-8484-01A	Primary Solid Tumor	STAGE III	MALE	white	MSS	UNDEFINED	NO	766	1	35.5872	44.6462	0.679915	1.77208	1.32793	0.479252	1.32558	1.25582	0.418606
TCGA-VQ-AA6G-01A	Primary Solid Tumor	STAGE II	MALE	white	MSS	NO	NO	UNDEFINED	UNDEFINED	35.5872	45.392	0.5466	1.50952	1.25044	0.609238	1.02857	1.2	0.771426
TCGA-RD-A8MV-01A	Primary Solid Tumor	STAGE III	MALE	white	MSS	YES	NO	3720	0	35.9254	40.0571	0.672839	0.551611	0.895601	0.415574	0	1.50002	1.50002
TCGA-CG-5734-11A	Solid Tissue Normal	STAGE III	MALE	UNDEFINED	MSI-L	UNDEFINED	NO	UNDEFINED	UNDEFINED	36.0419	36.2144	0.377098	0.862885	0.583745	0.361157	0	3.00003	0
TCGA-BR-6453-11A	Solid Tissue Normal	STAGE II	MALE	white	MSS	UNDEFINED	UNDEFINED	UNDEFINED	UNDEFINED	36.4921	37.7211	0.387458	0.933907	0.909782	0.515966	0	1.5	1.5
TCGA-BR-7715-11A	Solid Tissue Normal	STAGE II	MALE	white	MSS	UNDEFINED	UNDEFINED	UNDEFINED	UNDEFINED	36.5156	38.3661	0.388338	1.60733	0.818365	0.49225	1.71429	0.714286	0.571429
TCGA-BR-A4J1-01A	Primary Solid Tumor	STAGE III	MALE	asian	MSS	UNDEFINED	NO	UNDEFINED	UNDEFINED	36.7143	41.7798	0.656354	1.32891	1.321	0.450267	0.825002	1.35	0.825002
TCGA-BR-A4IY-01A	Primary Solid Tumor	STAGE II	MALE	asian	MSS	UNDEFINED	NO	392	0	36.7784	45.5656	0.545254	0.98794	1.40515	0.748979	0.352941	1.29412	1.35294
TCGA-D7-A4YV-01A	Primary Solid Tumor	STAGE II	FEMALE	white	MSI-H	NO	NO	180	1	36.8056	47.8609	0.698942	1.90618	1.69842	0.788097	0.807694	1.09616	1.09616
TCGA-FP-A4BF-01A	Primary Solid Tumor	STAGE III	MALE	white	MSS	UNDEFINED	UNDEFINED	168	1	36.855	36.2438	0.493429	1.75921	1.00281	0.0748792	0	2.99999	0
TCGA-BR-8588-01A	Primary Solid Tumor	STAGE II	FEMALE	white	MSS	UNDEFINED	UNDEFINED	389	0	37.0564	39.4426	0.477045	2.19144	2.06194	0.934526	1.33333	0.916667	0.75
TCGA-D7-8578-01A	Primary Solid Tumor	UNDEFINED	MALE	white	MSS	NO	NO	643	0	37.3592	46.4604	0.572427	2.02255	1.00525	0.483732	1.14706	1.32353	0.529413
TCGA-VQ-A94T-01A	Primary Solid Tumor	STAGE III	MALE	UNDEFINED	MSI-L	NO	NO	UNDEFINED	UNDEFINED	37.6086	48.1754	0.696847	1.46625	0.79708	0.316435	1.53846	1.07692	0.384615
TCGA-HF-7133-01A	Primary Solid Tumor	STAGE IV	FEMALE	UNDEFINED	MSS	NO	NO	UNDEFINED	UNDEFINED	37.6323	45.6227	0.730126	1.32462	1.20404	0.359621	0	2.99998	0
TCGA-CG-4301-01A	Primary Solid Tumor	STAGE IV	FEMALE	UNDEFINED	MSS	UNDEFINED	UNDEFINED	UNDEFINED	UNDEFINED	37.6496	46.7474	0.641906	1.54348	0.772158	0.152004	1.42106	1.26316	0.315791
TCGA-VQ-A8DU-01A	Primary Solid Tumor	STAGE III	MALE	white	MSS	NO	NO	UNDEFINED	UNDEFINED	37.7532	36.4444	0.593844	1.27392	1.1397	0.685536	0.599997	1.04999	1.34999
TCGA-BR-7716-01A	Primary Solid Tumor	STAGE II	FEMALE	white	MSS	UNDEFINED	UNDEFINED	468	0	38.2514	47.9603	0.689249	1.97144	1.28606	0.649799	1.56	0.779998	0.659999
TCGA-R5-A7ZE-01B	Primary Solid Tumor	STAGE III	FEMALE	white	MSS	NO	YES	UNDEFINED	UNDEFINED	38.3002	42.7137	0.550034	1.72254	1.47827	0.865154	0.833333	1.33333	0.833333
TCGA-HU-8238-01A	Primary Solid Tumor	UNDEFINED	MALE	asian	MSS	UNDEFINED	UNDEFINED	46	0	38.4434	38.406	0.641775	1.65209	0.212885	0.115246	3.00004	0	0
TCGA-VQ-A91W-01A	Primary Solid Tumor	STAGE III	MALE	white	MSI-L	NO	NO	UNDEFINED	UNDEFINED	38.5167	48.3808	0.777107	1.49422	0.905236	0.336036	0.972976	1.54054	0.486488
TCGA-BR-7851-01A	Primary Solid Tumor	STAGE II	MALE	white	MSI-H	UNDEFINED	UNDEFINED	378	0	38.6505	48.7191	0.704757	1.75868	1.96802	1.31722	0.652175	1.1087	1.23913
TCGA-VQ-A8E3-01A	Primary Solid Tumor	STAGE II	MALE	white	MSI-H	NO	NO	UNDEFINED	UNDEFINED	38.9203	49.6782	0.790061	1.30512	1.3454	0.546254	0	1.49999	1.49999
TCGA-BR-6709-01A	Primary Solid Tumor	STAGE III	FEMALE	white	MSS	UNDEFINED	UNDEFINED	370	1	39.0734	43.0345	0.654165	1.66496	1.10336	1.13489	0	0	3
TCGA-BR-8591-01A	Primary Solid Tumor	STAGE III	MALE	white	MSI-H	UNDEFINED	UNDEFINED	409	0	39.0784	48.4294	0.824623	1.92741	1.01046	0.629896	1.71429	0.734695	0.551022
TCGA-BR-7707-01A	Primary Solid Tumor	UNDEFINED	FEMALE	white	MSI-H	UNDEFINED	UNDEFINED	385	0	39.2034	42.1324	0.759159	1.49968	0.978305	0.6473	1.28571	1.71427	0
TCGA-BR-7716-11A	Solid Tissue Normal	STAGE II	FEMALE	white	MSS	UNDEFINED	UNDEFINED	UNDEFINED	UNDEFINED	39.6419	46.1026	0.635529	1.21551	1.40965	0.824995	0.931031	1.13793	0.931031
TCGA-D7-6519-01A	Primary Solid Tumor	UNDEFINED	FEMALE	white	MSS	NO	NO	625	0	40.0972	46.3255	0.725867	1.23863	0.820839	0.533237	0.833333	1.33333	0.833333
TCGA-BR-6566-01A	Primary Solid Tumor	STAGE II	FEMALE	white	MSI-H	UNDEFINED	UNDEFINED	378	0	40.2414	42.1667	0.550829	1.26042	0.893283	0.483582	0.947373	1.42106	0.631582
TCGA-VQ-A8PJ-01A	Primary Solid Tumor	STAGE IV	MALE	UNDEFINED	MSS	NO	NO	UNDEFINED	UNDEFINED	40.5063	51.3455	0.714296	1.66935	1.12692	0.656987	1.28571	0.714286	1
TCGA-HU-A4GC-11A	Solid Tissue Normal	STAGE III	MALE	asian	MSI-L	NO	UNDEFINED	UNDEFINED	UNDEFINED	40.568	40.7533	0.539985	1.44154	0.477653	0.12929	1.5	0	1.5
TCGA-VQ-A91U-01A	Primary Solid Tumor	STAGE III	MALE	asian	MSS	NO	NO	UNDEFINED	UNDEFINED	40.5996	43.0027	0.797854	1.98951	1.28936	0.293895	1.19999	1.34999	0.449998
TCGA-VQ-A8E0-01A	Primary Solid Tumor	STAGE III	MALE	black or african american	MSS	NO	NO	UNDEFINED	UNDEFINED	40.699	50.3446	0.789443	1.51157	0.844039	0.386628	0.931031	1.55172	0.51724
TCGA-IN-A6RN-01A	Primary Solid Tumor	STAGE II	FEMALE	white	MSS	UNDEFINED	YES	594	0	40.8652	34.5817	0.533233	1.25829	1.45926	0.861793	0	0	3.00008
TCGA-RD-A8N2-01A	Primary Solid Tumor	UNDEFINED	FEMALE	white	MSS	YES	NO	3540	0	40.9683	44.0855	0.507674	1.23959	1.31436	0.400237	1.42857	1	0.571429
TCGA-CG-4476-01A	Primary Solid Tumor	STAGE III	MALE	UNDEFINED	MSS	UNDEFINED	UNDEFINED	UNDEFINED	UNDEFINED	41.0368	51.6816	0.722553	1.82559	1.35819	0.302754	1.36364	1.36364	0.272729
TCGA-CD-A489-01A	Primary Solid Tumor	STAGE II	MALE	asian	MSS	UNDEFINED	NO	344	1	41.1323	41.8258	0.572968	2.51823	2.13239	1.10419	1	1	1
TCGA-BR-8382-01A	Primary Solid Tumor	STAGE III	FEMALE	white	MSI-H	UNDEFINED	UNDEFINED	482	0	41.3632	37.8292	0.548159	2.31057	2.87102	1.76147	0.375	1.625	1
TCGA-BR-8676-01A	Primary Solid Tumor	STAGE III	MALE	white	MSS	UNDEFINED	NO	229	0	41.5446	30.2326	0.804378	0.56842	0.847554	0	NaN	NaN	NaN
TCGA-BR-7717-11A	Solid Tissue Normal	STAGE IV	MALE	white	MSS	UNDEFINED	UNDEFINED	UNDEFINED	UNDEFINED	41.9907	44.9534	0.519168	1.21497	0.867095	0.547639	0.818186	1.50001	0.681821
TCGA-BR-8589-01A	Primary Solid Tumor	STAGE III	MALE	white	MSS	UNDEFINED	UNDEFINED	481	0	42.0168	44.4466	0.865287	1.73061	0.517944	0.140195	3.00003	0	0
TCGA-VQ-A94O-01A	Primary Solid Tumor	STAGE III	MALE	black or african american	MSS	NO	NO	UNDEFINED	UNDEFINED	42.0712	49.9223	0.898262	1.94464	0.820087	0.31077	1.45162	1.06452	0.483873
TCGA-HU-8604-01A	Primary Solid Tumor	STAGE II	FEMALE	asian	MSS	NO	YES	694	0	42.53	43.3753	0.577573	2.52003	1.89965	0.527375	1.26667	1.26667	0.466667
TCGA-D7-A4YT-01A	Primary Solid Tumor	STAGE III	MALE	white	MSS	NO	NO	434	0	42.6181	53.8498	0.889411	1.84063	0.963184	0.591885	1.5	0.9375	0.5625
TCGA-VQ-A8PC-01A	Primary Solid Tumor	STAGE III	MALE	white	MSS	NO	NO	UNDEFINED	UNDEFINED	42.7406	53.3418	0.741442	2.39735	1.17626	0.270146	1.41667	1.16667	0.416667
TCGA-BR-6454-11A	Solid Tissue Normal	STAGE II	MALE	white	MSS	UNDEFINED	UNDEFINED	UNDEFINED	UNDEFINED	42.8477	45.4228	0.499459	0.93879	0.757381	0.973776	0.750005	0.750005	1.50001
TCGA-BR-8371-01A	Primary Solid Tumor	STAGE III	MALE	white	MSS	UNDEFINED	UNDEFINED	359	1	42.8719	44.4645	0.673395	1.82857	1.82375	0.642888	0	2.08695	0.91304
TCGA-R5-A7ZI-01A	Primary Solid Tumor	STAGE IV	FEMALE	white	MSI-H	NO	YES	2267	0	42.897	35.1648	0.820404	0.586646	0	0	NaN	NaN	NaN
TCGA-D7-A6EZ-01A	Primary Solid Tumor	STAGE III	MALE	white	MSS	NO	NO	297	0	43.1827	49.5452	0.961884	1.59226	0.942134	0.408022	1.34482	1.24138	0.413792
TCGA-BR-4255-01A	Primary Solid Tumor	STAGE III	FEMALE	white	MSS	UNDEFINED	UNDEFINED	124	1	43.3689	52.1023	0.641299	2.22081	1.98292	0.764996	0.911394	1.48101	0.607596
TCGA-RD-A7C1-01A	Primary Solid Tumor	UNDEFINED	MALE	white	MSS	NO	NO	507	1	43.573	39.4147	0.742942	1.27501	0.657182	1.0673	3	0	0
TCGA-BR-8362-01A	Primary Solid Tumor	STAGE III	MALE	white	MSS	UNDEFINED	UNDEFINED	398	1	43.806	60.7948	0.839522	1.96022	1.70498	0.523032	0.807694	1.61539	0.576924
TCGA-BR-6454-01A	Primary Solid Tumor	STAGE II	MALE	white	MSS	UNDEFINED	UNDEFINED	UNDEFINED	UNDEFINED	43.8247	48.9715	0.680387	1.5469	1.50462	1.06516	0.899996	1.34999	0.749996
TCGA-BR-8682-01A	Primary Solid Tumor	STAGE II	MALE	asian	MSS	NO	NO	500	0	43.8757	51.7972	0.846444	2.75501	1.16183	0.366895	1.85295	1.14706	0
TCGA-BR-6852-11A	Solid Tissue Normal	STAGE II	FEMALE	white	MSI-H	UNDEFINED	UNDEFINED	UNDEFINED	UNDEFINED	44.26	47.0242	0.471429	0.68051	1.05227	0.854475	1.68751	0	1.31251
TCGA-BR-8369-01A	Primary Solid Tumor	STAGE III	FEMALE	white	MSS	UNDEFINED	UNDEFINED	427	0	44.3329	52.7184	0.746134	1.705	2.21945	0.786441	0.724135	1.86206	0.413792
TCGA-VQ-A8P5-01A	Primary Solid Tumor	STAGE II	MALE	white	MSI-L	NO	NO	UNDEFINED	UNDEFINED	44.3819	53.5876	0.735744	1.54104	1.15302	0.374515	1	1.5	0.5
TCGA-HU-A4H4-01A	Primary Solid Tumor	STAGE II	FEMALE	asian	MSI-H	NO	NO	725	0	44.4026	52.1618	0.857865	1.63319	1.0431	0.832169	1.2973	1.21622	0.486488
TCGA-HU-A4G3-01A	Primary Solid Tumor	STAGE II	MALE	asian	MSS	NO	UNDEFINED	170	0	44.5309	49.7308	0.58063	1.64221	1.67855	0.698989	1.26667	1	0.733333
TCGA-F1-A72C-01A	Primary Solid Tumor	STAGE II	MALE	asian	MSS	NO	NO	346	0	44.5522	45.8651	0.838437	1.59878	1.3906	0.716959	0	0	3
TCGA-BR-8485-01A	Primary Solid Tumor	STAGE III	FEMALE	white	MSS	UNDEFINED	UNDEFINED	280	0	44.6097	48.4564	0.867422	2.0934	2.10406	0.876186	0.909091	1.27273	0.818182
TCGA-CG-5725-01A	Primary Solid Tumor	UNDEFINED	MALE	UNDEFINED	MSS	NO	NO	457	1	44.8562	49.2936	0.755205	2.02509	1.87883	0.282531	1.04347	1.95651	0
TCGA-BR-A4PE-01A	Primary Solid Tumor	UNDEFINED	FEMALE	white	MSS	UNDEFINED	NO	621	0	44.8856	56.4103	0.766598	1.93135	1.44147	0.74433	1.03125	1.3125	0.656251
TCGA-CG-5716-01A	Primary Solid Tumor	STAGE IV	MALE	UNDEFINED	MSS	UNDEFINED	UNDEFINED	UNDEFINED	UNDEFINED	44.9702	48.91	0.551282	1.3163	1.0972	0.36155	0	2.47057	0.529409
TCGA-BR-8363-01A	Primary Solid Tumor	UNDEFINED	FEMALE	white	MSI-H	UNDEFINED	UNDEFINED	8	1	44.988	58.7181	0.6762	2.46797	1.30929	0.52747	1.46939	1.28572	0.244898
TCGA-BR-8679-01A	Primary Solid Tumor	UNDEFINED	FEMALE	white	MSI-L	UNDEFINED	NO	0	0	45.2841	56.5963	0.91796	2.43875	2.24311	0.809543	0.915253	1.22034	0.864405
TCGA-BR-8081-01A	Primary Solid Tumor	STAGE II	FEMALE	white	MSI-H	UNDEFINED	UNDEFINED	625	0	45.3666	50.1646	0.716517	2.44767	2.12896	0.512232	0.588235	1.94118	0.470588
TCGA-RD-A8MW-01A	Primary Solid Tumor	STAGE III	MALE	white	MSS	YES	YES	1153	1	45.5939	49.0877	0.496402	1.47537	1.15908	0.478074	0.5	1.25	1.25
TCGA-RD-A8NB-01A	Primary Solid Tumor	STAGE III	FEMALE	white	MSI-H	YES	NO	UNDEFINED	UNDEFINED	45.6896	54.7356	1.05403	1.58984	0.983346	0.443615	1.22728	1.77274	0
TCGA-VQ-A94R-01A	Primary Solid Tumor	UNDEFINED	MALE	white	MSI-L	NO	NO	UNDEFINED	UNDEFINED	45.7384	55.4981	0.807257	2.0216	1.72389	0.522611	0.789472	1.73684	0.473683
TCGA-CG-5720-11A	Solid Tissue Normal	UNDEFINED	MALE	UNDEFINED	MSI-L	UNDEFINED	NO	UNDEFINED	UNDEFINED	45.8049	47.5788	0.547705	1.40453	0.87708	0.33915	0	2.33333	0.666667
TCGA-VQ-A91Y-01A	Primary Solid Tumor	STAGE III	MALE	white	MSS	NO	NO	UNDEFINED	UNDEFINED	45.8101	54.3714	0.803526	2.01803	1.91779	0.527899	1.15909	1.22727	0.613635
TCGA-CD-8531-01A	Primary Solid Tumor	STAGE III	FEMALE	asian	MSS	UNDEFINED	NO	383	0	46.0581	54.3549	0.788895	2.02719	1.21747	0.68181	1.45946	1.05406	0.486488
TCGA-FP-7735-11A	Solid Tissue Normal	UNDEFINED	MALE	black or african american	MSS	UNDEFINED	YES	UNDEFINED	UNDEFINED	46.2651	50.2995	0.60219	1.55336	1.1397	0.199026	1.375	1.625	0
TCGA-CG-5721-01A	Primary Solid Tumor	STAGE IV	MALE	UNDEFINED	MSI-H	YES	NO	183	0	46.6586	49.7762	0.725901	2.30278	1.35718	0.142203	1	2	0
TCGA-IN-7808-01A	Primary Solid Tumor	UNDEFINED	MALE	white	MSS	NO	NO	105	1	46.7757	46.961	0.710056	1.90861	1.91549	0.875654	0.441178	1.41177	1.14706
TCGA-BR-8381-01A	Primary Solid Tumor	STAGE II	MALE	white	MSS	UNDEFINED	NO	224	0	46.8269	48.7179	0.725662	1.85378	1.37812	0.835575	1.13793	1.03448	0.827583
TCGA-BR-4187-01A	Primary Solid Tumor	UNDEFINED	MALE	white	MSS	UNDEFINED	UNDEFINED	141	1	46.9921	51.1039	0.816441	2.26756	1.49149	0.0424961	0.942854	2.05714	0
TCGA-BR-8590-01A	Primary Solid Tumor	STAGE III	MALE	white	MSS	UNDEFINED	UNDEFINED	284	1	47.0219	54.7623	0.790198	1.78677	1.75336	0.632793	0.631582	1.26316	1.10527
TCGA-BR-7197-01A	Primary Solid Tumor	STAGE II	MALE	white	MSS	UNDEFINED	UNDEFINED	280	0	47.141	55.531	0.752538	1.93357	1.81931	0.778751	0.976746	1.25582	0.767444
TCGA-BR-8366-01A	Primary Solid Tumor	STAGE II	FEMALE	white	MSS	UNDEFINED	UNDEFINED	29	0	47.2222	56.465	0.74872	1.72738	1.65183	0.684937	0.804876	1.39024	0.804876
TCGA-BR-6565-01A	Primary Solid Tumor	STAGE II	MALE	white	MSS	UNDEFINED	UNDEFINED	279	1	47.6368	57.2255	0.86313	1.55924	2.17816	1.2014	0.55263	1.26315	1.18421
TCGA-D7-A6F0-01A	Primary Solid Tumor	UNDEFINED	FEMALE	white	MSS	NO	NO	90	0	47.6983	57.5257	0.898559	2.15052	1.33825	0.889114	1.47273	0.872729	0.654547
TCGA-B7-5818-01A	Primary Solid Tumor	UNDEFINED	MALE	white	MSI-L	UNDEFINED	UNDEFINED	356	0	47.8062	50.6159	0.929024	2.32015	1.58684	0	1.09091	1.9091	0
TCGA-CD-8532-01A	Primary Solid Tumor	STAGE II	MALE	asian	MSS	UNDEFINED	NO	354	1	47.9294	57.2889	0.683364	2.48967	2.12751	1.15173	0.882353	1.23529	0.882353
TCGA-BR-7722-01A	Primary Solid Tumor	STAGE II	MALE	white	MSS	UNDEFINED	UNDEFINED	466	1	48.1503	48.3279	0.800787	1.9561	1.62869	0.818718	1.25	0.75	1
TCGA-VQ-A8DZ-01A	Primary Solid Tumor	STAGE IV	MALE	black or african american	MSS	NO	NO	UNDEFINED	UNDEFINED	48.5063	59.2699	0.958072	1.13394	1.44656	0.605123	0.636364	1.36364	1
TCGA-BR-A4PD-01A	Primary Solid Tumor	STAGE II	FEMALE	white	MSS	UNDEFINED	NO	628	0	48.6498	58.3725	0.919404	1.84735	0.882168	0.436631	1.2	0.933333	0.866667
TCGA-CG-4443-01A	Primary Solid Tumor	STAGE I	MALE	UNDEFINED	MSS	UNDEFINED	UNDEFINED	UNDEFINED	UNDEFINED	48.9492	57.545	0.797011	2.15214	2.71774	1.32113	0.652171	1.30434	1.04347
TCGA-D7-6520-01A	Primary Solid Tumor	STAGE III	MALE	white	MSS	UNDEFINED	NO	573	0	49.1803	59.9873	0.864846	2.402	1.99569	0.810281	0.847828	1.43479	0.717393
TCGA-BR-8058-01A	Primary Solid Tumor	STAGE III	FEMALE	white	MSI-L	UNDEFINED	UNDEFINED	532	0	49.3852	61.6003	0.839011	3.63156	2.95551	0.959986	1	1.52	0.48
TCGA-ZA-A8F6-01A	Primary Solid Tumor	UNDEFINED	MALE	white	MSS	NO	YES	525	0	49.5868	55.9331	0.753486	3.02421	2.13659	0.785651	1.24138	1.24138	0.517242
TCGA-MX-A666-01A	Primary Solid Tumor	STAGE II	MALE	white	MSS	NO	YES	427	0	49.8195	59.1429	0.924864	1.78157	2.1037	0.772787	0.363636	1.72727	0.909091
TCGA-HU-A4HB-11A	Solid Tissue Normal	STAGE II	MALE	asian	MSS	NO	UNDEFINED	UNDEFINED	UNDEFINED	50.4432	54.4783	0.636839	2.30222	1.67238	0.857698	1.13115	1.08197	0.786887
TCGA-BR-6802-01A	Primary Solid Tumor	STAGE III	MALE	white	MSI-H	UNDEFINED	UNDEFINED	469	0	50.4959	57.7626	0.812971	1.56041	1.96932	1.72881	0.375	1.125	1.5
TCGA-HU-A4G3-11A	Solid Tissue Normal	STAGE II	MALE	asian	MSS	NO	UNDEFINED	UNDEFINED	UNDEFINED	50.5153	55.8712	0.607414	2.18971	1.82411	0.813228	0.928571	1.35714	0.714286
TCGA-BR-4256-01A	Primary Solid Tumor	UNDEFINED	MALE	white	MSI-H	UNDEFINED	UNDEFINED	284	1	51.2293	64.0132	0.96431	2.79402	2.44268	0.836589	0.886365	1.46591	0.647728
TCGA-BR-8297-01A	Primary Solid Tumor	STAGE III	MALE	white	MSS	UNDEFINED	UNDEFINED	225	0	51.4552	60.7495	0.929258	3.05438	1.56736	0.576976	1.14286	1.47619	0.380952
TCGA-VQ-A8PM-01A	Primary Solid Tumor	STAGE IV	MALE	white	MSS	NO	NO	UNDEFINED	UNDEFINED	52.0446	61.8658	0.778792	1.63145	1.78288	0.827286	0.714286	1.35714	0.928571
TCGA-D7-8572-01A	Primary Solid Tumor	STAGE II	MALE	white	MSS	NO	NO	511	0	52.4223	67.6022	0.985	2.37194	1.62723	0.964802	1.02439	1.39024	0.585364
TCGA-CD-A4MI-01A	Primary Solid Tumor	STAGE III	MALE	asian	MSI-H	UNDEFINED	UNDEFINED	358	1	52.5235	55.2208	0.799867	1.59836	1.69009	1.23959	0.62264	1.35849	1.01887
TCGA-CG-4475-01A	Primary Solid Tumor	STAGE II	MALE	UNDEFINED	MSS	UNDEFINED	UNDEFINED	699	0	52.7076	66.3852	1.00816	2.81657	1.63322	0.715739	1.44827	0.931031	0.620688
TCGA-BR-A4IU-01A	Primary Solid Tumor	STAGE III	FEMALE	asian	MSS	UNDEFINED	NO	408	0	52.9763	61.6282	0.853693	1.76906	2.71623	1.09501	0.576924	1.21154	1.21154
TCGA-BR-6801-01A	Primary Solid Tumor	STAGE II	MALE	white	MSI-L	UNDEFINED	UNDEFINED	642	0	53.0754	59.1574	0.80844	2.18461	1.64458	0.336869	0.818182	1.54545	0.636364
TCGA-HU-A4GY-01A	Primary Solid Tumor	STAGE III	FEMALE	asian	MSS	UNDEFINED	UNDEFINED	8	0	53.3995	57.0323	0.908073	2.04706	1.83795	0.870608	0	2.54999	0.449998
TCGA-RD-A8N1-01A	Primary Solid Tumor	STAGE III	MALE	white	MSS	YES	NO	3519	0	53.8139	61.221	0.939189	2.16641	1.50746	0.217618	1.17391	1.82608	0
TCGA-VQ-AA6J-01A	Primary Solid Tumor	STAGE III	MALE	black or african american	MSS	NO	NO	642	0	53.8696	66.619	1.05479	1.98062	1.94975	0.751866	0.934428	1.27869	0.786887
TCGA-BR-A453-01A	Primary Solid Tumor	STAGE IV	MALE	asian	MSS	UNDEFINED	NO	185	1	54.2871	57.0492	0.765686	2.2605	1.91104	1.29981	1.79221	0.428571	0.77922
TCGA-CG-5733-11A	Solid Tissue Normal	STAGE III	FEMALE	UNDEFINED	MSI-H	UNDEFINED	NO	UNDEFINED	UNDEFINED	54.3478	55.5559	0.409073	1.31632	1.09041	0.511589	0	2.25001	0.750005
TCGA-VQ-A8PQ-01A	Primary Solid Tumor	STAGE IV	FEMALE	white	MSS	NO	NO	UNDEFINED	UNDEFINED	54.4697	64.9806	0.970314	2.6547	1.74927	0.984852	1.26	0.959998	0.779998
TCGA-IN-8462-01A	Primary Solid Tumor	STAGE II	MALE	white	MSI-L	NO	NO	572	0	54.5007	53.9321	0.802854	1.70103	0.986359	0.320381	1.31251	1.68751	0
TCGA-BR-6852-01A	Primary Solid Tumor	STAGE II	FEMALE	white	MSI-H	UNDEFINED	UNDEFINED	423	0	54.7802	62.7165	0.865909	3.05701	2.01884	0.906312	1.05	1.125	0.825002
TCGA-BR-8380-01A	Primary Solid Tumor	STAGE III	MALE	white	MSI-L	UNDEFINED	UNDEFINED	UNDEFINED	UNDEFINED	54.9055	66.7677	0.928862	2.14047	2.12306	1.16701	0.937501	1.26563	0.796876
TCGA-B7-5816-01A	Primary Solid Tumor	STAGE II	FEMALE	white	MSI-H	UNDEFINED	UNDEFINED	812	0	55.0516	64.1078	0.835601	2.25348	2.17784	0.986057	0.583333	1.25	1.16667
TCGA-FP-8631-01A	Primary Solid Tumor	STAGE III	MALE	white	MSS	UNDEFINED	UNDEFINED	UNDEFINED	UNDEFINED	55.2194	57.4803	1.17733	1.85426	1.77966	0.240856	0	2.99996	0
TCGA-HU-A4GP-11A	Solid Tissue Normal	STAGE II	FEMALE	asian	MSI-L	UNDEFINED	UNDEFINED	UNDEFINED	UNDEFINED	55.6593	62.1729	0.749148	2.75499	1.69148	0.949605	0.829785	1.78723	0.382978
TCGA-CG-5720-01A	Primary Solid Tumor	UNDEFINED	MALE	UNDEFINED	MSI-L	UNDEFINED	NO	UNDEFINED	UNDEFINED	55.6988	64.9947	0.828896	2.56465	1.74491	0.944613	0.767444	1.74419	0.488373
TCGA-CD-5799-01A	Primary Solid Tumor	STAGE II	MALE	asian	MSS	UNDEFINED	UNDEFINED	99	0	56.3444	60.7667	1.03172	2.21326	1.48602	0.682575	1.68749	1.3125	0
TCGA-VQ-A8P3-01A	Primary Solid Tumor	STAGE III	MALE	white	MSS	NO	NO	988	0	56.6123	60.2434	0.813431	1.85673	1.55515	0.647606	0.923077	1.38462	0.692308
TCGA-CG-5722-11A	Solid Tissue Normal	STAGE IV	FEMALE	UNDEFINED	MSS	UNDEFINED	NO	UNDEFINED	UNDEFINED	56.8087	56.31	0.68566	1.62571	2.42406	0.583231	0.631582	1.42106	0.947373
TCGA-BR-8367-01A	Primary Solid Tumor	STAGE III	MALE	white	MSS	UNDEFINED	UNDEFINED	418	0	57.4091	74.1395	1.09225	3.34481	2.78807	0.918724	0.900001	1.5	0.600001
TCGA-BR-7901-01A	Primary Solid Tumor	STAGE II	MALE	white	MSS	UNDEFINED	UNDEFINED	105	1	57.5379	68.4034	0.997376	3.56098	2.70689	0.901776	0.676055	1.94366	0.380281
TCGA-BR-7704-11A	Solid Tissue Normal	STAGE II	FEMALE	white	MSS	UNDEFINED	UNDEFINED	UNDEFINED	UNDEFINED	57.9816	71.5575	0.83988	2.71459	2.31237	0.904923	0.695652	1.6087	0.695652
TCGA-CG-4437-01A	Primary Solid Tumor	STAGE II	MALE	UNDEFINED	MSI-L	UNDEFINED	UNDEFINED	245	0	58.2785	66.5203	0.788646	2.90025	1.88559	1.04836	1.04651	1.11628	0.837211
TCGA-CD-A4MG-01A	Primary Solid Tumor	STAGE II	MALE	asian	MSI-H	UNDEFINED	UNDEFINED	200	1	58.3483	60.3185	0.93942	1.48323	1.12182	0.688277	1.3125	0.937497	0.749998
TCGA-BR-8059-01A	Primary Solid Tumor	STAGE III	MALE	white	MSI-H	UNDEFINED	UNDEFINED	439	1	58.4178	61.9515	0.999234	3.40818	2.12189	0.810843	0.8125	1.625	0.5625
TCGA-VQ-A927-01A	Primary Solid Tumor	STAGE III	MALE	white	MSS	NO	NO	UNDEFINED	UNDEFINED	59.0783	67.5604	0.966985	1.64607	1.44148	0.759259	1.44001	0.840003	0.720003
TCGA-IN-A6RR-01A	Primary Solid Tumor	STAGE III	MALE	white	MSS	UNDEFINED	UNDEFINED	UNDEFINED	UNDEFINED	59.2543	60.9033	0.945268	1.79143	1.50046	0.374898	1.10527	1.57896	0.315791
TCGA-BR-6458-01A	Primary Solid Tumor	STAGE II	FEMALE	white	MSI-L	UNDEFINED	UNDEFINED	213	0	59.4112	73.9244	1.01125	2.9838	2.04798	0.993991	0.905659	1.5849	0.509433
TCGA-BR-8364-01A	Primary Solid Tumor	STAGE III	FEMALE	white	MSS	UNDEFINED	UNDEFINED	675	0	59.9228	73.2075	0.980274	3.47317	2.45451	0.681413	1	1.48	0.52
TCGA-BR-8295-01A	Primary Solid Tumor	STAGE II	FEMALE	white	MSI-L	UNDEFINED	UNDEFINED	67	1	60.2679	74.0402	1.10702	2.04364	1.84338	0.57024	1.09091	1.45455	0.454545
TCGA-FP-7916-01A	Primary Solid Tumor	STAGE III	MALE	asian	MSS	UNDEFINED	UNDEFINED	428	1	60.5421	74.6083	0.95743	2.91148	2.44044	1.26685	0.954545	1.22727	0.818182
TCGA-D7-8574-01A	Primary Solid Tumor	STAGE III	MALE	white	MSS	NO	NO	523	0	60.8529	61.0743	0.93206	3.44523	2.23558	1.13299	1.01887	1.5849	0.396226
TCGA-BR-8060-01A	Primary Solid Tumor	STAGE II	FEMALE	white	MSS	UNDEFINED	UNDEFINED	348	1	60.9076	75.1464	0.963601	3.2862	3.27835	1.19795	1.27941	0.970587	0.749999
TCGA-HU-A4GF-01A	Primary Solid Tumor	STAGE II	MALE	asian	MSS	UNDEFINED	UNDEFINED	785	0	61.1727	74.0665	1.25939	2.3561	1.85804	0.710018	0.979594	1.34694	0.673471
TCGA-BR-8286-01A	Primary Solid Tumor	STAGE II	MALE	white	MSI-L	UNDEFINED	UNDEFINED	394	0	61.4106	69.8471	1.12711	2.15374	1.5552	0.969474	0.8	1.4	0.8
TCGA-EQ-8122-01A	Primary Solid Tumor	STAGE II	FEMALE	white	MSS	UNDEFINED	UNDEFINED	243	1	61.7132	77.4338	1.09062	2.52785	2.15192	0.911699	1.09524	1	0.904762
TCGA-BR-A4J7-01A	Primary Solid Tumor	STAGE II	MALE	asian	MSS	UNDEFINED	NO	589	0	61.8467	61.6069	0.841694	2.44829	2.65004	1.12719	0	2.31428	0.685712
TCGA-BR-A4J9-01A	Primary Solid Tumor	STAGE II	MALE	white	MSS	UNDEFINED	NO	14	0	62.0471	69.7192	0.738606	1.88842	2.19005	1.13687	0.646153	1.15384	1.2
TCGA-BR-7959-01A	Primary Solid Tumor	STAGE III	MALE	white	MSI-L	UNDEFINED	UNDEFINED	569	0	62.4905	84.0697	0.993404	3.30268	2.95289	1.13521	0.690265	1.61947	0.690265
TCGA-VQ-A91Z-01A	Primary Solid Tumor	STAGE III	FEMALE	white	MSS	NO	NO	1589	0	62.6022	76.1035	1.28758	2.36532	1.94906	1.40684	1.03279	1.13115	0.836067
TCGA-HU-8243-01A	Primary Solid Tumor	STAGE III	MALE	asian	MSS	NO	YES	180	1	62.7409	76.8813	1.04054	2.40996	3.02397	0.843322	0	1.81818	1.18182
TCGA-VQ-AA6F-01A	Primary Solid Tumor	STAGE II	MALE	white	MSS	NO	NO	1646	0	62.8771	76.8952	0.945706	2.68839	1.96305	0.437584	1.03637	1.47273	0.49091
TCGA-BR-A4J5-01A	Primary Solid Tumor	STAGE III	MALE	asian	MSS	UNDEFINED	NO	390	0	63.4575	68.9932	1.05392	2.43478	2.08414	0.727906	1.22034	1.11864	0.661016
TCGA-HU-A4GP-01A	Primary Solid Tumor	STAGE II	FEMALE	asian	MSI-L	UNDEFINED	UNDEFINED	273	0	63.6068	77.7906	1.01261	2.1291	1.90192	1.15606	0.857141	1.01786	1.125
TCGA-BR-8592-01A	Primary Solid Tumor	STAGE III	FEMALE	white	MSS	UNDEFINED	UNDEFINED	191	1	63.8158	69.41	1.11573	2.45848	1.78197	0.563965	1.11111	1.38889	0.5
TCGA-CG-4441-01A	Primary Solid Tumor	STAGE III	MALE	UNDEFINED	MSS	UNDEFINED	UNDEFINED	UNDEFINED	UNDEFINED	63.8572	79.2785	1.09387	1.78068	1.96009	1.28848	0.909091	1	1.09091
TCGA-D7-6527-01A	Primary Solid Tumor	STAGE II	MALE	white	MSI-L	UNDEFINED	NO	312	1	63.8798	73.4609	0.82168	2.36116	1.82553	1.07061	0.666667	1.26667	1.06667
TCGA-R5-A805-01A	Primary Solid Tumor	STAGE III	MALE	white	MSI-L	NO	YES	UNDEFINED	UNDEFINED	64.3127	73.487	0.794451	3.14633	2.28949	1.08449	0.73846	1.56923	0.692307
TCGA-FP-7829-01A	Primary Solid Tumor	STAGE II	MALE	white	MSS	UNDEFINED	UNDEFINED	594	0	64.3211	74.1422	1.22511	3.3095	2.03193	1.28333	1.42857	1	0.571429
TCGA-VQ-A94U-01A	Primary Solid Tumor	STAGE II	MALE	white	MSS	NO	NO	672	0	64.4549	69.477	1.26371	2.16188	1.75104	0.991022	1.35714	0.714286	0.928571
TCGA-VQ-A928-01A	Primary Solid Tumor	STAGE IV	MALE	white	MSS	NO	NO	UNDEFINED	UNDEFINED	64.5416	77.7592	1.16637	2.26968	2.12479	0.927075	1.16667	1.05556	0.777778
TCGA-IP-7968-01A	Primary Solid Tumor	STAGE III	MALE	white	MSS	UNDEFINED	NO	77	0	64.6154	85.0307	1.21476	4.09795	3.34907	1.34682	0.910111	1.34831	0.741572
TCGA-HF-7134-01A	Primary Solid Tumor	STAGE I	MALE	UNDEFINED	MSI-L	NO	NO	UNDEFINED	UNDEFINED	64.8968	84.9482	1.09485	4.09838	2.7421	1.0688	1.1831	1.30986	0.507042
TCGA-FP-7829-11A	Solid Tissue Normal	STAGE II	MALE	white	MSS	UNDEFINED	UNDEFINED	UNDEFINED	UNDEFINED	64.9192	79.3454	0.878146	2.54147	2.30104	1.00774	0.553845	1.61538	0.830768
TCGA-BR-7958-01A	Primary Solid Tumor	STAGE III	MALE	white	MSS	UNDEFINED	UNDEFINED	388	0	65.0129	64.743	1.07362	3.31077	3.08835	0.0903724	1.2	1.80001	0
TCGA-VQ-A8PD-01A	Primary Solid Tumor	STAGE III	MALE	white	MSS	NO	NO	UNDEFINED	UNDEFINED	65.6554	80.5285	1.21694	2.90233	2.04729	0.751397	0.833333	1.38889	0.777778
TCGA-B7-A5TN-01A	Primary Solid Tumor	STAGE II	MALE	white	MSS	YES	YES	287	0	66.4258	73.5257	1.23717	2.93633	2.71771	1.38261	0.962963	1.18519	0.851852
TCGA-D7-A748-01A	Primary Solid Tumor	STAGE IV	FEMALE	white	MSS	UNDEFINED	UNDEFINED	132	1	67.3624	60.0051	1.02105	2.60107	2.14332	0	1.33333	1.66667	0
TCGA-BR-8077-01A	Primary Solid Tumor	STAGE III	FEMALE	white	MSS	UNDEFINED	UNDEFINED	21	0	67.4302	66.443	1.20875	3.33241	2.80188	0.523038	1.46512	1.53489	0
TCGA-D7-8570-01A	Primary Solid Tumor	STAGE III	MALE	white	MSS	NO	NO	752	0	67.5399	79.6467	0.975025	3.12596	2.34575	0.69266	0.909091	1.54545	0.545455
TCGA-VQ-AA64-01A	Primary Solid Tumor	STAGE III	MALE	white	MSS	NO	NO	UNDEFINED	UNDEFINED	67.9665	85.8931	1.30877	3.48614	2.45465	1.06307	1.15663	1.19277	0.650602
TCGA-VQ-A8E2-01A	Primary Solid Tumor	STAGE III	MALE	asian	MSS	NO	NO	1072	0	67.9924	81.4229	1.25002	3.54376	2.16497	0.754857	1.25373	1.29851	0.447762
TCGA-HU-8608-01A	Primary Solid Tumor	STAGE III	MALE	asian	MSS	NO	YES	641	0	68.2064	83.9764	1.30959	2.96774	3.48042	1.84227	0.75	1.04167	1.20833
TCGA-F1-A448-01A	Primary Solid Tumor	STAGE III	MALE	white	MSI-H	NO	NO	501	0	68.9959	80.0577	1.13286	3.30863	2.75048	1.21324	1	1.61538	0.384615
TCGA-RD-A7BS-01A	Primary Solid Tumor	STAGE III	MALE	white	MSS	NO	NO	UNDEFINED	UNDEFINED	69.1244	60.8108	0.927721	2.21128	1.19676	0.37021	3	0	0
TCGA-HU-8249-01A	Primary Solid Tumor	STAGE III	MALE	asian	MSS	NO	YES	881	0	69.1749	78.078	1.26909	2.68992	1.9623	1.25297	0.882356	2.11765	0
TCGA-HU-A4GY-11A	Solid Tissue Normal	STAGE III	FEMALE	asian	MSS	UNDEFINED	UNDEFINED	UNDEFINED	UNDEFINED	69.6822	73.745	0.983862	3.49633	2.32408	0.749534	0.827583	1.75861	0.413792
TCGA-BR-6563-01A	Primary Solid Tumor	STAGE II	MALE	white	MSS	UNDEFINED	UNDEFINED	1190	0	70.1377	78.7681	1.00467	1.81163	1.8112	0.82362	1.13514	1.13514	0.729732
TCGA-D7-8576-01A	Primary Solid Tumor	STAGE III	FEMALE	white	MSS	NO	NO	446	1	70.1874	90.6677	1.21571	3.73912	3.09738	1.14416	0.875	1.625	0.5
TCGA-BR-7717-01A	Primary Solid Tumor	STAGE IV	MALE	white	MSS	UNDEFINED	UNDEFINED	552	1	70.3381	70.8743	1.00693	2.7263	2.28619	0.631985	0.976746	1.60465	0.418606
TCGA-D7-8579-01A	Primary Solid Tumor	STAGE II	FEMALE	white	MSS	NO	NO	636	0	70.4274	87.909	1.11699	3.38795	2.9552	1.70889	1.02439	1.31707	0.658537
TCGA-BR-8296-01A	Primary Solid Tumor	STAGE III	FEMALE	white	MSS	UNDEFINED	UNDEFINED	474	1	70.5882	86.2111	1.18741	2.54724	1.85256	0.813155	0.727273	1.36364	0.909091
TCGA-BR-6453-01A	Primary Solid Tumor	STAGE II	MALE	white	MSS	UNDEFINED	UNDEFINED	485	0	70.6829	72.0546	1.11801	1.61474	2.25819	1.90826	0.620688	0.827583	1.55172
TCGA-ZQ-A9CR-01A	Primary Solid Tumor	STAGE III	FEMALE	white	MSI-L	NO	NO	UNDEFINED	UNDEFINED	72.1371	73.6216	1.11973	2.45069	2.39099	0.732662	0.600002	1.725	0.675002
TCGA-VQ-A923-01A	Primary Solid Tumor	STAGE III	MALE	white	MSS	NO	NO	UNDEFINED	UNDEFINED	72.4045	82.3567	1.42863	2.72774	1.97249	0.725307	1.37288	1.11864	0.508474
TCGA-BR-4191-01A	Primary Solid Tumor	UNDEFINED	MALE	white	MSS	UNDEFINED	UNDEFINED	558	1	73.4275	89.8347	1.26397	2.56993	3.03091	0.820398	0.777778	1.44444	0.777778
TCGA-CD-8525-01A	Primary Solid Tumor	STAGE III	FEMALE	asian	MSS	UNDEFINED	NO	383	0	73.4889	66.1368	1.19513	2.68719	2.48039	0.619739	0	1.85714	1.14286
TCGA-CD-5798-01A	Primary Solid Tumor	STAGE II	MALE	asian	MSS	UNDEFINED	UNDEFINED	86	0	74.1554	76.8246	1.15328	2.22956	1.76914	1.81723	1.35	0.900002	0.750002
TCGA-BR-7715-01A	Primary Solid Tumor	STAGE II	MALE	white	MSS	UNDEFINED	UNDEFINED	469	0	74.1879	86.683	1.26917	3.5495	2.24533	1.26616	0.9375	1.3125	0.75
TCGA-CD-A486-01A	Primary Solid Tumor	STAGE II	MALE	asian	MSS	UNDEFINED	NO	104	0	74.2027	81.797	1.20222	1.99981	1.21618	1.13303	1.30435	1.04348	0.652175
TCGA-HU-A4H6-01A	Primary Solid Tumor	STAGE III	FEMALE	asian	MSS	NO	NO	476	0	74.9309	81.2374	1.04836	3.14275	1.80564	0.796473	1.22951	1.32787	0.442624
TCGA-CD-8534-01A	Primary Solid Tumor	STAGE II	MALE	asian	MSS	UNDEFINED	NO	367	0	75	82.0419	0.995529	5.18517	2.72548	0.702593	0.774192	1.93548	0.290322
TCGA-F1-6874-01A	Primary Solid Tumor	UNDEFINED	MALE	white	MSI-H	NO	NO	440	0	75.3848	99.2679	1.37937	3.03795	3.29441	1.18896	0.763638	1.41818	0.818183
TCGA-BR-A4J8-01A	Primary Solid Tumor	STAGE III	FEMALE	white	MSS	UNDEFINED	NO	411	0	75.5126	79.2182	1.10216	2.79116	2.23131	1.4291	0.838234	1.41176	0.749999
TCGA-BR-8686-01A	Primary Solid Tumor	STAGE III	MALE	asian	MSS	UNDEFINED	UNDEFINED	477	0	76.2599	70.9588	1.73317	3.03512	3.3791	1.29574	2.33333	0	0.666667
TCGA-CD-5800-01A	Primary Solid Tumor	STAGE II	FEMALE	asian	MSS	UNDEFINED	UNDEFINED	400	0	76.3198	82.8042	1.25532	2.29005	3.24601	1.59749	0.734695	1.22449	1.04082
TCGA-CG-5734-01A	Primary Solid Tumor	STAGE III	MALE	UNDEFINED	MSI-L	UNDEFINED	NO	UNDEFINED	UNDEFINED	76.9971	69.9969	0.747199	3.29091	2.17148	0.569958	0	3.00001	0
TCGA-BR-8291-01A	Primary Solid Tumor	STAGE II	MALE	white	MSS	UNDEFINED	UNDEFINED	496	0	77.0541	93.0432	1.42766	3.37817	3.87469	1.39838	0.692307	1.61538	0.692307
TCGA-D7-6521-01A	Primary Solid Tumor	UNDEFINED	MALE	white	MSI-L	UNDEFINED	NO	564	0	77.837	92.396	1.15174	2.48647	2.15359	1.34369	1.14546	0.927274	0.927274
TCGA-FP-8210-01A	Primary Solid Tumor	STAGE III	MALE	asian	MSS	UNDEFINED	YES	153	1	78.5486	81.627	1.11038	5.8774	3.68326	1.87935	0.458333	1.79167	0.75
TCGA-IN-A6RS-01A	Primary Solid Tumor	STAGE I	MALE	white	MSS	UNDEFINED	UNDEFINED	383	0	78.6802	88.2112	1.29986	3.97844	2.43053	1.15967	1.39286	1	0.607143
TCGA-BR-6707-01A	Primary Solid Tumor	STAGE II	MALE	white	MSS	UNDEFINED	UNDEFINED	605	1	80.5833	80.3387	1.41648	2.38995	2.13816	2.65796	1.07143	0.964289	0.964289
TCGA-VQ-A91Q-01A	Primary Solid Tumor	STAGE IV	MALE	UNDEFINED	MSS	NO	NO	UNDEFINED	UNDEFINED	80.7087	97.166	1.5661	3.32287	2.14847	0.516925	1.21053	1.21053	0.578947
TCGA-RD-A8N5-01A	Primary Solid Tumor	STAGE III	MALE	white	MSS	YES	NO	UNDEFINED	UNDEFINED	80.9961	85.8072	1.14638	3.52425	2.73974	0.92394	0.818183	1.58182	0.600001
TCGA-CG-4462-01A	Primary Solid Tumor	STAGE IV	FEMALE	UNDEFINED	MSS	UNDEFINED	UNDEFINED	UNDEFINED	UNDEFINED	81.9689	102.857	1.51543	4.69246	3.64334	0.948718	0.81818	1.63636	0.545453
TCGA-CD-8524-01A	Primary Solid Tumor	STAGE II	FEMALE	asian	MSI-L	UNDEFINED	NO	388	0	82.8593	96.4049	1.45367	3.88904	3.07362	0.723441	0.851852	1.62963	0.518519
TCGA-FP-7998-01A	Primary Solid Tumor	STAGE III	MALE	white	MSS	UNDEFINED	UNDEFINED	678	0	83.1221	104.744	1.26592	3.37888	3.2061	1.3324	0.750001	1.5	0.750001
TCGA-BR-6564-11A	Solid Tissue Normal	STAGE III	FEMALE	white	MSS	UNDEFINED	UNDEFINED	UNDEFINED	UNDEFINED	83.3333	98.3716	1.0656	2.4405	2.45293	1.10318	1	1.13333	0.866667
TCGA-RD-A7BW-01A	Primary Solid Tumor	UNDEFINED	FEMALE	white	MSS	NO	YES	UNDEFINED	UNDEFINED	83.4448	80.6994	1.27901	3.73617	2.79834	1.75923	0.8	1.1	1.1
TCGA-MX-A5UG-01A	Primary Solid Tumor	STAGE III	MALE	asian	MSS	YES	NO	UNDEFINED	UNDEFINED	83.6404	100.341	1.43594	3.58356	3.27351	1.35606	1.08824	1.14706	0.764706
TCGA-CD-8526-01A	Primary Solid Tumor	STAGE III	FEMALE	asian	MSS	UNDEFINED	NO	381	0	83.8442	100.235	1.44456	4.64833	3.35196	1.60881	1.04819	1.37349	0.578313
TCGA-CG-5722-01A	Primary Solid Tumor	STAGE IV	FEMALE	UNDEFINED	MSS	UNDEFINED	NO	UNDEFINED	UNDEFINED	84.3608	85.0748	1.19338	3.90102	2.19922	1.90488	1.02272	0.954543	1.02272
TCGA-BR-A4CS-01A	Primary Solid Tumor	STAGE III	MALE	white	MSS	UNDEFINED	UNDEFINED	45	1	84.6605	86.569	1.23071	2.71557	2.69441	0.227319	0.918369	2.08164	0
TCGA-3M-AB47-01A	Primary Solid Tumor	STAGE III	MALE	white	MSI-L	NO	NO	UNDEFINED	UNDEFINED	84.898	89.6185	1.39638	3.3739	2.01125	0.554296	1.44444	1.22222	0.333333
TCGA-VQ-A8PF-01A	Primary Solid Tumor	STAGE III	MALE	UNDEFINED	MSS	NO	NO	UNDEFINED	UNDEFINED	84.9788	103.044	1.47985	3.12443	2.72591	0.791829	0.818182	1.5	0.681818
TCGA-MX-A5UJ-01A	Primary Solid Tumor	STAGE III	FEMALE	white	MSI-H	NO	NO	368	0	85.1927	95.0379	1.306	4.34663	3.90926	1.67075	0.804125	1.60825	0.587629
TCGA-R5-A7O7-01A	Primary Solid Tumor	STAGE IV	MALE	white	MSS	NO	YES	1389	0	85.592	78.9474	1.20049	3.79518	2.41027	1.24807	0	2.5	0.5
TCGA-VQ-A94P-01A	Primary Solid Tumor	UNDEFINED	MALE	white	MSS	NO	NO	UNDEFINED	UNDEFINED	85.644	99.605	1.29697	3.04027	2.42606	1.26082	1.24675	1.05195	0.701298
TCGA-BR-A4IV-01A	Primary Solid Tumor	STAGE III	MALE	asian	MSS	UNDEFINED	NO	411	0	86.8868	95.4074	1.30613	3.43976	1.74361	0.457653	1.38889	1.11111	0.5
TCGA-BR-8365-01A	Primary Solid Tumor	STAGE II	FEMALE	white	MSS	UNDEFINED	UNDEFINED	533	1	86.9143	103.703	1.4515	4.86965	4.7062	1.68541	0.941176	1.44118	0.617647
TCGA-CG-4449-01A	Primary Solid Tumor	STAGE II	MALE	UNDEFINED	MSI-L	UNDEFINED	UNDEFINED	580	0	87.3394	106.416	1.53986	4.94574	3.68111	0.695157	0.823529	1.82353	0.352941
TCGA-FP-8209-01A	Primary Solid Tumor	UNDEFINED	MALE	white	MSS	UNDEFINED	YES	1811	1	88.6525	104.546	1.33369	5.22141	3.8572	0.987922	1.2907	1.18605	0.523255
TCGA-BR-7704-01A	Primary Solid Tumor	STAGE II	FEMALE	white	MSS	UNDEFINED	UNDEFINED	606	0	92.1659	92.3724	1.96253	2.56449	1.83402	1.18069	1.40425	0.829785	0.765956
TCGA-BR-8384-01A	Primary Solid Tumor	STAGE III	MALE	white	MSS	UNDEFINED	UNDEFINED	113	0	93.6613	102.043	1.5003	5.10944	3.19514	1.06927	1.32693	1.09616	0.576924
TCGA-D7-6820-01A	Primary Solid Tumor	STAGE II	MALE	white	MSS	YES	NO	344	0	94.0392	117.124	1.51192	3.9989	2.79673	1.18822	0.890626	1.40625	0.703126
TCGA-BR-6456-01A	Primary Solid Tumor	STAGE II	FEMALE	white	MSS	UNDEFINED	UNDEFINED	308	0	94.176	120.593	1.75068	3.76322	3.61917	2.0745	0.875	1.21875	0.90625
TCGA-B7-A5TI-01A	Primary Solid Tumor	STAGE III	MALE	white	MSI-H	YES	YES	595	0	94.2652	111.058	1.66944	3.90119	3.69182	2.19452	0.966667	1.1	0.933333
TCGA-VQ-A91A-01A	Primary Solid Tumor	STAGE III	MALE	white	MSS	NO	NO	873	0	94.9687	118.893	1.58951	4.00086	2.86227	1.56581	1.02128	1.24468	0.734043
TCGA-D7-A4Z0-01A	Primary Solid Tumor	STAGE II	FEMALE	white	MSS	NO	UNDEFINED	449	0	95.3543	115.132	1.54576	3.49591	2.71279	1.48472	1.27059	1.02353	0.705883
TCGA-BR-6706-01A	Primary Solid Tumor	STAGE III	MALE	white	MSS	UNDEFINED	UNDEFINED	402	0	95.4148	108.777	1.35977	2.71519	2.7659	1.70465	0.959998	0.899998	1.14
TCGA-HU-8610-01A	Primary Solid Tumor	STAGE I	MALE	asian	MSS	NO	UNDEFINED	23	0	96.4077	112.622	1.99467	3.65899	3.44188	1.73565	0.826087	1.21739	0.956522
TCGA-BR-7196-01A	Primary Solid Tumor	STAGE IV	MALE	white	MSS	UNDEFINED	UNDEFINED	390	0	96.4887	118.375	1.68094	3.01257	3.07026	1.98688	0.900001	1.15714	0.942858
TCGA-BR-8683-01A	Primary Solid Tumor	STAGE III	MALE	asian	MSI-L	UNDEFINED	NO	300	1	97.8898	125.183	1.94773	4.51314	3.30923	1.82803	1.18681	1.21978	0.593407
TCGA-BR-8080-01A	Primary Solid Tumor	STAGE III	FEMALE	white	MSS	UNDEFINED	UNDEFINED	292	1	100.301	116.196	1.69397	4.53814	3.7197	2.1422	1.17073	1.02439	0.804879
TCGA-BR-8284-01A	Primary Solid Tumor	STAGE III	FEMALE	white	MSI-H	UNDEFINED	UNDEFINED	245	1	102.029	124.335	1.66666	5.70813	5.18075	1.55812	0.522936	1.95413	0.522936
TCGA-CD-5803-01A	Primary Solid Tumor	STAGE II	FEMALE	asian	MSS	UNDEFINED	UNDEFINED	341	1	103.04	113.083	1.57019	5.57526	4.49011	2.85206	0.909091	1.36364	0.727273
TCGA-HU-A4GH-11A	Solid Tissue Normal	STAGE I	MALE	asian	MSS	NO	UNDEFINED	UNDEFINED	UNDEFINED	104.675	114.952	1.27207	4.21418	2.84423	1.34456	0.857142	1.44156	0.701298
TCGA-FP-7735-01A	Primary Solid Tumor	UNDEFINED	MALE	black or african american	MSS	UNDEFINED	YES	106	1	107.667	121.853	1.62882	3.35001	2.57944	1.31019	1.06329	1.29114	0.64557
TCGA-D7-5578-01A	Primary Solid Tumor	STAGE III	MALE	white	MSI-L	UNDEFINED	YES	385	0	108.186	125.574	1.70847	3.3155	2.68691	2.05646	1.5	0.714286	0.785714
TCGA-HU-A4G2-01A	Primary Solid Tumor	STAGE II	MALE	asian	MSS	YES	YES	739	0	110.108	116.918	1.93738	4.96672	2.83524	0.646259	0.956045	1.58242	0.461539
TCGA-IN-A7NT-01A	Primary Solid Tumor	STAGE II	FEMALE	white	MSI-L	UNDEFINED	YES	323	0	115.43	100.017	2.19328	9.00599	5.49003	1.3048	0.6	2.4	0
TCGA-MX-A663-01A	Primary Solid Tumor	STAGE II	MALE	white	MSS	NO	NO	300	1	120.945	136.833	2.09639	4.14877	3.8341	2.1163	0.84706	1.27059	0.882354
TCGA-CD-8529-01A	Primary Solid Tumor	STAGE IV	MALE	asian	MSS	UNDEFINED	NO	374	0	121.902	153.585	1.83791	5.85519	6.65391	2.62308	0.607843	1.54902	0.843137
TCGA-BR-7957-01A	Primary Solid Tumor	STAGE IV	FEMALE	white	MSS	UNDEFINED	UNDEFINED	276	1	123.855	157.724	1.99474	7.08558	6.50939	1.88406	0.735849	1.58491	0.679245
TCGA-CG-5718-01A	Primary Solid Tumor	STAGE II	FEMALE	UNDEFINED	MSS	YES	NO	1095	1	125.123	141.27	2.03408	3.92035	2.33256	1.8406	1.56522	0.826087	0.608696
TCGA-CD-5804-01A	Primary Solid Tumor	UNDEFINED	MALE	asian	MSS	NO	UNDEFINED	368	0	128.403	136.821	1.9756	4.70898	3.32217	1.77383	1.05882	1.32353	0.617646
TCGA-KB-A93G-01A	Primary Solid Tumor	UNDEFINED	MALE	white	MSS	NO	YES	613	0	128.451	157.855	2.04997	4.69883	3.45823	1.21026	0.988236	1.44706	0.564707
TCGA-BR-8486-01A	Primary Solid Tumor	STAGE I	FEMALE	white	MSS	UNDEFINED	UNDEFINED	615	0	129.786	158.854	2.11851	5.5103	4.38558	2.23848	1.01504	1.19549	0.789474
TCGA-RD-A8N9-01A	Primary Solid Tumor	STAGE II	FEMALE	asian	MSS	NO	NO	1083	0	132.52	148.5	2.09081	5.56787	3.66704	1.59676	1.09375	1.34375	0.5625
TCGA-BR-A4IZ-01A	Primary Solid Tumor	STAGE III	FEMALE	asian	MSS	UNDEFINED	NO	273	1	135.963	158.378	2.28526	4.45586	3.26709	1.82645	1.31707	1.06097	0.621951
TCGA-D7-6524-01A	Primary Solid Tumor	STAGE II	MALE	white	MSS	UNDEFINED	UNDEFINED	543	0	136.465	163.869	2.39195	5.302	4.18725	2.2872	0.880434	1.27174	0.847825
TCGA-BR-A4J2-01A	Primary Solid Tumor	STAGE II	MALE	asian	MSS	UNDEFINED	NO	431	0	137.417	157.979	2.27637	5.45169	5.07496	1.50414	0.644629	1.56198	0.793389
TCGA-CD-8530-01A	Primary Solid Tumor	STAGE II	MALE	asian	MSS	UNDEFINED	NO	377	0	143.608	158.166	2.37035	6.97567	5.96094	2.25888	0.804878	1.46341	0.731707
TCGA-CG-5719-01A	Primary Solid Tumor	STAGE IV	FEMALE	UNDEFINED	MSS	UNDEFINED	NO	UNDEFINED	UNDEFINED	147.447	146.857	2.15421	5.33396	4.90606	3.57971	0.911394	1.25317	0.835444
TCGA-BR-6803-01A	Primary Solid Tumor	STAGE II	FEMALE	white	MSS	UNDEFINED	UNDEFINED	397	0	148.769	162.595	2.08167	5.61739	3.84315	2.5372	0.961538	1.42308	0.615385
TCGA-BR-8677-01A	Primary Solid Tumor	STAGE III	FEMALE	white	MSS	UNDEFINED	NO	370	0	149.837	152.993	2.94955	6.31208	7.32026	2.07761	0.698631	1.52055	0.780823
TCGA-D7-6522-01A	Primary Solid Tumor	UNDEFINED	MALE	white	MSS	UNDEFINED	NO	566	0	152.055	166.751	2.13966	6.29375	5.06746	1.86241	0.811766	1.65883	0.529412
TCGA-D7-6818-01A	Primary Solid Tumor	STAGE III	MALE	white	MSS	NO	NO	321	0	153.556	170.985	2.46676	5.00805	5.35421	2.89852	0.896908	1.05155	1.05155
TCGA-VQ-A922-01A	Primary Solid Tumor	STAGE IV	MALE	UNDEFINED	MSI-L	NO	NO	UNDEFINED	UNDEFINED	158.627	190.366	3.12824	6.36069	4.12906	2.61201	1.22581	1.16129	0.612903
TCGA-BR-6564-01A	Primary Solid Tumor	STAGE III	FEMALE	white	MSS	UNDEFINED	UNDEFINED	794	1	159.459	166.658	2.46102	5.32054	3.62588	3.16816	1.23214	0.857141	0.910713
TCGA-BR-6457-01A	Primary Solid Tumor	STAGE II	MALE	white	MSS	UNDEFINED	UNDEFINED	356	0	176.119	196.529	2.38538	5.2906	6.2865	3.10373	0.927272	1.00909	1.06364
TCGA-D7-6518-01A	Primary Solid Tumor	STAGE III	MALE	white	MSS	UNDEFINED	NO	582	0	181.411	199.21	2.2235	6.96101	5.76107	3.2181	1.05882	1.15686	0.784314
TCGA-CD-5813-01A	Primary Solid Tumor	STAGE II	MALE	asian	MSS	UNDEFINED	UNDEFINED	377	1	241.782	242.905	3.45862	9.47514	7.26253	4.37604	1.02632	1.18421	0.789474
TCGA-BR-6705-01A	Primary Solid Tumor	STAGE III	FEMALE	white	MSI-L	UNDEFINED	UNDEFINED	421	0	335.018	366.321	5.43491	12.2449	11.7546	4.34036	1.05882	1.10294	0.838236
										40.5371

## Sheet: B.NOVA2 from cBioPortal
PATIENT_ID	NOVA2 (RSEM)	MOLECULAR SUBTYPE	AJCC_PATHOLOGIC_TUMOR_STAGE	AJCC_STAGING_EDITION	PATH_T_STAGE	CANCER_TYPE	CANCER_TYPE_DETAILED	GRADE
TCGA-VQ-A91X	2.29778	STAD_CIN	STAGE IIIB	6TH	T3	Esophagogastric Adenocarcinoma	Intestinal Type Stomach Adenocarcinoma	G3
TCGA-VQ-AA69	2.58337	STAD_EBV	STAGE IIIA	7TH	T3	Esophagogastric Adenocarcinoma	Intestinal Type Stomach Adenocarcinoma	G2
TCGA-D7-A74A	2.93691	STAD_CIN	STAGE IIIA	7TH	T3	Esophagogastric Adenocarcinoma	Tubular Stomach Adenocarcinoma	G2
TCGA-HU-A4G9	3.58592	STAD_MSI	STAGE IA	7TH	T1A	Esophagogastric Adenocarcinoma	Tubular Stomach Adenocarcinoma	G2
TCGA-BR-8680	3.72238	STAD_POLE	STAGE IV	7TH	T4B	Esophagogastric Adenocarcinoma	Tubular Stomach Adenocarcinoma	G2
TCGA-SW-A7EA	3.83959	STAD_MSI	STAGE IB	7TH	T2	Esophagogastric Adenocarcinoma	Diffuse Type Stomach Adenocarcinoma	GX
TCGA-IN-A6RJ	4.66444	STAD_CIN	STAGE IA	7TH	T1B	Esophagogastric Adenocarcinoma	Stomach Adenocarcinoma	G3
TCGA-BR-8690	4.98229		STAGE IIIB	7TH	T3	Esophagogastric Adenocarcinoma	Stomach Adenocarcinoma	G2
TCGA-BR-4183	NA		STAGE IIIA	6TH	T3	Esophagogastric Adenocarcinoma	Stomach Adenocarcinoma	G3
TCGA-BR-4184	NA		STAGE IIIA	6TH	T3	Esophagogastric Adenocarcinoma	Stomach Adenocarcinoma	G2
TCGA-BR-4280	5.34329	STAD_MSI	STAGE III	6TH	T2B	Esophagogastric Adenocarcinoma	Stomach Adenocarcinoma	G2
TCGA-BR-4188				6TH	TX	Esophagogastric Adenocarcinoma	Stomach Adenocarcinoma	G3
TCGA-BR-4191	NA	STAD_CIN		6TH	TX	Esophagogastric Adenocarcinoma	Stomach Adenocarcinoma	G2
TCGA-BR-4201	NA	STAD_MSI		6TH	T2A	Esophagogastric Adenocarcinoma	Stomach Adenocarcinoma	G1
TCGA-BR-4253	NA	STAD_EBV	STAGE IIIA	6TH	T3	Esophagogastric Adenocarcinoma	Stomach Adenocarcinoma	G3
TCGA-BR-4255	NA	STAD_CIN	STAGE IIIA	6TH	T3	Esophagogastric Adenocarcinoma	Stomach Adenocarcinoma	G3
TCGA-BR-4256	NA	STAD_MSI		6TH	TX	Esophagogastric Adenocarcinoma	Stomach Adenocarcinoma	G2
TCGA-IN-AB1X	5.6453	STAD_CIN	STAGE IIA	7TH	T3	Esophagogastric Adenocarcinoma	Stomach Adenocarcinoma	G3
TCGA-BR-4267	NA	STAD_CIN	STAGE IB	6TH	T2A	Esophagogastric Adenocarcinoma	Stomach Adenocarcinoma	G2
TCGA-BR-4279	NA	STAD_CIN	STAGE II	6TH	T2A	Esophagogastric Adenocarcinoma	Stomach Adenocarcinoma	G3
TCGA-HU-A4GX	5.64593	STAD_MSI	STAGE IIIC	7TH	T4B	Esophagogastric Adenocarcinoma	Diffuse Type Stomach Adenocarcinoma	G3
TCGA-BR-A4CR	6.10748	STAD_CIN	STAGE IIIC	7TH	T4B	Esophagogastric Adenocarcinoma	Stomach Adenocarcinoma	G3
TCGA-BR-4294	NA	STAD_CIN		6TH	T2A	Esophagogastric Adenocarcinoma	Tubular Stomach Adenocarcinoma	G2
TCGA-BR-4357	NA	STAD_CIN		6TH	T3	Esophagogastric Adenocarcinoma	Stomach Adenocarcinoma	G2
TCGA-BR-4361	NA	STAD_MSI	STAGE IIIA	6TH	T4	Esophagogastric Adenocarcinoma	Stomach Adenocarcinoma	G3
TCGA-BR-4362	NA	STAD_MSI		6TH	TX	Esophagogastric Adenocarcinoma	Stomach Adenocarcinoma	G3
TCGA-BR-4363	NA	STAD_MSI		6TH	T3	Esophagogastric Adenocarcinoma	Stomach Adenocarcinoma	G3
TCGA-BR-4366	NA	STAD_CIN		6TH	TX	Esophagogastric Adenocarcinoma	Stomach Adenocarcinoma	G2
TCGA-BR-4367	NA			6TH	TX	Esophagogastric Adenocarcinoma	Stomach Adenocarcinoma	G3
TCGA-BR-4368	NA	STAD_MSI	STAGE IV	6TH	T4	Esophagogastric Adenocarcinoma	Stomach Adenocarcinoma	G3
TCGA-BR-4369	NA	STAD_CIN		6TH	TX	Esophagogastric Adenocarcinoma	Stomach Adenocarcinoma	G3
TCGA-BR-4370	NA	STAD_MSI		6TH	TX	Esophagogastric Adenocarcinoma	Stomach Adenocarcinoma	G2
TCGA-BR-4371	NA	STAD_GS		6TH	T2	Esophagogastric Adenocarcinoma	Stomach Adenocarcinoma	G1
TCGA-RD-A7BT	6.20358		STAGE IV	6TH	T3	Esophagogastric Adenocarcinoma	Intestinal Type Stomach Adenocarcinoma	G3
TCGA-HF-A5NB	6.34756	STAD_MSI	STAGE IIIC	7TH	T4A	Esophagogastric Adenocarcinoma	Mucinous Stomach Adenocarcinoma	G3
TCGA-VQ-A8DT	6.54324	STAD_GS	STAGE IIIB	7TH	T3	Esophagogastric Adenocarcinoma	Intestinal Type Stomach Adenocarcinoma	G3
TCGA-HU-A4GT	6.66195	STAD_MSI	STAGE IIA	7TH	T3	Esophagogastric Adenocarcinoma	Tubular Stomach Adenocarcinoma	G3
TCGA-HU-A4H3	6.85791	STAD_MSI	STAGE IIIC	7TH	T4A	Esophagogastric Adenocarcinoma	Diffuse Type Stomach Adenocarcinoma	G3
TCGA-D7-6526	6.9033	STAD_CIN	STAGE IIIA	7TH	T3	Esophagogastric Adenocarcinoma	Tubular Stomach Adenocarcinoma	G2
TCGA-BR-A4QL	7.09771		STAGE IIIB	7TH	T3	Esophagogastric Adenocarcinoma	Stomach Adenocarcinoma	G2
TCGA-BR-4292	7.84658	STAD_MSI		6TH	T1	Esophagogastric Adenocarcinoma	Stomach Adenocarcinoma	G1
TCGA-HU-A4H2	8.29743	STAD_CIN	STAGE IIIB	7TH	T3	Esophagogastric Adenocarcinoma	Tubular Stomach Adenocarcinoma	G2
TCGA-CG-5723	8.3575	STAD_MSI	STAGE II	5TH	T2	Esophagogastric Adenocarcinoma	Stomach Adenocarcinoma	G3
TCGA-IN-AB1V	8.3815	STAD_CIN	STAGE IA	7TH	T1B	Esophagogastric Adenocarcinoma	Stomach Adenocarcinoma	G2
TCGA-HJ-7597	8.4443		STAGE IB	6TH	T2B	Undifferentiated Stomach Adenocarcinoma	Signet Ring Cell Carcinoma of the Stomach	G3
TCGA-VQ-A91E	8.45419		STAGE IIIB	7TH	T4B	Esophagogastric Adenocarcinoma	Tubular Stomach Adenocarcinoma	G3
TCGA-BR-A4QM	8.4617		STAGE IIIA	7TH	T3	Esophagogastric Adenocarcinoma	Stomach Adenocarcinoma	G3
TCGA-CD-8536	8.51999	STAD_MSI	STAGE II	6TH	T3	Esophagogastric Adenocarcinoma	Stomach Adenocarcinoma	G3
TCGA-BR-6710	NA		STAGE IB	7TH	T2	Esophagogastric Adenocarcinoma	Stomach Adenocarcinoma	G2
TCGA-HU-A4GQ	8.56949	STAD_MSI	STAGE IIIC	7TH	T4B	Esophagogastric Adenocarcinoma	Tubular Stomach Adenocarcinoma	G2
TCGA-BR-A4PF	8.64292	STAD_CIN	STAGE IIIB	7TH	T4A	Esophagogastric Adenocarcinoma	Stomach Adenocarcinoma	G3
TCGA-VQ-A91N	9.03479	STAD_CIN	STAGE IV	6TH	T4	Esophagogastric Adenocarcinoma	Tubular Stomach Adenocarcinoma	G2
TCGA-D7-A6EV	9.08313	STAD_CIN	STAGE IIB	7TH	T2	Esophagogastric Adenocarcinoma	Stomach Adenocarcinoma	G3
TCGA-D7-8575	9.4787	STAD_CIN	STAGE IIIA	7TH	T3	Esophagogastric Adenocarcinoma	Tubular Stomach Adenocarcinoma	G3
TCGA-IN-A6RO	9.51935	STAD_CIN	STAGE IA	7TH	T1B	Esophagogastric Adenocarcinoma	Stomach Adenocarcinoma	G2
TCGA-HU-8244	9.58047		STAGE IA	7TH	T1A	Esophagogastric Adenocarcinoma	Tubular Stomach Adenocarcinoma	G1
TCGA-BR-A452	9.604	STAD_CIN	STAGE IIIA	7TH	T4A	Esophagogastric Adenocarcinoma	Tubular Stomach Adenocarcinoma	G3
TCGA-IN-A6RL	9.75839	STAD_POLE	STAGE IIIA	7TH	T2	Esophagogastric Adenocarcinoma	Stomach Adenocarcinoma	G2
TCGA-BR-A4J6	10.0146	STAD_CIN	STAGE IIA	7TH	T3	Esophagogastric Adenocarcinoma	Stomach Adenocarcinoma	G2
TCGA-VQ-AA68	10.0288	STAD_CIN	STAGE IIIC	7TH	T4A	Esophagogastric Adenocarcinoma	Tubular Stomach Adenocarcinoma	G2
TCGA-VQ-AA6A	10.1829	STAD_CIN	STAGE IIIC	7TH	T4	Esophagogastric Adenocarcinoma	Intestinal Type Stomach Adenocarcinoma	G2
TCGA-IN-8663	10.3997	STAD_CIN	STAGE IIB	7TH	T2	Esophagogastric Adenocarcinoma	Stomach Adenocarcinoma	G3
TCGA-SW-A7EB	10.54	STAD_CIN	STAGE IIIA	7TH	T3	Esophagogastric Adenocarcinoma	Mucinous Stomach Adenocarcinoma	G2
TCGA-BR-8372	10.6094	STAD_MSI	STAGE IIIC	7TH	T4B	Esophagogastric Adenocarcinoma	Stomach Adenocarcinoma	G3
TCGA-D7-A4YY	10.678	STAD_MSI	STAGE IIIB	7TH	T3	Esophagogastric Adenocarcinoma	Stomach Adenocarcinoma	G3
TCGA-D7-A747	10.853	STAD_CIN	STAGE IIB	7TH	T3	Esophagogastric Adenocarcinoma	Diffuse Type Stomach Adenocarcinoma	G3
TCGA-IN-A7NU	10.8687	STAD_CIN	STAGE IIIB	7TH	T3	Esophagogastric Adenocarcinoma	Stomach Adenocarcinoma	G3
TCGA-R5-A7ZF	10.9867	STAD_CIN	STAGE IV	7TH	T4A	Esophagogastric Adenocarcinoma	Tubular Stomach Adenocarcinoma	G2
TCGA-HU-A4GU	11.0739	STAD_MSI	STAGE IIB	7TH	T3	Esophagogastric Adenocarcinoma	Diffuse Type Stomach Adenocarcinoma	G3
TCGA-D7-8573	11.2308	STAD_EBV	STAGE IIA	7TH	T3	Esophagogastric Adenocarcinoma	Tubular Stomach Adenocarcinoma	G3
TCGA-D7-A4YX	11.2754	STAD_EBV	STAGE IIB	7TH	T3	Esophagogastric Adenocarcinoma	Stomach Adenocarcinoma	G3
TCGA-HU-A4G6	11.5126	STAD_EBV	STAGE IA	7TH	T1B	Esophagogastric Adenocarcinoma	Papillary Stomach Adenocarcinoma	G3
TCGA-KB-A6F7	11.6712	STAD_CIN	STAGE IB	6TH	T1	Esophagogastric Adenocarcinoma	Intestinal Type Stomach Adenocarcinoma	G3
TCGA-BR-A44U	11.6845	STAD_CIN	STAGE IIIB	7TH	T3	Esophagogastric Adenocarcinoma	Stomach Adenocarcinoma	G3
TCGA-BR-A4J4	11.7263	STAD_EBV	STAGE IIIB	7TH	T4A	Esophagogastric Adenocarcinoma	Stomach Adenocarcinoma	G3
TCGA-VQ-A924	11.7982	STAD_MSI	STAGE II	6TH	T3	Esophagogastric Adenocarcinoma	Tubular Stomach Adenocarcinoma	G2
TCGA-BR-8285	NA		STAGE IIIC	7TH	T4A	Esophagogastric Adenocarcinoma	Intestinal Type Stomach Adenocarcinoma	G3
TCGA-HU-A4HD	12.0155	STAD_CIN	STAGE IIIA	7TH	T3	Esophagogastric Adenocarcinoma	Tubular Stomach Adenocarcinoma	G2
TCGA-VQ-A91D	12.0856	STAD_MSI	STAGE IIIC	7TH	T4B	Esophagogastric Adenocarcinoma	Intestinal Type Stomach Adenocarcinoma	G2
TCGA-VQ-AA6D	12.49	STAD_MSI	STAGE IIIA	7TH	T4A	Esophagogastric Adenocarcinoma	Tubular Stomach Adenocarcinoma	G2
TCGA-VQ-A8PE	12.6595	STAD_CIN	STAGE IIIB	7TH	T3	Esophagogastric Adenocarcinoma	Tubular Stomach Adenocarcinoma	G3
TCGA-CD-A4MH	12.8571	STAD_CIN	STAGE IIA	7TH	T3	Esophagogastric Adenocarcinoma	Stomach Adenocarcinoma	G2
TCGA-VQ-A8PP	13.0255	STAD_MSI	STAGE IV	6TH	T4	Esophagogastric Adenocarcinoma	Tubular Stomach Adenocarcinoma	G2
TCGA-BR-8360	NA		STAGE IIA	7TH	T3	Esophagogastric Adenocarcinoma	Intestinal Type Stomach Adenocarcinoma	G2
TCGA-CD-8533	13.0802		STAGE II	6TH	T3	Esophagogastric Adenocarcinoma	Stomach Adenocarcinoma	G3
TCGA-EQ-A4SO	13.1098	STAD_CIN	STAGE IIIB	7TH	T4B	Esophagogastric Adenocarcinoma	Stomach Adenocarcinoma	G2
TCGA-B7-A5TK	13.4106	STAD_EBV	STAGE IIIA	7TH	T4	Esophagogastric Adenocarcinoma	Intestinal Type Stomach Adenocarcinoma	G3
TCGA-VQ-A8PO	13.4316	STAD_MSI	STAGE IIB	7TH	T4A	Undifferentiated Stomach Adenocarcinoma	Signet Ring Cell Carcinoma of the Stomach	G3
TCGA-FP-8099	13.4366	STAD_CIN	STAGE IIA	7TH	T3	Esophagogastric Adenocarcinoma	Stomach Adenocarcinoma	G2
TCGA-RD-A8N6	13.61	STAD_CIN	STAGE IIIA	6TH	T2	Esophagogastric Adenocarcinoma	Intestinal Type Stomach Adenocarcinoma	G3
TCGA-VQ-A91K	13.6368	STAD_MSI	STAGE IIIA	6TH	T3	Esophagogastric Adenocarcinoma	Intestinal Type Stomach Adenocarcinoma	G2
TCGA-BR-8487	13.6488	STAD_MSI	STAGE IIA	7TH	T3	Esophagogastric Adenocarcinoma	Stomach Adenocarcinoma	G3
TCGA-VQ-A8PB	13.7379	STAD_MSI	STAGE II	6TH	T3	Esophagogastric Adenocarcinoma	Papillary Stomach Adenocarcinoma	G2
TCGA-BR-8370	NA		STAGE IIIB	7TH	T3	Esophagogastric Adenocarcinoma	Diffuse Type Stomach Adenocarcinoma	G3
TCGA-HU-A4H0	13.8513	STAD_EBV	STAGE IIIC	7TH	T4A	Esophagogastric Adenocarcinoma	Diffuse Type Stomach Adenocarcinoma	G3
TCGA-BR-8483	14.0831	STAD_CIN	STAGE IIIA	7TH	T3	Esophagogastric Adenocarcinoma	Intestinal Type Stomach Adenocarcinoma	G2
TCGA-VQ-A91V	14.2037	STAD_CIN	STAGE IIIA	7TH	T3	Esophagogastric Adenocarcinoma	Tubular Stomach Adenocarcinoma	G2
TCGA-R5-A7ZR	14.2582	STAD_CIN	STAGE III	6TH	T3	Esophagogastric Adenocarcinoma	Tubular Stomach Adenocarcinoma	G2
TCGA-BR-8368	14.3951	STAD_MSI	STAGE IB	7TH	T2	Esophagogastric Adenocarcinoma	Stomach Adenocarcinoma	G3
TCGA-VQ-AA6B	14.4003	STAD_CIN	STAGE IIIB	7TH	T3	Esophagogastric Adenocarcinoma	Intestinal Type Stomach Adenocarcinoma	G2
TCGA-FP-A9TM	14.492	STAD_CIN	STAGE IIB	7TH	T1B	Esophagogastric Adenocarcinoma	Stomach Adenocarcinoma	G2
TCGA-BR-6452	14.5538	STAD_MSI	STAGE IIA	7TH	T3	Esophagogastric Adenocarcinoma	Stomach Adenocarcinoma	G3
TCGA-HU-A4GC	14.6555	STAD_CIN	STAGE IIIB	7TH	T4A	Esophagogastric Adenocarcinoma	Diffuse Type Stomach Adenocarcinoma	G3
TCGA-D7-6815	14.7	STAD_CIN	STAGE IIB	7TH	T2	Esophagogastric Adenocarcinoma	Tubular Stomach Adenocarcinoma	G2
TCGA-CD-8528	14.7506	STAD_CIN	STAGE IIIA	6TH	T4	Esophagogastric Adenocarcinoma	Stomach Adenocarcinoma	G3
TCGA-CG-5726	14.7704	STAD_MSI	STAGE IA	5TH	T1	Esophagogastric Adenocarcinoma	Intestinal Type Stomach Adenocarcinoma	G2
TCGA-HU-A4HB	14.7949		STAGE IIB	7TH	T2	Esophagogastric Adenocarcinoma	Diffuse Type Stomach Adenocarcinoma	G3
TCGA-HU-8602	14.8192	STAD_MSI	STAGE IIB	7TH	T4A	Esophagogastric Adenocarcinoma	Diffuse Type Stomach Adenocarcinoma	G3
TCGA-HU-A4H5	14.8905	STAD_CIN	STAGE IB	7TH	T2	Esophagogastric Adenocarcinoma	Papillary Stomach Adenocarcinoma	GX
TCGA-VQ-A8PH	14.9398	STAD_CIN	STAGE IIIB	7TH	T3	Esophagogastric Adenocarcinoma	Tubular Stomach Adenocarcinoma	G2
TCGA-HU-A4G8	14.9687	STAD_MSI	STAGE IIB	7TH	T3	Esophagogastric Adenocarcinoma	Diffuse Type Stomach Adenocarcinoma	G3
TCGA-CD-A48C	14.9872	STAD_CIN	STAGE IIB	7TH	T3	Esophagogastric Adenocarcinoma	Stomach Adenocarcinoma	G3
TCGA-HU-A4H8	14.9967	STAD_MSI	STAGE IB	7TH	T1B	Esophagogastric Adenocarcinoma	Tubular Stomach Adenocarcinoma	G2
TCGA-F1-6177	15.1025	STAD_MSI	STAGE I	6TH	T1B	Esophagogastric Adenocarcinoma	Stomach Adenocarcinoma	G2
TCGA-VQ-AA6K	15.1068	STAD_CIN	STAGE IIIC	6TH	T4A	Undifferentiated Stomach Adenocarcinoma	Signet Ring Cell Carcinoma of the Stomach	G3
TCGA-BR-4257	15.1419	STAD_MSI		6TH	TX	Esophagogastric Adenocarcinoma	Stomach Adenocarcinoma	G2
TCGA-BR-7703	15.1572	STAD_MSI	STAGE IA	7TH	T1B	Esophagogastric Adenocarcinoma	Papillary Stomach Adenocarcinoma	G2
TCGA-HU-A4GJ	15.3286		STAGE IIIC	7TH	T4	Esophagogastric Adenocarcinoma	Diffuse Type Stomach Adenocarcinoma	G3
TCGA-D7-6822	15.3373	STAD_CIN	STAGE IB	7TH	T2	Esophagogastric Adenocarcinoma	Tubular Stomach Adenocarcinoma	G2
TCGA-VQ-A91S	15.4926	STAD_CIN	STAGE IIIB	7TH	T4B	Esophagogastric Adenocarcinoma	Tubular Stomach Adenocarcinoma	GX
TCGA-HU-A4GH	15.6024	STAD_POLE	STAGE IA	7TH	T1B	Esophagogastric Adenocarcinoma	Tubular Stomach Adenocarcinoma	G2
TCGA-HU-A4GD	15.609	STAD_CIN	STAGE IIB	7TH	T3	Esophagogastric Adenocarcinoma	Tubular Stomach Adenocarcinoma	G3
TCGA-HU-A4GN	15.6898	STAD_MSI	STAGE IIA	7TH	T2	Esophagogastric Adenocarcinoma	Tubular Stomach Adenocarcinoma	G2
TCGA-VQ-A8DV	15.7195	STAD_CIN	STAGE IB	6TH	T2	Esophagogastric Adenocarcinoma	Intestinal Type Stomach Adenocarcinoma	G2
TCGA-VQ-AA6I	15.8499	STAD_CIN	STAGE IIIB	7TH	T3	Esophagogastric Adenocarcinoma	Intestinal Type Stomach Adenocarcinoma	G3
TCGA-BR-A4CQ	NA		STAGE IIIA	7TH	T4A	Esophagogastric Adenocarcinoma	Stomach Adenocarcinoma	G3
TCGA-VQ-A8P2	15.8974	STAD_MSI	STAGE IIIA	7TH	T4A	Esophagogastric Adenocarcinoma	Mucinous Stomach Adenocarcinoma	G2
TCGA-BR-8373	15.9057	STAD_CIN	STAGE IIIA	7TH	T4A	Esophagogastric Adenocarcinoma	Intestinal Type Stomach Adenocarcinoma	G2
TCGA-BR-A4QI	15.955	STAD_CIN	STAGE IIA	7TH	T3	Esophagogastric Adenocarcinoma	Stomach Adenocarcinoma	G3
TCGA-VQ-A8PX	15.9776	STAD_MSI	STAGE IA	6TH	T1	Esophagogastric Adenocarcinoma	Intestinal Type Stomach Adenocarcinoma	G2
TCGA-FP-8211	16.0373	STAD_CIN	STAGE IIB	7TH	T3	Esophagogastric Adenocarcinoma	Stomach Adenocarcinoma	G2
TCGA-RD-A8N0	16.2244	STAD_GS	STAGE IIIB	6TH	T3	Esophagogastric Adenocarcinoma	Diffuse Type Stomach Adenocarcinoma	G3
TCGA-CG-5717	16.2501	STAD_GS	STAGE II	6TH	T2B	Esophagogastric Adenocarcinoma	Stomach Adenocarcinoma	G3
TCGA-CD-A4MJ	16.3614	STAD_MSI	STAGE IB	7TH	T2	Esophagogastric Adenocarcinoma	Stomach Adenocarcinoma	G2
TCGA-FP-A8CX	16.392	STAD_CIN	STAGE IIIC	7TH	T4B	Undifferentiated Stomach Adenocarcinoma	Signet Ring Cell Carcinoma of the Stomach	G3
TCGA-VQ-A8PU	16.4755	STAD_CIN	STAGE IIIA	7TH	T4A	Esophagogastric Adenocarcinoma	Tubular Stomach Adenocarcinoma	G3
TCGA-VQ-A8PK	16.5452	STAD_CIN	STAGE IIIB	7TH	T3	Esophagogastric Adenocarcinoma	Intestinal Type Stomach Adenocarcinoma	G2
TCGA-BR-A44T	16.7411	STAD_GS	STAGE IIA	7TH	T3	Esophagogastric Adenocarcinoma	Diffuse Type Stomach Adenocarcinoma	G3
TCGA-D7-6528	16.7425	STAD_POLE	STAGE IB	6TH	T2	Esophagogastric Adenocarcinoma	Tubular Stomach Adenocarcinoma	G2
TCGA-CD-A487	16.7709	STAD_CIN	STAGE IIB	7TH	T3	Esophagogastric Adenocarcinoma	Diffuse Type Stomach Adenocarcinoma	G3
TCGA-CD-8535	16.8917	STAD_CIN	STAGE IIIA	6TH	T3	Esophagogastric Adenocarcinoma	Stomach Adenocarcinoma	G3
TCGA-KB-A93H	16.9193		STAGE IIB	7TH	T3	Esophagogastric Adenocarcinoma	Tubular Stomach Adenocarcinoma	G1
TCGA-IN-7806	17.1675	STAD_CIN	STAGE IIB	7TH	T3	Esophagogastric Adenocarcinoma	Diffuse Type Stomach Adenocarcinoma	G3
TCGA-3M-AB46	17.394	STAD_CIN	STAGE IB	6TH	T2B	Esophagogastric Adenocarcinoma	Stomach Adenocarcinoma	G2
TCGA-CG-5724	17.3984	STAD_CIN	STAGE IV	5TH	T3	Esophagogastric Adenocarcinoma	Diffuse Type Stomach Adenocarcinoma	G3
TCGA-B7-A5TJ	17.5197	STAD_CIN	STAGE IIB	7TH	T4A	Esophagogastric Adenocarcinoma	Intestinal Type Stomach Adenocarcinoma	G1
TCGA-IN-A6RI	17.5726	STAD_CIN	STAGE I	7TH	T1B	Esophagogastric Adenocarcinoma	Stomach Adenocarcinoma	G2
TCGA-HF-7132	17.9831	STAD_MSI	STAGE II	6TH	T2B	Esophagogastric Adenocarcinoma	Mucinous Stomach Adenocarcinoma	G2
TCGA-F1-6875	18.0721	STAD_CIN	STAGE IA	4TH	T2	Esophagogastric Adenocarcinoma	Stomach Adenocarcinoma	G2
TCGA-BR-8687	18.0751	STAD_CIN	STAGE IIIC	7TH	T4B	Esophagogastric Adenocarcinoma	Stomach Adenocarcinoma	G3
TCGA-CD-5802	NA		STAGE II	6TH	T3	Esophagogastric Adenocarcinoma	Stomach Adenocarcinoma	G2
TCGA-BR-7723	18.1486	STAD_CIN	STAGE IIIB	7TH	T3	Esophagogastric Adenocarcinoma	Stomach Adenocarcinoma	G3
TCGA-CG-5732	18.1549	STAD_CIN	STAGE IV	5TH	T2	Esophagogastric Adenocarcinoma	Intestinal Type Stomach Adenocarcinoma	G2
TCGA-VQ-A925	18.1573	STAD_CIN	STAGE IIIA	7TH	T3	Esophagogastric Adenocarcinoma	Tubular Stomach Adenocarcinoma	G2
TCGA-IN-A7NR	18.2858	STAD_CIN	STAGE IV	7TH	T3	Esophagogastric Adenocarcinoma	Stomach Adenocarcinoma	G3
TCGA-CD-8527	18.4668		STAGE II	6TH	T2	Esophagogastric Adenocarcinoma	Intestinal Type Stomach Adenocarcinoma	G2
TCGA-BR-8289	18.4931	STAD_CIN	STAGE IV	7TH	T4	Esophagogastric Adenocarcinoma	Intestinal Type Stomach Adenocarcinoma	G3
TCGA-D7-A6EX	19.0123	STAD_CIN	STAGE IIIA	7TH	T3	Esophagogastric Adenocarcinoma	Tubular Stomach Adenocarcinoma	G3
TCGA-VQ-A8E7	19.0564	STAD_CIN	STAGE IV	7TH	T3	Esophagogastric Adenocarcinoma	Tubular Stomach Adenocarcinoma	G2
TCGA-BR-8078	19.1374	STAD_MSI	STAGE IIB	7TH	T4A	Esophagogastric Adenocarcinoma	Stomach Adenocarcinoma	G3
TCGA-BR-8678	19.206	STAD_CIN	STAGE IB	7TH	T2	Esophagogastric Adenocarcinoma	Stomach Adenocarcinoma	G2
TCGA-D7-6817	19.3241	STAD_CIN	STAGE IIIA	7TH	T2B	Esophagogastric Adenocarcinoma	Tubular Stomach Adenocarcinoma	G3
TCGA-RD-A8N4	19.4659	STAD_GS	STAGE IIIA	6TH	T3	Esophagogastric Adenocarcinoma	Diffuse Type Stomach Adenocarcinoma	G3
TCGA-D7-A4YU	19.4692	STAD_CIN	STAGE IIIB	7TH	T3	Esophagogastric Adenocarcinoma	Tubular Stomach Adenocarcinoma	G3
TCGA-BR-8361	19.4753	STAD_MSI	STAGE IIIC	7TH	T4B	Esophagogastric Adenocarcinoma	Stomach Adenocarcinoma	G3
TCGA-VQ-A92D	19.4882	STAD_CIN	STAGE IB	6TH	T2B	Esophagogastric Adenocarcinoma	Tubular Stomach Adenocarcinoma	G2
TCGA-CD-5801	19.5178	STAD_EBV	STAGE IIIA	6TH	T3	Esophagogastric Adenocarcinoma	Stomach Adenocarcinoma	G3
TCGA-VQ-A8P8	19.5385	STAD_GS	STAGE IIB	7TH	T4A	Esophagogastric Adenocarcinoma	Intestinal Type Stomach Adenocarcinoma	G2
TCGA-BR-6455	19.5489	STAD_EBV	STAGE IIB	7TH	T3	Esophagogastric Adenocarcinoma	Stomach Adenocarcinoma	G3
TCGA-FP-A4BE	19.5711		STAGE IIA	7TH	T3	Esophagogastric Adenocarcinoma	Stomach Adenocarcinoma	G3
TCGA-D7-A6EY	19.5712	STAD_MSI	STAGE IIIB	7TH	T3	Esophagogastric Adenocarcinoma	Tubular Stomach Adenocarcinoma	G3
TCGA-KB-A93J	19.5806	STAD_CIN	STAGE II	6TH	T2B	Esophagogastric Adenocarcinoma	Diffuse Type Stomach Adenocarcinoma	G3
TCGA-CD-A48A	19.7119	STAD_CIN	STAGE IIA	7TH	T3	Esophagogastric Adenocarcinoma	Stomach Adenocarcinoma	G2
TCGA-HF-7136	19.8095	STAD_CIN	STAGE IIIA	6TH	T3	Esophagogastric Adenocarcinoma	Stomach Adenocarcinoma	G2
TCGA-D7-6525	19.8981	STAD_CIN	STAGE IIIA	6TH	T2	Esophagogastric Adenocarcinoma	Diffuse Type Stomach Adenocarcinoma	G3
TCGA-D7-A6F2	19.9386	STAD_CIN	STAGE IB	7TH	T2	Esophagogastric Adenocarcinoma	Tubular Stomach Adenocarcinoma	G3
TCGA-CG-4300	NA		STAGE IIIB	6TH	T3	Esophagogastric Adenocarcinoma	Stomach Adenocarcinoma	G2
TCGA-CG-4301	NA	STAD_CIN	STAGE IV	5TH	T4	Esophagogastric Adenocarcinoma	Stomach Adenocarcinoma	G3
TCGA-CG-4304	NA	STAD_CIN	STAGE IB	6TH	T2A	Esophagogastric Adenocarcinoma	Stomach Adenocarcinoma	G2
TCGA-CG-4305	NA	STAD_MSI	STAGE II	6TH	T2A	Esophagogastric Adenocarcinoma	Stomach Adenocarcinoma	G3
TCGA-CG-4306	NA	STAD_MSI	STAGE IV	5TH	T3	Esophagogastric Adenocarcinoma	Stomach Adenocarcinoma	G3
TCGA-CG-4436	NA	STAD_CIN	STAGE IB	6TH	T2	Esophagogastric Adenocarcinoma	Intestinal Type Stomach Adenocarcinoma	G2
TCGA-D7-5577	19.9967	STAD_EBV	STAGE IIIA	7TH	T2	Esophagogastric Adenocarcinoma	Tubular Stomach Adenocarcinoma	G2
TCGA-CG-4438	NA	STAD_CIN	STAGE IV	5TH	T4	Esophagogastric Adenocarcinoma	Intestinal Type Stomach Adenocarcinoma	G3
TCGA-CG-4440	NA	STAD_CIN	STAGE IV	5TH	T3	Esophagogastric Adenocarcinoma	Intestinal Type Stomach Adenocarcinoma	G3
TCGA-BR-8484	20.156	STAD_CIN	STAGE IIIA	7TH	T4A	Esophagogastric Adenocarcinoma	Stomach Adenocarcinoma	G2
TCGA-CG-4442	NA	STAD_MSI	STAGE IB	5TH	T2	Esophagogastric Adenocarcinoma	Intestinal Type Stomach Adenocarcinoma	G3
TCGA-CG-4443	NA	STAD_CIN	STAGE IA	5TH	T1	Esophagogastric Adenocarcinoma	Intestinal Type Stomach Adenocarcinoma	G2
TCGA-CG-4444	NA	STAD_CIN	STAGE IIIA	6TH	T2B	Esophagogastric Adenocarcinoma	Diffuse Type Stomach Adenocarcinoma	G3
TCGA-CG-4449	NA	STAD_CIN	STAGE II	5TH	T2	Esophagogastric Adenocarcinoma	Mucinous Stomach Adenocarcinoma	G2
TCGA-CG-4455	NA		STAGE II	6TH	T2B	Esophagogastric Adenocarcinoma	Mucinous Stomach Adenocarcinoma	G3
TCGA-CG-4462	NA	STAD_GS	STAGE IV	6TH	T3	Esophagogastric Adenocarcinoma	Diffuse Type Stomach Adenocarcinoma	G3
TCGA-CG-4465	NA	STAD_MSI	STAGE IV	6TH	T4	Esophagogastric Adenocarcinoma	Diffuse Type Stomach Adenocarcinoma	G3
TCGA-CG-4466	NA	STAD_CIN	STAGE IB	6TH	T2A	Esophagogastric Adenocarcinoma	Intestinal Type Stomach Adenocarcinoma	G2
TCGA-CG-4469	NA	STAD_CIN	STAGE IV	6TH	T3	Esophagogastric Adenocarcinoma	Intestinal Type Stomach Adenocarcinoma	G3
TCGA-CG-4472	NA		STAGE IV	6TH	T4	Esophagogastric Adenocarcinoma	Stomach Adenocarcinoma	G3
TCGA-CG-4474	NA	STAD_GS	STAGE IV	7TH	T4A	Esophagogastric Adenocarcinoma	Diffuse Type Stomach Adenocarcinoma	G3
TCGA-CG-4475	NA	STAD_CIN	STAGE IIB	7TH	T3	Esophagogastric Adenocarcinoma	Stomach Adenocarcinoma	G3
TCGA-CG-4476	NA	STAD_CIN	STAGE IIIC	7TH	T4B	Esophagogastric Adenocarcinoma	Diffuse Type Stomach Adenocarcinoma	G3
TCGA-CG-4477	NA	STAD_CIN	STAGE IB	6TH	T2A	Esophagogastric Adenocarcinoma	Intestinal Type Stomach Adenocarcinoma	G3
TCGA-VQ-AA6G	20.156	STAD_CIN	STAGE IIA	7TH	T3	Esophagogastric Adenocarcinoma	Intestinal Type Stomach Adenocarcinoma	G2
TCGA-RD-A8MV	20.3515	STAD_CIN	STAGE IIIB	6TH	T3	Esophagogastric Adenocarcinoma	Intestinal Type Stomach Adenocarcinoma	G3
TCGA-BR-A4J1	20.8077	STAD_CIN	STAGE IIIA	7TH	T4A	Esophagogastric Adenocarcinoma	Stomach Adenocarcinoma	G3
TCGA-BR-A4IY	20.8448	STAD_CIN	STAGE IIB	7TH	T4A	Esophagogastric Adenocarcinoma	Stomach Adenocarcinoma	G3
TCGA-D7-A4YV	20.8605	STAD_MSI	STAGE IIB	7TH	T3	Esophagogastric Adenocarcinoma	Tubular Stomach Adenocarcinoma	G3
TCGA-FP-A4BF	20.8891	STAD_CIN	STAGE IIIA	7TH	T3	Undifferentiated Stomach Adenocarcinoma	Signet Ring Cell Carcinoma of the Stomach	G3
TCGA-BR-8588	21.0055	STAD_CIN	STAGE IIB	7TH	T4A	Esophagogastric Adenocarcinoma	Stomach Adenocarcinoma	G3
TCGA-D7-8578	21.1806	STAD_CIN	STAGE IB	7TH	T2	Esophagogastric Adenocarcinoma	Stomach Adenocarcinoma	G2
TCGA-VQ-A94T	21.3248	STAD_CIN	STAGE IIIB	6TH	T3	Esophagogastric Adenocarcinoma	Diffuse Type Stomach Adenocarcinoma	G3
TCGA-HF-7133	21.3385	STAD_CIN	STAGE IV	6TH	T2B	Esophagogastric Adenocarcinoma	Mucinous Stomach Adenocarcinoma	G2
TCGA-CG-5727	NA		STAGE II	5TH	T3	Esophagogastric Adenocarcinoma	Intestinal Type Stomach Adenocarcinoma	G3
TCGA-CG-5728	NA		STAGE IB	5TH	T2	Esophagogastric Adenocarcinoma	Intestinal Type Stomach Adenocarcinoma	G3
TCGA-CG-5730	NA		STAGE IV	5TH	T2	Esophagogastric Adenocarcinoma	Intestinal Type Stomach Adenocarcinoma	G2
TCGA-VQ-A8DU	21.4084	STAD_CIN	STAGE IIIA	7TH	T3	Esophagogastric Adenocarcinoma	Tubular Stomach Adenocarcinoma	G2
TCGA-CG-5733	NA		STAGE IIIA	5TH	T2	Esophagogastric Adenocarcinoma	Intestinal Type Stomach Adenocarcinoma	G3
TCGA-BR-7716	21.6965	STAD_CIN	STAGE IIB	7TH	T3	Esophagogastric Adenocarcinoma	Stomach Adenocarcinoma	G2
TCGA-R5-A7ZE	21.7247	STAD_CIN	STAGE IIIA	7TH	T3	Esophagogastric Adenocarcinoma	Tubular Stomach Adenocarcinoma	G2
TCGA-HU-8238	21.8075			7TH	T3	Esophagogastric Adenocarcinoma	Tubular Stomach Adenocarcinoma	G2
TCGA-D7-5579	NA		STAGE IIIA	7TH	T3	Esophagogastric Adenocarcinoma	Mucinous Stomach Adenocarcinoma	G3
TCGA-VQ-A91W	21.8499	STAD_EBV	STAGE IIIA	6TH	T3	Esophagogastric Adenocarcinoma	Intestinal Type Stomach Adenocarcinoma	G2
TCGA-BR-7851	21.9273	STAD_MSI	STAGE IIB	7TH	T4A	Esophagogastric Adenocarcinoma	Intestinal Type Stomach Adenocarcinoma	G3
TCGA-VQ-A8E3	22.0833	STAD_MSI	STAGE IIA	7TH	T3	Esophagogastric Adenocarcinoma	Intestinal Type Stomach Adenocarcinoma	G3
TCGA-BR-6709	22.1718		STAGE IIIB	7TH	T3	Esophagogastric Adenocarcinoma	Stomach Adenocarcinoma	G3
TCGA-BR-8591	22.1747	STAD_MSI	STAGE IIIC	7TH	T4A	Esophagogastric Adenocarcinoma	Stomach Adenocarcinoma	G3
TCGA-BR-7707	22.247	STAD_MSI	STAGE IB	7TH	T2	Esophagogastric Adenocarcinoma	Stomach Adenocarcinoma	G3
TCGA-D7-6519	22.7638	STAD_CIN	STAGE IIIB	7TH	T2	Esophagogastric Adenocarcinoma	Diffuse Type Stomach Adenocarcinoma	G3
TCGA-BR-6566	22.8472	STAD_MSI	STAGE IIA	7TH	T3	Esophagogastric Adenocarcinoma	Stomach Adenocarcinoma	G3
TCGA-VQ-A8PJ	23.0004	STAD_CIN	STAGE IV	6TH	T4	Esophagogastric Adenocarcinoma	Tubular Stomach Adenocarcinoma	GX
TCGA-VQ-A91U	23.0543	STAD_CIN	STAGE IIIA	6TH	T3	Esophagogastric Adenocarcinoma	Intestinal Type Stomach Adenocarcinoma	G2
TCGA-VQ-A8E0	23.1118	STAD_CIN	STAGE IIIA	7TH	T3	Esophagogastric Adenocarcinoma	Intestinal Type Stomach Adenocarcinoma	G3
TCGA-IN-A6RN	23.2079	STAD_CIN	STAGE IIA	7TH	T1B	Esophagogastric Adenocarcinoma	Stomach Adenocarcinoma	G2
TCGA-RD-A8N2	23.2675	STAD_GS	STAGE IB	6TH	T2	Esophagogastric Adenocarcinoma	Diffuse Type Stomach Adenocarcinoma	G3
TCGA-CD-A489	23.3623	STAD_CIN	STAGE IIA	7TH	T3	Esophagogastric Adenocarcinoma	Diffuse Type Stomach Adenocarcinoma	G3
TCGA-BR-8382	23.4958	STAD_MSI	STAGE IIIC	7TH	T4B	Esophagogastric Adenocarcinoma	Stomach Adenocarcinoma	G3
TCGA-BR-8676	23.6007		STAGE IIIB	7TH	T3	Esophagogastric Adenocarcinoma	Intestinal Type Stomach Adenocarcinoma	G3
TCGA-BR-8589	23.8738	STAD_EBV	STAGE IIIB	7TH	T4B	Esophagogastric Adenocarcinoma	Stomach Adenocarcinoma	G3
TCGA-VQ-A94O	23.9052	STAD_CIN	STAGE IIIC	7TH	T4A	Esophagogastric Adenocarcinoma	Intestinal Type Stomach Adenocarcinoma	G2
TCGA-HU-8604	24.1705	STAD_CIN	STAGE IIA	7TH	T3	Esophagogastric Adenocarcinoma	Tubular Stomach Adenocarcinoma	G2
TCGA-D7-A4YT	24.2215	STAD_CIN	STAGE IIIA	7TH	T2	Esophagogastric Adenocarcinoma	Tubular Stomach Adenocarcinoma	G2
TCGA-VQ-A8PC	24.2923	STAD_CIN	STAGE IIIA	6TH	T3	Undifferentiated Stomach Adenocarcinoma	Signet Ring Cell Carcinoma of the Stomach	G3
TCGA-BR-8371	24.3682	STAD_GS	STAGE IIIB	7TH	T3	Esophagogastric Adenocarcinoma	Stomach Adenocarcinoma	G3
TCGA-R5-A7ZI	24.3827	STAD_MSI	STAGE IV	6TH	T4	Esophagogastric Adenocarcinoma	Diffuse Type Stomach Adenocarcinoma	G3
TCGA-D7-A6EZ	24.5479	STAD_EBV	STAGE IIIA	7TH	T3	Esophagogastric Adenocarcinoma	Intestinal Type Stomach Adenocarcinoma	G3
TCGA-RD-A7C1	24.7736	STAD_CIN	STAGE IB	6TH	T2	Esophagogastric Adenocarcinoma	Diffuse Type Stomach Adenocarcinoma	G3
TCGA-BR-8362	24.9084		STAGE IIIC	7TH	T4B	Esophagogastric Adenocarcinoma	Stomach Adenocarcinoma	G3
TCGA-BR-6454	24.9192	STAD_CIN	STAGE IIA	7TH	T3	Esophagogastric Adenocarcinoma	Stomach Adenocarcinoma	G3
TCGA-BR-8682	24.9487	STAD_CIN	STAGE IIB	7TH	T4A	Esophagogastric Adenocarcinoma	Mucinous Stomach Adenocarcinoma	G3
TCGA-BR-8369	25.213	STAD_CIN	STAGE IIIB	7TH	T3	Esophagogastric Adenocarcinoma	Stomach Adenocarcinoma	G3
TCGA-D7-A6ET	NA		STAGE IIIB	7TH	T3	Esophagogastric Adenocarcinoma	Tubular Stomach Adenocarcinoma	G2
TCGA-VQ-A8P5	25.2414	STAD_CIN	STAGE IIA	7TH	T3	Esophagogastric Adenocarcinoma	Intestinal Type Stomach Adenocarcinoma	G3
TCGA-HU-A4H4	25.2533	STAD_MSI	STAGE IIB	7TH	T2	Esophagogastric Adenocarcinoma	Tubular Stomach Adenocarcinoma	G3
TCGA-HU-A4G3	25.3275	STAD_GS	STAGE IIB	7TH	T2	Esophagogastric Adenocarcinoma	Tubular Stomach Adenocarcinoma	G2
TCGA-F1-A72C	25.3398	STAD_CIN	STAGE IIA	7TH	T3	Esophagogastric Adenocarcinoma	Intestinal Type Stomach Adenocarcinoma	G2
TCGA-BR-8485	25.3731	STAD_CIN	STAGE IIIC	7TH	T4	Esophagogastric Adenocarcinoma	Stomach Adenocarcinoma	G3
TCGA-CG-5725	25.5156		STAGE IB	5TH	T2	Esophagogastric Adenocarcinoma	Stomach Adenocarcinoma	G3
TCGA-BR-A4PE	25.5326	STAD_CIN	STAGE IB	7TH	T2	Esophagogastric Adenocarcinoma	Stomach Adenocarcinoma	G2
TCGA-BR-8363	25.5918	STAD_MSI	STAGE IB	7TH	T2	Esophagogastric Adenocarcinoma	Stomach Adenocarcinoma	G3
TCGA-BR-8679	25.763	STAD_CIN	STAGE IB	7TH	T2	Esophagogastric Adenocarcinoma	Stomach Adenocarcinoma	G2
TCGA-D7-A74B	NA		STAGE IIIB	7TH	T3	Esophagogastric Adenocarcinoma	Diffuse Type Stomach Adenocarcinoma	G3
TCGA-EQ-5647	NA		STAGE IV	7TH	T4	Esophagogastric Adenocarcinoma	Stomach Adenocarcinoma	G2
TCGA-BR-8081	25.8108	STAD_MSI	STAGE IIB	7TH	T4A	Esophagogastric Adenocarcinoma	Stomach Adenocarcinoma	G2
TCGA-RD-A8MW	25.9422	STAD_CIN	STAGE IIIB	6TH	T3	Esophagogastric Adenocarcinoma	Intestinal Type Stomach Adenocarcinoma	G3
TCGA-RD-A8NB	25.9975	STAD_MSI	STAGE IIIA	6TH	T3	Esophagogastric Adenocarcinoma	Diffuse Type Stomach Adenocarcinoma	G3
TCGA-VQ-A94R	26.0257	STAD_CIN	STAGE IV	7TH	T4A	Esophagogastric Adenocarcinoma	Intestinal Type Stomach Adenocarcinoma	G2
TCGA-VQ-A91Y	26.0672	STAD_CIN	STAGE IIIC	6TH	T4A	Esophagogastric Adenocarcinoma	Tubular Stomach Adenocarcinoma	G3
TCGA-CD-8531	26.2106	STAD_GS	STAGE IIIA	6TH	T3	Esophagogastric Adenocarcinoma	Diffuse Type Stomach Adenocarcinoma	G3
TCGA-CG-5721	26.5578	STAD_MSI	STAGE IV	5TH	T4	Esophagogastric Adenocarcinoma	Intestinal Type Stomach Adenocarcinoma	G3
TCGA-IN-7808	26.6255	STAD_CIN		7TH	T3	Esophagogastric Adenocarcinoma	Diffuse Type Stomach Adenocarcinoma	G3
TCGA-BR-8381	26.6551	STAD_EBV	STAGE IIB	7TH	T3	Esophagogastric Adenocarcinoma	Stomach Adenocarcinoma	G3
TCGA-BR-4187	26.7507	STAD_GS		6TH	TX	Esophagogastric Adenocarcinoma	Stomach Adenocarcinoma	G3
TCGA-BR-8590	26.7679	STAD_CIN	STAGE IIIC	7TH	T4B	Esophagogastric Adenocarcinoma	Stomach Adenocarcinoma	G3
TCGA-BR-7197	26.8368	STAD_CIN	STAGE II	7TH	T3	Esophagogastric Adenocarcinoma	Stomach Adenocarcinoma	GX
TCGA-BR-8366	26.8837	STAD_EBV	STAGE IIA	7TH	T3	Esophagogastric Adenocarcinoma	Stomach Adenocarcinoma	G3
TCGA-BR-6565	27.1235	STAD_CIN	STAGE IIB	7TH	T4A	Esophagogastric Adenocarcinoma	Stomach Adenocarcinoma	G2
TCGA-D7-A6F0	27.159	STAD_CIN	STAGE IB	7TH	T2	Esophagogastric Adenocarcinoma	Intestinal Type Stomach Adenocarcinoma	G3
TCGA-B7-5818	27.2214	STAD_EBV	STAGE IB	7TH	T2	Esophagogastric Adenocarcinoma	Diffuse Type Stomach Adenocarcinoma	G3
TCGA-CD-8532	27.2926	STAD_CIN	STAGE II	6TH	T3	Esophagogastric Adenocarcinoma	Stomach Adenocarcinoma	G2
TCGA-BR-7722	27.4204	STAD_CIN	STAGE IIB	7TH	T3	Esophagogastric Adenocarcinoma	Stomach Adenocarcinoma	G3
TCGA-VQ-A8DZ	27.6262	STAD_CIN	STAGE IV	7TH	T4	Undifferentiated Stomach Adenocarcinoma	Signet Ring Cell Carcinoma of the Stomach	G3
TCGA-BR-A4PD	27.7092	STAD_CIN	STAGE IIB	7TH	T4A	Esophagogastric Adenocarcinoma	Stomach Adenocarcinoma	G3
TCGA-D7-6520	28.016	STAD_CIN	STAGE IIIA	6TH	T2B	Esophagogastric Adenocarcinoma	Tubular Stomach Adenocarcinoma	G3
TCGA-BR-8058	28.1344	STAD_CIN	STAGE IIIB	7TH	T4A	Esophagogastric Adenocarcinoma	Stomach Adenocarcinoma	G3
TCGA-ZA-A8F6	28.251	STAD_CIN	STAGE IB	7TH	T2	Esophagogastric Adenocarcinoma	Intestinal Type Stomach Adenocarcinoma	G2
TCGA-MX-A666	28.3856	STAD_CIN	STAGE IIA	7TH	T2	Esophagogastric Adenocarcinoma	Stomach Adenocarcinoma	G2
TCGA-BR-6802	28.7767	STAD_MSI	STAGE IIIA	7TH	T3	Esophagogastric Adenocarcinoma	Stomach Adenocarcinoma	G3
TCGA-BR-8297	29.3314	STAD_CIN	STAGE IIIC	7TH	T4B	Esophagogastric Adenocarcinoma	Diffuse Type Stomach Adenocarcinoma	GX
TCGA-VQ-A8PM	29.6722	STAD_CIN	STAGE IV	6TH	T4	Undifferentiated Stomach Adenocarcinoma	Signet Ring Cell Carcinoma of the Stomach	G3
TCGA-D7-8572	29.8906	STAD_GS	STAGE IIB	7TH	T2	Esophagogastric Adenocarcinoma	Stomach Adenocarcinoma	G2
TCGA-CD-A4MI	29.9491	STAD_MSI	STAGE IIIA	6TH	T3	Esophagogastric Adenocarcinoma	Stomach Adenocarcinoma	G1
TCGA-HU-8245	NA		STAGE IIA	7TH	T3	Esophagogastric Adenocarcinoma	Papillary Stomach Adenocarcinoma	G3
TCGA-BR-A4IU	30.2109	STAD_GS	STAGE IIIA	7TH	T4A	Esophagogastric Adenocarcinoma	Diffuse Type Stomach Adenocarcinoma	G3
TCGA-BR-6801	30.2682	STAD_CIN	STAGE IIA	7TH	T3	Esophagogastric Adenocarcinoma	Stomach Adenocarcinoma	G2
TCGA-HU-A4GY	30.4556	STAD_CIN	STAGE IIIA	7TH	T4	Esophagogastric Adenocarcinoma	Diffuse Type Stomach Adenocarcinoma	G3
TCGA-RD-A8N1	30.6953	STAD_CIN	STAGE IIIB	6TH	T3	Esophagogastric Adenocarcinoma	Diffuse Type Stomach Adenocarcinoma	G3
TCGA-VQ-AA6J	30.7275	STAD_CIN	STAGE IIIB	7TH	T4A	Esophagogastric Adenocarcinoma	Intestinal Type Stomach Adenocarcinoma	G3
TCGA-BR-A453	30.9689	STAD_GS	STAGE IV	7TH	T4A	Undifferentiated Stomach Adenocarcinoma	Signet Ring Cell Carcinoma of the Stomach	G3
TCGA-VQ-A8PQ	31.0745	STAD_GS	STAGE IV	6TH	T4	Esophagogastric Adenocarcinoma	Tubular Stomach Adenocarcinoma	G2
TCGA-IN-8462	31.0924	STAD_CIN	STAGE IIB	7TH	T2	Esophagogastric Adenocarcinoma	Stomach Adenocarcinoma	G2
TCGA-BR-6852	31.254	STAD_MSI	STAGE IIA	7TH	T3	Esophagogastric Adenocarcinoma	Stomach Adenocarcinoma	G3
TCGA-BR-8380	31.3265	STAD_GS	STAGE IIIC	7TH	T4A	Esophagogastric Adenocarcinoma	Stomach Adenocarcinoma	G3
TCGA-B7-5816	31.4109	STAD_MSI	STAGE IIB	7TH	T4A	Esophagogastric Adenocarcinoma	Diffuse Type Stomach Adenocarcinoma	G3
TCGA-FP-8631	31.508	STAD_CIN	STAGE IIIA	7TH	T3	Esophagogastric Adenocarcinoma	Intestinal Type Stomach Adenocarcinoma	G2
TCGA-CG-5720	31.7852	STAD_CIN	STAGE IB	5TH	T2	Esophagogastric Adenocarcinoma	Stomach Adenocarcinoma	G3
TCGA-CD-5799	32.1585	STAD_CIN	STAGE II	6TH	T2	Esophagogastric Adenocarcinoma	Intestinal Type Stomach Adenocarcinoma	G3
TCGA-VQ-A8P3	32.3134	STAD_GS	STAGE IIIA	7TH	T4	Esophagogastric Adenocarcinoma	Tubular Stomach Adenocarcinoma	G2
TCGA-BR-8367	32.7741	STAD_GS	STAGE IIIB	7TH	T3	Esophagogastric Adenocarcinoma	Stomach Adenocarcinoma	G3
TCGA-BR-7901	32.8486	STAD_CIN	STAGE IIB	7TH	T3	Esophagogastric Adenocarcinoma	Stomach Adenocarcinoma	G2
TCGA-CG-4437	33.2769	STAD_POLE	STAGE II	5TH	T2	Esophagogastric Adenocarcinoma	Intestinal Type Stomach Adenocarcinoma	G2
TCGA-CD-A4MG	33.3172	STAD_MSI	STAGE IIA	7TH	T3	Esophagogastric Adenocarcinoma	Diffuse Type Stomach Adenocarcinoma	G3
TCGA-BR-8059	33.3574	STAD_MSI	STAGE III	7TH	T4	Esophagogastric Adenocarcinoma	Intestinal Type Stomach Adenocarcinoma	G3
TCGA-VQ-A927	33.7393	STAD_GS	STAGE IIIB	7TH	T3	Esophagogastric Adenocarcinoma	Diffuse Type Stomach Adenocarcinoma	G1
TCGA-IN-A6RR	33.8411	STAD_CIN	STAGE IIIA	7TH	T3	Esophagogastric Adenocarcinoma	Stomach Adenocarcinoma	G3
TCGA-BR-6458	33.9318	STAD_CIN	STAGE IIB	7TH	T3	Esophagogastric Adenocarcinoma	Stomach Adenocarcinoma	G3
TCGA-BR-8364	34.2276	STAD_CIN	STAGE IIIC	7TH	T4B	Esophagogastric Adenocarcinoma	Diffuse Type Stomach Adenocarcinoma	G3
TCGA-BR-8295	34.4272		STAGE IIB	7TH	T4A	Esophagogastric Adenocarcinoma	Stomach Adenocarcinoma	G3
TCGA-FP-7916	34.5857	STAD_EBV	STAGE IIIC	7TH	T4A	Esophagogastric Adenocarcinoma	Diffuse Type Stomach Adenocarcinoma	G3
TCGA-D7-8574	34.7655	STAD_GS	STAGE IIIA	7TH	T2	Esophagogastric Adenocarcinoma	Stomach Adenocarcinoma	G3
TCGA-BR-8060	34.7971		STAGE IIB	7TH	T2	Esophagogastric Adenocarcinoma	Stomach Adenocarcinoma	G3
TCGA-HU-A4GF	34.9504	STAD_CIN	STAGE IIA	7TH	T3	Esophagogastric Adenocarcinoma	Tubular Stomach Adenocarcinoma	G2
TCGA-BR-8286	35.0879	STAD_CIN	STAGE II	7TH	T3	Esophagogastric Adenocarcinoma	Stomach Adenocarcinoma	G3
TCGA-EQ-8122	35.2629	STAD_CIN	STAGE IIB	7TH	T3	Esophagogastric Adenocarcinoma	Intestinal Type Stomach Adenocarcinoma	G3
TCGA-BR-A4J7	35.3401	STAD_CIN	STAGE IIB	7TH	T4A	Esophagogastric Adenocarcinoma	Mucinous Stomach Adenocarcinoma	G3
TCGA-BR-A4J9	35.456	STAD_GS	STAGE IIA	7TH	T3	Esophagogastric Adenocarcinoma	Stomach Adenocarcinoma	G3
TCGA-BR-7959	35.7124	STAD_CIN	STAGE IIIA	7TH	T4A	Esophagogastric Adenocarcinoma	Mucinous Stomach Adenocarcinoma	G3
TCGA-VQ-A91Z	35.777	STAD_CIN	STAGE IIIA	6TH	T3	Esophagogastric Adenocarcinoma	Tubular Stomach Adenocarcinoma	G2
TCGA-HU-8243	35.8572		STAGE IIIC	7TH	T4A	Esophagogastric Adenocarcinoma	Tubular Stomach Adenocarcinoma	G2
TCGA-VQ-AA6F	35.9359	STAD_CIN	STAGE IIB	7TH	T3	Esophagogastric Adenocarcinoma	Intestinal Type Stomach Adenocarcinoma	G2
TCGA-BR-A4J5	36.2715	STAD_GS	STAGE IIIA	7TH	T4A	Esophagogastric Adenocarcinoma	Mucinous Stomach Adenocarcinoma	G3
TCGA-HU-A4GP	36.3579	STAD_CIN	STAGE IIA	7TH	T2	Esophagogastric Adenocarcinoma	Diffuse Type Stomach Adenocarcinoma	G2
TCGA-BR-8592	36.4787	STAD_GS	STAGE IIIB	7TH	T4B	Esophagogastric Adenocarcinoma	Diffuse Type Stomach Adenocarcinoma	G3
TCGA-IN-A6RP	NA		STAGE IIIC	7TH	T1B	Esophagogastric Adenocarcinoma	Stomach Adenocarcinoma	G3
TCGA-CG-4441	36.5026	STAD_GS	STAGE IIIA	5TH	T2	Esophagogastric Adenocarcinoma	Intestinal Type Stomach Adenocarcinoma	G2
TCGA-D7-6527	36.5157	STAD_CIN	STAGE II	6TH	T2	Esophagogastric Adenocarcinoma	Papillary Stomach Adenocarcinoma	G2
TCGA-R5-A805	36.766	STAD_CIN	STAGE IIIB	6TH	T3	Esophagogastric Adenocarcinoma	Intestinal Type Stomach Adenocarcinoma	G3
TCGA-FP-7829	36.7709	STAD_CIN	STAGE IIB	7TH	T3	Esophagogastric Adenocarcinoma	Mucinous Stomach Adenocarcinoma	G2
TCGA-VQ-A94U	36.8483	STAD_CIN	STAGE IIB	7TH	T4A	Undifferentiated Stomach Adenocarcinoma	Signet Ring Cell Carcinoma of the Stomach	G3
TCGA-VQ-A928	36.8984	STAD_GS	STAGE IV	6TH	T3	Esophagogastric Adenocarcinoma	Papillary Stomach Adenocarcinoma	G2
TCGA-IP-7968	36.9411	STAD_CIN	STAGE IIIB	7TH	T3	Esophagogastric Adenocarcinoma	Stomach Adenocarcinoma	G2
TCGA-HF-7134	37.1038		STAGE IA	6TH	T1	Esophagogastric Adenocarcinoma	Intestinal Type Stomach Adenocarcinoma	G2
TCGA-KB-A6F5	NA		STAGE IIIA	7TH	T3	Esophagogastric Adenocarcinoma	Intestinal Type Stomach Adenocarcinoma	G3
TCGA-BR-7958	37.1709	STAD_EBV	STAGE IIIB	7TH	T4B	Esophagogastric Adenocarcinoma	Stomach Adenocarcinoma	G3
TCGA-VQ-A8PD	37.5424	STAD_GS	STAGE IIIC	7TH	T4A	Esophagogastric Adenocarcinoma	Stomach Adenocarcinoma	G2
TCGA-B7-A5TN	37.9879	STAD_CIN	STAGE IIB	7TH	T4A	Esophagogastric Adenocarcinoma	Stomach Adenocarcinoma	G2
TCGA-D7-A748	38.5295	STAD_GS	STAGE IV	7TH	T4A	Esophagogastric Adenocarcinoma	Diffuse Type Stomach Adenocarcinoma	G3
TCGA-BR-8077	38.5687	STAD_CIN	STAGE IIIB	7TH	T4B	Esophagogastric Adenocarcinoma	Intestinal Type Stomach Adenocarcinoma	G2
TCGA-D7-8570	38.6321	STAD_EBV	STAGE IIIB	7TH	T3	Esophagogastric Adenocarcinoma	Tubular Stomach Adenocarcinoma	G3
TCGA-VQ-AA64	38.8788	STAD_CIN	STAGE IIIB	7TH	T3	Esophagogastric Adenocarcinoma	Intestinal Type Stomach Adenocarcinoma	G2
TCGA-VQ-A8E2	38.8938	STAD_CIN	STAGE IIIB	6TH	T3	Esophagogastric Adenocarcinoma	Tubular Stomach Adenocarcinoma	G2
TCGA-HU-8608	39.0175	STAD_EBV	STAGE IIIB	7TH	T4A	Esophagogastric Adenocarcinoma	Diffuse Type Stomach Adenocarcinoma	G3
TCGA-F1-A448	39.474	STAD_MSI	STAGE IIIB	7TH	T3	Esophagogastric Adenocarcinoma	Mucinous Stomach Adenocarcinoma	G3
TCGA-RD-A7BS	39.5483	STAD_GS	STAGE IIIA	6TH	T3	Esophagogastric Adenocarcinoma	Diffuse Type Stomach Adenocarcinoma	G3
TCGA-HU-8249	39.5775	STAD_CIN	STAGE IIIA	7TH	T3	Esophagogastric Adenocarcinoma	Tubular Stomach Adenocarcinoma	G2
TCGA-BR-6563	40.1342	STAD_GS	STAGE IIB	7TH	T3	Esophagogastric Adenocarcinoma	Stomach Adenocarcinoma	G3
TCGA-R5-A804	NA		STAGE IV	6TH	T3	Esophagogastric Adenocarcinoma	Diffuse Type Stomach Adenocarcinoma	G3
TCGA-D7-8576	40.163	STAD_CIN	STAGE IIIB	7TH	T3	Esophagogastric Adenocarcinoma	Tubular Stomach Adenocarcinoma	G3
TCGA-BR-7717	40.2501	STAD_CIN	STAGE IV	6TH	T4	Esophagogastric Adenocarcinoma	Stomach Adenocarcinoma	G2
TCGA-D7-8579	40.3018	STAD_GS	STAGE IIB	7TH	T2	Esophagogastric Adenocarcinoma	Intestinal Type Stomach Adenocarcinoma	G2
TCGA-BR-8296	40.3947		STAGE IIIC	7TH	T4B	Esophagogastric Adenocarcinoma	Intestinal Type Stomach Adenocarcinoma	G3
TCGA-BR-6453	40.4495	STAD_GS	STAGE IIA	7TH	T2	Esophagogastric Adenocarcinoma	Stomach Adenocarcinoma	G3
TCGA-ZQ-A9CR	41.2904	STAD_CIN	STAGE IIIC	7TH	T4A	Esophagogastric Adenocarcinoma	Tubular Stomach Adenocarcinoma	G3
TCGA-VQ-A923	41.445	STAD_EBV	STAGE IIIA	6TH	T3	Esophagogastric Adenocarcinoma	Tubular Stomach Adenocarcinoma	G3
TCGA-CD-8525	42.072		STAGE IIIA	6TH	T3	Esophagogastric Adenocarcinoma	Mucinous Stomach Adenocarcinoma	G3
TCGA-CD-5798	42.4574	STAD_GS	STAGE II	6TH	T3	Esophagogastric Adenocarcinoma	Mucinous Stomach Adenocarcinoma	G2
TCGA-BR-7715	42.4762	STAD_CIN	STAGE IIA	7TH	T3	Esophagogastric Adenocarcinoma	Stomach Adenocarcinoma	G2
TCGA-CD-A486	42.4848	STAD_CIN	STAGE IIA	7TH	T3	Esophagogastric Adenocarcinoma	Stomach Adenocarcinoma	G2
TCGA-HU-A4H6	42.9058	STAD_CIN	STAGE IIIA	7TH	T3	Esophagogastric Adenocarcinoma	Tubular Stomach Adenocarcinoma	G2
TCGA-CD-8534	42.9458	STAD_GS	STAGE II	6TH	T3	Esophagogastric Adenocarcinoma	Diffuse Type Stomach Adenocarcinoma	G3
TCGA-F1-6874	43.1683	STAD_MSI	STAGE IB	7TH	T2	Esophagogastric Adenocarcinoma	Intestinal Type Stomach Adenocarcinoma	G3
TCGA-BR-A4J8	43.2422	STAD_CIN	STAGE IIIB	7TH	T3	Esophagogastric Adenocarcinoma	Stomach Adenocarcinoma	G3
TCGA-BR-8686	43.6743	STAD_EBV	STAGE IIIB	7TH	T4B	Esophagogastric Adenocarcinoma	Tubular Stomach Adenocarcinoma	G3
TCGA-CD-5800	43.7089	STAD_CIN	STAGE II	6TH	T3	Esophagogastric Adenocarcinoma	Papillary Stomach Adenocarcinoma	G1
TCGA-VQ-A8DL	NA		STAGE IIA	7TH	T3	Esophagogastric Adenocarcinoma	Tubular Stomach Adenocarcinoma	G2
TCGA-CG-5734	44.1006	STAD_CIN	STAGE IIIA	5TH	T3	Esophagogastric Adenocarcinoma	Intestinal Type Stomach Adenocarcinoma	G3
TCGA-BR-8291	44.1335	STAD_CIN	STAGE IIB	7TH	T3	Esophagogastric Adenocarcinoma	Diffuse Type Stomach Adenocarcinoma	GX
TCGA-D7-6521	44.5862	STAD_CIN	STAGE IIIA	7TH	T2B	Esophagogastric Adenocarcinoma	Diffuse Type Stomach Adenocarcinoma	G3
TCGA-FP-8210	44.9977	STAD_GS	STAGE IIIA	6TH	T3	Esophagogastric Adenocarcinoma	Diffuse Type Stomach Adenocarcinoma	G3
TCGA-IN-A6RS	45.0738	STAD_CIN	STAGE IA	7TH	T1B	Esophagogastric Adenocarcinoma	Stomach Adenocarcinoma	G2
TCGA-BR-6707	46.1742	STAD_EBV	STAGE IIA	7TH	T3	Esophagogastric Adenocarcinoma	Stomach Adenocarcinoma	G3
TCGA-VQ-A91Q	46.2468	STAD_CIN	STAGE IV	6TH	T3	Esophagogastric Adenocarcinoma	Tubular Stomach Adenocarcinoma	G3
TCGA-RD-A8N5	46.4129	STAD_CIN	STAGE IIIA	6TH	T3	Esophagogastric Adenocarcinoma	Mucinous Stomach Adenocarcinoma	G2
TCGA-CD-8524	47.4903	STAD_CIN	STAGE II	6TH	T3	Esophagogastric Adenocarcinoma	Intestinal Type Stomach Adenocarcinoma	G3
TCGA-FP-7998	47.6423	STAD_EBV	STAGE IIIC	7TH	T4A	Esophagogastric Adenocarcinoma	Diffuse Type Stomach Adenocarcinoma	G3
TCGA-RD-A7BW	47.8289	STAD_CIN	STAGE IB	6TH	T2	Esophagogastric Adenocarcinoma	Diffuse Type Stomach Adenocarcinoma	G3
TCGA-MX-A5UG	47.942	STAD_GS	STAGE IIIA	6TH	T3	Esophagogastric Adenocarcinoma	Diffuse Type Stomach Adenocarcinoma	G3
TCGA-CD-8526	48.0598	STAD_CIN	STAGE IIIA	6TH	T3	Esophagogastric Adenocarcinoma	Intestinal Type Stomach Adenocarcinoma	G3
TCGA-CG-5722	48.3585	STAD_EBV	STAGE IV	5TH	T3	Esophagogastric Adenocarcinoma	Intestinal Type Stomach Adenocarcinoma	G3
TCGA-BR-A4CS	48.5318	STAD_CIN	STAGE IIIC	7TH	T4B	Esophagogastric Adenocarcinoma	Stomach Adenocarcinoma	G3
TCGA-3M-AB47	48.6692	STAD_GS	STAGE IIIB	6TH	T3	Esophagogastric Adenocarcinoma	Stomach Adenocarcinoma	G3
TCGA-VQ-A8PF	48.7159	STAD_EBV	STAGE IIIB	7TH	T3	Esophagogastric Adenocarcinoma	Tubular Stomach Adenocarcinoma	G3
TCGA-MX-A5UJ	48.8396	STAD_MSI	STAGE IIIA	7TH	T3	Esophagogastric Adenocarcinoma	Tubular Stomach Adenocarcinoma	G3
TCGA-R5-A7O7	49.0704	STAD_CIN	STAGE IV	7TH	T3	Esophagogastric Adenocarcinoma	Tubular Stomach Adenocarcinoma	G2
TCGA-VQ-A94P	49.1005	STAD_CIN	STAGE IV	7TH	T4	Undifferentiated Stomach Adenocarcinoma	Signet Ring Cell Carcinoma of the Stomach	GX
TCGA-BR-A4IV	49.8191	STAD_GS	STAGE IIIB	7TH	T4A	Esophagogastric Adenocarcinoma	Diffuse Type Stomach Adenocarcinoma	G3
TCGA-BR-8365	49.835	STAD_CIN	STAGE IIA	7TH	T3	Esophagogastric Adenocarcinoma	Stomach Adenocarcinoma	G3
TCGA-FP-8209	50.8401	STAD_GS	STAGE IB	6TH	T2A	Esophagogastric Adenocarcinoma	Diffuse Type Stomach Adenocarcinoma	G3
TCGA-BR-7704	52.8717		STAGE II	7TH	T3	Esophagogastric Adenocarcinoma	Intestinal Type Stomach Adenocarcinoma	G3
TCGA-VQ-A8PS	NA		STAGE IIIA	6TH	T3	Esophagogastric Adenocarcinoma	Intestinal Type Stomach Adenocarcinoma	G2
TCGA-VQ-A8PT	NA		STAGE IIIB	7TH	T4B	Esophagogastric Adenocarcinoma	Intestinal Type Stomach Adenocarcinoma	G3
TCGA-BR-8384	53.7364	STAD_GS	STAGE IIIC	7TH	T4B	Esophagogastric Adenocarcinoma	Stomach Adenocarcinoma	G3
TCGA-D7-6820	53.9549	STAD_CIN	STAGE IIB	6TH	T2	Esophagogastric Adenocarcinoma	Tubular Stomach Adenocarcinoma	G2
TCGA-VQ-A8PY	NA		STAGE IIIB	6TH	T3	Esophagogastric Adenocarcinoma	Tubular Stomach Adenocarcinoma	G2
TCGA-VQ-A8PZ	NA		STAGE II	6TH	T3	Undifferentiated Stomach Adenocarcinoma	Signet Ring Cell Carcinoma of the Stomach	G3
TCGA-BR-6456	54.034	STAD_CIN	STAGE IIB	7TH	T3	Esophagogastric Adenocarcinoma	Stomach Adenocarcinoma	G2
TCGA-B7-A5TI	54.0856	STAD_MSI	STAGE IIIC	7TH	T4	Esophagogastric Adenocarcinoma	Diffuse Type Stomach Adenocarcinoma	G3
TCGA-VQ-A91A	54.4924	STAD_CIN	STAGE IIIB	7TH	T3	Esophagogastric Adenocarcinoma	Mucinous Stomach Adenocarcinoma	G1
TCGA-D7-A4Z0	54.7153	STAD_GS	STAGE IIB	7TH	T2	Esophagogastric Adenocarcinoma	Mucinous Stomach Adenocarcinoma	G3
TCGA-BR-6706	54.7503	STAD_EBV	STAGE IIIA	6TH	T3	Esophagogastric Adenocarcinoma	Stomach Adenocarcinoma	G3
TCGA-HU-8610	55.3245	STAD_GS	STAGE IA	7TH	T1B	Esophagogastric Adenocarcinoma	Tubular Stomach Adenocarcinoma	G2
TCGA-BR-7196	55.3713	STAD_EBV	STAGE IV	7TH	T3	Esophagogastric Adenocarcinoma	Stomach Adenocarcinoma	G3
TCGA-BR-8683	56.1815	STAD_CIN	STAGE IIIB	7TH	T4A	Esophagogastric Adenocarcinoma	Tubular Stomach Adenocarcinoma	G3
TCGA-BR-8080	57.5757	STAD_CIN	STAGE IIIC	7TH	T4	Esophagogastric Adenocarcinoma	Mucinous Stomach Adenocarcinoma	G3
TCGA-BR-8284	58.5749	STAD_POLE	STAGE IIIC	7TH	T4A	Esophagogastric Adenocarcinoma	Intestinal Type Stomach Adenocarcinoma	G3
TCGA-CD-5803	59.1595	STAD_CIN	STAGE II	6TH	T3	Esophagogastric Adenocarcinoma	Stomach Adenocarcinoma	G3
TCGA-FP-7735	61.835	STAD_CIN	STAGE IB	7TH	T2	Esophagogastric Adenocarcinoma	Stomach Adenocarcinoma	G2
TCGA-D7-5578	62.1351	STAD_CIN	STAGE IIIA	7TH	T3	Esophagogastric Adenocarcinoma	Tubular Stomach Adenocarcinoma	G3
TCGA-HU-A4G2	63.2464	STAD_EBV	STAGE IIB	7TH	T3	Esophagogastric Adenocarcinoma	Diffuse Type Stomach Adenocarcinoma	G3
TCGA-IN-A7NT	66.3238	STAD_CIN	STAGE IIB	7TH	T3	Esophagogastric Adenocarcinoma	Stomach Adenocarcinoma	G3
TCGA-MX-A663	69.5128	STAD_CIN	STAGE IIA	7TH	T3	Esophagogastric Adenocarcinoma	Stomach Adenocarcinoma	G3
TCGA-CD-8529	70.0661	STAD_POLE	STAGE IV	6TH	T4	Esophagogastric Adenocarcinoma	Mucinous Stomach Adenocarcinoma	G2
TCGA-BR-7957	71.1954	STAD_CIN	STAGE IV	7TH	T3	Esophagogastric Adenocarcinoma	Intestinal Type Stomach Adenocarcinoma	GX
TCGA-CG-5718	71.9286	STAD_CIN	STAGE II	6TH	T2B	Esophagogastric Adenocarcinoma	Intestinal Type Stomach Adenocarcinoma	G2
TCGA-CD-5804	73.8252	STAD_CIN		7TH	T3	Esophagogastric Adenocarcinoma	Stomach Adenocarcinoma	G2
TCGA-KB-A93G	73.853		STAGE IB	7TH	T2	Undifferentiated Stomach Adenocarcinoma	Signet Ring Cell Carcinoma of the Stomach	G1
TCGA-BR-8486	74.6249	STAD_CIN	STAGE IA	7TH	T1B	Esophagogastric Adenocarcinoma	Stomach Adenocarcinoma	G2
TCGA-RD-A8N9	76.2058	STAD_CIN	STAGE II	6TH	T2	Esophagogastric Adenocarcinoma	Diffuse Type Stomach Adenocarcinoma	G3
TCGA-BR-A4IZ	78.1967	STAD_GS	STAGE IIIB	7TH	T4A	Esophagogastric Adenocarcinoma	Diffuse Type Stomach Adenocarcinoma	G3
TCGA-D7-6524	78.487	STAD_GS	STAGE II	6TH	T2	Esophagogastric Adenocarcinoma	Diffuse Type Stomach Adenocarcinoma	G3
TCGA-BR-A4J2	79.0374	STAD_GS	STAGE IIB	7TH	T4A	Esophagogastric Adenocarcinoma	Diffuse Type Stomach Adenocarcinoma	G3
TCGA-CD-8530	82.6173	STAD_CIN	STAGE II	6TH	T3	Esophagogastric Adenocarcinoma	Diffuse Type Stomach Adenocarcinoma	G3
TCGA-CG-5719	84.8371	STAD_CIN	STAGE IV	7TH	T4	Esophagogastric Adenocarcinoma	Intestinal Type Stomach Adenocarcinoma	G1
TCGA-BR-6803	85.6015	STAD_GS	STAGE IIA	7TH	T3	Esophagogastric Adenocarcinoma	Diffuse Type Stomach Adenocarcinoma	G3
TCGA-BR-8677	86.2191	STAD_CIN	STAGE IIIB	7TH	T3	Esophagogastric Adenocarcinoma	Stomach Adenocarcinoma	G3
TCGA-D7-6522	87.5016	STAD_GS	STAGE IB	6TH	T2	Esophagogastric Adenocarcinoma	Diffuse Type Stomach Adenocarcinoma	G3
TCGA-D7-6818	88.3696	STAD_CIN	STAGE IIIA	7TH	T2	Esophagogastric Adenocarcinoma	Diffuse Type Stomach Adenocarcinoma	G3
TCGA-VQ-A922	91.3018	STAD_CIN	STAGE IV	6TH	T4	Esophagogastric Adenocarcinoma	Tubular Stomach Adenocarcinoma	G2
TCGA-BR-6564	91.7829	STAD_CIN	STAGE IIIA	7TH	T3	Esophagogastric Adenocarcinoma	Diffuse Type Stomach Adenocarcinoma	G3
TCGA-BR-6457	101.416	STAD_GS	STAGE IIA	7TH	T3	Esophagogastric Adenocarcinoma	Stomach Adenocarcinoma	G3
TCGA-D7-6518	104.476	STAD_CIN	STAGE IIIA	7TH	T2	Esophagogastric Adenocarcinoma	Diffuse Type Stomach Adenocarcinoma	G3
TCGA-CD-5813	139.385		STAGE II	6TH	T3	Esophagogastric Adenocarcinoma	Mucinous Stomach Adenocarcinoma	G3
TCGA-BR-6705	193.297	STAD_CIN	STAGE IIIB	7TH	T3	Esophagogastric Adenocarcinoma	Stomach Adenocarcinoma	G3

## Sheet: C.Oncomine Dataset Wang
Wang Dataset (19826)
N= normal gastric tissue
T= gastric cancer tissue
C= noncancer tissue
Sample	Title	NOVA2 Expression Value
GSM495051	CB2008210-1N	164.4
GSM495053	CB2008210-2N	29.6
GSM495055	CB2008210-3N	69.1
GSM495057	CB2008210-4N	130
GSM495059	CB2008210-5N	14.7
GSM495061	CB2008210-6N	58.9
GSM495063	CB2008210-7N	84.9
GSM495065	CB2008210-9N	16.6
GSM495067	CB2008210-12N	28.2
GSM495069	CB2008210-13N	98.9
GSM495071	CB2008210-14N	154.9
GSM495073	CB2008210-15N	8.8
GSM495075	CB2008210-3C	35.3
GSM495076	CB2008210-5C	15.5
GSM495077	CB2008210-9C	15.4
GSM495052	CB2008210-1T	147.7
GSM495054	CB2008210-2T	96.6
GSM495056	CB2008210-3T	115.7
GSM495058	CB2008210-4T	149.7
GSM495060	CB2008210-5T	194.1
GSM495062	CB2008210-6T	179
GSM495064	CB2008210-7T	85
GSM495066	CB2008210-9T	109.6
GSM495068	CB2008210-12T	51.2
GSM495070	CB2008210-13T	29.7
GSM495072	CB2008210-14T	59.7
GSM495074	CB2008210-15T	180.4

## Sheet: D.Oncomine Dataset DErrico
Dataset DErrico (GSE13911)
Sample	Title	NOVA2 Expression Value
GSM350411	sample105KHG - tumor	191.6
GSM350412	sample105MHG - normal	161.2
GSM350413	sample114KHG - tumor	109.4
GSM350414	sample114MHG - normal	33
GSM350415	sample115KHG - tumor	138.4
GSM350416	sample117KHG - tumor	139
GSM350417	sample117MHG - normal	77.2
GSM350418	sample118KHG - tumor	157
GSM350419	sample118MHG - normal	41.6
GSM350420	sample123KHG - tumor	87.9
GSM350421	sample123MHG - normal	21.9
GSM350422	sample124KHG - tumor	197.2
GSM350423	sample127KHG - tumor	207
GSM350424	sample127MHG - normal	85.3
GSM350425	sample129KHG - tumor	100.6
GSM350426	sample129MHG - normal	48.5
GSM350427	sample130KHG - tumor	236.2
GSM350428	sample130MHG - normal	63.7
GSM350429	sample146KHG - tumor	82.9
GSM350430	sample146MHG - normal	77.9
GSM350431	sample148KHG - tumor	70.5
GSM350432	sample149KHG - tumor	102.5
GSM350433	sample149MHG - normal	21.9
GSM350434	sample154KHG - tumor	57.3
GSM350435	sample154MHG - normal	110.1
GSM350436	sample158KHG - tumor	172.8
GSM350437	sample158MHG - normal	15.2
GSM350438	sample159KHG - tumor	273.6
GSM350439	sample159MHG - normal	154.1
GSM350440	sample174KHG - tumor	196.8
GSM350441	sample174MHG - normal	27.3
GSM350442	sample177KHG - tumor	160.1
GSM350443	sample17KHG - tumor	155.1
GSM350444	sample17MHG - normal	223.5
GSM350445	sample183KHG - tumor	167.1
GSM350446	sample183MHG - normal	188.5
GSM350447	sample186KHG - tumor	221.4
GSM350448	sample186MHG - normal	35.9
GSM350449	sample189KHG - tumor	14.1
GSM350450	sample189MHG - normal	20.7
GSM350451	sample192KHG - tumor	56.4
GSM350452	sample192MHG - normal	105.5
GSM350453	sample195KHG - tumor	163.8
GSM350454	sample195MHG - normal	39.6
GSM350455	sample196KHG - tumor	79
GSM350456	sample196MHG - normal	55.6
GSM350457	sample202KHG - tumor	167.3
GSM350458	sample202MHG - normal	27.1
GSM350459	sample203KHG - tumor	165.7
GSM350460	sample203MHG - normal	57.9
GSM350461	sample22KHG - tumor	16.9
GSM350462	sample22MHG - normal	12.9
GSM350463	sample39KHG - tumor	122.5
GSM350464	sample39MHG - normal	20.6
GSM350465	sample43KHG - tumor	83.7
GSM350466	sample46KHG - tumor	74.8
GSM350467	sample46MHG - normal	81.2
GSM350468	sample53KHG - tumor	154.3
GSM350469	sample53MHG - normal	152.8
GSM350470	sample58KHG - tumor	255.9
GSM350471	sample60KHG - tumor	105.5
GSM350472	sample60MHG - normal	195.9
GSM350473	sample61KHG - tumor	205.7
GSM350474	sample63KHG - tumor	61.7
GSM350475	sample63MHG - normal	32.4
GSM350476	sample91KHG - tumor	16.7
GSM350477	sample91MHG - normal	24.9
GSM350478	sample96KHG - tumor	37.7
GSM350479	sample96MHG - normal	30.5
