# Supplementary material for: Alternative Splicing Changes Promoted by NOVA2 Upregulation in Endothelial Cells and Relevance for Gastric Cancer
Source: Int J Mol Sci. 2023 Apr 30;24(9):8102. doi: 10.3390/ijms24098102 (PMC10178952; doi:10.3390/ijms24098102)
Supplement: Supplementary file 1 [file ijms-24-08102-s001.zip › Supplementary Table S5.xlsx]

## Sheet: Foglio1
TUMOR	NOVA2+	TOT ENDOTHELIAL CELLS	%		NORMAL	NOVA2+	TOT ENDOTHELIAL CELLS	%
K1	31	38	81.5789		N1	23	35	65.7143
K2	14	22	63.6364		N2	30	44	68.1818
K3	17	25	68		N3	18	29	62.069
K4	37	42	88.0952		N4	17	24	70.8333
K5	15	22	68.1818		N5	16	28	57.1429
K6	42	55	76.3636		N6	19	38	50
K7	28	34	82.3529		N7	15	24	62.5
K8	33	46	71.7391		N8	15	28	53.5714
K9	36	45	80		N9	18	32	56.25
K10	13	20	65		N10	53	67	79.1045
K11	9	12	75		N11	23	35	65.7143
K12	23	33	69.697		N12	47	58	81.0345
K13	30	43	69.7674		N13	56	68	82.3529
K14	11	14	78.5714		N14	17	31	54.8387
K15	15	19	78.9474		N15	12	31	38.7097
		MEDIA K	74.4621		N16	16	41	39.0244
					N17	38	50	76
					N18	16	32	50
					N19	17	35	48.5714
					N20	29	47	61.7021
							MEDIA NORM	61.1658
	p VALUE	0.000492365
