# Supplementary material for: Alternative Splicing Changes Promoted by NOVA2 Upregulation in Endothelial Cells and Relevance for Gastric Cancer
Source: Int J Mol Sci. 2023 Apr 30;24(9):8102. doi: 10.3390/ijms24098102 (PMC10178952; doi:10.3390/ijms24098102)
Supplement: Supplementary file 1 [file ijms-24-08102-s001.zip › Supplementary Table S6.xlsx]

## Sheet: A.RAPGEF6 from TSVdb
sampleID	clinical_sampletype	clinical_pathological_stage	clinical_gender	clinical_race	clinical_microsatellite_instability	clinical_h_pylori_infection	clinical_reflux_history	os_time	os_event	gene_RAPGEF6	isoform_uc003kvm	isoform_uc003kvn	isoform_uc003kvo	isoform_uc010jdi	isoform_uc010jdj	isoform_uc003kvp	isoform_uc003kvq	isoform_uc003kvr	isoform_uc011cxe	isoform_uc010jdk	exon_chr5:130761604-130762984	exon_chr5:130764595-130764909	exon_chr5:130766552-130767042	exon_chr5:130769123-130769351	exon_chr5:130771558-130772074	exon_chr5:130775274-130775408	exon_chr5:130775839-130775921	exon_chr5:130778042-130778230	exon_chr5:130782176-130783094	EXON 21A: exon_chr5:130785716-130785739	exon_chr5:130788747-130788870	exon_chr5:130791494-130791705	exon_chr5:130797398-130797781	exon_chr5:130799309-130799974	exon_chr5:130805494-130805508	exon_chr5:130808280-130808437	exon_chr5:130815206-130815446	exon_chr5:130825239-130825347	exon_chr5:130828275-130828478	exon_chr5:130831246-130831353	exon_chr5:130834136-130834300	exon_chr5:130840319-130840471	exon_chr5:130841057-130841215	exon_chr5:130843764-130843900	exon_chr5:130846007-130846184	exon_chr5:130857083-130857214	exon_chr5:130883740-130883883	exon_chr5:130897671-130897740	exon_chr5:130928076-130928159
TCGA-3M-AB46-01A	Primary Solid Tumor	STAGE II	MALE	white	MSS	NO	NO	1765	0	72.9975	60.0569	2.2821	0	0	7.2709	0	0	2.2634	0	0	1.12028	0.403179	0.317445	0.226878	0.0893276	0.513137	0	0.183263	0.0942241	0	0.232774	0.190611	0.105233	0.0173357	0	0.292293	0.143721	0.211846	0.084894	0.160355	0.174933	0.150923	0.145228	0.0842744	0.162157	0.2624	0.0400889	0	0
TCGA-3M-AB47-01A	Primary Solid Tumor	STAGE III	MALE	white	MSI-L	NO	NO	UNDEFINED	UNDEFINED	487.347	197.316	289.45	0	0	7.1522	0	0	17.5015	0	3.0246	3.96937	4.39653	3.42117	3.28826	0.183336	4.05662	0.126887	3.25979	0.81365	0.219409	3.18496	3.17936	1.79641	0.616716	0	2.2663	0.939543	1.4493	1.08414	1.80403	1.91484	1.10135	1.32473	1.42215	2.30749	1.71538	1.75527	1.95587	1.62989
TCGA-B7-5816-01A	Primary Solid Tumor	STAGE II	FEMALE	white	MSI-H	UNDEFINED	UNDEFINED	812	0	619.748	106.516	575.552	0	0	26.5173	0	0	3.3122	0	9.8007	2.67138	4.7426	5.12133	4.8803	0.0330869	5.19514	0	6.39587	1.20989	0	6.11584	3.87304	3.13312	1.35272	0	4.18627	3.21772	2.6679	2.71124	3.27336	3.38663	3.57771	3.44271	4.37013	4.74097	4.27649	5.74158	8.71589	7.60264
TCGA-B7-5818-01A	Primary Solid Tumor	STAGE II	MALE	white	MSI-L	UNDEFINED	UNDEFINED	356	0	179.437	52.5504	132.052	0	0	0	0	0	0	0	5.3875	1.17263	1.6716	1.86155	1.47507	0	1.91341	0.478796	1.83982	0.367563	0	0.961453	1.12472	0.827917	0.477358	0	2.07503	0.618362	0.911469	0.876619	0.735927	0.963395	0.259739	0.43739	1.45037	1.67444	0.451591	0.689931	0.425786	0.236548
TCGA-B7-A5TI-01A	Primary Solid Tumor	STAGE III	MALE	white	MSI-H	YES	YES	595	0	283.871	93.1958	143.569	0	92.6004	0	0	0	0	5.0757	0	2.09461	2.18407	2.10178	1.79802	0.0302436	2.97276	0.12559	3.39193	0.527437	1.08583	1.93348	1.40134	1.69661	0.53998	0	2.34209	1.51385	1.62576	1.07306	1.49603	1.20034	1.09009	1.24563	2.20653	1.96181	1.22403	1.303	2.15925	1.24095
TCGA-B7-A5TJ-01A	Primary Solid Tumor	STAGE II	MALE	white	MSI-H	YES	YES	335	0	247.477	101.439	182.389	0	0	0	0	0	0	0	2.343	1.73236	2.3599	2.22834	1.92026	0.0101257	2.52055	0	3.4346	0.484194	0	1.09766	1.13589	1.00883	0.330135	0	1.62351	0.934045	0.720412	1.36007	1.55111	0.856635	1.77921	0.921886	0.496751	0.970533	1.5467	1.85406	2.16878	1.43339
TCGA-B7-A5TK-01A	Primary Solid Tumor	STAGE III	MALE	white	MSS	YES	YES	288	0	266.038	151.399	87.0824	0	0	0	0	6.351	0	0	0	3.04379	2.588	2.45935	1.37946	0.0492758	2.07579	0	3.07324	0.731834	0	0.903972	1.29781	0.623621	0.191258	0	0.0967427	1.58562	2.24372	0.349665	1.41531	1.0499	0.399617	0.993387	1.37605	1.14497	0.115798	0.601507	0.218362	0
TCGA-B7-A5TN-01A	Primary Solid Tumor	STAGE II	MALE	white	MSS	YES	YES	287	0	179.596	82.4781	96.0327	0	0	0	0	0	13.8848	0	6.3961	1.88466	1.90099	1.37323	0.823591	0.127681	0.593748	0	1.12263	0.302708	0	1.29284	1.40117	0.908632	0.361063	0	0.746054	0.645631	0.259545	0.23113	0.785843	0.314337	0.523896	0.53378	0.619497	0.794673	0.642963	0.458409	1.34716	1.68395
TCGA-BR-4187-01A	Primary Solid Tumor	UNDEFINED	MALE	white	MSS	UNDEFINED	UNDEFINED	141	1	430.221	19.7763	422.18	0	0	0	0	6.2602	14.9435	0	4.7007	1.49382	3.49884	2.60152	2.12258	0.174916	4.35412	0.272385	4.69503	1.12548	0	5.74314	5.01213	3.19396	0.755294	0	3.00485	2.67355	2.48894	2.18876	2.98299	4.04202	3.02917	3.16369	3.01164	2.60372	1.96963	2.11949	2.50302	3.2297
TCGA-BR-4191-01A	Primary Solid Tumor	UNDEFINED	MALE	white	MSS	UNDEFINED	UNDEFINED	558	1	458.093	170.831	333.866	0	19.0507	0	0	22.0704	0	0	14.6286	3.01292	5.08039	4.10377	3.78004	0.22512	3.82569	0.175282	4.23366	0.878603	3.03091	5.6903	4.4949	2.84148	1.0813	0.484946	2.76235	2.23357	1.53492	1.56894	2.15532	1.41075	1.33123	1.37249	1.00883	1.14426	2.53495	2.22267	4.15668	1.03917
TCGA-BR-4201-01A	Primary Solid Tumor	UNDEFINED	FEMALE	white	MSI-H	UNDEFINED	UNDEFINED	940	1	418.514	74.8386	408.03	0	9.3519	0	0	0.848	0	9.4273	4.4427	2.02259	3.57021	3.60996	2.9626	0.0709328	4.70853	0.441834	5.04486	1.25034	0.509337	5.2741	4.69935	2.70585	1.05538	0	3.05602	3.0687	2.52332	1.40817	1.47142	1.62988	3.19584	2.69083	1.24918	1.7512	2.12995	2.54668	1.48435	2.91049
TCGA-BR-4253-01A	Primary Solid Tumor	STAGE III	FEMALE	white	MSS	UNDEFINED	UNDEFINED	124	1	774.964	107.606	876.014	0	0	0	0	22.3566	0	4.5309	1.383	3.63015	6.5125	6.74334	7.48789	0.217092	11.5932	0.075125	10.1943	2.01513	0	10.057	8.9707	6.94984	2.16272	0	7.4193	5.5368	6.17817	2.96486	4.33012	4.53482	4.72747	4.74516	4.91547	4.86919	5.33786	6.32197	4.63199	4.82499
TCGA-BR-4255-01A	Primary Solid Tumor	STAGE III	FEMALE	white	MSS	UNDEFINED	UNDEFINED	124	1	416.197	88.8359	389.118	0	0	11.3359	0	6.4164	0	0	4.3035	1.7872	3.12579	3.68315	4.80129	0.0634831	3.91418	0.237259	3.43837	0.996409	0.683766	3.49383	2.55445	2.53848	0.852552	0.218805	2.51349	1.98831	2.52931	1.91455	1.82338	1.73055	1.71612	2.37383	3.09042	3.06081	3.00857	2.32481	3.14142	2.57878
TCGA-BR-4256-01A	Primary Solid Tumor	UNDEFINED	MALE	white	MSI-H	UNDEFINED	UNDEFINED	284	1	437.172	44.703	423.113	0	63.95	9.5761	0	1.9577	0	0	2.9624	1.73354	4.02222	3.96205	3.60491	0.0277697	5.45032	0.0432438	4.97556	1.11309	1.79462	6.22327	5.46851	3.00038	0.921561	0	3.56652	2.82969	3.29288	1.81221	2.06049	2.87139	2.93238	2.59599	3.48444	2.58102	2.63755	3.58924	5.02493	4.10198
TCGA-BR-4257-01A	Primary Solid Tumor	UNDEFINED	FEMALE	white	MSI-H	UNDEFINED	UNDEFINED	294	1	451.215	57.5035	464.613	0	0	13.2956	0	6.923	0	6.6774	0	1.68809	3.79153	3.69545	4.38798	0.111064	6.12478	0.207542	4.70903	1.21213	0.478499	6.29766	4.92944	3.6336	1.14667	0	3.45246	2.73995	3.05537	1.99844	2.55199	2.85359	2.85223	1.91399	2.64047	3.25809	3.26249	2.79124	4.01939	3.41785
TCGA-BR-4267-01A	Primary Solid Tumor	STAGE II	MALE	white	MSS	UNDEFINED	UNDEFINED	188	1	657.236	101.747	719.33	0	0	17.1508	0	3.1874	0	0	1.1299	2.67431	5.02992	4.94028	5.83163	0.0583743	6.93011	0.0909021	5.82832	1.55577	0.471555	7.63615	6.495	4.03769	1.37643	0	5.22889	4.03854	3.634	2.9033	3.56286	3.06368	2.98343	3.08438	3.46954	3.70886	3.88675	3.98202	6.57482	5.56884
TCGA-BR-4279-01A	Primary Solid Tumor	STAGE II	MALE	white	MSS	UNDEFINED	UNDEFINED	291	1	484.42	4.9096	514.736	0	0	0	0	0	0	0	1.2464	2.04114	3.6608	3.15516	2.72126	0	3.2787	0	4.28326	1.04566	0.485334	7.04517	3.95593	3.35184	1.3292	0	3.94411	3.60073	4.86224	2.31247	1.83348	2.25901	1.67488	1.20876	1.65793	2.19218	3.26497	2.83111	2.4128	3.12
TCGA-BR-4280-01A	Primary Solid Tumor	STAGE III	FEMALE	white	MSI-H	UNDEFINED	UNDEFINED	201	1	578.265	92.1532	579.427	0	0	0	0	0	15.1331	0	2.4159	2.84944	4.52527	4.24232	4.66854	0.0970838	7.0641	0.120945	6.37363	1.46918	0	8.41935	5.70582	4.33954	1.34148	0	4.57449	3.47806	4.74294	3.37076	3.34615	2.73776	2.75566	1.89405	2.45466	3.10177	4.25874	3.90385	4.4456	4.06319
TCGA-BR-4292-01A	Primary Solid Tumor	UNDEFINED	FEMALE	white	MSI-H	UNDEFINED	UNDEFINED	UNDEFINED	UNDEFINED	583.174	74.5628	625.333	0	0	19.33	0	17.1346	0	6.6559	0	2.14477	4.23341	3.84368	4.9934	0.196462	8.34894	0.35528	6.917	1.36549	0	6.8436	6.35203	4.10412	1.28894	0	5.28798	3.31726	3.9979	2.47342	2.48769	2.52189	2.78393	2.96737	3.6113	3.77347	3.6488	3.1172	4.07219	3.27647
TCGA-BR-4294-01A	Primary Solid Tumor	UNDEFINED	MALE	white	MSI-L	UNDEFINED	UNDEFINED	UNDEFINED	UNDEFINED	428.166	108.116	314.868	26.8358	0	0	0	0	0	0	0	1.7913	2.08689	2.58372	1.81302	0	2.47742	0	3.02049	0.596091	0	2.8832	2.312	1.54672	0.424254	1.92213	1.64233	2.10557	1.37547	1.30027	2.08231	1.64255	1.84675	1.45067	1.43108	2.1705	1.39791	1.48164	2.38894	1.3043
TCGA-BR-4357-01A	Primary Solid Tumor	UNDEFINED	MALE	white	MSS	UNDEFINED	UNDEFINED	UNDEFINED	UNDEFINED	499.328	56.557	501.04	0	0	22.8317	0	17.9396	0	0	4.7268	2.23437	4.58819	3.94435	2.42984	0.251596	4.28231	0	4.54995	1.14805	0	7.05156	6.85144	3.6132	1.03079	0	3.38451	3.08846	4.24302	2.2671	3.011	1.97083	1.84202	2.04521	1.47693	1.7457	2.35405	2.65971	2.89056	2.32277
TCGA-BR-4361-01A	Primary Solid Tumor	STAGE III	FEMALE	white	MSI-H	UNDEFINED	UNDEFINED	UNDEFINED	UNDEFINED	388.838	57.7138	388.414	0	0	5.2903	0	20.065	0	0	4.199	2.16467	3.83464	3.50462	3.94868	0.300206	4.79866	0	3.92747	0.961918	0.281171	4.5713	4.13799	3.51464	1.05376	0.449874	2.13548	2.15603	2.60019	1.8855	2.18689	1.84039	2.29348	1.69764	1.97025	2.123	1.89152	2.48368	2.89205	2.49037
TCGA-BR-4362-01A	Primary Solid Tumor	UNDEFINED	FEMALE	white	MSI-H	UNDEFINED	UNDEFINED	UNDEFINED	UNDEFINED	585.699	86.9176	643.606	0	0	8.1526	0	22.8408	0	0	4.5083	2.64666	4.33549	4.83575	6.01316	0.241137	7.47167	0.273095	6.47625	1.34423	0.944453	5.16403	4.99847	3.83684	1.49751	0.377781	5.55912	4.44402	4.00309	2.47224	2.09878	2.43841	2.59262	2.70862	3.10222	3.11988	2.10355	2.04632	2.99527	3.91273
TCGA-BR-4363-01A	Primary Solid Tumor	UNDEFINED	FEMALE	white	MSI-H	UNDEFINED	UNDEFINED	UNDEFINED	UNDEFINED	869.224	128.716	924.604	0	0	0	0	21.1138	0	0	6.6129	4.08815	7.21104	6.78676	7.82537	0.197073	12.2975	0.433254	10.5597	2.23039	0.499446	9.81169	9.55543	5.85288	2.06977	0	6.10714	6.56533	6.04833	4.14246	4.43952	3.92292	5.83666	5.16408	4.72468	4.24248	3.49612	4.41177	7.62011	7.42033
TCGA-BR-4366-01A	Primary Solid Tumor	UNDEFINED	MALE	white	MSS	UNDEFINED	UNDEFINED	UNDEFINED	UNDEFINED	633.728	67.6146	730.965	0	0	0	0	0	3.6769	17.5727	8.0666	3.19983	4.64403	4.47523	4.47961	0.0821857	6.69948	0.146265	7.35465	1.73051	0.252917	8.46863	7.53023	4.20474	1.54028	0.809333	5.34006	5.84332	6.96101	2.82671	3.31602	4.00988	4.64176	3.28314	4.0762	3.37601	4.82841	3.45653	4.249	6.35905
TCGA-BR-4367-01A	Primary Solid Tumor	UNDEFINED	MALE	white	MSS	UNDEFINED	UNDEFINED	UNDEFINED	UNDEFINED	406.922	15.7986	413.841	0	0	3.9602	0	0	15.617	0	0	1.91325	3.16877	2.77699	2.62097	0.0883317	4.30096	0	3.83151	1.11453	0	8.83887	6.58548	3.66971	0.979569	0	2.89035	3.2755	1.67587	1.2792	2.59749	1.14663	1.66296	2.01052	1.47622	1.61266	1.53214	3.35258	6.24433	5.43661
TCGA-BR-4368-01A	Primary Solid Tumor	STAGE IV	FEMALE	white	MSI-H	UNDEFINED	UNDEFINED	UNDEFINED	UNDEFINED	727.689	150.294	696.798	0	4.7233	0	0	47.2731	0	0	14.0753	3.68732	5.10995	6.49561	7.10735	0.462961	10.4605	0.288374	7.85171	1.84266	1.24662	8.87913	7.45148	5.60978	2.12037	0	5.71866	4.09677	3.95258	3.31454	3.71215	3.55399	2.93322	2.63436	3.79991	4.60548	5.21313	3.44898	3.84671	4.77276
TCGA-BR-4369-01A	Primary Solid Tumor	UNDEFINED	MALE	white	MSS	UNDEFINED	UNDEFINED	UNDEFINED	UNDEFINED	561.292	76.8359	534.604	0	0	0	0	14.9458	56.2945	0	1.5511	2.11914	4.15882	4.21019	4.8022	0.430066	5.20806	0	5.18263	1.85053	0.500775	6.83316	5.10224	4.28789	1.09178	0	4.71616	3.51582	3.03222	1.67907	2.17003	1.821	3.65272	2.75899	2.14931	3.20721	4.05173	4.50698	4.97914	3.43389
TCGA-BR-4370-01A	Primary Solid Tumor	UNDEFINED	FEMALE	white	MSI-H	UNDEFINED	UNDEFINED	UNDEFINED	UNDEFINED	532.226	54.6058	558.749	0	0	0	0	40.9621	28.4034	0	5.3115	2.37194	4.0916	3.39254	3.31189	0.49499	6.30727	0.112118	5.53917	1.21006	0.387742	6.67917	5.48691	4.19246	1.37631	0	3.97558	3.35936	3.41497	1.89309	2.1972	2.45335	2.85865	2.42887	3.26043	3.55503	2.92569	3.26349	4.18761	3.93281
TCGA-BR-4371-01A	Primary Solid Tumor	UNDEFINED	FEMALE	white	MSS	UNDEFINED	UNDEFINED	UNDEFINED	UNDEFINED	679.985	89.0456	720.511	0	0	0	0	21.2257	0	0	12.79	3.09216	4.93581	5.5889	5.81951	0.180161	9.18166	0.431619	7.54397	1.66063	0	6.99154	6.42135	5.56024	1.76432	0	5.30564	4.34055	5.19289	3.02049	3.31707	3.21334	3.60585	3.28954	3.0856	3.30067	3.47388	2.73659	2.86595	2.98537
TCGA-BR-6452-01A	Primary Solid Tumor	STAGE II	FEMALE	white	MSI-H	UNDEFINED	UNDEFINED	1055	0	560.329	97.1819	574.279	0	0	28.6796	0	0	10.8213	0	2.0549	3.26087	4.21124	4.85496	3.8328	0.0868142	5.06088	0	5.83135	0.998484	0.207791	4.86634	5.10461	3.44155	1.49011	0	4.13479	3.18671	4.71248	3.78914	4.06348	4.23139	3.58542	3.70104	4.29537	4.93096	5.21368	6.02595	8.26416	7.12428
TCGA-BR-6453-11A	Solid Tissue Normal	STAGE II	MALE	white	MSS	UNDEFINED	UNDEFINED	UNDEFINED	UNDEFINED	281.483	39.3821	36.6929	0	0	0	214.895	0	0	0	0	1.0661	1.18829	2.07103	2.01594	0.0965339	1.43254	0	1.32032	0.583799	0	2.36459	2.03046	0.991012	0.674433	0	2.40854	1.08721	1.20191	0.611618	1.32857	0.642755	1.01936	1.05937	1.04734	0.911242	0.708921	2.20947	1.87155	0.222804
TCGA-BR-6453-01A	Primary Solid Tumor	STAGE II	MALE	white	MSS	UNDEFINED	UNDEFINED	485	0	230.029	86.0673	148.426	0	0	0	0	0	0	0	0	1.48746	2.16534	1.85761	3.11707	0	3.23123	0	2.6857	0.396992	0	1.66299	1.01011	0.392429	0.154813	0	1.20474	0.987287	0.87316	0.583177	0.587497	0.91329	0.777569	0.598581	0.521028	0.401016	0.660934	0.550778	1.58624	1.32187
TCGA-BR-6454-11A	Solid Tissue Normal	STAGE II	MALE	white	MSS	UNDEFINED	UNDEFINED	UNDEFINED	UNDEFINED	266.315	11.1391	263.403	0	0	0	0	0	7.7848	0	0	0.977302	1.5364	1.22168	2.02409	0.0527383	1.96919	0.0821257	1.3705	0.393113	0	1.20937	1.67195	1.11832	0.429865	0	1.81196	0.678815	0.812969	1.06924	1.38853	1.15673	0.891037	1.24325	0.89559	1.26372	1.44591	1.13607	1.36329	1.29837
TCGA-BR-6454-01A	Primary Solid Tumor	STAGE II	MALE	white	MSS	UNDEFINED	UNDEFINED	UNDEFINED	UNDEFINED	280.023	64.3372	245.551	0	0	0	0	0	0	0	3.021	1.59304	2.14284	2.32517	3.56621	0	3.14813	0	2.42503	0.507795	0	1.88171	2.04401	1.23697	0.387885	0	1.47678	1.00276	1.29969	1.34803	1.46604	1.61615	1.63398	1.31026	1.5815	1.7322	2.96715	3.35646	2.73808	1.88491
TCGA-BR-6455-01A	Primary Solid Tumor	STAGE II	MALE	white	MSS	UNDEFINED	UNDEFINED	399	0	332.066	69.3092	350.866	0	0	0	0	0	0	0	2.2005	1.80572	3.21972	3.09841	2.71668	0	3.40781	0	3.20865	0.750905	0	2.61395	2.14541	1.68817	0.706472	0	3.20953	2.14756	1.91849	2.02453	2.32351	2.24958	2.08432	2.82767	2.02247	2.17339	2.45553	3.66679	4.55574	2.86289
TCGA-BR-6456-01A	Primary Solid Tumor	STAGE II	FEMALE	white	MSS	UNDEFINED	UNDEFINED	308	0	481.722	70.5472	474.638	69.4245	0	0	0	2.2373	0	0	0	2.68975	3.34139	3.52768	3.92688	0.049414	4.50385	0.123118	4.35246	1.13419	0.638676	4.65616	3.90436	3.53933	1.31188	5.45004	3.81589	2.84092	3.32815	4.13261	5.44058	3.18951	2.5714	3.27774	3.20737	3.1288	4.60621	3.33531	3.64958	4.80528
TCGA-BR-6457-11A	Solid Tissue Normal	STAGE II	MALE	white	MSS	UNDEFINED	UNDEFINED	UNDEFINED	UNDEFINED	314.192	25.2463	303.938	0	0	0	0	0	0	0	0	1.15479	1.8887	1.81754	2.02066	0	2.20348	0	2.05484	0.359655	0	1.53267	1.75395	1.09744	0.37221	0	1.25515	0.685732	1.21293	1.25566	0.765099	1.05166	1.29617	1.03938	1.38723	2.36751	2.12837	1.89362	2.24283	2.16414
TCGA-BR-6457-01A	Primary Solid Tumor	STAGE II	MALE	white	MSS	UNDEFINED	UNDEFINED	356	0	202.362	47.6681	174.059	0	0	0	0	0	4.0868	0	0	0.833806	1.93121	1.53396	1.67611	0.0280157	1.77028	0	2.56729	0.338855	0	1.86892	1.46891	0.565785	0.260975	0	0.733372	0.2404	1.32882	1.27801	0.603504	0.877824	0.994006	1.22978	0.422893	0.65097	1.3716	1.35788	1.34495	1.29322
TCGA-BR-6458-11A	Solid Tissue Normal	STAGE II	FEMALE	white	MSI-L	UNDEFINED	UNDEFINED	UNDEFINED	UNDEFINED	367.22	30.0721	356	0	0	0	0	0	0	0	0	1.24438	1.18237	1.80987	1.59787	0	2.66206	0	2.07433	0.412384	0	2.37126	1.91093	1.58249	0.637718	0	1.61286	1.05739	1.25887	1.24918	2.42006	1.50484	0.896844	1.23286	1.7647	1.54177	1.68304	2.04192	1.30683	1.2446
TCGA-BR-6458-01A	Primary Solid Tumor	STAGE II	FEMALE	white	MSI-L	UNDEFINED	UNDEFINED	213	0	357.425	75.4268	356.24	0	0	0	0	0	8.8709	0	4.201	2.03607	2.37284	2.52679	2.90868	0.0983491	2.86247	0	3.44357	0.774593	0	2.29629	2.32647	2.21129	1.05358	0	3.53994	2.2997	2.89218	2.36785	2.8248	2.83508	1.96075	2.46238	3.00625	2.57089	3.0816	3.81349	4.06772	3.32923
TCGA-BR-6563-01A	Primary Solid Tumor	STAGE II	MALE	white	MSS	UNDEFINED	UNDEFINED	1190	0	364.027	109.512	266.154	0	0	0	0	0	28.226	0	4.9242	2.21342	1.92091	2.57095	2.57396	0.221968	3.36159	0.502772	3.44991	0.64139	0.652032	1.97713	1.69774	1.24973	0.587416	0	2.87224	1.68825	1.96208	1.17621	1.30406	1.20132	1.60238	1.11543	1.82759	1.34802	1.81779	1.70253	1.6394	1.49036
TCGA-BR-6564-11A	Solid Tissue Normal	STAGE III	FEMALE	white	MSS	UNDEFINED	UNDEFINED	UNDEFINED	UNDEFINED	315.443	43.2891	320.975	0	0	0	0	0	5.7078	0	2.3954	1.20803	2.08742	2.34633	2.98999	0.0630659	3.18	0.0654721	2.44394	0.348876	0	1.97208	1.64051	1.11797	0.587479	0.362279	2.85466	1.55584	0.997097	0.71923	1.25791	0.856295	0.816903	0.717722	1.07097	2.25915	3.45812	2.37745	2.2513	2.45832
TCGA-BR-6564-01A	Primary Solid Tumor	STAGE III	FEMALE	white	MSS	UNDEFINED	UNDEFINED	794	1	133.832	55.9422	83.9318	0	0	0	0	0	0	0	0	0.722992	1.39583	0.914145	2.08002	0.0708712	2.51055	0	1.59938	0.229252	0	0.295487	0.864161	0.524798	0.426371	0	1.10153	0.60814	0.336151	0.17961	0.508895	0.333095	0.35922	0.403275	0.802345	0.82338	0.277579	0.636118	0.654293	0.545244
TCGA-BR-6565-01A	Primary Solid Tumor	STAGE II	MALE	white	MSS	UNDEFINED	UNDEFINED	279	1	346.483	67.231	344.265	0	0	0	0	4.7256	0	0	0	2.24122	2.61144	2.80835	3.30789	0.068681	2.84942	0.213904	2.75548	0.566687	0	3.10219	2.2053	2.32714	0.941906	0	2.35972	1.66981	2.82327	2.32079	1.5891	1.57814	0.889636	2.45654	3.75816	2.65978	2.69001	3.0412	4.64987	3.45218
TCGA-BR-6566-01A	Primary Solid Tumor	STAGE II	FEMALE	white	MSI-H	UNDEFINED	UNDEFINED	378	0	103.119	41.2917	41.6132	0	0	0	0	1.3968	14.3894	0	9.3557	0.635077	0.668222	0.547779	0.587248	0.113094	1.03946	0	0.618724	0.171782	0	0.235764	0.11032	0.395887	0.263376	0	0.37006	0.776358	0.750984	0.917168	0.595522	0.106308	0.152861	0.0735465	0.0853569	0.131392	0.310065	0.771472	1.08586	0.487245
TCGA-BR-6705-01A	Primary Solid Tumor	STAGE III	FEMALE	white	MSI-L	UNDEFINED	UNDEFINED	421	0	209.386	8.9527	155.102	0	54.0639	0	0	0	4.2948	0	6.5369	0.736826	2.01896	1.67387	1.58085	0.0378499	1.73941	0.471527	1.55305	0.500389	0.81535	1.5781	1.29225	1.12111	0.499493	3.91368	0.990805	0.690171	0.53858	1.10312	1.35892	1.36386	1.08713	1.16918	1.49977	2.14373	2.59429	3.32934	1.39774	1.86366
TCGA-BR-6706-01A	Primary Solid Tumor	STAGE III	MALE	white	MSS	UNDEFINED	UNDEFINED	402	0	304.267	70.2637	222.303	0	33.2313	0	0	21.0785	0	0	0	1.41541	1.9647	1.98427	2.08711	0.213337	1.36167	0.147651	2.13977	0.680095	1.7872	1.82837	1.58969	1.06913	0.506027	0	1.97787	0.737337	1.18053	1.44177	1.02125	1.00269	1.28157	1.73421	1.78906	0.654062	1.5783	1.8723	1.66319	1.60483
TCGA-BR-6707-01A	Primary Solid Tumor	STAGE II	MALE	white	MSS	UNDEFINED	UNDEFINED	605	1	145.817	76.2452	63.3222	0	0	0	0	0	0	5.8073	0	1.52762	0.868838	1.50963	1.19513	0.0441141	2.19623	0.549566	1.81008	0.335032	0	0.459818	0.645481	0.296966	0.222591	3.04093	0.649566	0.425857	0.941573	0.614895	0.211176	0.207336	0.0745327	0.573761	0.915609	0.896904	0.604731	0.871101	0.325814	0
TCGA-BR-6709-01A	Primary Solid Tumor	STAGE III	FEMALE	white	MSS	UNDEFINED	UNDEFINED	370	1	366.24	57.5441	335.759	0	0	0	0	0	7.682	0	2.3765	1.99612	3.15247	2.13572	2.70589	0.061464	3.11884	0.0957135	3.86703	0.803931	0	3.52365	1.83616	1.9033	0.811121	0	1.91063	2.1756	2.69666	1.7524	2.86875	1.73328	1.14231	2.09847	2.6674	1.78522	3.79156	2.31706	2.38327	3.59381
TCGA-BR-6801-01A	Primary Solid Tumor	STAGE II	MALE	white	MSI-L	UNDEFINED	UNDEFINED	642	0	141.369	52.722	98.533	0	0	0	0	0	4.4451	0	1.8687	0.99646	0.995636	1.02982	0.642847	0.0247602	0.900814	0	1.15142	0.264657	0	1.75498	1.14726	0.500041	0.24026	0.426701	1.01274	0.371814	0.352322	0.596127	0.355584	0.232746	0.543835	0.805097	0.747506	0.53937	0.581865	0.888961	1.46298	1.29534
TCGA-BR-6802-11A	Solid Tissue Normal	STAGE III	MALE	white	MSI-H	UNDEFINED	UNDEFINED	UNDEFINED	UNDEFINED	110.353	45.1889	0	0	0	0	36.9333	0	8.4556	0	0	0.442988	0.609292	0.488612	0.680963	0.046404	1.15512	0	1.39629	0.378528	0	0.677161	0.678987	0.0624762	0.0720446	0	0.455523	0.0995472	0.2201	0.470409	0.222138	0.145399	0.156803	0.150886	0	0.26956	0.545247	1.16622	0.171363	0
TCGA-BR-6802-01A	Primary Solid Tumor	STAGE III	MALE	white	MSI-H	UNDEFINED	UNDEFINED	469	0	328.224	53.6897	309.348	0	0	0	0	10.0436	0	0	2.3694	1.82036	2.38448	2.0761	2.04161	0.0889484	2.49802	0	2.91977	0.867352	0	3.39953	3.07299	1.99593	0.748026	0	2.47395	1.39931	3.02357	2.06638	0.993532	1.25417	2.15404	2.45839	2.46156	1.93763	1.97416	2.3419	3.39423	2.28107
TCGA-BR-6803-01A	Primary Solid Tumor	STAGE II	FEMALE	white	MSS	UNDEFINED	UNDEFINED	397	0	272.394	58.7519	208.019	0	0	24.979	0	0	5.9656	0	0	1.45144	1.9497	2.08929	2.53454	0.0522163	2.09967	0.162625	2.14252	0.418597	0	1.57838	1.59173	0.984222	0.385075	0	1.28145	1.26018	1.23834	0.95941	0.937354	0.981666	0.793994	1.44317	1.67492	1.25121	1.73837	3.09327	1.92827	1.92827
TCGA-BR-6852-11A	Solid Tissue Normal	STAGE II	FEMALE	white	MSI-H	UNDEFINED	UNDEFINED	UNDEFINED	UNDEFINED	330.567	15.5768	308.068	0	0	17.1345	0	0	3.2403	7.1859	0	0.754343	1.40303	1.86451	2.04021	0.0244241	1.77717	0.380339	2.50541	0.439687	0	1.68024	1.69753	0.986504	0.492956	0	1.83814	0.916916	1.506	1.11417	1.28611	1.03314	1.15543	1.31037	1.84339	2.30554	2.05671	1.13996	1.44311	1.80389
TCGA-BR-6852-01A	Primary Solid Tumor	STAGE II	FEMALE	white	MSI-H	UNDEFINED	UNDEFINED	423	0	393.374	77.4758	364.968	0	0	0	0	0	3.5838	0	4.3364	2.35667	2.90375	2.44054	2.44609	0.0548592	3.15136	0.256285	3.00129	0.771551	0	3.20219	3.14393	2.06808	0.585556	0	2.82725	2.2066	2.14668	1.87691	2.69178	2.14865	1.43665	2.00676	1.60443	2.35024	2.36352	2.11732	1.82329	1.5194
TCGA-BR-7196-01A	Primary Solid Tumor	STAGE IV	MALE	white	MSS	UNDEFINED	UNDEFINED	390	0	354.728	61.8131	369.049	0	0	0	0	0	2.7248	0	1.6013	2.03125	3.25882	2.81518	2.84049	0.108124	3.80195	0	2.95767	0.663567	0.211742	2.37698	2.82856	1.93215	0.587537	0	1.86548	1.22301	2.05138	1.3701	2.11742	1.66314	2.42466	2.10943	1.29827	2.51236	2.61791	3.17614	3.77506	2.48041
TCGA-BR-7197-01A	Primary Solid Tumor	STAGE II	MALE	white	MSS	UNDEFINED	UNDEFINED	280	0	188.127	82.9932	132.498	0	0	0	0	0	6.1187	0	0	1.49998	1.85679	1.65033	1.35686	0.070707	1.62469	0	1.45062	0.218776	0.761573	1.03181	0.862158	0.523581	0.311033	0	1.34962	0.935376	1.39738	0.836237	0.902605	0.70157	0.955699	0.842999	1.02284	0.924156	0.692339	0.846192	1.30555	1.30555
TCGA-BR-7703-01A	Primary Solid Tumor	STAGE I	MALE	white	MSI-H	UNDEFINED	UNDEFINED	438	0	164.855	116.337	62.2138	0	0	0	0	5.7807	0.1355	0	10.3259	1.63378	2.25624	1.50876	1.47789	0.101829	1.61558	0.0906122	1.81057	0.26597	0	0.485214	0.390231	0.32316	0.327483	0.250694	0.999602	0.390084	0.41399	0.442401	0.557097	0.615339	0.417823	0.543958	0.219586	0.253511	0.569758	0.652848	0.966962	1.16394
TCGA-BR-7704-11A	Solid Tissue Normal	STAGE II	FEMALE	white	MSS	UNDEFINED	UNDEFINED	UNDEFINED	UNDEFINED	381.236	58.9366	377.375	0	0.1075	27.9667	0	6.1102	0	0	0	1.70815	2.81465	2.71268	2.75046	0.0698383	3.09059	0	3.26889	0.681006	1.00296	3.49417	2.36546	1.47309	0.710804	0	2.36139	1.98094	2.24515	1.82892	2.37738	2.18827	2.54344	2.14469	1.9327	2.65952	3.98143	4.12326	4.47032	3.24767
TCGA-BR-7704-01A	Primary Solid Tumor	STAGE II	FEMALE	white	MSS	UNDEFINED	UNDEFINED	606	0	73.7327	47.5995	21.629	0	0	0	0	1.5842	0	0	3.0899	1.30248	0.88373	0.610567	0.155848	0.0276124	0.158618	0.0859978	0.339896	0.124271	0	0.402941	0.202014	0.260233	0.096457	0	0.316232	0.296175	0.392907	0.0349893	0.198273	0.259557	0.373219	0.179568	0	0.2005	0.0540744	0.198273	0.203938	0.169948
TCGA-BR-7707-01A	Primary Solid Tumor	STAGE II	FEMALE	white	MSI-H	UNDEFINED	UNDEFINED	385	0	122.573	29.034	100.232	0	0	0	0	0	0	0	2.4639	0.986098	1.61498	1.11579	0.854415	0.0302764	1.21745	0	0.579736	0.20439	0	1.1361	0.701426	0.611441	0.293785	0	0.89162	0.844347	1.07703	0.652204	0.724671	0.47433	0.971911	0.836789	0.514146	0.791438	0.652204	1.08701	0.894451	0.46586
TCGA-BR-7715-11A	Solid Tissue Normal	STAGE II	MALE	white	MSS	UNDEFINED	UNDEFINED	UNDEFINED	UNDEFINED	425.19	67.2577	363.658	0	0	7.9463	0	2.3865	0	0	5.4818	1.94369	3.11758	3.17346	2.34431	0.0506531	3.10372	0.157757	2.73654	0.520049	0	2.2703	1.72937	1.36394	0.697945	0	1.90607	1.95593	2.58273	1.73301	1.57611	1.19035	0.941387	1.15292	1.43363	1.83902	1.93432	1.59127	1.30938	2.64994
TCGA-BR-7715-01A	Primary Solid Tumor	STAGE II	MALE	white	MSS	UNDEFINED	UNDEFINED	469	0	176.032	44.2493	144.314	0	0	11.3252	0	0	3.534	0	2.2568	1.09259	1.26166	1.41305	1.91196	0.026058	1.64657	0	1.49688	0.278528	0	1.73832	1.62045	0.999872	0.384335	0	1.02319	0.810554	1.23596	1.28776	1.74637	1.10225	0.484286	0.423647	0.295007	1.47586	1.73503	1.59044	2.88685	1.92457
TCGA-BR-7716-11A	Solid Tissue Normal	STAGE II	FEMALE	white	MSS	UNDEFINED	UNDEFINED	UNDEFINED	UNDEFINED	351.236	34.3489	374.13	0	0	0	0	0	0	0	0	1.41426	2.26415	2.87161	3.16236	0	3.29173	0	2.43832	0.543249	0.457185	2.4334	2.2773	1.78588	0.502492	0	1.97921	1.93497	2.51661	1.88253	1.93034	1.62924	1.54188	1.79424	1.52173	2.40407	3.03405	2.85741	2.74311	2.1553
TCGA-BR-7716-01A	Primary Solid Tumor	STAGE II	FEMALE	white	MSS	UNDEFINED	UNDEFINED	468	0	294.667	66.8732	291.215	0	0	9.8798	0	0	0	0	1.4884	1.81184	2.62601	2.53964	2.60582	0.0159203	2.86553	0	2.67827	0.559765	0	2.3232	2.44594	1.42538	0.685898	0	1.95351	1.5881	2.37862	1.55336	2.43875	1.89557	1.90976	1.94122	1.80236	1.52593	2.24476	2.48638	2.17528	2.49863
TCGA-BR-7717-11A	Solid Tissue Normal	STAGE IV	MALE	white	MSS	UNDEFINED	UNDEFINED	UNDEFINED	UNDEFINED	579.575	107.233	506.586	0	0	6.6487	0	0	0	0	0	2.19254	3.88128	4.16418	3.11246	0.060378	4.89427	0.125363	4.5144	0.684996	0	4.06975	2.52766	1.61226	0.585875	0	4.2806	2.80637	2.95926	1.8617	2.4086	1.86031	2.07423	2.02868	1.32912	1.60754	3.03483	3.43225	2.304	2.72516
TCGA-BR-7717-01A	Primary Solid Tumor	STAGE IV	MALE	white	MSS	UNDEFINED	UNDEFINED	552	1	57.7972	34.0691	24.1687	0	0	0	0	0	0	0	0	0.679654	0.333547	0.556365	0.825858	0	0.259426	0	0.555912	0.129572	0	0.564879	0.19824	0.0729635	0.105173	0	0.265994	0	0.0642614	0.206015	0.518852	0.509418	0.045781	0.0440534	0.0511277	0.0787022	0.424515	0.0486423	0	0
TCGA-BR-7722-01A	Primary Solid Tumor	STAGE II	MALE	white	MSS	UNDEFINED	UNDEFINED	466	1	283.617	174.723	72.3269	0	0	9.6597	0	2.4871	21.1936	0	4.2729	3.63915	2.81863	2.25183	1.46308	0.291625	2.04749	1.71559	1.86136	0.355461	0.69801	2.36423	1.26432	0.567133	0.113191	0	0.795201	1.00791	1.38321	0.246356	1.24091	1.16758	0.821188	0.7902	0.917093	0.705852	0.0634554	0.46534	0.837611	1.59545
TCGA-BR-7723-01A	Primary Solid Tumor	STAGE III	MALE	white	MSI-L	UNDEFINED	UNDEFINED	564	0	496.989	88.91	496.841	0	0	9.0835	0	0	3.9613	0	0	2.70232	4.08185	3.76837	4.71093	0.048527	5.38937	0	4.54645	1.08516	0.522676	4.24885	3.87569	2.98905	1.10186	0	4.00939	3.72162	4.66092	3.22829	3.36835	2.58487	3.15655	2.44573	3.5252	3.38271	3.94383	4.39919	5.28649	4.77875
TCGA-BR-7851-11A	Solid Tissue Normal	STAGE II	MALE	white	MSI-H	UNDEFINED	UNDEFINED	UNDEFINED	UNDEFINED	337.754	96.6725	294.923	0	0	6.4765	0	0.6223	4.2456	0	0	1.82339	2.49099	3.01862	2.28432	0.0892778	2.46928	0	2.11653	0.558054	0.427376	2.3161	1.98367	1.13522	0.65454	0	2.43442	1.36193	2.25843	1.05587	1.94694	1.58518	0.737433	0.838625	1.3102	1.03723	1.39869	1.99442	2.63752	2.56426
TCGA-BR-7851-01A	Primary Solid Tumor	STAGE II	MALE	white	MSI-H	UNDEFINED	UNDEFINED	378	0	646.905	220.875	576.545	0	0	14.7891	0	3.2163	0	0	0	3.99973	6.08502	5.84525	6.34517	0.0896978	7.93888	0.18624	7.63354	1.78857	0	7.43808	4.86098	3.0728	0.943877	0	5.02219	3.97672	3.45085	2.5258	2.81487	2.24842	3.09832	3.43509	3.87388	3.53158	3.59123	5.11686	7.87618	5.76605
TCGA-BR-7901-01A	Primary Solid Tumor	STAGE II	MALE	white	MSS	UNDEFINED	UNDEFINED	105	1	312.485	134.698	216.756	0	0	16.0087	0	0	2.7248	0	1.3076	2.7574	2.66525	2.9923	1.7458	0.0579962	3.96085	0.120418	4.33632	0.581845	0	1.57174	3.20584	1.70482	0.480225	0	1.36004	1.24415	1.46711	0.955374	1.11052	0.666312	1.01253	1.41434	1.38612	1.17915	1.51435	2.18634	2.21311	2.67715
TCGA-BR-7957-01A	Primary Solid Tumor	STAGE IV	FEMALE	white	MSS	UNDEFINED	UNDEFINED	276	1	578.696	169.131	524.574	0	37.8268	0	0	5.4143	0	0	0	3.43407	5.17069	5.094	4.49851	0.0807799	6.84023	0.447264	5.35237	1.28254	1.93348	4.45325	4.02748	2.67062	1.04513	0	4.43477	3.23477	4.25721	2.68413	2.92171	2.95296	3.03291	3.56053	3.55648	3.4933	4.07789	5.25263	5.96618	5.02706
TCGA-BR-7958-01A	Primary Solid Tumor	STAGE III	MALE	white	MSS	UNDEFINED	UNDEFINED	388	0	390.842	154.713	228.847	0	0	0	0	5.6669	0	0	0	3.68158	2.93811	4.06363	2.36191	0.0929944	3.47231	0	4.96044	0.771656	0	1.93863	2.04105	2.15976	0.631657	0	2.13004	2.39393	2.53623	1.8265	3.45005	2.03968	1.64974	2.7214	2.19334	1.55308	1.09268	2.00325	0.68683	1.4309
TCGA-BR-7959-01A	Primary Solid Tumor	STAGE III	MALE	white	MSI-L	UNDEFINED	UNDEFINED	569	0	396.247	147.368	299.138	8.0822	72.3436	0	0	5.1916	0	0	0.9581	2.45654	3.52146	3.60214	3.29656	0.0476793	3.60623	0.111371	4.01055	0.720864	1.41225	2.90733	3.21208	2.36712	0.781885	0.616255	2.32071	1.96895	3.44876	1.93335	2.05418	1.54997	1.83265	2.01542	1.93423	1.93878	1.96081	2.24676	3.3894	3.228
TCGA-BR-8058-01A	Primary Solid Tumor	STAGE III	FEMALE	white	MSI-L	UNDEFINED	UNDEFINED	532	0	721.729	216.186	652.809	0	0	10.1156	0	0	21.1333	0	0	3.80215	6.50213	6.10003	6.34209	0.18522	9.69408	0.512764	9.17616	1.8119	0	7.72247	5.99746	3.38037	0.966533	0	4.37715	4.54732	4.53902	3.12937	3.15255	2.80505	3.47707	3.64699	3.92199	4.2141	4.67508	5.06132	5.54792	4.4966
TCGA-BR-8059-01A	Primary Solid Tumor	STAGE III	MALE	white	MSI-H	UNDEFINED	UNDEFINED	439	1	164.3	77.1167	97.1218	0	0	0	0	0	0	0	0	1.45768	2.58669	1.48865	0.863364	0	0.710071	0.0721834	2.06047	0.391157	0	1.15959	1.13042	0.561677	0.350838	0	1.5926	0.497197	0.329792	0.0293688	0.0554743	0.0726209	0.626533	0.376807	0.218658	0.134634	0.317717	0.0832115	0.0855889	0.570593
TCGA-BR-8060-01A	Primary Solid Tumor	STAGE II	FEMALE	white	MSS	UNDEFINED	UNDEFINED	348	1	824.443	233.563	761.783	0	0	7.0235	0	0	11.1737	0	3.6345	4.7815	6.87516	6.93461	6.46794	0.11414	9.57278	0.355484	8.49248	1.49613	0.245876	6.66245	4.64845	4.10306	1.67462	0	5.30345	4.33395	6.27999	4.16543	5.35464	3.29027	4.01116	4.30515	4.52268	4.97278	4.60459	6.63865	9.69454	8.14904
TCGA-BR-8077-01A	Primary Solid Tumor	STAGE III	FEMALE	white	MSS	UNDEFINED	UNDEFINED	21	0	249.287	128.089	95.4866	0	0	8.693	0	0	8.2903	0	5.0789	3.0727	1.72254	1.99766	1.03283	0.0672766	2.47339	0	1.47225	0.560145	0	2.4684	0.984396	0.525353	0.334241	0	1.8932	1.01027	1.14876	0.8184	0.322056	0.2108	0.454667	0.350008	0.355436	2.11037	0.7378	0.772933	1.39128	0.496886
TCGA-BR-8078-01A	Primary Solid Tumor	STAGE II	FEMALE	white	MSI-H	UNDEFINED	UNDEFINED	373	0	667.407	167.252	639.063	0	0	0	0	0	7.8682	0	1.6619	3.97146	6.08813	6.21284	6.21185	0.0611439	11.1225	0.698244	8.86458	1.38164	0	5.56599	4.24965	3.96515	1.47931	0	5.56868	4.78762	5.31691	3.09916	3.02455	2.26708	4.33882	3.94314	3.84567	4.82459	5.50805	7.93944	8.95657	6.71115
TCGA-BR-8080-01A	Primary Solid Tumor	STAGE III	FEMALE	white	MSS	UNDEFINED	UNDEFINED	292	1	551.254	155.926	473.142	0	0	0	0	3.5231	0	0	6.0236	3.38347	4.26917	4.5029	3.73249	0.0551089	5.14954	0	5.27617	1.15949	0	4.91705	3.33295	2.15169	1.0096	0	4.68844	2.95553	3.08438	2.31841	2.53256	1.96849	2.23461	2.18613	2.12125	2.62504	3.10814	3.7197	5.53545	6.03744
TCGA-BR-8081-01A	Primary Solid Tumor	STAGE II	FEMALE	white	MSI-H	UNDEFINED	UNDEFINED	625	0	404.783	170.579	260.273	0	9.9901	0	0	0	0	0	6.7547	2.83304	3.38317	3.63726	3.05997	0	3.89296	0.234516	5.38115	1.09609	0.608275	2.90402	2.24947	1.57138	0.730661	0	2.4947	1.37304	1.33932	1.14499	1.53195	0.737303	0.381663	1.8057	1.49183	1.5036	1.25342	1.75724	2.4331	1.91172
TCGA-BR-8284-01A	Primary Solid Tumor	STAGE III	FEMALE	white	MSI-H	UNDEFINED	UNDEFINED	245	1	693.324	182.35	635.312	0	0	23.0615	0	0	0	4.1773	0	4.6668	6.13467	6.03542	5.45223	0.0601248	7.32981	0.561768	7.26402	1.51082	1.07932	4.84651	4.39875	4.11492	1.52467	0	5.54144	3.76196	4.84804	3.40304	4.31729	2.98286	4.02947	3.81225	2.83618	4.19117	4.0818	5.39662	7.03102	4.99573
TCGA-BR-8286-01A	Primary Solid Tumor	STAGE II	MALE	white	MSI-L	UNDEFINED	UNDEFINED	394	0	317.211	98.4792	251.628	0	0	0	0	3.902	0	0	6.7746	2.46194	2.88688	2.30818	2.25223	0.0787581	3.16695	0	3.51883	0.664601	0	2.40805	2.40082	1.37847	0.988398	0	2.83479	1.40795	1.43198	0.997988	1.25673	1.15162	1.86291	1.45116	1.53559	1.60127	1.07964	1.88509	2.81147	2.82763
TCGA-BR-8289-01A	Primary Solid Tumor	STAGE IV	MALE	white	MSS	UNDEFINED	UNDEFINED	81	1	246.283	87.8187	225.369	0	0	0	0	1.5802	0	3.7268	0	1.86707	1.57109	1.89727	1.90685	0.0402201	2.43364	0.250528	2.59647	0.506834	0	1.87815	1.68704	1.2238	0.368418	0	1.39503	1.31148	1.90769	1.56973	1.46327	1.38625	1.52216	1.28163	0.849965	1.40183	1.95336	1.93498	2.61408	2.77251
TCGA-BR-8291-01A	Primary Solid Tumor	STAGE II	MALE	white	MSS	UNDEFINED	UNDEFINED	496	0	555.13	155.171	507.055	0	0	6.4565	0	1.6398	0	0	0	3.31299	4.66439	4.82324	4.06081	0.0479652	4.5463	0.821621	6.16671	1.34919	0.774938	5.09959	2.98278	2.8253	1.24735	0	3.49213	2.70103	3.5832	1.85377	1.66468	1.6532	2.43118	1.6766	2.48885	3.69184	3.61638	4.133	6.37664	5.31386
TCGA-BR-8295-01A	Primary Solid Tumor	STAGE II	FEMALE	white	MSI-L	UNDEFINED	UNDEFINED	67	1	213.393	142.87	88.5192	0	0	13.7715	0	12.7239	0	0	4.2779	2.19215	2.24717	1.82783	1.79393	0.134471	1.87264	0.456879	1.87264	0.357615	0	2.29361	1.4906	0.872314	0.408058	0	1.12003	0.839191	1.10168	0.402755	0.76076	0.536256	0.413082	0.834738	0.968783	0.639117	0.57456	0.30723	1.44461	0.52668
TCGA-BR-8296-01A	Primary Solid Tumor	STAGE III	FEMALE	white	MSS	UNDEFINED	UNDEFINED	474	1	634.759	247.361	446.75	0	0	20.3576	0	33.1782	0	0	27.6006	4.58912	4.80665	4.81644	4.28191	0.348645	5.76798	0.60807	4.9211	1.10621	0.300416	4.53531	4.35319	3.49233	1.2991	0.480665	3.37682	3.32078	3.43962	2.7921	4.00554	3.05878	2.82744	2.6754	2.73663	2.55185	2.78567	2.75381	4.84098	2.91832
TCGA-BR-8297-01A	Primary Solid Tumor	STAGE III	MALE	white	MSS	UNDEFINED	UNDEFINED	225	0	398.778	113.913	316.6	0	0	29.3078	0	0	0	5.5472	5.4409	2.68028	2.89469	2.91433	2.12887	0.0174622	3.979	0.489469	4.08409	0.938163	0	3.38549	1.83115	1.86907	0.799776	0	2.59983	1.98541	3.02313	1.77019	1.92263	1.01223	1.68168	2.27119	1.94398	1.47085	1.67565	2.63316	3.61119	3.49297
TCGA-BR-8361-01A	Primary Solid Tumor	STAGE III	FEMALE	white	MSI-H	UNDEFINED	UNDEFINED	593	0	544.593	201.303	448.692	0	0	13.7242	0	0	0	2.1167	1.437	3.58256	4.20266	4.83203	4.98749	0.0100416	5.96063	0.562936	5.87823	1.04508	0	4.43791	3.72222	2.89319	1.06793	0	4.14007	4.20061	2.85772	1.50147	1.5863	1.88783	2.40914	2.12232	2.27366	2.44993	2.79241	2.66786	3.26324	2.28674
TCGA-BR-8362-01A	Primary Solid Tumor	STAGE III	MALE	white	MSS	UNDEFINED	UNDEFINED	398	1	631.321	192.78	658.293	0	0	6.3656	0	5.4393	10.378	0	2.9074	4.24603	5.01427	4.742	4.84244	0.118722	6.69868	0.246503	6.69002	1.58068	0.170498	5.51094	5.23075	4.05999	1.39471	0.272797	4.40274	3.53164	4.91785	2.98873	4.66028	4.06715	3.15589	4.2721	4.30103	3.54023	4.80495	5.62644	6.89787	5.01752
TCGA-BR-8363-01A	Primary Solid Tumor	STAGE II	FEMALE	white	MSI-H	UNDEFINED	UNDEFINED	8	1	618.842	194.249	602.017	0	0	0	0	0	3.0255	0	8.4177	3.61626	4.98312	3.77736	4.11654	0.110251	5.35894	0.686743	4.84857	1.0878	1.09615	5.1625	3.86754	2.8203	1.02702	0.292306	3.24682	3.34757	3.94211	2.29976	3.57263	2.63075	2.52186	2.86791	3.42446	2.93127	3.18879	3.34934	4.19668	3.96701
TCGA-BR-8364-01A	Primary Solid Tumor	STAGE III	FEMALE	white	MSS	UNDEFINED	UNDEFINED	675	0	600.772	117.419	603.989	0	0	0	0	0	7.683	0	4.8717	3.14671	4.77595	4.50371	3.50243	0.0613535	6.78031	0.600547	7.19269	1.27708	0.566425	6.06623	4.12528	3.03273	1.27913	0.90628	4.2446	3.08361	4.40668	2.75438	2.89506	3.13078	3.61327	3.27743	2.51377	2.59664	3.2269	5.44397	8.73912	7.876
TCGA-BR-8365-01A	Primary Solid Tumor	STAGE II	FEMALE	white	MSS	UNDEFINED	UNDEFINED	533	1	554.858	115.382	521.84	0	12.103	0	0	6.1172	0	0	6.5941	3.01608	4.35246	4.31057	4.12034	0.0604993	5.4061	0.188423	5.1027	1.18555	1.08605	5.50731	3.36879	2.82372	1.18976	0	3.53034	2.50917	3.01303	2.2232	3.18574	2.52753	2.72576	3.21306	3.1202	3.25082	4.18622	4.23558	4.61725	4.90273
TCGA-BR-8366-01A	Primary Solid Tumor	STAGE II	FEMALE	white	MSS	UNDEFINED	UNDEFINED	29	0	577.381	188.987	484.09	0	0	0	0	0	11.312	0	6.0071	3.81127	3.69528	4.21572	3.11611	0.0978902	3.67386	0.2439	5.9178	1.13995	0.210872	3.50999	2.55433	2.38549	0.97267	0	3.13905	2.54096	3.38943	2.45604	2.76476	2.05504	1.98468	2.64187	3.02917	3.0991	2.10872	3.79569	5.92851	4.45843
TCGA-BR-8367-01A	Primary Solid Tumor	STAGE III	MALE	white	MSS	UNDEFINED	UNDEFINED	418	0	817.521	194.871	787.847	0	38.2877	15.9448	0	11.5061	0	0	7.3032	5.11075	6.29885	6.23335	6.1489	0.101291	7.71501	0.350517	7.72732	1.64617	1.69709	8.02401	7.38301	4.1215	2.00942	0.387906	7.5126	5.50472	5.92535	4.79177	5.38758	3.91432	5.24813	5.81858	4.88421	5.00137	6.30347	6.90957	8.97724	8.93568
TCGA-BR-8368-01A	Primary Solid Tumor	STAGE II	FEMALE	white	MSI-H	UNDEFINED	UNDEFINED	131	0	133.312	77.4992	86.1272	0	0	0	0	1.8418	0	0	3.8772	1.29955	1.94661	1.05593	0.674855	0.0192852	1.51403	0.0600629	1.42435	0.233258	0	1.28651	0.58788	0.493329	0.202104	0	0.504833	0.579196	0.365888	0.92862	0.83087	0.634483	0.977494	1.12873	0.72777	0.504123	0.642036	0.900109	1.28191	0.890218
TCGA-BR-8369-01A	Primary Solid Tumor	STAGE III	FEMALE	white	MSS	UNDEFINED	UNDEFINED	427	0	477.624	169.211	374.947	0	0	0	0	10.9614	0	0	12.8414	3.5219	3.63413	2.68652	2.61365	0.258513	4.34743	1.05017	4.05842	0.872587	0.968487	3.46781	3.17956	1.70999	0.924862	0.387395	3.27324	2.91752	3.03874	1.7091	3.3359	3.02872	3.03839	2.63136	2.16319	2.74223	2.90546	2.2598	3.23751	3.18217
TCGA-BR-8371-01A	Primary Solid Tumor	STAGE III	MALE	white	MSS	UNDEFINED	UNDEFINED	359	1	365.702	196.34	174.499	0	0	0	0	8.4483	0	0	0	3.52471	3.74202	2.16435	1.57353	0.129945	2.89538	1.47167	3.91005	0.71774	2.03581	2.41342	1.52686	1.44734	0.29345	0.407162	1.00502	1.2671	1.0646	0.74846	0.678604	0.666266	0.878194	1.38282	1.3374	0.72054	0.786564	1.22997	1.30874	1.81769
TCGA-BR-8372-01A	Primary Solid Tumor	STAGE III	MALE	white	MSI-H	UNDEFINED	UNDEFINED	583	0	613.944	211.657	609.206	0	0	0	0	0	0	8.2562	6.8912	3.37495	4.69068	4.7832	5.97682	0.0802234	6.91258	0.312315	6.28167	1.24111	0.432036	7.06588	4.74425	2.61922	1.18323	0	3.87192	3.48497	4.1856	2.61763	4.03234	3.39345	3.96457	3.78236	4.31406	4.77667	3.57412	4.93241	9.18386	7.65321
TCGA-BR-8373-01A	Primary Solid Tumor	STAGE III	FEMALE	white	MSI-L	UNDEFINED	UNDEFINED	450	0	312.265	40.9789	349.038	0	13.7374	14.1487	0	0	0	0	0	1.83617	2.28931	2.25585	2.61392	0.0820496	3.4215	0.113573	2.64344	0.615447	0.392775	3.23089	2.95693	2.39347	0.842165	0	2.62513	2.34687	2.89716	2.21802	2.31301	2.34236	3.20381	2.51969	2.30504	2.40961	2.6423	2.81488	3.56864	3.81552
TCGA-BR-8380-01A	Primary Solid Tumor	STAGE III	MALE	white	MSI-L	UNDEFINED	UNDEFINED	UNDEFINED	UNDEFINED	490.375	104.333	478.086	0	0	11.313	0	0	2.5873	0	0	2.49644	3.62833	3.87	3.28621	0.0272924	4.35499	0.226669	4.50431	0.859815	0	4.39995	3.41661	2.03324	0.903955	0.313559	2.88753	2.38097	3.49518	2.23642	2.39525	1.14022	2.70522	3.13559	2.43752	2.43097	2.56549	4.47475	8.19734	5.65527
TCGA-BR-8381-01A	Primary Solid Tumor	STAGE II	MALE	white	MSS	UNDEFINED	NO	224	0	368.454	200.814	174.878	0	0	0	0	7.6346	0	0	0	3.1384	4.33438	3.42739	2.77309	0.199601	5.70357	0.191276	3.94798	0.336867	0	3.32882	2.24659	1.42635	0.452917	0	0.502403	0.856378	1.09238	1.63429	1.029	0.481089	0.259411	0.399394	0.753237	0.981096	1.92435	1.70887	1.13399	0.755996
TCGA-BR-8382-01A	Primary Solid Tumor	STAGE III	FEMALE	white	MSI-H	UNDEFINED	UNDEFINED	482	0	260.129	117.657	101.004	0	0	19.2424	0	0	0	0	0	2.85398	2.1437	2.3015	1.86554	0	1.53121	0	2.55202	0.524844	0	1.66705	1.62511	1.25607	0.413841	0	1.30831	0.686186	1.51716	0.810642	0	0.250562	0.900713	0.520034	0.100591	0.0774208	1.25281	1.43551	1.57496	1.14841
TCGA-BR-8384-01A	Primary Solid Tumor	STAGE III	MALE	white	MSS	UNDEFINED	UNDEFINED	113	0	646.681	193.14	443.898	0	39.9721	0	0	9.5283	7.1105	0	10.8997	3.75567	6.34713	5.75871	6.02752	0.226531	7.1881	0.302366	5.79828	1.00131	1.04568	3.30571	3.86705	3.09348	1.20583	0	3.17676	2.25624	3.37688	2.37842	4.57002	3.90388	3.77266	3.63029	3.41946	2.67883	4.18273	6.50647	6.21434	5.97533
TCGA-BR-8483-01A	Primary Solid Tumor	STAGE III	MALE	white	MSS	UNDEFINED	NO	164	0	174.237	72.81	93.0928	0	0	0	0	0	0	0	0	2.15691	1.75226	1.43427	0.955814	0.110444	0.634439	0	2.01409	0.455636	0	0.997706	0.0897791	0.470873	0.300072	0.634439	1.98764	1.22412	3.40502	0.466499	0.176233	0.403734	0.435399	0.418969	0.625177	0.855423	0.360477	0.0660874	0	0
TCGA-BR-8484-01A	Primary Solid Tumor	STAGE III	MALE	white	MSS	UNDEFINED	NO	766	1	629.893	116.575	641.048	0	0	21.3074	0	0	9.7031	0	1.6035	3.90342	5.05877	4.99798	5.1891	0.0880637	7.28463	0.219416	6.1187	1.22368	0.189704	4.73648	5.04684	3.96007	1.53814	0	4.81223	4.04282	6.34899	5.11084	5.94405	3.6975	3.83871	4.15201	4.0544	4.45058	4.86332	4.77421	5.59355	4.44449
TCGA-BR-8485-01A	Primary Solid Tumor	STAGE III	FEMALE	white	MSS	UNDEFINED	UNDEFINED	280	0	565.587	136.209	464.576	0	0	0	0	13.5678	0	0	0	3.99975	3.72411	4.05056	4.27456	0.120214	6.44526	0	6.41238	1.25113	0	5.13746	3.51797	2.93355	1.55144	0	5.5562	4.64197	5.987	3.57976	3.30895	4.04922	3.90981	3.46911	3.51583	2.96787	2.94274	2.69752	2.33065	1.38729
TCGA-BR-8486-01A	Primary Solid Tumor	STAGE I	FEMALE	white	MSS	UNDEFINED	UNDEFINED	615	0	272.738	89.2997	238.699	0	0	0	0	0	0	0	5.8246	1.9141	2.50605	2.25085	2.54106	0.00872511	2.84019	0.108696	1.9571	0.402494	0	2.07355	1.87244	0.869285	0.447024	0	1.05635	1.08561	1.73814	1.32673	2.58958	2.4058	1.50363	1.02133	1.21827	1.64723	1.5378	1.56628	1.80435	2.09434
TCGA-BR-8487-01A	Primary Solid Tumor	STAGE II	FEMALE	white	MSI-H	UNDEFINED	NO	34	0	111.24	95.5137	2.0525	0	0	7.524	0	0	7.5006	0	0	1.47268	1.44291	0.706039	0.841012	0.0894043	0.570642	0	0.978244	0.243097	0	0.310632	0.472395	0.12037	0.0231341	0	0.536331	0.223758	0.282703	0	0.0713303	0.186756	0.100702	0.67831	0.95593	0.43279	0.466889	0.481479	0.220105	0.183421
TCGA-BR-8588-01A	Primary Solid Tumor	STAGE II	FEMALE	white	MSS	UNDEFINED	UNDEFINED	389	0	449.896	159.243	296.081	0	0	0	0	0	23.5434	0	0	2.90005	4.75685	3.36114	2.83441	0.186986	4.50111	0.0831941	4.56687	0.849051	0	2.89569	2.93141	1.65435	0.725762	0	2.62219	1.26068	1.33034	1.65858	2.23777	1.67397	1.66986	1.30285	1.31046	2.09481	1.98783	2.44556	2.56476	2.71272
TCGA-BR-8589-01A	Primary Solid Tumor	STAGE III	MALE	white	MSS	UNDEFINED	UNDEFINED	481	0	515.006	189.761	322.447	0	0	13.08	0	0	6.394	0	13.099	3.86151	5.35702	5.44948	6.06605	0.180328	8.01086	0.336975	5.57406	1.09563	0.388458	5.26297	4.70547	2.62209	1.18987	0	3.42236	2.35976	2.56596	1.32533	2.33075	2.59913	3.22953	2.28677	2.17763	2.8807	3.10766	2.7192	3.46282	1.88679
TCGA-BR-8590-01A	Primary Solid Tumor	STAGE III	MALE	white	MSS	UNDEFINED	UNDEFINED	284	1	564.263	95.475	408.01	0	145.284	0	0	3.4744	0	0	4.8982	3.26319	3.78909	4.19171	4.51044	0.177587	7.42434	0.368725	5.54599	1.10728	4.46311	5.24467	4.72777	3.74582	1.47047	0	3.92237	3.36519	3.08849	2.9629	4.39226	3.7096	3.6505	3.51274	4.57946	3.99745	4.75292	5.26009	6.44874	4.37202
TCGA-BR-8591-01A	Primary Solid Tumor	STAGE III	MALE	white	MSI-H	UNDEFINED	UNDEFINED	409	0	511.811	121.453	472.045	0	15.6022	20.1777	0	5.002	0	0	0	3.27263	4.54925	4.52601	3.92791	0.0426429	6.00967	0	5.24913	0.988368	1.28604	3.80478	3.45254	2.87062	0.88053	0	2.93021	2.85413	4.49018	2.50723	3.14365	3.28691	3.14125	3.27229	3.76558	3.93862	3.84141	4.28679	5.03917	4.46176
TCGA-BR-8592-01A	Primary Solid Tumor	STAGE III	FEMALE	white	MSS	UNDEFINED	UNDEFINED	191	1	480.804	146.341	369.194	0	0	0	0	7.4164	0	0	0	2.99584	5.389	4.45429	2.7755	0.106902	4.82504	0.57076	5.40989	1.07822	0	3.56572	1.75042	1.49069	0.900989	0	3.99773	3.32529	3.54936	1.91582	2.15664	1.77051	1.93517	1.41523	2.19	1.84081	2.99072	4.22191	3.66577	5.21668
TCGA-BR-8676-01A	Primary Solid Tumor	STAGE III	MALE	white	MSS	UNDEFINED	NO	229	0	139.547	97.6744	0	0	0	0	0	0	0	0	3.876	3.3583	0.861008	0.193332	0.473742	0	1.50676	0	2.22427	0.103293	0	0.328086	0	0	0.12217	0	0.171657	0.112538	0.622058	0.531799	0.502254	0	0	0	0.197969	0	0	0	0	0
TCGA-BR-8677-01A	Primary Solid Tumor	STAGE III	FEMALE	white	MSS	UNDEFINED	NO	370	0	310.098	120.346	191.674	0	0	0	0	4.6098	0	0	0	3.29034	3.54134	2.89724	3.70932	0.0989763	2.88072	0.986424	2.70745	0.389766	0	1.56814	2.36544	1.46583	0.368798	3.41138	0.971597	0.891772	1.0328	1.30435	2.36902	1.79873	1.67225	2.12407	2.09165	0.977419	1.4731	2.55854	2.63164	3.28955
TCGA-BR-8678-01A	Primary Solid Tumor	STAGE II	MALE	white	MSS	UNDEFINED	NO	351	0	411.496	137.071	352.147	0	0	27.0943	0	10.0754	3.6084	0	2.3614	3.28506	3.38283	3.65289	2.99466	0.183663	5.19705	0	4.71698	0.729	0	3.61607	2.53807	2.15679	0.712865	0	2.50405	2.10133	2.85538	1.91355	3.0772	2.94133	2.96515	2.95279	3.38845	2.75615	2.79746	3.88314	5.42592	3.5168
TCGA-BR-8679-01A	Primary Solid Tumor	STAGE II	FEMALE	white	MSI-L	UNDEFINED	NO	0	0	536.775	116.102	543.353	0	0	0	0	4.3547	0	0	7.0547	4.04738	4.63669	4.04248	4.70171	0.108656	6.58845	0.225603	5.20141	1.01877	0.195053	6.45562	5.01249	3.57191	1.41984	0	3.88131	2.73883	5.36843	3.41916	3.59764	3.68827	3.5492	3.38582	4.61293	3.7345	3.83013	5.00636	6.28628	3.62241
TCGA-BR-8680-01A	Primary Solid Tumor	STAGE IV	MALE	asian	MSS	UNDEFINED	NO	481	0	519.393	311.684	233.67	0	0	0	0	10.199	0	0	3.8962	7.08709	5.28996	4.48031	4.2279	0.203832	6.39117	0.317413	4.80906	0.895854	0	3.98366	2.88928	1.78379	0.731813	0	2.91799	2.10434	3.32337	2.42144	1.9515	1.35718	1.37753	1.57409	1.44226	0.851041	1.3472	1.00624	1.41135	0.627268
TCGA-BR-8682-01A	Primary Solid Tumor	STAGE II	MALE	asian	MSS	NO	NO	500	0	537.02	108.769	482.917	0	0	42.2902	0	0	0	0	0	3.01353	4.38177	4.34445	4.26175	0.0809014	6.81609	0.167976	7.08165	1.26677	0.871375	5.17203	4.4062	3.15874	1.19323	0.929467	4.05906	3.47104	3.64539	2.59704	4.19551	4.01361	3.55384	3.06899	3.46006	3.56383	3.90799	5.32507	6.07473	5.22825
TCGA-BR-8683-01A	Primary Solid Tumor	STAGE III	MALE	asian	MSI-L	UNDEFINED	NO	300	1	939.742	246.627	866.377	0	64.6067	0	0	14.3242	0	0	9.8217	6.67588	7.30154	6.57583	6.81606	0.216322	10.8777	0.175755	9.13336	1.99476	2.22867	8.86238	7.592	5.33107	2.34366	0.64834	6.89374	6.92055	8.74366	5.10091	6.66349	5.12778	6.76943	5.32128	5.78537	5.57281	7.25698	7.26005	9.5167	8.68312
TCGA-BR-8686-01A	Primary Solid Tumor	STAGE III	MALE	asian	MSS	UNDEFINED	UNDEFINED	477	0	693.634	106.839	534.351	0	0	0	0	4.2328	0	0	0	4.8154	6.5651	7.22617	5.66626	0.156863	9.61165	0.366408	4.5591	1.23545	0	6.78544	5.88154	4.30307	1.18725	0	5.38944	4.75317	5.76616	1.73924	3.56682	2.88759	3.84289	4.8455	4.36569	3.41706	3.3023	4.22387	6.51683	3.13773
TCGA-BR-8687-01A	Primary Solid Tumor	STAGE III	FEMALE	white	MSS	UNDEFINED	UNDEFINED	250	1	321.663	113.156	238.493	0	23.0675	0	0	0	0	0	2.0441	2.28301	2.46123	2.28715	2.07236	0	3.68936	0	3.15733	0.644219	0.391559	2.27357	1.75093	1.32151	0.536189	0	1.8438	1.93017	2.19848	1.26681	1.47922	1.62319	1.65837	1.59579	1.74915	1.55744	1.21027	1.6315	2.08086	1.62217
TCGA-BR-8690-01A	Primary Solid Tumor	STAGE III	FEMALE	white	MSI-L	UNDEFINED	NO	325	0	80.3738	60.6308	0	0	0	0	0	0	0	0	1.4436	2.46423	0.434624	0.199166	0.170813	0	0.144875	0.235639	0.517409	0.106409	0	0.946358	0.18451	0	0.0587329	0	0.742711	0	0.179432	0	0.362186	0.237067	0.639152	0.123007	0.14276	0	0	0	0	0
TCGA-BR-A44T-01A	Primary Solid Tumor	STAGE II	FEMALE	white	MSS	UNDEFINED	NO	382	0	609.282	337.53	219.757	0	0	0	0	0	47.6054	0	5.3784	6.34604	4.50779	3.82106	2.94602	0.447398	5.33048	1.70305	4.75936	0.748084	0.267714	4.04162	2.97011	1.79034	0.781435	1.28503	3.53789	1.17305	1.29682	0.692906	1.30882	0.467282	0.461938	1.41434	2.25114	2.05749	1.50893	3.43566	3.48793	1.14735
TCGA-BR-A44U-01A	Primary Solid Tumor	STAGE III	MALE	white	MSS	UNDEFINED	NO	422	1	145.454	85.9569	35.8892	0	0	0	0	0	0	0	0	2.59667	0.409829	0.423602	0.0626377	0	0.26563	0	0.189736	0.132671	0	1.33029	0.811926	0.336188	0.0861503	0	0.317747	0	0	0.0703139	0.664075	0	0.468759	0.270642	0.157051	0.765552	0.163	1.19534	0	0
TCGA-BR-A452-01A	Primary Solid Tumor	STAGE III	MALE	asian	MSS	UNDEFINED	NO	229	1	233.204	79.4227	200.54	0	0	0	0	0	0	0	5.0621	2.03793	2.48307	1.72394	1.87155	0.0207246	2.91015	0	3.06132	0.43527	0	2.41943	1.95424	0.920788	0.418289	0	1.76317	1.40787	1.76939	0.892886	0.562187	0.7576	1.51732	1.72961	1.30348	1.70551	1.62343	1.73617	1.98986	2.33851
TCGA-BR-A453-01A	Primary Solid Tumor	STAGE IV	MALE	asian	MSS	UNDEFINED	NO	185	1	183.765	97.7049	79.8787	0	0	3.6557	0	1.5967	10.2787	0	0	1.60181	1.23202	1.27901	0.847352	0.0955376	1.28056	0.170027	1.23202	0.253376	0	1.50796	0.765524	0.532885	0.333736	0	0.714545	0.556293	0	0.138356	0	0.38488	0.714837	0.48816	0.489294	0.237847	0.614739	0.51451	0.201604	0.0840016
TCGA-BR-A4CR-01A	Primary Solid Tumor	STAGE III	FEMALE	white	MSS	UNDEFINED	UNDEFINED	0	0	523.272	89.4787	537.903	0	0	0	0	8.9391	0	0	1.2315	3.92153	3.87375	3.89068	4.15106	0.106077	6.1951	0.165186	5.34394	1.30789	1.14254	6.52352	4.59171	3.98698	1.46163	0	4.54123	3.24272	3.77352	3.36041	3.85078	2.93598	3.94288	4.05278	3.46931	2.1567	2.52743	3.93541	4.24371	3.37321
TCGA-BR-A4CS-01A	Primary Solid Tumor	STAGE III	MALE	white	MSS	UNDEFINED	UNDEFINED	45	1	132.858	71.0894	58.9355	0	0	0	0	0	0	0	5.8241	1.31719	0.783828	0.779951	0.242043	0	0.783828	0.242838	1.09309	0.252219	0	0.243818	0.0713051	0.380542	0.219411	0	0.478376	0.794515	0.462284	0.321106	0.79316	0.916163	0.197604	0.190147	0.367803	0.283084	0.229041	0.384916	0.359921	0.779829
TCGA-BR-A4IU-01A	Primary Solid Tumor	STAGE III	FEMALE	asian	MSS	UNDEFINED	NO	408	0	668.607	199.449	551.827	0	0	0	0	0	11.9532	0	14.5741	4.5467	4.92719	5.9068	4.21554	0.128775	5.88709	1.00266	6.58279	1.39908	1.21363	6.37577	4.55358	3.26164	1.53696	0.277402	5.18812	3.07329	2.97762	2.03972	2.69696	3.37926	3.80748	2.8787	3.43209	3.20259	3.62514	4.27661	5.58767	5.4985
TCGA-BR-A4IV-01A	Primary Solid Tumor	STAGE III	MALE	asian	MSS	UNDEFINED	NO	411	0	320.616	53.8964	292.7	0	0	0	0	0	5.4569	0	0	2.07704	2.41539	1.88275	2.47525	0.0588664	2.90249	0.550011	1.59013	0.277349	0	2.54639	1.68679	1.36715	0.314164	0	2.14289	1.08918	1.36115	0.839171	1.47943	1.08363	0.870251	1.48341	1.16626	2.15859	1.75802	2.00779	2.39124	3.03433
TCGA-BR-A4IY-01A	Primary Solid Tumor	STAGE II	MALE	asian	MSS	UNDEFINED	NO	392	0	515.829	131.924	487.936	0	0	4.4672	0	0	9.2371	0	5.5083	3.45782	4.29883	3.36654	3.45278	0.072254	4.24283	0.450064	4.2	0.751984	0	2.23429	2.81927	2.30228	0.920796	0	2.83711	2.40252	2.71312	1.89218	2.88236	3.11294	2.64498	2.15361	2.54489	2.36094	1.95738	3.09133	4.13577	4.44706
TCGA-BR-A4IZ-01A	Primary Solid Tumor	STAGE III	FEMALE	asian	MSS	UNDEFINED	NO	273	1	337.587	47.673	182.278	0	122.351	31.5973	0	5.2054	0	0	4.1378	2.2444	2.54778	2.24826	1.82615	0.154638	2.59659	0.185236	2.19637	0.478468	1.7937	2.92613	2.65429	1.44937	0.650995	0	2.06292	1.32693	1.41051	1.1757	2.33465	1.7145	1.68819	2.06928	1.6609	1.9866	1.63063	1.96453	2.98706	2.30618
TCGA-BR-A4J1-01A	Primary Solid Tumor	STAGE III	MALE	asian	MSS	UNDEFINED	NO	UNDEFINED	UNDEFINED	198.908	120.299	100.102	0	0	0	0	0	1.4782	0	4.4689	2.4896	2.00178	1.54252	1.55367	0.0613232	1.80048	0.169768	1.99432	0.348818	0	1.27839	0.64804	0.449508	0.327937	0	1.38232	0.599294	0.710999	0.621649	0.782817	0.533739	0.414433	0.708967	0.822815	0.435387	0.453678	0.905133	0.956156	0.545176
TCGA-BR-A4J2-01A	Primary Solid Tumor	STAGE II	MALE	asian	MSS	UNDEFINED	NO	431	0	470.946	122.098	318.056	0	0.1695	71.3144	0	0.0064	9.0854	0	20.6812	3.60964	2.60512	3.12643	3.47649	0.110555	3.1754	0.836206	4.32027	1.04399	3.57232	3.85218	2.73461	2.75366	0.937907	0	2.81651	2.11756	3.14626	1.76114	2.83518	2.82074	2.64172	2.67041	2.71183	2.84409	4.05172	3.96925	4.31595	3.98545
TCGA-BR-A4J4-01A	Primary Solid Tumor	STAGE III	MALE	asian	MSI-L	UNDEFINED	NO	UNDEFINED	UNDEFINED	484.497	188.625	376.24	0	0	0	0	0	20.4948	0	1.8293	4.53565	3.5176	3.85392	4.1537	0.127223	4.49739	0	4.68478	1.10661	0.84326	4.40672	3.17416	2.20038	0.82047	0	2.33765	2.14139	2.08881	1.58731	2.34239	2.79043	2.67859	2.8639	2.21587	2.64348	2.75976	3.12709	2.89118	1.74675
TCGA-BR-A4J5-01A	Primary Solid Tumor	STAGE III	MALE	asian	MSS	UNDEFINED	NO	390	0	273.774	70.4164	209.507	0	0	0	0	0	13.3098	0	4.4234	2.5973	1.84403	1.76469	1.47965	0.252796	1.72109	0.174961	1.30619	0.431912	0.201691	2.61547	2.16913	1.05888	0.370675	0	1.56247	1.00427	1.28786	1.04405	0.806763	1.05613	1.20224	1.15687	1.05998	1.16935	0.843434	2.18498	3.18095	2.59317
TCGA-BR-A4J6-01A	Primary Solid Tumor	STAGE II	FEMALE	white	MSS	UNDEFINED	NO	20	0	216.244	106.253	112.859	0	0	0	0	0	6.8831	0	0	2.51083	1.64338	1.53601	0.837958	0.069054	1.75199	0.91403	1.44031	0.310781	0.743769	1.2956	1.1367	0.627555	0.194318	0	0.649621	0.611063	1.10542	0.918774	0.123962	0.108185	0.554181	0.813936	0.977215	0.426205	0.811385	0.557827	0.318758	0.743769
TCGA-BR-A4J7-01A	Primary Solid Tumor	STAGE II	MALE	asian	MSS	UNDEFINED	NO	589	0	272.943	121.024	134.171	0	0	0	0	0	11.8377	0	4.8573	3.1136	1.70901	1.63768	1.63665	0.144987	3.48291	0.656809	3.31706	0.704426	0.283933	1.81351	1.41431	1.10024	0.255796	1.36288	2.19958	1.83791	0.500139	0.400847	1.32502	1.40418	1.158	0.60001	0.696362	0.727379	0.929236	0.993766	0.0973485	1.46023
TCGA-BR-A4J8-01A	Primary Solid Tumor	STAGE III	FEMALE	white	MSS	UNDEFINED	NO	411	0	287.598	95.4598	189.324	0	0	0	0	0	15.6769	0	1.2508	2.02516	1.86766	2.44247	1.42286	0.122547	3.15107	0.327143	2.72965	0.48751	0.377123	2.5912	1.68638	0.966377	0.24462	0.301698	0.744698	0.544559	1.03795	0.776429	1.55039	1.3165	1.15355	1.19541	0.858849	1.50002	1.61134	1.50849	1.74554	0.484872
TCGA-BR-A4J9-01A	Primary Solid Tumor	STAGE II	MALE	white	MSS	UNDEFINED	NO	14	0	341.668	73.1501	287.858	0	0	6.1371	0	0	13.0219	0	3.7428	1.75181	1.61832	1.68932	1.39601	0.0919169	2.11205	0.0520493	2.24005	0.81795	0	2.16005	1.71174	1.51878	0.642176	0	2.07802	1.43406	2.53657	1.77886	1.84004	1.80658	0.903549	1.08682	1.07214	0.897997	1.11275	1.95004	1.85147	1.54289
TCGA-BR-A4PD-01A	Primary Solid Tumor	STAGE II	FEMALE	white	MSS	UNDEFINED	NO	628	0	167.572	64.8937	128.284	0	0	0	0	0.8107	0	0	7.0755	1.6426	0.921776	1.53754	1.04605	0.0140406	1.90884	0.174915	1.36346	0.173773	0	0.790293	1.04433	0.671078	0.332431	0	0.643201	0.843367	0.799154	0.587124	0.638522	1.07785	0.948887	0.319578	0.158956	0.836007	1.53978	1.33585	1.29625	0.648124
TCGA-BR-A4PE-01A	Primary Solid Tumor	STAGE II	FEMALE	white	MSS	UNDEFINED	NO	621	0	318.3	80.7129	315.461	0	0	0	0	0	2.8829	0	0.9709	2.32164	2.63584	2.52351	2.9703	0.0247073	2.36549	0	2.36549	0.528182	0.266118	2.96164	1.85278	1.6965	0.628135	0	1.63713	1.00705	2.19731	1.9411	1.33059	1.29672	1.52366	1.667	1.51512	1.47112	1.20963	2.12894	2.18977	1.33059
TCGA-BR-A4PF-01A	Primary Solid Tumor	STAGE III	MALE	white	MSS	UNDEFINED	UNDEFINED	35	0	940.84	129.067	1040.19	0	0	0	0	0	0	10.9925	22.0232	6.22714	6.95897	6.18163	6.38159	0.108718	9.01098	0.241855	7.68971	1.63824	0	9.35706	7.9349	5.52034	2.4354	0	7.39433	6.23042	7.69809	6.4158	8.32698	7.49428	7.5835	7.12057	7.06252	6.78906	6.6609	8.64296	11.2988	8.45974
TCGA-BR-A4QI-01A	Primary Solid Tumor	STAGE II	FEMALE	white	MSS	NO	NO	415	0	289.588	144.374	191.996	0	0	0	0	0	7.7825	0	3.3459	3.06597	3.19307	2.31601	2.06781	0.0802263	2.91875	0.249861	2.63346	0.534071	0	2.34144	1.32061	1.17014	0.358097	0	1.50945	0.87486	1.39525	1.2538	1.79221	1.29877	1.12955	1.43474	0.756879	0.660214	0.890289	1.89623	3.11077	1.93395
TCGA-BR-A4QL-01A	Primary Solid Tumor	STAGE III	FEMALE	white	MSI-H	NO	NO	352	0	73.5548	33.8956	28.2009	0	0	3.8419	0	0	2.4834	0	2.0319	0.693095	0.969463	0.445581	0.358265	0.0617127	0.13505	0.10983	0.265276	0.0545562	0	0.477847	0.279495	0.0712176	0.0410624	0	0.201933	0.226951	0	0	0.464233	0.110495	0.417065	0.372661	0.166348	0.358489	0.621535	0.569741	0.130226	0
TCGA-BR-A4QM-01A	Primary Solid Tumor	STAGE III	MALE	white	MSS	NO	NO	156	0	252.793	153.107	46.0702	0	0	0	0	0.3313	0	7.8972	10.6561	2.31277	1.11349	0.844237	0.301689	0.0205585	0.708582	0.256114	1.20909	0.127221	0.885727	0.557151	0	0.193753	0.199488	0	0.908151	0.132308	0.487556	0.781524	0.147621	0.19325	0.31261	0.200542	0.232746	0.29856	0.603905	0.332148	0.151839	0.822461
TCGA-CD-5798-01A	Primary Solid Tumor	STAGE II	MALE	asian	MSS	UNDEFINED	UNDEFINED	86	0	157.092	46.8327	115.914	0	0	0	0	0	0	0	0	1.1021	1.20276	0.878058	1.5974	0	1.79031	0	1.31336	0.163483	0	1.15894	1.01681	0.748483	0.323668	0	0.909549	0.487883	0.119857	0.544351	1.0887	0.158357	0.512331	0.862746	0.476804	0.587166	0.445378	0.725802	1.39976	1.55529
TCGA-CD-5799-01A	Primary Solid Tumor	STAGE II	MALE	asian	MSS	UNDEFINED	UNDEFINED	99	0	213.564	58.9584	158.542	0	0	11.1683	0	0	0	0	1.6564	1.37578	2.1409	2.04703	1.81225	0	3.31428	0	2.47027	0.42336	0	1.09818	1.28466	0.861218	0.301829	0	1.43643	0.941727	0.475924	0.572158	1.14079	1.41479	0.80526	0.326262	0.189327	0.400725	0.785995	1.62112	2.68642	1.54392
TCGA-CD-5800-01A	Primary Solid Tumor	STAGE II	FEMALE	asian	MSS	UNDEFINED	UNDEFINED	400	0	71.2162	19.1262	29.6774	0	0	0	26.6701	1.7932	0	0	0	0.630782	0.809394	0.533689	0.309266	0.109589	0.262304	0	0	0.0770642	0	0.342687	0.400879	0.51641	0.223313	0.472146	0.582712	0.205707	0.324871	0.243017	0.196728	0.257534	0.277733	0.0890842	0.155085	0.477451	0	0.0983638	0	0.252936
TCGA-CD-5801-01A	Primary Solid Tumor	STAGE III	MALE	asian	MSS	UNDEFINED	UNDEFINED	401	1	111.409	55.3373	56.4149	0	0	0	0	0	0	0	0	1.04924	0.820381	0.97744	1.04787	0	0.478556	0	1.56263	0.190812	0	1.41417	1.00129	0.360519	0.152436	0	0.584132	0.191479	0	0.0904832	0.512738	0.335611	0.180966	1.16092	0.538937	0.466649	1.39838	0.576831	1.31847	0
TCGA-CD-5803-01A	Primary Solid Tumor	STAGE II	FEMALE	asian	MSS	UNDEFINED	UNDEFINED	341	1	520.833	156.24	412.007	0	0	0	0	3.3492	0	0	0	2.92777	5.06313	4.21394	5.15755	0.0333501	5.55576	0.41547	5.83857	1.47279	0	2.8505	4.10718	2.89612	1.03556	0	3.98312	2.82597	2.84731	3.42305	2.23508	2.03769	2.08482	2.65679	2.51708	3.58402	3.85333	4.01116	2.95577	1.6421
TCGA-CD-5804-01A	Primary Solid Tumor	UNDEFINED	MALE	asian	MSS	NO	UNDEFINED	368	0	90.9091	49.0477	45.9173	0	0	0	0	1.9046	0	0	0	1.02025	0.977798	0.867549	0.829898	0.0253514	0.728148	0	0.589453	0.0998331	0	0.369946	0.309119	0.255989	0.137758	0	0.414768	0.543845	0.480978	0.160621	0.121358	0.119151	0.171329	0.20608	0	0.0736329	0.0992929	0.0910185	0.468095	0.702142
TCGA-CD-5813-01A	Primary Solid Tumor	STAGE II	MALE	asian	MSS	UNDEFINED	UNDEFINED	377	1	322.133	60.7115	262.917	0	0	0	0	0	0	0	0	1.61992	2.36731	2.77819	2.46212	0	2.1556	0	2.40581	0.583834	0	0.586707	0.986608	1.84721	0.423292	0	1.95693	1.13203	0.834308	0.713251	1.43146	1.98413	2.25863	2.28779	1.99138	1.07288	2.34238	3.59969	1.81879	2.92306
TCGA-CD-8524-01A	Primary Solid Tumor	STAGE II	FEMALE	asian	MSI-L	UNDEFINED	NO	388	0	211.563	151.158	94.9904	0	0	0	0	0	0	0	0	2.79038	2.21453	1.47952	1.2815	0.0279161	1.85308	0.173887	1.62908	0.340269	0.801813	0.814746	0.953099	0.739172	0.216706	0.962176	0.669869	0.618827	0.750321	0.353741	0.534542	0.379039	0.911866	0.93797	0.526739	0.0810823	0.364461	0.701587	1.23708	1.54635
TCGA-CD-8525-01A	Primary Solid Tumor	STAGE III	FEMALE	asian	MSS	UNDEFINED	NO	383	0	170.494	118.61	29.6028	0	0	0	0	0	0	5.2248	0	2.99753	1.71538	0.969929	0.719872	0	0.271359	0.331025	0.920683	0.109621	0	0.147716	0.302399	0.262349	0.192518	0	0.463715	0.418017	1.1763	0.404046	0.169599	0	0.239435	0.1152	0.133699	0.205806	0.138763	0.572398	0.261668	0.218056
TCGA-CD-8526-01A	Primary Solid Tumor	STAGE III	FEMALE	asian	MSS	UNDEFINED	NO	381	0	308.533	175.65	181.014	0	0	5.5268	0	0	4.9167	0	1.7432	3.315	3.06464	2.48298	1.7601	0.0481247	2.72764	0.59953	3.10677	0.476493	0	1.96636	1.80736	1.03669	0.328751	0	1.95265	1.52793	2.28261	1.07328	1.19795	1.2968	1.30094	1.15796	1.30759	1.81711	1.16863	1.17491	1.35066	1.42174
TCGA-CD-8527-01A	Primary Solid Tumor	STAGE II	FEMALE	asian	MSI-L	UNDEFINED	NO	218	1	173.34	130.211	28.522	0	0	0	0	0	3.2581	0	4.7173	3.29901	1.53437	1.19415	0.553597	0.0613026	1.52598	0	0.503071	0.206921	0	0.830675	0.672738	0.103169	0.0832786	0	0.300887	0.295893	0.654223	0.971	0.293458	0	0.0517867	0.298995	0.173504	0	0.360153	0.66028	0	0.0943257
TCGA-CD-8528-01A	Primary Solid Tumor	STAGE III	FEMALE	asian	MSI-L	UNDEFINED	NO	375	0	512.472	158.833	491.188	0	0	14.0548	0	0	0	0	1.831	3.35673	4.0254	3.78486	4.349	0.00992961	4.67729	0	4.69902	0.871429	0.2139	4.26421	3.97128	3.32883	1.01747	0	3.18414	3.57862	4.66264	2.76812	3.61254	3.08017	3.42241	3.48698	2.92279	2.88405	3.85021	3.70761	4.98694	4.46135
TCGA-CD-8529-01A	Primary Solid Tumor	STAGE IV	MALE	asian	MSS	UNDEFINED	NO	374	0	501.675	136.433	478.273	0	0	6.0506	0	0	7.3079	0	4	3.341	4.04012	3.73278	3.41166	0.133058	4.62248	0.592007	5.6416	1.05865	0.204736	5.19104	3.84748	2.61038	0.988633	0	3.63859	2.28352	3.38095	2.79404	2.45683	1.72722	2.05538	2.34867	2.61822	2.20838	2.94075	3.24165	3.50975	3.86073
TCGA-CD-8530-01A	Primary Solid Tumor	STAGE II	MALE	asian	MSS	UNDEFINED	NO	377	0	379.597	119.685	289.8	0	0	0	0	0	8.593	0	0	3.22767	3.44518	3.34659	1.82063	0.118593	3.08833	0.295482	4.02262	0.747225	1.53281	2.91729	1.93771	1.54878	0.89299	0.40875	2.75518	1.78086	2.7	1.50276	1.64635	1.18909	1.48272	1.58101	1.29786	1.10225	1.76506	2.55469	2.18973	2.40871
TCGA-CD-8531-01A	Primary Solid Tumor	STAGE III	FEMALE	asian	MSS	UNDEFINED	NO	383	0	958.506	390.19	698.074	0	0	0	0	6.2729	0	24.4695	12.1638	6.39559	10.0948	10.4163	8.07811	0.32741	9.40393	0.655523	8.86017	1.96031	1.00756	7.0692	5.70319	3.88857	1.48865	0	5.1271	4.66573	5.82353	3.61538	4.42209	4.10353	3.63513	3.11774	3.79491	4.1095	4.48824	6.42322	10.0181	6.83704
TCGA-CD-8532-01A	Primary Solid Tumor	STAGE II	MALE	asian	MSS	UNDEFINED	NO	354	1	602.436	261.713	440.543	0	0	10.149	0	3.6356	0	0	4.0367	4.55564	5.55757	5.71585	4.63459	0.0846535	5.02497	0	6.04964	1.27988	0	5.1619	3.99983	3.00605	1.08429	0	3.77411	2.58781	2.45932	1.68949	2.53275	1.85673	2.57446	2.82138	1.91675	2.15141	1.98936	2.88733	3.43874	3.25639
TCGA-CD-8533-01A	Primary Solid Tumor	STAGE II	MALE	asian	MSI-L	UNDEFINED	NO	468	0	416.582	114.716	378.759	30.7106	0	0	0	0	0	0	5.6644	2.86377	3.96772	3.62104	2.81858	0	4.47689	0.494871	5.58834	1.05352	0	4.49546	3.32137	2.13929	0.942719	3.52066	2.97102	2.65388	3.98362	2.09974	2.60789	2.88054	3.06811	2.43567	2.27001	2.80202	3.2895	4.76756	6.03541	3.91184
TCGA-CD-8534-01A	Primary Solid Tumor	STAGE II	MALE	asian	MSS	UNDEFINED	NO	367	0	457.547	153.31	335.469	0	0	0	0	0	9.231	0	2.4974	3.09453	3.4807	3.38762	2.44834	0.0963971	7.15257	1.12584	4.48272	1.03715	0.519138	3.76794	3.02668	1.46008	1.01022	0	3.31197	2.27473	2.11466	1.16043	1.67278	1.58573	1.87297	2.19409	2.36454	1.7499	2.35972	3.24462	3.91579	2.15072
TCGA-CD-8535-01A	Primary Solid Tumor	STAGE III	MALE	asian	MSS	UNDEFINED	NO	390	0	439.794	162.586	366.633	0	0	13.7515	0	0	0	6.1567	2.7107	3.4599	4.51197	4.0435	3.67073	0.0641808	5.61217	0.199888	5.32542	1.17345	0	5.08425	3.62596	2.33307	0.979833	0	3.25514	2.29471	3.60227	2.46692	1.53618	1.67583	2.89163	1.94776	2.5431	2.14375	2.17858	3.03395	4.02918	3.95017
TCGA-CD-8536-01A	Primary Solid Tumor	STAGE II	MALE	asian	MSI-H	UNDEFINED	NO	378	0	389.347	141.07	279.282	0	0	0	0	7.5097	0	0	7.3522	2.59687	3.84845	3.35368	2.44835	0.0586201	3.74155	0.0608566	4.40969	0.978341	0	3.09583	2.64468	2.13093	0.834265	0	3.35674	1.73959	1.76093	1.28753	1.216	1.13267	1.35356	1.49309	1.21669	1.19183	0.803583	2.1397	2.02044	1.26277
TCGA-CD-A486-01A	Primary Solid Tumor	STAGE II	MALE	asian	MSS	UNDEFINED	NO	104	0	238.396	122.79	117.14	0	0	0	0	0	19.6034	0	3.2614	2.4478	1.62911	1.25252	1.38723	0.27572	2.23249	0.736044	1.70238	0.305791	0	0.821125	0.710815	0.795465	0.366917	0.543037	1.62396	0.557683	0.485744	0.459186	1.16904	0.937973	0.692106	0.614759	0.802665	0.846589	1.01819	0.70708	0.930921	1.89093
TCGA-CD-A487-01A	Primary Solid Tumor	STAGE II	MALE	asian	MSS	UNDEFINED	NO	284	0	265.17	102.172	136.804	0	0	0	0	0	7.4615	0	14.6242	3.70157	2.09481	1.13978	1.27662	0.129249	2.72237	0.503176	1.23744	0.363557	0	0.875689	1.30019	1.04409	0.376249	1.1137	1.85029	1.28237	2.37555	0.368503	1.39212	0.961829	1.80157	1.31332	1.03647	1.17314	0.822617	1.79816	1.07392	1.09381
TCGA-CD-A489-01A	Primary Solid Tumor	STAGE II	MALE	asian	MSS	UNDEFINED	NO	344	1	217.215	104.461	113.371	0	0	0	0	0	0	0	3.0453	2.354	1.18672	1.59065	1.48664	0.0129116	2.47234	0.0804254	2.47234	0.566566	0.556276	1.39966	0.661234	0.764879	0.220506	0.890041	0.295742	0.941745	2.38841	1.27616	0.927126	0.283195	1.00348	1.42742	0.292349	0.112505	1.16312	0.417207	0.476808	1.19202
TCGA-CD-A48A-01A	Primary Solid Tumor	STAGE II	MALE	asian	MSI-L	UNDEFINED	NO	378	0	240.132	118.782	108.706	0	0	10.6165	0	0	0	0	10.3804	2.22323	1.45476	1.09329	1.22924	0.0126624	1.89119	0.0788727	1.4894	0.22795	0.545536	1.6894	1.66749	0.750113	0.422668	0.872858	1.16013	0.679091	0.120118	0.256723	0.848612	0.793507	0.556233	0.370553	0.860116	1.58144	0.892696	0.500075	0.841685	0.467603
TCGA-CD-A48C-01A	Primary Solid Tumor	STAGE II	FEMALE	asian	MSS	UNDEFINED	NO	353	1	203.963	52.8806	168.728	0	0	0	0	0	2.0682	0	0	2.17388	1.35328	1.14528	1.2476	0.0175433	1.81398	0.327827	1.65561	0.202321	0	1.64574	1.32626	0.661345	0.422172	0	1.03328	0.771504	1.08173	0.933664	1.17573	0.302329	0.741003	0.513389	0.331018	0.662407	0.893246	1.66911	1.74919	1.13374
TCGA-CD-A4MG-01A	Primary Solid Tumor	STAGE II	MALE	asian	MSI-H	UNDEFINED	UNDEFINED	200	1	207.81	65.608	139.224	0	0	0	0	0	0	5.0204	4.974	1.73123	1.60688	1.21733	0.799483	0.0208308	1.19661	1.16778	1.51001	0.363281	0	1.60674	0.863593	0.504821	0.35575	0	1.32915	0.737332	1.18563	0.580709	0.598306	0.717967	0.668695	0.84666	0.275134	0.84704	0.611904	1.49577	1.46158	0.833355
TCGA-CD-A4MH-01A	Primary Solid Tumor	STAGE II	FEMALE	asian	MSS	UNDEFINED	UNDEFINED	371	0	191.447	75.0955	32.1248	0	0	10.1498	68.4887	0	2.9799	0	3.599	1.69294	1.27735	1.21628	0.869278	0.131077	1.66279	0.61235	1.79277	0.313393	0	1.43458	0.958963	0.573546	0.216223	0	0.107226	0.369061	1.55428	1.24571	0.86277	0.487715	1.05193	0.932325	0.525563	1.33249	0.834249	0.441189	1.39164	1.1597
TCGA-CD-A4MI-01A	Primary Solid Tumor	STAGE III	MALE	asian	MSI-H	UNDEFINED	UNDEFINED	358	1	233.862	132.625	101.11	0	0	0	0	0	3.9673	0	8.169	2.70314	2.04369	1.75083	1.64557	0.0835186	2.41338	0	1.57846	0.269095	0.163557	1.48784	0.759152	0.695118	0.389001	0	0.596259	0.195454	0.900315	0.577261	0.944997	0.618544	0.744025	0.666573	0.544395	1.34521	0.921868	1.30846	0.16823	0.420576
TCGA-CD-A4MJ-01A	Primary Solid Tumor	STAGE II	MALE	asian	MSI-H	UNDEFINED	UNDEFINED	384	0	305.823	103.929	262.331	0	0	0	0	0	22.3426	0	1.3238	2.64395	2.68319	2.01212	2.21451	0.28337	3.56169	0.362069	3.14033	0.604959	0.782598	2.42353	2.28578	1.49672	0.524552	0.250431	2.06844	1.77692	2.06778	1.38106	1.98258	1.95792	1.39947	1.27578	1.61775	1.92044	2.27665	2.66083	3.81013	2.81735
TCGA-CG-4301-01A	Primary Solid Tumor	STAGE IV	FEMALE	UNDEFINED	MSS	UNDEFINED	UNDEFINED	UNDEFINED	UNDEFINED	490.176	22.5477	570.899	0	0	0	0	0.3858	0	6.7443	8.0469	2.03117	3.86681	3.56156	2.95744	0.0293276	4.64231	0.121786	4.25188	1.02292	0	5.01337	4.17204	4.33023	1.06243	0	2.87893	2.22298	3.1994	1.63516	2.19948	2.17481	1.91594	2.06615	1.2912	2.52706	2.37391	2.14098	2.74367	2.46689
TCGA-CG-4304-01A	Primary Solid Tumor	STAGE II	MALE	UNDEFINED	MSS	UNDEFINED	UNDEFINED	UNDEFINED	UNDEFINED	294.713	64.7256	260.816	0	0	0	0	4.376	0	0	1.4225	1.46154	2.45486	2.08208	2.2321	0.0380264	2.62129	0	2.21908	0.620381	0	3.80509	2.93658	1.82603	0.511662	0	1.70052	1.68589	1.26255	0.899461	0.606779	0.754613	1.24211	0.783089	0.478337	0.662685	0.794329	1.0922	0.655322	1.32625
TCGA-CG-4305-01A	Primary Solid Tumor	STAGE II	MALE	UNDEFINED	MSI-H	UNDEFINED	UNDEFINED	485	0	473.928	62.6733	512.675	0	0	0	0	0	0	9.1963	3.3332	2.48352	4.70473	3.96692	3.4515	0.177451	5.54112	0.0850252	4.74207	1.18258	0.294046	6.43106	4.76021	3.76746	1.23976	0.470473	3.61788	3.66032	3.04297	2.62911	2.67908	2.09574	2.53686	2.30798	1.7514	1.82374	3.10084	2.74442	3.52855	3.19249
TCGA-CG-4306-01A	Primary Solid Tumor	STAGE IV	MALE	UNDEFINED	MSI-H	UNDEFINED	UNDEFINED	UNDEFINED	UNDEFINED	449.112	50.79	511.323	0	0	0	0	15.1443	0	0	8.8156	2.33702	3.50173	3.73232	4.15416	0.0790203	5.10128	0.140632	5.15686	1.0288	0.243175	5.08315	7.07503	4.19478	1.17425	0	3.32442	3.55985	3.64094	2.91811	1.9454	1.87466	2.7846	2.01882	1.5336	1.77054	2.47597	2.99916	3.16823	3.05706
TCGA-CG-4436-01A	Primary Solid Tumor	STAGE II	MALE	UNDEFINED	MSI-L	UNDEFINED	UNDEFINED	243	0	398.13	52.2113	439.197	0	0	6.0302	0	10.9981	0	4.3819	0	1.59326	3.31434	3.15517	3.79919	0.0868549	4.57355	0.0676265	3.94989	0.952805	0	5.52247	5.08347	2.8942	0.994495	0	2.09599	2.21259	2.67776	2.55887	2.75453	1.56484	2.23786	1.8357	1.59786	1.82895	1.78595	2.10487	2.16501	2.60603
TCGA-CG-4437-01A	Primary Solid Tumor	STAGE II	MALE	UNDEFINED	MSI-L	UNDEFINED	UNDEFINED	245	0	302.493	42.9594	295.496	0	0	0	0	0	0	0	6.8167	1.21688	2.44617	2.30169	3.14049	0	2.82668	0	1.28133	0.590913	0.305771	2.48562	1.41924	0.573321	1.0578	0	2.22942	0.974407	2.49105	1.58281	1.97052	1.33427	1.00725	0.738466	0.74992	1.11314	2.33498	3.4654	2.20155	2.18408
TCGA-CG-4438-01A	Primary Solid Tumor	STAGE IV	MALE	UNDEFINED	MSS	UNDEFINED	UNDEFINED	UNDEFINED	UNDEFINED	512.606	42.4375	597.592	0	0	0	0	6.0667	0	0	4.2096	2.29824	3.91293	3.81257	4.91145	0.0894032	7.76064	0	4.89116	1.06459	0	6.33681	5.41431	3.59099	1.35333	0	4.38811	3.99563	3.74578	2.26576	3.42381	3.26818	2.31611	3.19771	3.54252	3.37573	3.85179	3.37032	3.63169	4.03521
TCGA-CG-4440-01A	Primary Solid Tumor	STAGE IV	FEMALE	UNDEFINED	MSI-L	UNDEFINED	UNDEFINED	UNDEFINED	UNDEFINED	541.776	131.609	545.697	0	0	0	0	9.2334	0	0	5.0296	2.8813	4.57196	4.3997	5.44861	0.132077	6.7594	0.299162	7.09442	1.68193	0	6.90848	5.65127	3.2978	1.37015	0	5.06824	3.34851	2.33497	2.3735	2.93137	2.85927	2.55608	1.95208	2.35618	2.89456	3.15084	3.23313	4.07929	2.88211
TCGA-CG-4441-01A	Primary Solid Tumor	STAGE III	MALE	UNDEFINED	MSS	UNDEFINED	UNDEFINED	UNDEFINED	UNDEFINED	557.549	105.249	577.361	0	0	0	0	0	9.5859	0	0	2.66793	4.00018	4.08557	5.08425	0.116988	4.51754	0.0607257	5.38692	1.48629	0.21001	4.87764	4.39832	2.80888	1.12762	0	4.97643	3.11616	3.32933	2.89072	3.54683	3.02414	4.05195	3.67715	4.0469	4.58718	4.69658	2.90513	5.54426	4.68022
TCGA-CG-4442-01A	Primary Solid Tumor	STAGE II	MALE	UNDEFINED	MSI-H	UNDEFINED	UNDEFINED	UNDEFINED	UNDEFINED	579.821	90.6375	579.827	0	0	16.5017	0	10.5032	0	0	5.4426	2.8866	4.84141	4.73845	4.39843	0.1372	6.88307	0.170921	5.32931	1.30441	0	5.43433	5.25301	3.56509	1.06505	0.472882	4.22003	3.5319	3.96961	2.05147	1.77331	1.89153	4.45066	3.70276	3.46895	2.43083	1.71957	2.51219	3.34395	3.20884
TCGA-CG-4443-01A	Primary Solid Tumor	STAGE I	MALE	UNDEFINED	MSS	UNDEFINED	UNDEFINED	UNDEFINED	UNDEFINED	351.157	57.9578	332.266	0	0	18.7084	0	3.8905	0	0	0	1.76393	2.68763	2.5213	3.17381	0.0308968	4.3188	0	3.12712	0.747407	0	3.67137	3.39064	2.37109	0.743519	0	2.07253	1.85586	2.12494	1.6052	2.14461	1.8878	1.35724	0.803706	1.69064	2.19862	1.75468	1.71939	3.19473	1.71146
TCGA-CG-4444-01A	Primary Solid Tumor	STAGE III	MALE	UNDEFINED	MSS	UNDEFINED	UNDEFINED	1431	0	533.92	82.2223	554.532	0	40.9042	0	0	0	0	3.0481	4.7092	2.22192	3.37749	4.28079	5.04249	0.0250957	8.16912	0.156319	7.03643	1.38357	0.810906	5.49323	5.38564	3.73354	1.20784	0	3.61315	3.44551	3.57096	2.16242	2.76309	2.16242	2.75602	2.12161	2.50966	3.46229	2.55558	2.56787	3.79967	4.63375
TCGA-CG-4449-01A	Primary Solid Tumor	STAGE II	MALE	UNDEFINED	MSI-L	UNDEFINED	UNDEFINED	580	0	419.817	38.8017	458.216	0	0	0	0	5.9557	0	6.9484	1.5873	1.84331	3.44386	3.59027	4.17195	0.131143	4.88532	0.222785	4.66356	1.06641	0	4.32455	4.18668	3.67576	1.25866	0	3.78406	2.45526	2.77085	1.81286	2.73943	2.35342	2.65886	2.2484	2.24953	3.15112	2.84839	4.15195	4.66682	3.08186
TCGA-CG-4460-01A	Primary Solid Tumor	STAGE IV	FEMALE	UNDEFINED	MSI-H	UNDEFINED	UNDEFINED	669	1	453.723	64.4749	447.043	0	0	12.5397	0	0	34.1073	0	0	1.89237	3.57735	3.27166	2.8792	0.208687	3.95158	0.288866	3.58369	1.23271	0.998994	5.51058	4.09965	2.80967	0.971995	0	4.05921	2.88506	2.80452	1.70417	1.55399	1.85268	2.4681	2.22418	1.96882	2.15513	3.04239	1.74824	1.79819	2.99698
TCGA-CG-4462-01A	Primary Solid Tumor	STAGE IV	FEMALE	UNDEFINED	MSS	UNDEFINED	UNDEFINED	UNDEFINED	UNDEFINED	465.696	68.8739	486.666	0	13.0034	0	0	4.2101	0	9.6807	1.9361	2.16879	3.77379	4.11175	4.03102	0.102762	3.54188	0.0800123	6.1491	1.32965	1.10684	4.65943	3.9157	3.26863	0.967236	0.442735	3.74083	3.33429	3.1682	2.66943	2.45964	1.93193	2.34389	2.00484	2.47221	2.79818	3.01865	2.76709	3.41538	4.26923
TCGA-CG-4465-01A	Primary Solid Tumor	STAGE IV	FEMALE	UNDEFINED	MSI-H	UNDEFINED	UNDEFINED	UNDEFINED	UNDEFINED	452.591	52.2143	522.018	0	0	0	0	9.2484	0	3.4815	2.6692	2.23035	3.38613	3.86844	4.4087	0.0882617	4.73214	0.274887	4.31566	1.33443	0.950652	6.16391	5.05819	3.66892	1.25897	0	3.21296	2.74545	2.98278	1.73354	2.37663	2.97295	2.98244	2.7264	3.33075	1.98676	2.20378	2.89157	3.6668	3.39519
TCGA-CG-4466-01A	Primary Solid Tumor	STAGE II	FEMALE	UNDEFINED	MSI-L	UNDEFINED	UNDEFINED	577	0	398.89	75.5269	398.907	0	0	0	0	0	0	0	12.1364	1.82138	4.00402	2.49538	2.2975	0.055762	4.16418	0.173668	3.96589	1.02736	0	4.94045	3.33165	2.87163	1.12545	0	2.78254	1.31584	1.19019	1.09522	1.86854	1.61617	1.17765	1.31453	1.57823	1.41715	1.58341	1.85186	1.64737	2.14501
TCGA-CG-4469-01A	Primary Solid Tumor	STAGE IV	MALE	UNDEFINED	MSI-L	UNDEFINED	UNDEFINED	UNDEFINED	UNDEFINED	536.561	66.0379	565.699	0	0	5.9057	0	9.9888	0	7.041	7.5987	2.44489	4.78252	4.0775	4.73196	0.127803	7.63526	0.238823	7.65623	1.553	0	7.51329	5.76592	3.54461	1.30958	0	4.47466	3.61901	4.24331	2.04053	2.7531	3.6441	3.28212	2.99205	3.42429	2.63555	2.50282	2.93664	4.05885	3.46104
TCGA-CG-4472-01A	Primary Solid Tumor	STAGE IV	MALE	UNDEFINED	MSS	UNDEFINED	UNDEFINED	365	0	526.694	43.6172	575.804	0	0	0	0	28.4258	0	0	0	2.09653	3.52214	3.84257	4.37852	0.0573793	7.16357	0	6.59224	1.63981	0.741628	6.88996	6.43677	4.99054	1.11355	0	4.13058	3.17577	3.59247	2.41392	1.97767	1.65405	2.52056	2.50008	2.90155	2.23322	2.15746	2.43089	2.62748	2.2602
TCGA-CG-4474-01A	Primary Solid Tumor	STAGE IV	FEMALE	UNDEFINED	MSS	UNDEFINED	UNDEFINED	UNDEFINED	UNDEFINED	553.144	62.9995	602.832	0	0	0	0	14.1341	7.7129	0	4.053	2.37686	5.23732	3.96248	3.13009	0.18706	5.43598	0.06854	5.80922	1.44851	0.474068	8.80849	7.35253	3.89625	1.18731	0.379255	3.60052	2.95063	4.17528	1.92416	1.89627	2.10314	2.15655	2.25406	2.65755	2.68461	3.83564	3.59502	4.79486	3.92799
TCGA-CG-4475-01A	Primary Solid Tumor	STAGE II	MALE	UNDEFINED	MSS	UNDEFINED	UNDEFINED	699	0	497.492	24.2627	541.395	0	35.394	8.8999	0	15.2857	0	0	1.3534	2.38014	4.15971	3.69506	3.96129	0.129972	5.35073	0	5.42184	1.55985	1.63322	7.58656	5.49395	3.66016	1.31162	0	3.9339	2.48613	2.56863	2.05868	2.38502	3.02039	3.14749	2.35958	2.61587	3.80647	3.35128	3.18866	3.91972	4.93299
TCGA-CG-4476-01A	Primary Solid Tumor	STAGE III	MALE	UNDEFINED	MSS	UNDEFINED	UNDEFINED	UNDEFINED	UNDEFINED	600.763	43.9526	690.773	0	0	7.8686	0	6.5976	0	5.7641	1.6436	2.52003	4.45577	4.24102	3.66742	0.0778845	8.05325	0.0693051	7.03062	1.56483	0	6.72651	7.00047	4.77862	1.50286	0	4.80574	3.15065	4.32744	3.35552	4.47403	3.76516	4.21085	4.44991	3.48499	2.90848	3.44268	3.87483	3.61575	4.65664
TCGA-CG-4477-01A	Primary Solid Tumor	STAGE II	FEMALE	UNDEFINED	MSS	UNDEFINED	UNDEFINED	942	0	555.312	44.668	613.877	0	0	0	0	26.9477	5.0361	0	8.0125	2.2937	4.41945	3.90366	2.52564	0.182115	6.77507	0	6.36942	1.30261	0.280219	6.50831	6.21769	4.16826	1.4743	0	3.74571	3.90679	3.64028	2.47252	3.23809	2.85314	3.29669	2.19945	3.09264	3.24928	3.00598	3.54944	3.843	3.60281
TCGA-CG-5716-01A	Primary Solid Tumor	STAGE IV	MALE	UNDEFINED	MSS	UNDEFINED	UNDEFINED	UNDEFINED	UNDEFINED	363.616	29.2272	349.134	0	0	0	0	0	7.4972	0	9.6073	1.22367	2.31163	2.36444	3.32974	0.0531486	3.3584	0	2.10809	0.373746	0	1.44037	1.65256	1.10913	0.587926	0	1.82606	1.48221	1.9537	1.2796	1.52655	1.83185	1.03266	2.16021	1.75497	2.16118	2.08165	1.90818	1.6683	1.79914
TCGA-CG-5717-01A	Primary Solid Tumor	STAGE II	MALE	UNDEFINED	MSS	NO	YES	212	1	395.964	70.4863	378.817	0	0	0	0	0	0	0	2.6161	1.95987	2.43216	2.50679	2.74225	0.0485861	3.39572	0	3.48875	0.813156	0	4.91239	2.84366	1.619	0.744896	0	1.6693	2.03245	1.67076	2.555	3.31431	2.5119	3.07831	1.93527	2.01686	2.32845	2.71171	2.00603	2.15306	2.9156
TCGA-CG-5718-01A	Primary Solid Tumor	STAGE II	FEMALE	UNDEFINED	MSS	YES	NO	1095	1	129.06	44.1345	98.5482	0	0	0	0	0	0	0	3.0378	0.845092	1.06631	0.962366	1.11872	0	1.47597	0	1.02414	0.173455	0	0.734585	0.61764	0.355815	0.273539	0	1.08096	0.614186	0	0.334884	0.685272	0.414039	0.334884	0.0358052	0.41555	0.447767	0.258774	0.513954	0.81329	1.49103
TCGA-CG-5719-01A	Primary Solid Tumor	STAGE IV	FEMALE	UNDEFINED	MSS	UNDEFINED	NO	UNDEFINED	UNDEFINED	196.213	47.0686	148.36	0	0	0	0	0	0	0	0	1.19551	1.31641	1.72036	2.44791	0	1.99087	0.370075	2.07213	0.409438	0	1.61012	2.02843	0.779904	0.184482	0	1.02063	0.669129	0.49315	0.564636	1.84866	0.837715	0.702659	0.338072	0.392361	0.733393	1.04714	1.22652	1.42611	0.548504
TCGA-CG-5720-11A	Solid Tissue Normal	STAGE II	MALE	UNDEFINED	MSI-L	UNDEFINED	NO	UNDEFINED	UNDEFINED	244.581	19.6868	215.056	0	0	0	0	0	12.2269	0	7.083	0.718576	1.34605	1.74548	1.85155	0.069798	1.93793	0.217383	1.95702	0.490827	0	1.30956	1.06384	0.634317	0.257367	0	1.25614	1.0107	0.744886	0.574893	0.417657	0.984152	0.884451	0.453907	0.592646	1.52046	1.91363	2.56859	1.93316	1.18137
TCGA-CG-5720-01A	Primary Solid Tumor	STAGE II	MALE	UNDEFINED	MSI-L	UNDEFINED	NO	UNDEFINED	UNDEFINED	260.34	42.2369	237.293	0	19.5706	0	0	0	2.542	0	2.1472	1.28603	2.39302	1.89579	2.51866	0.0220914	2.66495	0	2.08483	0.391479	0.475885	1.70397	1.77783	1.08561	0.480172	0	0.975865	1.11369	2.14803	1.39966	1.1104	1.10751	1.0824	0.969728	1.41723	1.60411	1.64397	3.13291	3.26321	2.65136
TCGA-CG-5721-11A	Solid Tissue Normal	STAGE IV	MALE	UNDEFINED	MSI-H	YES	NO	UNDEFINED	UNDEFINED	184.931	46.9612	73.6676	0	0	0	0	16.3812	2.6324	0	7.6655	0.689736	0.322548	0.724255	0.77644	0.0982618	0.846689	0	2.01593	0.345493	0	0.307266	0.479258	0.463033	0.266974	0	0.803819	0.210794	0.582584	0.373539	0.82317	1.15458	0.166017	0	0.370813	0.356751	0	0.352787	0	0
TCGA-CG-5721-01A	Primary Solid Tumor	STAGE IV	MALE	UNDEFINED	MSI-H	YES	NO	183	0	413.934	64.1428	361.59	0	0	0	0	0	15.8599	0	0	1.99036	3.80262	3.78774	3.9643	0.146329	4.48309	0.151912	3.26892	0.52822	0	2.44039	3.06296	2.05219	1.00339	0	3.43148	2.90366	1.44595	0.958013	1.69283	2.48353	1.07133	2.2997	2.94509	2.37298	4.6805	4.90338	3.15217	2.10145
TCGA-CG-5722-11A	Solid Tissue Normal	STAGE IV	FEMALE	UNDEFINED	MSS	UNDEFINED	NO	UNDEFINED	UNDEFINED	346.422	42.895	284.421	0	0	16.0649	0	0	0	0	0	1.08594	2.42149	2.10644	4.34707	0	2.29836	0	2.05211	0.590847	0	2.29373	2.50028	1.04369	0.504708	0	1.88197	1.12653	0.830258	1.7111	1.43648	2.50731	1.52098	1.38227	1.13241	1.8884	3.03619	3.05251	3.13973	3.07817
TCGA-CG-5722-01A	Primary Solid Tumor	STAGE IV	FEMALE	UNDEFINED	MSS	UNDEFINED	NO	UNDEFINED	UNDEFINED	322.667	78.9952	229.172	0	0	0	2.67	14.5609	0	0	0	1.61177	3.10224	3.35392	1.73852	0.210016	3.21714	0	4.64379	0.807348	0	2.26205	3.28638	1.2724	0.29889	0	2.63429	1.50178	0.498066	0.975786	2.01071	1.26126	1.24191	0.398348	0.858588	2.08414	1.98786	2.63906	2.19742	0.96945
TCGA-CG-5723-01A	Primary Solid Tumor	STAGE II	MALE	UNDEFINED	MSI-H	UNDEFINED	NO	3196	0	182.195	39.1366	128.537	0	0	0	0	0	0	0	0	1.40697	1.32393	1.0038	2.06947	0.036666	1.40417	0	1.45432	0.360975	0	0.305747	2.32483	1.16009	0.441176	0	0.299942	0.629255	2.3478	1.76554	1.66745	0.287217	0.185846	0.953777	1.66041	0.638977	1.29248	0.592385	1.08322	0.902682
TCGA-CG-5724-01A	Primary Solid Tumor	STAGE IV	MALE	UNDEFINED	MSI-L	UNDEFINED	NO	366	1	294.368	93.8187	232.026	0	0	0	0	4.7413	7.9124	0	0	1.43404	2.37412	1.97441	3.02381	0.107149	2.30817	0	2.63791	0.723345	0	1.5636	1.66581	1.15409	0.59264	0	1.70922	0.287325	0.698805	0.678875	1.28232	1.59474	1.58404	1.13231	1.01088	0.972546	1.57376	2.16391	1.3849	1.40139
TCGA-CG-5725-01A	Primary Solid Tumor	STAGE II	MALE	UNDEFINED	MSS	NO	NO	457	1	192.101	80.9434	127.692	0	0	0	0	0	2.47	0	0	1.28974	2.21881	2.28062	2.29726	0.0290729	1.78141	0	1.70984	0.367998	0	2.54552	1.24074	0.704563	0.293391	0	1.094	0.717231	0.551584	0.884157	0.765451	1.00204	1.03152	0.898059	0.658277	0.337768	1.42336	1.61788	0.214724	0.626278
TCGA-CG-5726-01A	Primary Solid Tumor	STAGE I	MALE	UNDEFINED	MSI-H	UNDEFINED	NO	UNDEFINED	UNDEFINED	194.976	34.836	188.974	0	0	0	0	0	0	0	0	0.864925	1.56391	1.75925	1.73866	0	1.94953	0	1.60675	0.345129	0	1.19729	1.5916	0.755677	0.334379	0	1.36676	0.448025	1.11441	1.22397	1.49964	1.26788	1.10267	0.636639	1.28071	1.44066	2.24946	1.92141	1.44608	1.20507
TCGA-CG-5728-11A	Solid Tissue Normal	STAGE II	FEMALE	UNDEFINED	MSI-H	UNDEFINED	NO	UNDEFINED	UNDEFINED	407.002	79.8376	215.005	0	0	56.8582	0	0	0	0	0	1.09825	2.0117	2.30615	2.26818	0	1.15425	0	1.97872	0.61041	0	1.59175	1.37204	0.514003	0.265166	0	2.36695	0.689678	0.381221	0.509229	1.82757	0	0.814767	0.39201	0.303307	1.75083	1.33788	2.01994	0.593616	1.2367
TCGA-CG-5730-11A	Solid Tissue Normal	STAGE IV	FEMALE	UNDEFINED	MSS	UNDEFINED	NO	UNDEFINED	UNDEFINED	149.839	21.7308	116.84	0	0	0	0	0	0	0	0	0.661084	1.46542	0.835678	1.92617	0	0.911818	0	0.868398	0.0558104	0	0.413627	0.677412	0.16028	0.092414	0	0.194771	0	0	0.402273	0	1.05688	0.603409	0.387092	0.449253	0.806805	0.46627	1.21101	0.146542	0.366355
TCGA-CG-5732-01A	Primary Solid Tumor	STAGE IV	MALE	UNDEFINED	MSS	UNDEFINED	NO	2100	1	489.036	43.3608	511.548	0	0	0	0	0	11.5483	0	1.7776	2.04593	4.44385	3.24508	3.3803	0.0998181	4.44385	0.0777198	3.58375	0.996742	0.268781	5.30626	4.19907	2.01586	0.60052	0	2.04137	1.39186	3.31414	2.30835	2.92673	2.42392	2.23457	1.62283	1.78926	3.11665	2.59007	3.40456	3.87045	3.91652
TCGA-CG-5733-11A	Solid Tissue Normal	STAGE III	FEMALE	UNDEFINED	MSI-H	UNDEFINED	NO	UNDEFINED	UNDEFINED	256.522	18.0446	234.653	0	0	0	0	0	9.526	0	0	0.667034	1.24618	1.09796	1.5999	0.0404948	1.5508	0	0.969249	0.279068	0.436162	0.590929	1.20973	0.572463	0.157176	0	0.430641	0.629811	0.480179	0.590102	0.533087	0.793022	0.684176	0.526686	0.878692	0.735105	0.634418	1.30849	0.897248	0.934633
TCGA-CG-5734-11A	Solid Tissue Normal	STAGE III	MALE	UNDEFINED	MSI-L	UNDEFINED	NO	UNDEFINED	UNDEFINED	97.6409	44.1881	53.9199	0	0	0	0	0	0	0	0	0.44347	0.762443	0.770401	0.812801	0	0.711614	0	1.08013	0.0980017	0.75053	0.629477	0.509794	0.281449	0.0631076	0	0.646026	0.348794	0	0.23546	0.0555948	0.0363893	0.313947	0.226575	0.13148	0.337317	0.864247	0.583745	0	0
TCGA-CG-5734-01A	Primary Solid Tumor	STAGE III	MALE	UNDEFINED	MSI-L	UNDEFINED	NO	UNDEFINED	UNDEFINED	248.316	28.3837	173.977	0	23.379	0	0	0	0	0	0	1.04979	2.43657	1.15791	0.620669	0	0.561514	0.456653	0.802163	0.43305	0	1.06982	0.759831	0.666249	0.369916	0	1.37935	0.471811	2.08636	0.928975	0.877365	0.689131	0.805112	0.178784	1.52162	2.18257	1.3639	0.921234	0.81219	1.69206
TCGA-D7-5577-01A	Primary Solid Tumor	STAGE III	FEMALE	white	MSS	NO	NO	376	0	265.109	60.3448	214.504	0	0	0	0	0	3.7277	0	0	1.56323	2.49215	2.44821	1.53549	0.0316339	3.33151	0.197045	1.73066	0.507192	0	3.42921	2.50721	1.59714	0.675307	0	2.74304	1.11972	0.150043	1.04221	1.51432	1.09031	0.374127	1.0286	1.43253	1.42415	1.67264	3.06651	3.15412	3.30988
TCGA-D7-5578-01A	Primary Solid Tumor	STAGE III	MALE	white	MSI-L	UNDEFINED	YES	385	0	286.261	63.7983	265.784	0	0	0	0	0	0	0	2.6893	1.28009	2.58367	2.8124	3.14613	0.0516128	2.27306	0.160746	1.65891	0.413759	0	2.47471	2.07681	0.729635	0.380625	0	2.11106	1.27329	1.10162	1.50423	1.5442	1.01075	0.959222	1.38454	1.50949	1.91134	2.77956	2.50161	2.95428	2.06482
TCGA-D7-6518-01A	Primary Solid Tumor	STAGE III	MALE	white	MSS	UNDEFINED	NO	582	0	298.32	43.1672	281.644	0	0	0	0	0	2.7791	0	0	1.44249	1.86199	1.63579	2.51511	0.0204411	2.11361	0.254652	2.26459	0.431233	0	2.08805	1.27116	1.33477	0.483973	0	1.33773	1.60056	1.98757	1.1915	1.32101	0.736563	1.20877	1.39578	1.00281	1.89988	1.80138	1.43109	0.981321	1.13229
TCGA-D7-6519-01A	Primary Solid Tumor	UNDEFINED	FEMALE	white	MSS	NO	NO	625	0	278.655	76.6337	241.473	0	0	0	0	0	0	0	3.8324	1.81024	2.19516	2.51568	2.73565	0	2.75802	0.142411	2.78303	0.585216	0.246252	2.19243	1.78416	0.969616	0.461444	0	2.01989	1.1771	0.271103	0.695299	0.766116	1.21783	1.54511	1.07793	1.46672	1.85934	1.6566	3.07815	2.44844	2.04037
TCGA-D7-6520-01A	Primary Solid Tumor	STAGE III	MALE	white	MSS	UNDEFINED	NO	573	0	183.681	38.201	165.879	0	0	10.516	0	0	5.5897	0	3.8583	1.09684	1.53953	1.47543	2.14384	0.0463217	1.77395	0	1.42549	0.358313	0	1.44849	1.63797	1.0758	0.440491	0.798277	1.43993	0.670751	1.37318	1.29133	0.831538	0.580565	0.586968	1.09198	1.31104	1.34541	1.54213	1.78781	2.48036	2.28079
TCGA-D7-6521-01A	Primary Solid Tumor	UNDEFINED	MALE	white	MSI-L	UNDEFINED	NO	564	0	300.311	31.4438	211.883	0	6.6039	0	97.7063	6.5115	0	0	2.3294	1.25982	1.66864	1.72352	1.72147	0.040667	2.10248	0.126656	2.14142	0.583388	0.657026	1.9075	1.93389	1.72469	0.568239	0	1.79643	1.81023	1.63955	1.93243	1.60606	2.00692	1.68336	2.18182	2.14852	1.62411	2.19009	2.5916	3.15373	2.25266
TCGA-D7-6522-01A	Primary Solid Tumor	STAGE II	MALE	white	MSS	UNDEFINED	NO	566	0	283.764	49.1154	258.447	0	0	0	0	0	0	0	3.6286	1.06649	1.80649	2.27699	2.42644	0	2.47949	0.161316	2.01901	0.45165	0	0.809833	0.915774	0.958865	0.442287	0	2.28804	0.916691	0.42993	1.08295	0.743847	0.81147	1.22516	2.02102	1.51484	2.70794	2.02867	2.04558	3.15604	2.55033
TCGA-D7-6524-01A	Primary Solid Tumor	STAGE II	MALE	white	MSS	UNDEFINED	UNDEFINED	543	0	289.988	43.4168	244.848	0	54.5761	0	0	5.3812	0	0	0	1.59699	2.19009	2.00247	3.08373	0.115577	2.57522	0	2.87413	0.679753	2.26338	2.4094	1.92174	1.98046	0.823788	0	2.26911	1.32985	2.44196	1.8107	2.76635	1.67902	1.59768	2.32317	2.14112	2.07519	1.85186	2.37655	2.63845	2.52205
TCGA-D7-6525-01A	Primary Solid Tumor	STAGE III	MALE	white	MSI-L	UNDEFINED	NO	406	1	348.74	115.383	294.396	0	0	0	0	0.9766	7.1032	0	2.7086	2.21261	2.77683	3.02849	2.97933	0.0789543	3.542	0	2.93109	0.831235	0	2.53945	2.00796	1.77674	0.446544	0	2.0299	1.45178	1.92595	1.25774	1.40384	1.27229	0.838493	1.39365	1.87284	2.78463	2.91567	3.84706	4.49846	4.23466
TCGA-D7-6526-01A	Primary Solid Tumor	STAGE III	FEMALE	white	MSS	UNDEFINED	UNDEFINED	523	0	233.844	44.5339	241.116	0	0	0	0	0	0	0	2.387	1.20374	2.10085	2.16726	1.78013	0	1.13726	0	1.9608	0.495427	0	2.22013	1.77304	1.2546	0.643883	0	1.94342	1.16427	1.11711	0.934262	1.56864	1.18717	1.41869	1.53164	1.27523	1.51686	2.32622	1.91178	1.51261	1.82774
TCGA-D7-6527-01A	Primary Solid Tumor	STAGE II	MALE	white	MSI-L	UNDEFINED	NO	312	1	89.2438	15.7401	86.8891	0	0	0	0	0	0	0	0	0.297425	0.712826	0.635775	1.00444	0	1.13589	0	0.753393	0.113227	0	0.132498	0.439161	0.370811	0.304255	0	0.623915	0.431764	0.25122	0.859073	0.557801	0.165957	0.322152	0.309996	0.439726	0.615347	0.290425	0.684574	1.01708	0.0651975
TCGA-D7-6528-01A	Primary Solid Tumor	STAGE II	FEMALE	white	MSI-L	UNDEFINED	NO	463	0	465.048	59.0521	499.155	0	0	0	0	3.5502	0	0	5.6472	2.90971	3.07206	3.80955	3.96809	0.0570658	4.15227	0.355458	4.68302	1.05299	0	3.71167	3.64613	3.15006	0.947994	0	3.32376	2.76667	3.3563	2.86353	3.27811	3.39732	3.08528	3.71107	3.79017	3.51384	3.21851	4.42545	5.73201	3.79324
TCGA-D7-6815-01A	Primary Solid Tumor	STAGE II	FEMALE	white	MSS	NO	NO	486	0	337.593	31.9139	385.496	0	0	0	0	0	4.2206	0	3.4274	1.43506	2.40045	2.55839	3.14216	0.0707689	3.16188	0	2.45207	0.683445	0.50816	2.7539	3.0202	1.71504	1.19944	0	2.50864	2.50495	4.02798	2.86961	1.46802	2.8457	2.39134	2.18605	2.5816	3.0147	2.91037	4.02293	4.0072	3.92009
TCGA-D7-6817-01A	Primary Solid Tumor	STAGE III	MALE	white	MSS	NO	NO	389	0	529.765	24.1335	653.021	0	0	0	0	5.6503	0	0	12.4392	2.28877	2.91104	3.43803	4.06494	0.147804	3.60204	0	3.34475	0.876853	0.28945	4.03362	4.4892	3.36485	1.33512	0	4.22084	3.51663	4.20632	5.07388	5.59603	3.62075	3.63231	4.45643	4.46217	4.87837	5.31535	5.40306	5.65667	3.9696
TCGA-D7-6818-01A	Primary Solid Tumor	STAGE III	MALE	white	MSS	NO	NO	321	0	279.322	47.7552	232.755	0	26.1618	0	0	0	0	0	4.3533	1.4052	2.32318	1.62351	2.22554	0	3.62997	0.157444	2.52369	0.668325	0.816743	3.42505	1.72595	1.51438	0.490536	0	1.73687	1.95205	2.09806	1.63349	2.29898	1.97998	1.06764	1.68485	1.57387	1.72526	1.68299	1.72424	2.42689	3.26697
TCGA-D7-6820-01A	Primary Solid Tumor	STAGE II	MALE	white	MSS	YES	NO	344	0	259.904	56.496	255.694	0	0	0	0	0	4.2238	0	7.2949	1.34737	1.52126	1.53662	2.18161	0.0394417	1.96361	0	1.96901	0.460414	0.63723	1.39779	1.63516	1.71256	0.597044	0	2.16174	1.26917	1.63692	1.22448	1.46327	1.20494	0.899619	1.15423	1.414	1.68973	2.04686	2.30111	2.54892	1.15308
TCGA-D7-6822-01A	Primary Solid Tumor	STAGE II	MALE	white	MSS	NO	NO	375	0	327.046	39.4765	371.543	0	0	0	0	0	8.11	0	0	1.40707	2.23555	2.26454	2.82077	0.0614474	2.27477	0	2.35321	0.645276	0	2.69006	3.12189	2.60599	0.985803	0	3.15002	1.99925	2.28304	2.54354	2.01003	1.89326	1.7303	2.49751	3.13045	3.45049	4.41226	3.60335	3.63066	3.40375
TCGA-D7-8570-01A	Primary Solid Tumor	STAGE III	MALE	white	MSS	NO	NO	752	0	428.162	169.474	325.798	0	0	0	0	4.3444	0	0	5.3001	2.84621	3.78569	3.47106	2.77131	0.0890946	3.26035	0.308313	3.38491	0.651583	0	2.2288	2.29344	1.5194	0.783836	0	2.42943	1.59274	2.11293	1.30459	1.56383	1.08563	1.9736	2.67166	1.90524	1.23637	1.12441	1.81262	1.97408	1.46228
TCGA-D7-8572-01A	Primary Solid Tumor	STAGE II	MALE	white	MSS	NO	NO	511	0	793.203	173.397	836.389	0	0	7.04	0	0	0	0	6.0656	4.50446	6.35837	5.91995	6.48049	0.107912	9.3811	0.336089	8.17673	1.89409	0.464923	6.92885	4.47378	3.96637	1.85969	0	5.89687	5.62537	5.73262	4.86801	5.16581	4.09132	4.59453	6.28084	6.63787	5.04624	4.52243	6.39269	8.2092	7.77085
TCGA-D7-8573-01A	Primary Solid Tumor	STAGE II	MALE	white	MSI-L	NO	NO	593	0	576.594	188.938	525.145	0	0	0	0	0	4.0603	0	7.0293	3.7109	4.36173	4.23871	3.99984	0.0672793	5.15309	0.419077	5.79723	1.20487	0	5.61022	4.37527	3.29114	1.24475	0.386482	3.30222	2.76631	4.04211	2.21659	2.84494	2.63511	2.46288	1.89595	1.98883	2.37752	3.11821	3.09991	5.46596	4.07186
TCGA-D7-8574-01A	Primary Solid Tumor	STAGE III	MALE	white	MSS	NO	NO	523	0	932.918	281.659	628.426	0	0	0	0	22.4965	0	0	3.7318	6.5469	9.30655	8.16075	6.87936	0.476944	9.43702	1.23785	8.22659	1.61733	0	5.7447	6.78483	3.88849	1.42954	0	7.97657	5.62735	6.34674	2.98824	5.07367	3.36246	3.89478	3.36011	1.84985	4.61761	6.01921	6.65919	4.69676	5.78941
TCGA-D7-8575-01A	Primary Solid Tumor	STAGE III	MALE	white	MSS	NO	NO	554	1	839.38	191.052	812.11	0	0	13.7362	0	0	28.247	0	4.3069	4.38798	6.59409	7.31586	5.73688	0.354837	7.80269	0.855582	6.79448	1.76438	1.72602	7.06315	5.44323	4.03765	1.79488	0.789036	6.51704	5.0829	5.53773	3.13294	3.67121	3.69412	3.82915	4.09406	4.7515	4.68767	4.43833	8.13694	12.3428	10.2152
TCGA-D7-8576-01A	Primary Solid Tumor	STAGE III	FEMALE	white	MSS	NO	NO	446	1	609.54	204.905	554.525	0	0	6.3599	0	8.8555	0	0	12.7551	4.17203	5.34728	4.96947	4.23911	0.263889	5.16959	0.568988	5.91366	1.15339	0	5.1627	4.55429	3.1566	1.14244	0	3.98532	3.39661	4.23638	2.82944	3.10953	3.49822	2.94948	2.31015	2.91093	3.44909	3.97525	5.61173	8.09588	7.18385
TCGA-D7-8578-01A	Primary Solid Tumor	STAGE II	MALE	white	MSS	NO	NO	643	0	360.36	100.214	328.199	0	0	0	0	0	11.9006	0	7.8354	2.32934	2.58707	2.42408	2.50509	0.0933312	3.81252	0.322973	2.9218	0.641729	0	3.67512	2.55423	1.29845	0.539356	0.714848	1.6627	1.62398	2.16422	1.44546	1.53891	1.85211	2.24266	2.25919	2.15237	2.1084	2.07143	2.79237	2.75727	2.68068
TCGA-D7-8579-01A	Primary Solid Tumor	STAGE II	FEMALE	white	MSS	NO	NO	636	0	538.803	138.76	467.475	0	36.2987	22.1266	0	3.8706	1.6344	0	2.3898	2.99391	4.31383	4.16606	3.96999	0.0654748	5.26563	0.582625	5.21958	1.12081	1.41044	4.4458	2.8741	1.98972	1.08914	0	4.10124	2.28747	2.88372	1.68304	2.23879	2.57909	3.25546	2.55475	2.96501	3.61326	2.89414	4.56713	6.28652	5.64175
TCGA-D7-A4YT-01A	Primary Solid Tumor	STAGE III	MALE	white	MSS	NO	NO	434	0	304.32	72.8178	300.471	0	0	6.3414	0	0	4.8914	0	0	2.44297	2.16586	2.29803	2.9465	0.0725069	3.72084	0.316148	2.97509	0.701589	0.312384	3.86953	2.59927	1.5424	0.748596	0	2.87077	1.46211	1.82272	1.78243	2.49907	2.22645	2.13156	1.90967	1.75117	1.93748	1.9027	2.44701	2.67758	2.00818
TCGA-D7-A4YU-01A	Primary Solid Tumor	STAGE III	MALE	white	MSS	NO	NO	500	0	832.83	137.514	851.534	0	0	30.4612	0	0	5.4004	0	1.6253	5.32465	4.77791	6.05484	6.59252	0.107819	8.29253	0.167899	8.47932	1.83988	0.19355	8.42878	6.57339	4.81455	1.82739	0.30968	6.35039	5.8595	7.2448	5.30554	6.79575	4.89857	5.7989	5.84301	5.7302	5.32371	4.82115	6.32263	9.48947	7.90789
TCGA-D7-A4YV-01A	Primary Solid Tumor	STAGE II	FEMALE	white	MSI-H	NO	NO	180	1	1005.79	163.109	1115.53	0	0	0	0	21.0287	0	0	8.2267	6.48236	8.03535	8.7209	8.18802	0.217758	12.9404	0.0935447	11.7285	2.49232	0	11.0828	9.92501	6.48029	2.80374	0.258807	7.32195	6.84604	9.79431	7.21235	7.87205	7.05838	8.04332	7.64214	7.93423	7.41526	7.91126	8.38427	11.4799	8.3188
TCGA-D7-A4YX-01A	Primary Solid Tumor	STAGE II	MALE	white	MSS	NO	NO	461	0	519.411	163.77	441.431	0	0	6.2486	0	2.8403	11.9436	0	1.5064	4.14417	5.07102	4.69034	4.51476	0.151641	6.09767	0.0590351	5.31472	0.98638	0.204163	4.38621	4.22964	2.79448	1.2728	0	4.15562	3.21239	4.09075	2.23378	1.90552	2.25693	3.0104	2.61945	2.00288	3.08309	2.74692	4.52561	5.10991	3.49994
TCGA-D7-A4YY-01A	Primary Solid Tumor	STAGE III	MALE	white	MSI-H	NO	NO	419	0	558.525	153.827	507.244	0	0	22.0534	0	9.8454	0.0428	0	5.9	4.32781	5.04052	4.75859	4.05862	0.158133	5.22721	0.362894	5.64611	1.19395	0.896434	5.101	4.42467	3.02547	1.34384	0.286859	4.27565	3.19592	4.18446	3.1217	4.62162	3.49446	3.40294	3.40983	2.7639	3.02169	3.68353	5.28896	5.47081	4.55901
TCGA-D7-A4Z0-01A	Primary Solid Tumor	STAGE II	FEMALE	white	MSS	NO	UNDEFINED	449	0	454.316	85.9677	420.994	0	0	0	0	29.4942	1.6739	0	10.4129	2.2816	3.36608	3.06002	3.03681	0.274007	4.41997	0.206881	4.20192	0.803435	0.178866	3.9812	3.05759	2.44822	0.902385	0.286185	2.39091	2.36904	3.22943	2.33577	2.9016	3.27812	3.6194	3.53681	2.63207	1.8811	2.08135	4.59088	4.5994	2.2997
TCGA-D7-A6EV-01A	Primary Solid Tumor	STAGE II	FEMALE	white	MSI-L	NO	NO	UNDEFINED	UNDEFINED	429.476	156.012	328.054	0	0	3.3727	0	0	20.7034	6.997	1.5461	4.01596	4.96429	4.01432	4.41335	0.301494	4.28323	0.3029	3.67134	1.02861	0	4.501	3.58137	2.25219	0.732327	0	2.51407	1.96118	2.86004	2.24295	2.14162	2.74262	2.43191	2.24527	1.87179	2.42933	2.62835	2.3744	3.23238	2.87322
TCGA-D7-A6EX-01A	Primary Solid Tumor	STAGE III	FEMALE	white	MSS	NO	NO	344	0	211.398	150.934	59.8502	0	0	0	0	0	0	0	0	2.57842	2.04291	2.11156	1.84219	0	2.70118	0	2.87521	0.3968	0	1.55689	0.809455	0.558608	0.182512	0.476679	0.633561	0.445032	0	0.1402	0.0662054	0.0866689	0	0.0899394	0.0521911	0.441865	0.27084	0.198616	0.408582	0.340485
TCGA-D7-A6EY-01A	Primary Solid Tumor	STAGE III	FEMALE	white	MSI-H	NO	NO	348	1	574.392	117.911	522.345	0	0	0	0	5.1656	11.6561	0	4.9364	3.65429	5.34739	4.6607	5.187	0.181725	7.50622	0	5.61014	1.15377	0	4.05899	3.89357	3.39038	1.78352	0	5.05438	3.11874	4.00189	2.59881	3.66612	3.13174	3.72826	4.22067	4.06571	3.54394	5.64323	3.91467	2.97195	3.51521
TCGA-D7-A6EZ-01A	Primary Solid Tumor	STAGE III	MALE	white	MSS	NO	NO	297	0	393.443	119.91	316.161	0	0	14.2507	0	0	0	0	1.0937	3.23794	4.06571	4.0562	3.12805	0	4.30115	0.326909	4.27818	1.05699	0	3.41356	3.1741	2.93946	0.888152	0	2.2325	1.6888	3.18631	1.8355	0.954696	0.920893	1.31234	2.01368	2.13899	1.70727	1.4389	2.52492	3.56611	2.51953
TCGA-D7-A6F0-01A	Primary Solid Tumor	STAGE II	FEMALE	white	MSS	NO	NO	90	0	195.23	78.3688	152.851	0	0	0	0	0	4.2342	0	0	1.71573	2.25242	1.53424	1.72128	0.0508284	2.17363	0.316606	2.03923	0.452745	0	1.62473	1.54943	0.844007	0.37484	0	1.13651	0.763269	0.723255	0.79436	1.09493	1.11484	0.916018	0.688634	0.607405	0.91039	1.06175	1.58156	1.81445	0.782091
TCGA-D7-A6F2-01A	Primary Solid Tumor	STAGE II	MALE	white	MSS	UNDEFINED	NO	476	0	667.771	126.82	566.32	0	18.3422	24.8297	0	0	14.4141	0	4.8984	3.44893	4.86544	4.40361	5.09271	0.129756	6.61285	0.373035	5.67908	1.04442	1.07507	3.87024	3.48078	3.23864	1.11574	0	3.07006	2.52663	2.55649	2.30191	3.44021	3.12746	3.57512	3.99194	3.84199	4.46454	5.70762	5.66201	6.11866	4.05453
TCGA-D7-A747-01A	Primary Solid Tumor	STAGE II	MALE	white	MSS	UNDEFINED	NO	255	1	481.894	135.2	305.406	0	0	0	0	0	0	0	0	3.14997	3.29498	3.35735	4.19914	0.0295233	4.86172	0.91949	2.5843	0.697571	0	3.5697	3.3119	1.39121	0.962565	2.03514	2.89814	2.9767	2.52058	1.19714	1.41329	1.75762	1.39666	1.72795	2.00543	2.058	0.925062	0.529984	0	2.90734
TCGA-D7-A748-01A	Primary Solid Tumor	STAGE IV	FEMALE	white	MSS	UNDEFINED	UNDEFINED	132	1	250.455	69.2678	61.9996	0	0	0	81.7844	2.603	3.3806	0	4.0736	1.77135	1.74187	1.67624	1.34776	0.0442206	3.97969	0	2.47975	0.584612	0	2.85776	3.66656	1.48842	0.446256	0	0.361741	0.474317	0.209744	0.784482	1.27011	0.623511	1.04598	0.790826	0	1.22017	1.12578	0.635057	0	0
TCGA-D7-A74A-01A	Primary Solid Tumor	STAGE III	FEMALE	white	MSS	NO	NO	225	0	341.041	116.026	245.374	0	0	0	0	0	0	0	0.9477	2.70098	2.16153	2.60463	2.30106	0.0458082	3.24543	0.428003	4.07245	0.953499	0	4.72702	3.46306	1.69604	0.542288	0	0.936822	0.687884	1.62955	1.10288	1.58982	0.932961	0.61916	0.968167	0.648253	0.565461	1.48018	1.89134	2.79119	1.97357
TCGA-EQ-8122-01A	Primary Solid Tumor	STAGE II	FEMALE	white	MSS	UNDEFINED	UNDEFINED	243	1	287.074	128.251	210.177	0	14.9859	0	0	0	2.585	0	4.2068	2.49751	2.28112	2.3964	2.41218	0.0521195	3.39317	0.162324	3.18407	0.669491	0.374247	2.24548	1.52523	1.33325	0.472023	0	1.44961	1.24853	1.73046	0.68245	1.08116	1.22481	1.46764	1.01682	1.50791	1.53904	1.49699	1.68411	1.9247	1.1762
TCGA-EQ-A4SO-01A	Primary Solid Tumor	STAGE III	MALE	white	MSI-L	NO	YES	494	0	192.227	90.5606	142.479	0	0	13.6908	0	0	1.887	0	0	1.62208	1.66993	1.74184	1.31261	0.027686	1.85547	0.258681	1.74187	0.373806	0	2.02007	1.16467	0.624359	0.499689	0	1.38154	0.935437	0.787908	0.315743	0.695803	0.693996	0.467767	0.765196	0.626876	0.964966	1.05726	1.16796	1.48249	1.40581
TCGA-F1-6177-01A	Primary Solid Tumor	STAGE I	MALE	black or african american	MSI-H	NO	NO	UNDEFINED	UNDEFINED	399.84	84.1788	380.958	0	0	0	0	4.505	0	0	0	2.91676	3.45992	3.55839	4.39129	0.0760646	4.45272	0	3.50748	1.06979	0	4.16813	3.76294	2.67729	0.986931	0	3.3423	2.7973	1.75238	2.23064	1.97667	2.51955	2.90075	2.0493	2.13235	2.27241	3.4048	3.74527	3.04972	2.47456
TCGA-F1-6874-01A	Primary Solid Tumor	STAGE II	MALE	white	MSI-H	NO	NO	440	0	515.548	97.5638	529.252	0	0	0	0	24.1828	8.3054	0	19.5723	2.21376	2.92836	3.39505	4.14318	0.254886	6.10075	0.555683	5.29894	1.40523	0.549068	4.46339	3.4498	3.27725	1.48397	1.31776	4.17013	3.41743	4.83582	4.48943	4.57556	4.07308	3.91884	3.89527	4.37651	4.47891	5.34093	4.0265	5.74168	5.49068
TCGA-F1-6875-01A	Primary Solid Tumor	STAGE I	MALE	black or african american	MSS	UNDEFINED	UNDEFINED	2197	1	153.652	45.8088	142.451	0	0	0	0	0	2.5593	0	0	1.16448	1.5281	1.29228	1.31373	0.0423204	1.53968	0.0659025	1.3313	0.267841	0.455826	1.54393	1.36748	0.897407	0.394228	0	1.73098	0.703598	1.75639	1.09934	0.810357	0.563566	0.715021	1.20407	1.15786	1.19846	1.16028	0.721724	0.859557	1.17212
TCGA-F1-A448-01A	Primary Solid Tumor	STAGE III	MALE	white	MSI-H	NO	NO	501	0	382.293	99.8067	323.915	0	0	0	0	10.0644	3.9212	0	5.8777	2.60951	3.33744	3.04737	1.79362	0.1797	3.25983	0.530213	2.71652	0.638486	0.611217	2.99694	2.23729	1.31157	0.56533	0.651965	2.32108	1.98836	2.55702	1.53404	2.7618	2.90421	2.14126	1.66067	2.1058	1.92293	1.37061	3.124	3.98164	3.49267
TCGA-F1-A72C-01A	Primary Solid Tumor	STAGE II	MALE	asian	MSS	NO	NO	346	0	365.328	106.986	255.744	0	0	0	0	2.6249	0	0	10.7324	3.04502	3.02716	3.41804	2.62332	0.165996	3.88485	0	4.03621	0.632937	0	2.53769	2.60878	2.11073	0.830424	0	1.9916	1.62223	1.74964	1.12183	1.41267	1.50257	1.93204	1.61924	1.11364	0.964269	1.22806	1.7217	1.49844	1.70278
TCGA-FP-7735-11A	Solid Tissue Normal	STAGE II	MALE	black or african american	MSS	UNDEFINED	YES	UNDEFINED	UNDEFINED	247.229	68.3288	200.459	0	0	0	0	0	0	0	0	1.40307	1.17647	1.38013	1.52581	0	1.99999	0.191353	1.34453	0.40325	0.441175	1.537	0.998886	0.772056	0.238473	0	1.20625	0.856721	1.1171	0.960204	0.83333	0.545452	0.622835	0.366258	0.811504	1.36814	1.28342	1.43382	1.58823	1.5126
TCGA-FP-7735-01A	Primary Solid Tumor	STAGE II	MALE	black or african american	MSS	UNDEFINED	YES	106	1	158.53	56.5568	111.626	0	0	5.4498	0	3.6724	0	0	2.1135	1.0825	1.29563	1.22347	1.10136	0.0354791	2.00411	0	1.43151	0.239513	0	1.07245	1.10316	0.728453	0.172135	0	0.754604	0.513747	0.673126	0.584448	0.339679	0.333503	0.869179	0.865221	0.435137	0.463719	0.694798	0.286604	0.196529	0.382139
TCGA-FP-7829-11A	Solid Tissue Normal	STAGE II	MALE	white	MSS	UNDEFINED	UNDEFINED	UNDEFINED	UNDEFINED	330.082	71.1463	321.218	0	0	8.985	0	2.0861	0	0	0	1.41265	1.87924	2.35059	2.79634	0.0144024	3.14389	0.0448558	2.93509	0.498294	0.310252	2.49203	2.05469	1.43492	0.536653	0.248202	1.95577	1.63751	2.04937	1.69726	1.65468	1.60203	1.70335	1.6859	1.57617	1.10854	1.60767	1.70639	2.65931	2.52634
TCGA-FP-7829-01A	Primary Solid Tumor	STAGE II	MALE	white	MSS	UNDEFINED	UNDEFINED	594	0	268.891	62.3686	229.785	0	0	17.7941	0	0	0	0	0	2.054	2.34801	2.01952	1.8456	0	3.07048	0	2.2362	0.663308	0	2.94958	1.64855	1.60861	0.488152	0.541849	1.80045	1.68625	1.49133	1.31478	1.95668	1.67481	2.01865	2.24918	2.25441	2.14609	2.15508	2.20126	2.67054	2.41897
TCGA-FP-7916-01A	Primary Solid Tumor	STAGE III	MALE	asian	MSS	UNDEFINED	UNDEFINED	428	1	595.917	199.846	518.892	0	0	6.1118	0	0	5.331	0	4.1902	3.69157	4.93629	4.91207	4.18337	0.0372459	6.34738	0.0580003	6.26588	1.06338	0	4.27051	3.67864	2.85833	1.06978	0	3.99138	2.7366	3.70989	2.12384	2.09499	1.80891	1.98225	2.30104	3.30305	2.86678	3.20935	3.54366	5.08911	3.78245
TCGA-FP-7998-01A	Primary Solid Tumor	STAGE III	MALE	white	MSS	UNDEFINED	UNDEFINED	678	0	974.827	252.102	965.432	0	0	0	0	6.3783	0	0	4.4963	4.93356	7.81677	6.74343	7.12748	0.126282	9.1541	0.0561857	9.86965	2.11097	0	8.19858	6.48918	4.77271	1.75053	0.621788	7.58542	5.36002	6.71702	4.66341	5.52701	4.63515	4.93773	6.56984	5.71864	5.71137	6.92446	8.19335	7.5947	6.6065
TCGA-FP-8099-01A	Primary Solid Tumor	STAGE II	MALE	white	MSS	UNDEFINED	UNDEFINED	519	0	467.176	130.989	403.865	0	0	27.2611	0	0	2.9422	0	9.2835	3.51106	2.97927	3.39795	2.39057	0.0403383	3.51444	0.125632	4.35857	0.890703	0	2.56482	2.55768	2.43036	0.923754	0.347582	3.43182	2.44461	2.24812	1.63568	2.17239	1.73791	2.58983	3.21349	3.00646	2.8119	3.71281	4.56201	7.00129	5.89648
TCGA-FP-8209-01A	Primary Solid Tumor	STAGE II	MALE	white	MSS	UNDEFINED	YES	1811	1	988.918	286.707	834.089	0	2.6607	11.9705	0	26.6749	0	0	4.1034	5.15506	7.94429	9.07421	6.91133	0.346563	8.98077	0.215871	9.06925	1.48823	1.74196	6.64674	6.42318	4.44822	2.03565	0	6.80404	4.08901	5.80806	4.12801	4.97703	3.98162	4.37198	5.37143	5.40571	5.6369	4.52457	5.55768	8.02013	8.03435
TCGA-FP-8210-01A	Primary Solid Tumor	STAGE III	MALE	asian	MSS	UNDEFINED	YES	153	1	748.405	213.908	528.993	0	0	0	0	34.8344	0	0	0	4.44982	7.12218	8.03338	6.44252	0.566013	8.71564	1.24867	7.03186	1.58547	0	4.86731	5.40627	4.1913	1.62938	0	6.21219	3.99683	4.7541	2.83902	2.87887	3.65786	4.38306	5.32959	4.27195	3.32221	2.77111	3.7256	5.74806	5.29809
TCGA-FP-8211-01A	Primary Solid Tumor	STAGE II	MALE	white	MSS	UNDEFINED	UNDEFINED	413	0	295.88	127.669	199.159	0	0	6.3343	0	0	0	0	0	2.68792	2.84504	2.41924	2.0841	0.0615422	2.98533	0.319451	2.46907	0.300054	0.441907	1.36849	1.55084	0.952862	0.422001	0	1.54388	1.32022	1.31356	0.28594	1.08022	0.642774	1.14376	0.933841	1.54829	1.66832	1.12485	1.69398	1.89389	2.27267
TCGA-FP-8631-01A	Primary Solid Tumor	STAGE III	MALE	white	MSS	UNDEFINED	UNDEFINED	UNDEFINED	UNDEFINED	261.725	138.071	122.488	0	0	0	0	0	0	0	11.874	3.18561	2.64407	2.17474	1.21235	0.0619611	1.42373	0.2573	2.25989	0.511241	0	0.688901	1.00736	1.1679	0.400824	0	1.8923	0.974752	0.97963	0.88983	0.79096	1.55316	1.95414	0.738727	1.16912	1.25976	2.02234	2.74364	3.81356	2.92373
TCGA-FP-A4BE-01A	Primary Solid Tumor	STAGE II	MALE	black or african american	MSI-H	UNDEFINED	YES	337	0	373.713	146.65	299.519	0	0	6.2553	0	0	0	0	3.7023	3.38688	3.20286	3.51124	2.46448	0.0448609	4.26639	0.093145	3.33375	0.614108	0	2.18215	2.29743	1.88243	0.748726	0	1.85936	1.87662	2.69522	1.15587	2.07593	2.27246	1.92013	2.35821	1.91865	1.25955	1.87419	2.17435	2.37453	2.11683
TCGA-FP-A4BF-01A	Primary Solid Tumor	STAGE III	MALE	white	MSS	UNDEFINED	UNDEFINED	168	1	263.718	154.862	97.1213	0	0	0	0	3.3264	0	0	4.0351	2.76557	1.88113	1.65306	1.7613	0.0385258	2.43441	0	2.39752	0.433468	0	1.48581	1.22138	1.2708	0.239254	0	0.78789	0.433895	0.548198	0.195273	0.829911	0.362143	0.878729	0.688983	0.508851	0.363669	0.264063	0.691593	1.2093	0.94847
TCGA-FP-A8CX-01A	Primary Solid Tumor	STAGE III	MALE	white	MSS	NO	YES	UNDEFINED	UNDEFINED	348.932	88.6355	308.767	0	0	0	0	1.9477	0	0	3.8535	2.09453	2.87299	2.26312	2.60127	0.0221578	3.26697	0.483068	3.03058	0.573403	0	2.77152	2.02635	1.40212	0.57622	0	2.28387	1.56861	1.68156	1.60042	0.954634	1.4927	2.28363	1.33288	1.37969	1.83418	1.69231	1.27284	1.63651	1.97746
TCGA-FP-A9TM-01A	Primary Solid Tumor	UNDEFINED	MALE	white	MSS	NO	YES	189	0	763.348	178.074	625.057	0	0	21.5644	0	9.5728	26.6117	0	1.8	5.2395	5.35076	5.00165	5.46266	0.407517	5.51101	0.396623	7.94254	1.73375	0.548662	7.75206	6.8324	4.54361	1.37413	1.31679	4.50042	4.26181	5.55709	3.74381	4.26737	3.87056	3.95897	4.09944	4.56551	3.92078	5.18735	4.3893	2.82169	2.90007
TCGA-HF-7131-01A	Primary Solid Tumor	STAGE II	FEMALE	UNDEFINED	MSS	UNDEFINED	UNDEFINED	UNDEFINED	UNDEFINED	436.471	70.5606	484.542	0	0	0	0	0	0	0	5.002	2.42321	2.95481	2.80512	2.81929	0.0104065	5.10117	0	3.92836	0.813753	0.224172	3.77477	3.22301	2.24172	1.01786	0	3.4392	3.01377	4.3436	3.24391	2.98897	3.06505	3.72742	3.21455	3.06314	3.29458	3.46448	3.69885	3.68924	3.13841
TCGA-HF-7132-01A	Primary Solid Tumor	STAGE II	MALE	UNDEFINED	MSI-H	UNDEFINED	NO	UNDEFINED	UNDEFINED	645.009	71.7166	758.91	0	2.8583	0	0	12.3802	0	0	1.6002	3.72006	5.39633	4.8331	4.94248	0.138352	6.45156	0.253466	5.47648	1.4193	0.525942	6.31131	5.77544	4.17467	1.71839	0.280502	5.88523	4.71384	4.94096	3.93941	5.06463	4.66654	5.17005	4.78971	4.08469	3.54568	4.46254	5.93146	8.53529	7.06265
TCGA-HF-7133-01A	Primary Solid Tumor	STAGE IV	FEMALE	UNDEFINED	MSS	NO	NO	UNDEFINED	UNDEFINED	490.004	69.4605	479.366	0	33.0669	0	0	3.3789	0	0	8.7729	2.50231	3.4164	3.34855	4.02061	0.0231284	4.82724	0.144065	5.37766	1.01488	0.996449	4.4358	3.58157	2.56897	1.28371	0	4.80566	4.16772	3.45557	3.07727	4.42866	3.36981	3.16519	3.91059	4.27673	3.52676	3.35169	3.7782	4.52672	3.62992
TCGA-HF-7134-01A	Primary Solid Tumor	STAGE I	MALE	UNDEFINED	MSI-L	NO	NO	UNDEFINED	UNDEFINED	488.365	88.6035	540.15	0	0	0	0	0	6.5685	0	3.9342	2.52377	3.25919	3.62427	4.29924	0.0407338	7.21478	0.126864	5.40412	1.22598	0	5.17992	3.67545	2.97518	1.26483	0	3.96529	3.32056	3.8641	3.35505	3.2174	2.96746	3.47548	3.27811	3.53551	3.13524	4.22783	4.27768	5.41526	4.95146
TCGA-HF-7136-01A	Primary Solid Tumor	STAGE III	MALE	UNDEFINED	MSS	UNDEFINED	NO	UNDEFINED	UNDEFINED	406.458	82.2846	447.917	0	21.2534	10.6937	0	0	0	0	1.1684	2.23639	3.24834	3.33945	3.53907	0	4.54304	0.150802	3.84106	0.949977	0.651904	4.41612	3.79334	2.78689	1.06654	0	3.42621	2.86946	2.87077	2.2088	2.78146	3.28085	3.39501	3.30626	3.72299	2.75997	3.60325	3.78104	4.15728	4.13493
TCGA-HF-A5NB-01A	Primary Solid Tumor	STAGE III	FEMALE	UNDEFINED	MSI-H	NO	NO	928	0	483.493	156.548	431.423	0	0	0	0	0	4.9385	0	0	3.75284	4.78159	4.68454	4.08246	0.0430544	4.78159	0.0893941	3.61171	0.787184	0	5.35535	3.74485	2.3573	0.930249	0	3.09937	1.80105	3.09722	2.20045	2.02668	2.04604	2.54598	2.28658	2.19342	1.77156	3.03534	3.83867	5.61778	4.94647
TCGA-HJ-7597-01A	Primary Solid Tumor	STAGE II	FEMALE	white	MSI-H	NO	YES	805	1	354.959	163.924	274.124	0	0	6.5656	0	0	12.9461	0	5.4805	2.71001	3.34652	2.80581	1.87542	0.0970945	3.22258	0.134399	3.51178	0.825403	0	3.50845	2.70984	1.33629	0.669975	1.85918	2.15335	1.34231	1.94446	1.64045	2.99535	1.92679	1.93209	1.75394	1.05851	1.78607	2.15496	1.82045	1.19519	0.92959
TCGA-HU-8238-11A	Solid Tissue Normal	UNDEFINED	MALE	asian	MSS	UNDEFINED	UNDEFINED	UNDEFINED	UNDEFINED	171.242	76.8455	126.039	0	0	0	0	0	0	0	4.3646	1.18566	1.49253	1.00155	0.542757	0.0627153	1.48109	0.260432	1.25807	0.246971	0	1.26383	0.866675	0.450331	0.170395	0.360265	0.513035	0.762386	1.28902	0.794702	0.700515	0.524021	0.635761	0.747719	0.591676	0.394672	0.859723	1.38852	1.31239	1.28666
TCGA-HU-8238-01A	Primary Solid Tumor	UNDEFINED	MALE	asian	MSS	UNDEFINED	UNDEFINED	46	0	214.905	93.0937	114.091	0	0	0	0	0	0	0	7.5112	1.6926	1.8004	1.63891	0.9036	0	1.87339	0.554015	2.83847	0.508701	0	2.10138	1.12066	0.638656	0.241654	0	0.873099	1.30381	0.351554	0.638656	1.06443	0.418029	0.100181	0.192802	0.559406	0.301388	0	0.957984	1.75174	1.18607
TCGA-HU-8243-01A	Primary Solid Tumor	STAGE III	MALE	asian	MSS	NO	YES	180	1	351.987	160.812	247.532	0	0	0	0	0	11.3172	0	11.6625	2.56075	2.68099	2.04248	1.21007	0.0765697	2.6391	0.158982	3.52578	0.653314	0	1.96869	1.86729	1.56353	0.782617	0	1.87911	1.2867	1.27113	1.26134	1.64944	1.15961	1.29368	1.7843	1.83003	1.22318	1.49949	1.74107	3.20462	1.88507
TCGA-HU-8244-01A	Primary Solid Tumor	STAGE I	FEMALE	asian	MSI-L	NO	YES	742	0	394.274	127.302	302.619	0	0	0	0	0	0	0	2.8876	2.56026	2.65601	2.44481	2.25562	0	2.37116	0.0876525	2.6945	0.696642	0	2.17081	2.64239	1.30725	0.622648	0	2.21017	1.47918	1.86885	1.31951	1.41461	1.1023	2.1873	1.96749	0.584137	1.10353	1.54321	1.36409	2.07862	1.73218
TCGA-HU-8249-01A	Primary Solid Tumor	STAGE III	MALE	asian	MSS	NO	YES	881	0	428.251	169.894	291.022	0	0	0	0	0	11.9144	0	10.5376	3.24759	3.19719	2.86275	2.49951	0.0840862	4.99129	0	5.13697	0.756867	0.603785	4.67447	2.83665	1.52833	0.848563	0.966057	2.70557	1.68358	1.32944	0.958953	1.14048	0.834322	1.56274	2.68855	2.37988	2.03523	2.74448	3.52208	4.96829	2.93267
TCGA-HU-8602-01A	Primary Solid Tumor	STAGE II	FEMALE	asian	MSI-H	NO	YES	679	0	759.851	187.065	832.436	0	0	5.438	0	0	0	0	3.5605	4.76079	7.31106	7.09234	6.99509	0.0179618	8.56397	0.167823	9.33536	1.74306	0.193463	8.61223	7.57791	4.43756	1.97995	0	5.90675	5.0477	6.90078	5.12108	5.50295	5.6843	6.40325	6.27843	6.2699	6.9125	7.66818	9.06052	11.6078	9.78371
TCGA-HU-8604-01A	Primary Solid Tumor	STAGE II	FEMALE	asian	MSS	NO	YES	694	0	497.274	165.488	328.14	0	0	0	0	8.6417	0	0	4.8881	3.92098	4.92099	4.09988	3.85928	0.244204	3.84476	0.760563	2.78337	0.557158	0.292253	3.05452	2.81225	2.64855	1.11636	0	2.57479	1.33879	0.579144	2.09735	2.33803	2.50807	2.10881	1.98512	2.3039	1.93084	2.17862	2.77641	2.40483	2.25453
TCGA-HU-8608-01A	Primary Solid Tumor	STAGE III	MALE	asian	MSS	NO	YES	641	0	748.466	153.979	749.904	0	0	0	0	6.7492	9.0686	0	1.8173	5.10899	6.43492	5.56868	5.93344	0.204652	7.8374	0.134185	6.30528	1.60577	0	8.03866	6.46177	4.53905	1.98165	0	6.02686	4.78306	5.77303	4.64057	5.82649	3.64495	5.75066	6.059	6.42227	6.03795	6.11711	6.30343	5.56868	5.3698
TCGA-HU-8610-01A	Primary Solid Tumor	STAGE I	MALE	asian	MSS	NO	UNDEFINED	23	0	355.394	87.8556	299.688	0	0	8.6002	0	0	15.7057	0	3.3172	2.41883	2.41403	3.1804	2.54975	0.105059	3.47016	0.163601	2.802	0.746175	0	3.01145	2.91434	1.50287	0.570885	0	3.05096	2.39462	3.23901	1.93033	1.94882	2.222	2.88441	2.60476	2.72569	2.55558	2.98324	4.00766	5.43156	3.63721
TCGA-HU-A4G2-01A	Primary Solid Tumor	STAGE II	MALE	asian	MSS	YES	YES	739	0	182.611	84.0561	9.6154	0	97.5943	0	0	0	0	0	2.6386	2.07568	1.14603	1.35668	1.95176	0.0498757	2.00556	0	1.34159	0.201086	0.537203	0.866457	0.831144	0.872955	0.187134	0	1.03361	0.659801	1.18283	0.800538	0.756064	0.54697	1.01121	0.675727	0.596021	0.845038	0.488366	0.358135	0.736736	0.562784
TCGA-HU-A4G3-11A	Solid Tissue Normal	STAGE II	MALE	asian	MSS	NO	UNDEFINED	UNDEFINED	UNDEFINED	549.857	114.229	483.538	0	0	5.3795	0	0	3.0902	0	1.9234	2.62557	4.05495	3.54552	2.36156	0.0199243	4.99784	0.124107	4.19666	0.773407	0.429203	4.44433	2.93964	1.99848	0.742406	0	4.3681	2.43631	2.59885	1.66632	2.28909	2.12261	2.62572	2.2027	2.18048	2.02545	2.96541	3.93436	2.72238	3.67889
TCGA-HU-A4G3-01A	Primary Solid Tumor	STAGE II	MALE	asian	MSS	NO	UNDEFINED	170	0	355.466	109.216	161.481	0	115.519	0	0	0	10.7576	0	0	1.94211	2.22822	2.22474	2.57787	0.0539452	3.20215	0.112007	3.3202	0.723291	1.74311	1.57442	1.184	1.57364	0.607208	0	2.79485	1.0801	0.98083	1.13928	1.93678	1.66211	1.82285	1.84177	1.22145	1.22735	1.76071	2.16274	2.98818	1.99212
TCGA-HU-A4G6-01A	Primary Solid Tumor	STAGE I	MALE	asian	MSS	NO	YES	738	0	499.623	118.371	439.786	0	0	21.2415	0	6.058	0	0	0	3.74353	4.58651	3.99873	3.32523	0.183115	4.57344	0.545507	4.37744	0.88682	0	4.87957	3.43655	2.61544	1.28551	1.37203	4.14215	2.90347	4.1161	1.85628	2.09616	1.29719	2.79787	3.05471	2.73405	2.79802	3.58599	4.25902	5.40973	4.3121
TCGA-HU-A4G8-01A	Primary Solid Tumor	STAGE II	FEMALE	asian	MSI-H	NO	YES	544	0	615.505	158.049	505.269	0	0	16.0989	0	6.9121	15.7363	0	9.467	4.52495	4.47954	4.86576	3.81445	0.274375	5.7515	0.449753	5.84631	1.03986	1.86647	5.35859	5.74029	3.53852	1.56941	0	4.86701	4.2441	4.38364	3.001	4.56249	3.2126	2.68382	3.70947	3.6512	3.73295	4.58134	5.39204	6.18603	5.15502
TCGA-HU-A4G9-01A	Primary Solid Tumor	STAGE I	FEMALE	asian	MSI-H	NO	UNDEFINED	736	0	454.408	83.2194	440.798	0	0	0	0	10.7416	1.9479	0	2.431	2.4709	3.16284	3.00563	3.23579	0.132486	5.16598	0	4.08534	0.711446	0.259452	4.01732	2.76096	2.41615	1.07521	0	2.99519	2.86797	3.65613	1.98404	3.22874	2.9436	2.84888	3.21133	3.45431	2.86855	2.453	3.19991	4.89252	3.92884
TCGA-HU-A4GC-11A	Solid Tissue Normal	STAGE III	MALE	asian	MSI-L	NO	UNDEFINED	UNDEFINED	UNDEFINED	243.408	113.712	89.5145	0	0	39.2301	0	2.0631	0	0	0	2.21222	1.67406	1.56429	1.07628	0.0221735	1.40112	0.345292	1.54669	0.249482	0.71648	1.01694	1.02741	0.62692	0.180734	0	1.19716	0.761074	1.4724	1.12389	0.106145	0.0694768	0.599408	0.252345	0.502059	0.579624	0.651345	0.875698	1.14637	0.88707
TCGA-HU-A4GC-01A	Primary Solid Tumor	STAGE III	MALE	asian	MSI-L	NO	UNDEFINED	99	0	157.52	81.4963	89.2023	0	0	0	0	0	3.8431	0	0	1.76346	1.75854	1.25015	0.65377	0.0579162	0.739325	0	1.37303	0.195491	0.623806	0.885402	0.329558	0.272915	0.232288	0	0.694872	0.683339	1.09881	0.684963	0.369663	0.514167	0.684963	0.690502	0.364266	0.728942	0.793935	0.41587	0.285168	0.475281
TCGA-HU-A4GD-01A	Primary Solid Tumor	STAGE II	MALE	asian	MSS	NO	UNDEFINED	692	0	271.501	211.649	0.2663	0	0	0	0	18.1096	20.7636	0	10.0282	3.28791	2.26709	1.0637	1.39634	0.680343	2.28965	0.770509	1.97383	0.417533	0.444113	0.773615	1.00554	0.74944	0.448114	8.52696	1.07936	0.132681	1.46679	0.574734	0.59215	0.904375	1.04497	0.871466	1.32261	1.43713	1.04972	0.962244	5.93842	0.634447
TCGA-HU-A4GF-01A	Primary Solid Tumor	STAGE II	MALE	asian	MSS	UNDEFINED	UNDEFINED	785	0	244.374	89.1369	187.212	0	0	5.9138	0	2.5175	11.1023	0	0	1.98301	2.23173	1.79505	2.08475	0.12177	3.6918	0.126415	3.24767	0.610825	0	1.77695	1.73225	1.39353	0.425371	0	1.59379	1.4585	1.63644	1.41443	2.08878	1.27182	1.81733	1.61677	1.72322	0.825251	1.11284	1.1294	1.04925	1.49893
TCGA-HU-A4GH-11A	Solid Tissue Normal	STAGE I	MALE	asian	MSS	NO	UNDEFINED	UNDEFINED	UNDEFINED	494.919	133.149	399.451	0	0	0	0	9.0622	0	0	1.847	2.18463	3.60766	3.37186	2.51903	0.111578	3.80299	0.208503	4.15094	0.740689	0	3.30298	3.29245	1.90784	0.571662	1.53829	1.97154	1.98669	2.48737	1.52698	1.6558	1.32852	1.77205	1.23353	1.13687	1.2639	1.83546	3.32495	3.13152	2.47225
TCGA-HU-A4GH-01A	Primary Solid Tumor	STAGE I	MALE	asian	MSS	NO	UNDEFINED	358	0	282.724	118.637	191.006	0	0	8.1175	0	0	3.8651	0	6.9799	2.67731	1.84166	1.44324	1.82781	0.0426111	2.0942	0.132711	2.05924	0.395532	0	1.56934	0.969872	0.850983	0.380397	0	1.53373	0.761755	0.673699	0.863919	0.951911	1.11262	1.19989	1.03915	1.76883	1.34077	1.2517	1.0199	1.04905	1.44244
TCGA-HU-A4GJ-01A	Primary Solid Tumor	STAGE III	FEMALE	asian	MSS	NO	UNDEFINED	650	0	1521.64	256.213	1407.62	0	0	0	0	36.2727	8.8773	8.7844	2.8395	8.60106	11.462	9.84455	8.56575	0.560793	11.8455	1.03702	12.0804	2.38585	0.377513	8.91418	8.67568	6.20537	2.48955	0.906031	8.37219	6.87982	9.89153	6.57317	8.6828	7.33062	8.46813	7.0944	7.20857	7.30424	7.06979	9.75242	7.18353	6.41772
TCGA-HU-A4GN-11A	Solid Tissue Normal	STAGE II	MALE	asian	MSI-H	NO	UNDEFINED	UNDEFINED	UNDEFINED	247.103	73.2998	149.108	0	0	30.9834	0	0	7.535	0	0	1.89097	1.68067	1.61735	0.88917	0.0590774	1.20664	0.367988	1.99311	0.498526	0	2.21683	0.93646	0.543517	0.198728	0	0.322184	0.971631	2.10158	1.22272	1.17836	0.832991	1.06468	1.44071	0.96608	1.00094	1.0798	1.23727	1.16354	0.787815
TCGA-HU-A4GN-01A	Primary Solid Tumor	STAGE II	MALE	asian	MSI-H	NO	UNDEFINED	912	0	477.295	110.286	442.42	0	0	7.7248	0	5.4332	36.5259	0	9.0545	3.31336	3.01857	3.51656	3.40269	0.458132	4.6786	0.206787	4.05019	1.1243	0	3.51572	3.52982	2.52087	1.19577	0.228845	3.78028	3.41843	3.46416	2.5745	2.98769	2.43408	3.83651	3.47585	3.9839	4.24263	3.69272	4.67225	4.85478	3.5144
TCGA-HU-A4GP-11A	Solid Tissue Normal	STAGE II	FEMALE	asian	MSI-L	UNDEFINED	UNDEFINED	UNDEFINED	UNDEFINED	398.207	86.049	339.714	0	0	13.3693	0	0	0	0	5.6748	2.20469	2.39135	2.9489	3.03335	0.0174492	4.07627	0	2.84002	0.544809	0.939714	3.41934	2.70212	1.32735	0.386044	0	2.31241	2.5267	2.77259	2.01209	2.5059	1.85892	1.85732	1.58865	1.15235	1.39373	1.57188	2.88179	2.77081	1.07396
TCGA-HU-A4GP-01A	Primary Solid Tumor	STAGE II	FEMALE	asian	MSI-L	UNDEFINED	UNDEFINED	273	0	423.925	54.4755	452.472	0	0	0	0	0	0	4.5304	6.9791	2.64424	2.19651	2.53454	2.26605	0.0278812	2.9541	0.23156	3.53373	0.805167	0.200203	2.75117	2.87838	2.23977	0.952315	0	1.97668	2.0934	3.61467	2.00203	2.62488	2.41699	2.85779	2.53842	2.66547	3.15825	2.36603	2.46916	3.56933	3.26044
TCGA-HU-A4GQ-01A	Primary Solid Tumor	STAGE III	MALE	asian	MSI-H	UNDEFINED	UNDEFINED	3	1	295.02	57.8481	250.296	0	0	0	0	9.4883	0	0	0	1.93499	2.91305	2.37396	1.57032	0.131916	2.84744	0.298798	4.03496	0.694893	0.258336	2.80003	2.92456	1.74377	0.577183	0	1.9228	0.977603	1.70644	0.638242	1.49261	0.864251	1.45884	1.44278	1.1314	1.60226	1.36214	2.02363	3.72004	3.24765
TCGA-HU-A4GT-01A	Primary Solid Tumor	STAGE II	FEMALE	asian	MSI-H	UNDEFINED	UNDEFINED	198	0	303.465	98.9633	237.832	0	0	0	0	0	8.8013	0	0	2.51257	2.97296	2.22702	2.12746	0.0732928	4.00977	0	2.89277	0.57136	0	2.79391	1.94058	1.56475	0.463292	0	1.54173	1.45999	1.04291	0.981805	1.05257	0.885796	1.55674	1.66822	2.21269	1.45974	1.31229	2.7066	2.24261	1.99773
TCGA-HU-A4GU-01A	Primary Solid Tumor	STAGE II	MALE	asian	MSI-H	NO	UNDEFINED	200	0	330.872	97.6055	294.83	0	0	0	0	6.308	4.3668	0	0	2.79677	2.23469	2.21651	2.7099	0.0985339	2.95018	0.111593	3.30792	0.690381	0	2.65168	2.44662	2.12259	0.841385	0	2.05175	1.71024	2.76166	1.74801	2.48707	1.88051	1.72531	1.80584	1.52116	1.82122	2.06996	2.57283	4.49878	3.36306
TCGA-HU-A4GX-01A	Primary Solid Tumor	STAGE III	FEMALE	asian	MSI-H	NO	UNDEFINED	616	0	457.78	148.809	328.835	0	0	0	0	0	4.3748	0	0	3.79578	3.05744	3.12905	2.58347	0.115319	6.18282	0.165765	6.11487	1.07792	0.764359	4.32726	3.35309	1.54066	0.661068	0	2.69945	1.75073	2.10374	1.5512	1.9109	1.69549	1.73854	1.41334	2.07549	2.13849	1.59821	2.45232	2.81721	1.8017
TCGA-HU-A4GY-11A	Solid Tissue Normal	STAGE III	FEMALE	asian	MSS	UNDEFINED	UNDEFINED	UNDEFINED	UNDEFINED	449.267	147.607	272.818	0	0	36.8208	0	14.6261	0	0	3.5967	2.4904	3.23252	3.49503	1.77237	0.123956	3.42843	0.25737	4.2196	0.805811	0	4.42165	3.76181	1.7616	0.801867	1.42412	2.65895	2.42277	2.09044	1.84995	1.25269	0.60417	0.744635	0.806103	0.4158	1.04008	1.7262	1.7307	2.64479	3.05168
TCGA-HU-A4GY-01A	Primary Solid Tumor	STAGE III	FEMALE	asian	MSS	UNDEFINED	UNDEFINED	8	0	964.528	249.249	686.059	0	0	43.447	0	10.0564	39.4726	0	1.8669	6.70765	7.45683	5.40155	6.23619	0.575915	11.0685	0.398592	8.19784	1.73995	0.689231	6.04745	6.11205	5.29847	1.5813	0.36759	5.86283	5.33082	6.93025	4.16242	4.39066	3.57565	5.58593	4.959	5.99682	5.94753	6.09865	5.39898	3.30831	2.56
TCGA-HU-A4H0-01A	Primary Solid Tumor	STAGE III	MALE	asian	MSS	NO	YES	64	0	551.758	129.142	579.834	0	0	0	0	4.2107	4.5278	0	5.2031	4.26989	4.82293	4.5036	4.27376	0.095047	5.33859	0.29602	5.15659	1.05158	0.68249	5.44892	4.9062	3.72171	1.34039	0	3.8876	3.46626	4.7336	3.13143	3.94328	3.35041	3.4526	3.24505	3.88571	3.51981	4.00188	5.03337	6.08391	4.33869
TCGA-HU-A4H2-01A	Primary Solid Tumor	STAGE III	FEMALE	asian	MSS	NO	NO	394	0	301.87	140.188	167.57	0	0	24.1898	0	0	9.3783	0	9.9823	2.28372	2.64581	1.91426	1.90789	0.0568123	2.1757	0.0442349	2.19513	0.547328	0.611916	1.86536	1.00447	1.07085	0.501661	0	1.20834	0.990237	1.71786	0.935871	2.03972	1.26833	0.863881	0.99292	1.63475	1.83575	1.00132	1.27482	0.891649	0.830457
TCGA-HU-A4H3-01A	Primary Solid Tumor	STAGE III	FEMALE	asian	MSI-H	NO	NO	882	0	326.068	99.7354	245.718	0	0	0	0	7.2921	0	0	4.7832	2.67657	2.82792	2.57174	1.90486	0.17763	3.02714	0.165966	3.64423	0.414704	0.573966	1.51823	1.97098	1.75777	0.627398	0.61223	1.62745	2.32444	2.2748	1.5981	1.82819	1.44709	1.5906	1.53058	2.11152	1.3672	1.04357	1.94511	2.49265	2.73317
TCGA-HU-A4H4-01A	Primary Solid Tumor	STAGE II	FEMALE	asian	MSI-H	NO	NO	725	0	309.069	86.8194	242.568	0	0	7.3848	6.5661	0	17.2861	0	2.4532	2.69626	2.05797	1.98848	2.14038	0.183496	3.42576	0.190496	1.79863	0.554855	0	3.21962	2.40524	1.63671	0.593514	0.26352	1.85131	1.23012	1.12419	1.51137	1.7934	2.20399	2.196	1.49162	2.22165	2.08743	1.61705	2.6901	1.80699	1.41171
TCGA-HU-A4H5-01A	Primary Solid Tumor	STAGE II	MALE	asian	MSS	NO	YES	724	0	464.23	142.119	381.422	0	0	0	0	13.9977	0	0	6.0433	3.97333	4.53292	3.30345	3.05169	0.258662	4.88898	0	5.20396	1.19698	0	3.86155	3.94754	1.87606	0.971579	0	3.33092	2.38065	2.80991	1.86086	2.55633	1.30721	2.48114	2.33325	2.45604	2.73854	1.27453	4.40368	7.70323	4.93007
TCGA-HU-A4H6-01A	Primary Solid Tumor	STAGE III	FEMALE	asian	MSS	NO	NO	476	0	304.637	120.24	184.737	0	0	0	0	0	25.299	0	0	2.40229	2.0483	1.83384	2.01853	0.223522	2.67502	0.348075	3.41384	0.440113	0	0.970775	1.02206	0.877742	0.195204	0	0.700924	0.939033	1.72281	1.03854	0.624172	1.1381	1.91972	1.2719	0.632633	1.7042	0.91194	0.902821	1.44451	2.06359
TCGA-HU-A4H8-01A	Primary Solid Tumor	STAGE II	MALE	asian	MSI-H	NO	UNDEFINED	428	0	534.442	138.474	527.52	0	0	0	0	0	5.3085	0	0	3.44238	4.64889	4.02329	3.54431	0.0747579	5.1215	0.15522	6.18034	1.08412	0.357869	4.64075	4.03109	2.68402	1.08973	0.858886	3.15287	2.49469	4.49142	2.33667	2.90272	3.04514	3.03136	2.78193	2.47635	2.79862	3.18829	4.26461	5.52141	6.23715
TCGA-HU-A4HB-11A	Solid Tissue Normal	STAGE II	MALE	asian	MSS	NO	UNDEFINED	UNDEFINED	UNDEFINED	342.502	64.0594	305.841	0	0	0	0	0	0	0	0	1.72853	2.5618	2.11678	1.82651	0.0408603	2.3472	0.203612	2.50368	0.459734	0	1.77176	1.59432	1.27629	0.57094	0	2.99491	2.10371	1.62796	0.766291	0.625919	1.07544	1.29786	1.40832	1.85035	1.89886	1.37631	1.84842	2.23319	2.26337
TCGA-HU-A4HB-01A	Primary Solid Tumor	STAGE II	MALE	asian	MSS	NO	UNDEFINED	477	1	690.712	137.09	632.261	0	0	0	0	6.324	0	0	12.5315	4.82194	6.58092	5.208	5.80427	0.153235	6.03135	1.00752	5.26287	1.08235	0.733542	5.39508	5.33548	3.33532	1.64551	0	4.84695	3.19593	3.87633	3.47354	4.3605	3.81442	3.39443	3.15562	3.79086	3.28858	4.36791	4.30956	3.521	3.09136
TCGA-HU-A4HD-01A	Primary Solid Tumor	STAGE III	MALE	asian	MSI-L	NO	NO	1016	0	352.472	92.8111	330.536	0	0	0	0	0	0	10.7358	7.6432	2.41784	2.64739	2.49013	2.27782	0.115674	2.70716	0.560409	3.28727	0.697745	0	2.84014	2.28808	1.72178	0.698408	0	1.64018	1.35103	2.25559	1.82408	2.36877	2.19481	1.82408	1.14927	1.79459	2.46382	2.29046	2.79176	3.70213	3.08511
TCGA-IN-7806-11A	Solid Tissue Normal	STAGE II	MALE	white	MSS	NO	YES	UNDEFINED	UNDEFINED	272.568	67.9199	250.071	0	0	0	0	0	0	0	0	1.01827	1.911	1.71841	1.31434	0	1.53507	0.0594475	2.06242	0.359725	0	1.94978	1.88522	0.822357	0.303754	0	1.34284	1.0851	1.81069	1.16097	1.18785	0.986829	1.09648	1.08613	0.684297	1.02564	1.45782	1.43913	2.18512	1.70345
TCGA-IN-7806-01A	Primary Solid Tumor	STAGE II	MALE	white	MSS	NO	YES	645	0	310.611	86.9614	273.582	0	0	0	0	0	4.8651	0	1.6696	2.33689	3.15636	2.78846	2.7284	0.105088	3.54156	0.261835	2.7884	0.626666	0	2.84798	2.56277	1.74028	0.636306	0	2.5446	1.93877	2.74146	2.05072	2.61592	1.51468	0.994288	1.29847	1.15007	1.40405	1.85218	2.71654	2.87177	2.65186
TCGA-IN-7808-01A	Primary Solid Tumor	UNDEFINED	MALE	white	MSS	NO	NO	105	1	756.585	368.822	377.27	0	0	0	0	3.4332	0	0	10.0533	6.94627	5.70148	5.7301	6.34372	0.106705	8.67222	1.03391	8.01062	1.42068	0	4.64662	3.5274	3.04883	1.13204	2.45183	4.57779	2.36536	1.40587	1.41221	3.57559	1.70885	2.16338	2.39015	2.14759	2.13502	1.62527	1.66009	0.788089	0.802683
TCGA-IN-8462-11A	Solid Tissue Normal	STAGE II	MALE	white	MSI-L	NO	NO	UNDEFINED	UNDEFINED	403.388	111.021	382.759	0	0	0	0	0	11.2668	0	3.8516	1.9126	2.68533	2.20413	1.73826	0.0561417	3.25574	0.19983	3.7735	0.884339	0.172769	2.74202	1.79941	1.96525	0.921437	0	2.38815	1.58288	1.82597	1.32118	1.30537	1.20624	2.11388	1.5647	1.42251	1.30451	1.60204	2.64913	3.96876	3.01112
TCGA-IN-8462-01A	Primary Solid Tumor	STAGE II	MALE	white	MSI-L	NO	NO	572	0	225.54	59.681	143.672	0	0	0	0	0	13.2076	0	6.6268	1.85644	1.1949	1.51871	0.527207	0.219784	0.736481	0	2.17938	0.34002	0	0.45818	1.03847	0.813746	0.47985	0	2.29235	0.913508	0.586386	0.104438	0.789087	0.645617	1.06759	0.446653	0.881243	0.598465	0.538014	1.47954	2.84071	2.70544
TCGA-IN-8663-11A	Solid Tissue Normal	STAGE II	MALE	white	MSI-L	UNDEFINED	UNDEFINED	UNDEFINED	UNDEFINED	292.754	82.2197	186.304	0	0	0	0	0	5.6925	0	0	1.42088	1.4189	1.9538	2.90384	0.0421714	3.31077	0	2.36483	0.474486	0	0.967051	1.54264	0.851664	0.39284	0	1.72489	1.08561	1.10013	0.106876	0.706566	1.18923	1.21126	0.891302	0.716144	1.46984	1.7343	2.04399	2.49173	1.94666
TCGA-IN-8663-01A	Primary Solid Tumor	STAGE II	MALE	white	MSI-L	UNDEFINED	UNDEFINED	UNDEFINED	UNDEFINED	765.89	270.523	656.344	0	0	0	0	0	0	8.4941	1.7584	6.62054	7.55014	7.00291	5.92761	0.0867959	7.60356	0.608225	6.76663	1.58083	0.467432	6.42342	6.24418	3.87092	1.68444	0	6.2127	4.72475	6.63839	3.84944	3.89527	3.80745	3.92276	3.88057	3.60298	3.90752	4.07941	4.3627	6.41049	5.40886
TCGA-IN-A6RI-01A	Primary Solid Tumor	STAGE I	MALE	white	MSS	UNDEFINED	YES	559	0	258.444	91.7998	198.109	0	0	0	0	8.5232	0.0044	0	1.5329	2.28159	2.3525	1.5449	1.98745	0.169293	2.11787	0.0703006	2.59331	0.50159	0.243123	2.21163	2.4771	1.44354	0.481865	0	1.58799	1.16215	1.28476	0.772273	0.918464	0.671903	1.14411	1.02754	1.23514	1.40957	1.90078	2.22863	0.833564	0.208391
TCGA-IN-A6RJ-01A	Primary Solid Tumor	STAGE I	MALE	white	MSS	NO	YES	379	0	297.811	115.883	159.586	0	0	0	0	0	0	0	0	1.53153	2.82262	1.64622	1.82366	0	2.19537	0	3.35008	0.601017	0	1.52098	1.14381	1.22788	0.465235	0	0.682105	0.335392	1.23592	1.32074	1.87105	0.653168	0.880495	0	0.196665	0.529781	1.22469	1.49684	1.53961	1.28301
TCGA-IN-A6RL-01A	Primary Solid Tumor	STAGE III	MALE	white	MSS	UNDEFINED	UNDEFINED	406	1	267.606	65.4132	206.989	0	0	0	0	3.8254	0	0	0	2.14617	1.96189	2.3118	1.87255	0.0975796	1.40135	0.607815	3.67021	0.617571	0	2.7462	1.90372	1.54368	0.435555	0	1.9956	1.36065	0.809955	0.556419	1.86847	2.21668	1.40135	0.793218	0.828536	1.91308	1.71984	1.6641	1.26122	1.50145
TCGA-IN-A6RN-01A	Primary Solid Tumor	STAGE II	FEMALE	white	MSS	UNDEFINED	YES	594	0	168.365	33.7379	87.0491	0	0	14.9116	0	6.7642	0	0	0	1.16195	1.63741	2.17876	1.00103	0.11085	0.99053	0.92063	1.81934	0.0623604	0	0.924342	1.35163	0.895457	0.401566	0	1.81358	1.10972	0	0.187285	0	1.27354	0.37457	0.360435	0.139438	0.107321	0	0.530641	0.545802	0.227418
TCGA-IN-A6RO-01A	Primary Solid Tumor	STAGE I	MALE	asian	MSI-L	UNDEFINED	UNDEFINED	UNDEFINED	UNDEFINED	347.665	82.3118	321.194	0	0	0	0	0	20.7456	0	1.4189	2.23235	2.94258	2.41973	2.281	0.158485	3.98305	0.0616995	3.60371	0.746705	0	3.4691	2.82624	2.41383	0.861199	0	2.10676	1.95493	3.28875	2.3597	2.22861	1.8622	1.74049	1.96468	2.31756	2.35914	2.94849	2.56053	2.92632	2.56053
TCGA-IN-A6RR-01A	Primary Solid Tumor	STAGE III	MALE	white	MSS	UNDEFINED	UNDEFINED	UNDEFINED	UNDEFINED	204.394	131.496	58.4808	0	0	0	0	1.615	15.1779	0	3.312	2.37693	1.13441	1.15091	1.3427	0.289331	0.67713	0	1.05527	0.33458	0.34626	0.737198	0.627188	0.367901	0.137256	0	1.15712	0.137929	1.06737	0.529574	0.538626	0.956936	0.869044	1.25438	0.424611	1.07379	0.0629563	0.5771	0.712306	0.593588
TCGA-IN-A6RS-01A	Primary Solid Tumor	STAGE I	MALE	white	MSS	UNDEFINED	UNDEFINED	383	0	370.135	50.4701	348.605	0	0	0	0	0	15.897	0	0	2.27664	2.50468	2.39219	2.71998	0.13769	1.58191	0.0714716	2.54235	0.89079	0	5.59726	3.6936	2.16276	0.703663	0	2.17762	1.59996	2.01366	1.83199	1.37318	0.826905	1.74475	2.23854	1.16911	1.59968	2.74137	3.17205	2.28811	1.62428
TCGA-IN-A7NR-01A	Primary Solid Tumor	STAGE IV	FEMALE	white	MSS	UNDEFINED	YES	198	0	298.529	95.5356	109.469	0	0	19.318	0	30.4895	0	0	0	2.01236	3.21389	1.698	1.82035	0.307164	7.49907	0	5.46151	0.410402	0	0.960507	2.7154	1.60251	0.208639	0	0.879452	1.31787	2.73172	1.16768	1.47041	2.0452	2.72458	1.87269	1.15915	1.44975	0.751912	0.827104	0	0
TCGA-IN-A7NT-01A	Primary Solid Tumor	STAGE II	FEMALE	white	MSI-L	UNDEFINED	YES	323	0	243.816	60.1225	151.138	0	0	0	0	0	0	0	0	1.98266	2.69337	4.67325	2.44183	0	4.99905	0	3.57075	0.440613	0	1.3995	0.636671	2.30983	1.33179	0	2.31873	1.44015	0.707598	3.49723	3.92782	1.98664	2.3945	1.81906	1.2667	0.649957	8.03419	1.33903	1.10183	0
TCGA-IN-A7NU-01A	Primary Solid Tumor	STAGE III	MALE	white	MSS	UNDEFINED	UNDEFINED	356	0	234.31	83.3953	115.814	0	0	0	0	0	0	0	0	2.42941	1.78505	2.55761	1.30956	0	1.24954	0	2.67758	0.489482	0	1.965	1.41457	0.829771	0.506569	0	1.66078	0.38886	1.20368	1.19441	0	0.340783	0.122504	0.589405	0.136811	2.00066	1.84591	1.43176	1.33879	0
TCGA-IN-AB1V-11A	Solid Tissue Normal	STAGE I	MALE	white	MSS	UNDEFINED	YES	UNDEFINED	UNDEFINED	644.477	103.691	665.356	0	0	6.3598	0	0	19.1201	0	1.921	2.9183	4.59006	3.71761	3.85962	0.111494	6.72497	0	5.48977	1.54717	0	6.62425	4.6676	3.77779	1.11794	0	4.46912	3.78703	3.39333	3.20237	4.13639	3.87195	4.05005	3.8368	4.06724	3.69711	3.20237	2.33506	2.26453	2.97362
TCGA-IN-AB1V-01A	Primary Solid Tumor	STAGE I	MALE	white	MSS	UNDEFINED	YES	479	0	405.449	115.519	329.212	0	0	0	0	12.8501	0	0	3.2376	2.74028	3.23514	2.36719	3.84872	0.149166	4.16196	0.398203	3.4683	0.965033	0	3.37617	2.31252	2.43865	0.901538	0.734464	2.23128	1.87426	1.81931	1.59314	1.93817	1.80278	1.72815	1.42043	1.60832	1.85679	1.96135	1.75965	1.88862	1.18039
TCGA-IN-AB1X-11A	Solid Tissue Normal	STAGE II	FEMALE	white	MSI-L	UNDEFINED	UNDEFINED	UNDEFINED	UNDEFINED	435.406	95.698	410.595	0	0	0	0	0	3.8194	0	4.0885	1.90407	2.31957	2.09405	2.57929	0.101553	3.62983	0.158141	3.17147	0.776021	0	3.06972	2.7242	2.32434	0.57154	0	2.21531	2.10592	1.88657	1.56565	2.06608	1.59099	1.5442	1.40338	1.82035	1.76976	2.05503	2.33954	4.00022	2.96891
TCGA-IN-AB1X-01A	Primary Solid Tumor	STAGE II	FEMALE	white	MSI-L	UNDEFINED	UNDEFINED	411	0	722.476	114.072	782.724	0	0	0	0	9.1901	0	0	1.3516	4.47719	5.71601	5.95038	6.97253	0.197133	7.69325	0.409308	7.60081	1.64238	0	7.90605	7.0738	5.40932	1.65418	0	6.02045	4.61157	6.18897	4.92459	5.4374	4.1473	4.09193	5.28055	4.85322	4.52604	5.11059	3.90954	4.02124	4.96877
TCGA-IP-7968-11A	Solid Tissue Normal	STAGE III	MALE	white	MSS	UNDEFINED	NO	UNDEFINED	UNDEFINED	297.767	178.779	124.226	0	0	0	0	0	0	0	0	2.10433	2.0936	2.64201	2.53173	0	2.36201	0	3.25927	0.417949	0	2.22088	2.46127	0.849266	0.0870519	0	1.74297	0.451063	0.265948	0.142099	0.134205	0.483138	1.37363	1.41295	0.370288	1.13999	0.878433	0.855557	0.10353	0.172549
TCGA-IP-7968-01A	Primary Solid Tumor	STAGE III	MALE	white	MSS	UNDEFINED	NO	77	0	388.531	124.815	351.272	0	13.7153	12.5043	0	8.9816	0	0	0	2.59749	3.12033	3.69498	3.30937	0.142143	4.62703	0.110675	4.03407	0.749674	1.14825	3.8522	2.81647	1.88983	0.868947	0	2.81976	2.38226	3.70811	2.76931	3.23211	2.28258	2.31151	2.39761	2.48089	2.86418	2.71405	3.38096	4.72423	3.22604
TCGA-KB-A6F7-01A	Primary Solid Tumor	STAGE II	FEMALE	UNDEFINED	MSS	UNDEFINED	UNDEFINED	1842	0	290.038	109.326	200.766	0	0	0	0	0	0	8.8916	0	2.64072	2.17577	2.4643	1.51491	0.0981972	3.00847	0.101944	3.44721	0.506391	0	2.7977	2.03551	1.45429	0.533597	0	1.98145	1.08839	2.17355	1.03693	0.391728	1.0769	1.60378	2.0222	2.09989	1.61621	1.47432	1.82154	1.81314	2.31679
TCGA-KB-A93G-01A	Primary Solid Tumor	STAGE II	MALE	white	MSS	NO	YES	613	0	690.704	116.97	645.845	0	50.5229	0	0	28.834	0	0	6.6465	3.36193	4.6469	4.00568	5.22785	0.301615	6.70687	0.363626	6.78672	1.69679	2.93426	7.4641	4.93525	3.68092	1.45013	0.670687	5.12566	2.9847	4.01489	4.48769	4.28495	3.87169	3.74796	3.19525	3.85523	4.06934	3.62019	3.80755	4.09598	4.49121
TCGA-KB-A93H-01A	Primary Solid Tumor	STAGE II	FEMALE	asian	MSS	NO	NO	1145	0	147.88	100.106	45.8253	0	0	0	0	0	0	0	0	2.03093	0.997048	1.05617	0.606005	0.0141276	0.811551	0.527997	1.12071	0.222536	0	0.706834	0.413431	0.494539	0.230305	0	1.01701	0.212148	0.670088	0.28643	0.473405	0.309865	0.525121	0.183747	0.159941	0.246201	0.110666	0.304331	0.313027	0.0869519
TCGA-KB-A93J-01A	Primary Solid Tumor	STAGE II	MALE	white	MSS	NO	NO	UNDEFINED	UNDEFINED	409.077	111.191	368.54	0	0	0	0	7.9778	0.0268	0	6.6546	3.29606	3.57429	3.18847	4.07375	0.186665	4.84514	0.193787	4.31184	1.10846	0	4.53992	2.75658	2.23393	0.990174	0	3.15578	2.38039	3.19718	2.4179	2.73036	2.43701	2.55807	1.92202	1.80019	2.56023	2.68072	2.56902	2.52753	2.48924
TCGA-MX-A5UG-01A	Primary Solid Tumor	STAGE III	MALE	asian	MSS	YES	NO	UNDEFINED	UNDEFINED	809.277	107.721	762.999	0	82.7743	0	0	17.3698	0	0	0	4.42253	6.29814	5.92727	5.97845	0.229925	11.2039	0.296313	9.0872	1.83764	2.39108	8.79301	6.86389	4.03495	1.61252	0.273267	5.34426	5.20454	4.92632	3.67704	5.00989	5.9125	6.83167	6.16139	4.99659	4.97407	4.22321	5.32301	5.09447	5.27014
TCGA-MX-A5UJ-01A	Primary Solid Tumor	STAGE III	FEMALE	white	MSI-H	NO	NO	368	0	340.095	83.3241	245.431	0	0	45.094	0	4.0467	0	0	1.5048	2.2491	2.52387	3.29871	2.99731	0.0573076	2.74334	0.0594941	3.37039	0.703894	0	2.66812	1.63047	1.94177	0.7711	0	3.28159	1.68015	1.72151	0.992443	1.646	1.49637	1.45236	1.36649	1.91032	1.35934	1.42155	2.29755	4.02095	3.58593
TCGA-MX-A663-01A	Primary Solid Tumor	STAGE II	MALE	white	MSS	NO	NO	300	1	288.968	79.5494	228.178	0	0	4.7632	0	0.5369	13.8998	0	0	1.98327	2.71502	2.02844	2.10368	0.115167	3.3279	0.13043	3.06442	0.730352	0	2.53182	1.55747	1.22635	0.463262	0	0.924981	1.2353	1.48978	1.27361	1.75416	1.73867	1.16748	0.953207	1.06677	1.58128	1.47623	2.25535	2.86108	2.64199
TCGA-MX-A666-01A	Primary Solid Tumor	STAGE II	MALE	white	MSS	NO	YES	427	0	555.235	85.2814	514.796	0	5.5243	40.32	0	6.2871	0	0	6.9386	3.52147	3.79524	4.39591	4.77171	0.115096	5.93042	0.0651748	5.75297	1.2008	0.901585	5.97663	4.66953	3.05694	1.52701	0	4.55357	2.2895	3.77177	2.94341	3.30581	3.99976	3.57098	3.06199	3.71163	3.92037	4.38498	4.05713	3.94121	2.96235
TCGA-R5-A7O7-01A	Primary Solid Tumor	STAGE IV	MALE	white	MSS	NO	YES	1389	0	243.937	103.908	104.092	0	0	0	0	11.0132	0	0	5.9868	2.26191	1.38927	1.13716	0.922555	0.116753	0.558902	0	2.15577	0.180625	0	1.33866	0.996533	0.943147	0.24924	0	0.955086	0.626156	1.79977	0.665751	2.37533	1.46331	0.789038	0.759263	0.881189	0.593441	0.342963	0.314382	1.07788	0
TCGA-R5-A7ZE-01B	Primary Solid Tumor	STAGE III	FEMALE	white	MSS	NO	YES	UNDEFINED	UNDEFINED	244.863	90.8841	180.54	0	0	0	0	0	0	0	1.6558	1.57892	1.20545	1.85136	2.26111	0	2.38654	0	2.67877	0.444486	0	1.7167	1.76398	1.30348	0.41465	0	1.60218	0.883283	1.00286	0.987081	1.49159	1.01118	0.940078	0.61513	0.503936	0.969653	0.784537	0.958879	1.5616	2.19172
TCGA-R5-A7ZF-01A	Primary Solid Tumor	STAGE IV	FEMALE	black or african american	MSS	NO	NO	UNDEFINED	UNDEFINED	301.094	86.9426	198.295	0	0	0	0	0	0	0	2.4754	2.49442	4.01644	2.62776	2.07864	0.0242293	2.78367	0	3.04878	0.6679	0	1.81837	3.07254	1.92465	0.526641	0	1.58564	2.07909	1.95368	2.94742	2.5517	1.51837	1.47371	1.02418	0.548607	1.3371	0.664285	0.695918	1.4316	2.23688
TCGA-R5-A7ZI-01A	Primary Solid Tumor	STAGE IV	FEMALE	white	MSI-H	NO	YES	2267	0	124.669	75.1209	0	0	0	12.7582	0	13.4066	0	0	0.9121	1.5303	0.311015	0.741116	0.18335	0.108284	1.34773	0.674491	1.33292	0.0152293	0	0.225737	0.52814	0.400918	0.0840582	0	1.24013	0.580734	0.642004	0.548851	1.03672	1.01787	0.731801	0.176047	0	0.471765	0	0.0971923	0.399877	0
TCGA-R5-A7ZR-01A	Primary Solid Tumor	STAGE III	FEMALE	black or african american	MSS	NO	UNDEFINED	UNDEFINED	UNDEFINED	259.188	129.808	141.17	0	0	0	0	0	0	0	1.9021	2.41187	1.77792	1.27569	1.44806	0	2.18341	0	2.65128	0.649498	0	2.02053	0.903745	0.748414	0.453647	0	1.21262	0.856149	1.08169	0.758573	0.818778	0.535927	0.674287	0.278075	0.107577	0.496786	0.39078	1.17699	1.68434	1.14044
TCGA-R5-A805-01A	Primary Solid Tumor	STAGE III	MALE	white	MSI-L	NO	YES	UNDEFINED	UNDEFINED	488.02	90.0865	408.9	0	41.5706	0	0	4.5197	12.56	0	0	1.99564	3.2707	3.66155	3.32926	0.119567	3.96845	0.496516	4.46996	0.880046	0.643919	3.98814	3.64482	1.36833	0.711598	0	2.86911	2.13749	2.31574	1.79287	1.71712	1.62346	2.35683	2.88346	2.33127	2.05475	3.00495	3.29114	5.00417	4.96737
TCGA-RD-A7BS-01A	Primary Solid Tumor	STAGE III	MALE	white	MSS	NO	NO	UNDEFINED	UNDEFINED	225.806	102.405	2.8986	0	0	30	0	17.8378	0	0	45.5068	1.69356	1.25049	1.35379	0.967558	0.190476	1.82363	0.889842	2.8657	0.616144	0	0.19854	1.50965	0.833455	1.55255	0	0.623265	0.817227	2.71035	0.482725	0.227953	0.746029	1.12636	1.08385	1.0782	1.38309	1.49206	1.53869	1.4068	1.46541
TCGA-RD-A7BT-01A	Primary Solid Tumor	STAGE IV	MALE	native hawaiian or other pacific islander	MSI-L	YES	NO	262	1	303.832	118.199	233.222	0	0	0	0	7.3195	0	0	0	2.5523	2.32487	2.06144	2.78197	0.103647	3.21954	0.0717342	2.58319	0.356329	0.248081	1.24841	1.65699	1.8451	0.688368	0	2.03489	1.65524	1.80257	1.16744	0.55129	0.396929	0.933951	1.53529	1.04303	0.869676	1.66891	1.57118	2.21146	2.19729
TCGA-RD-A7BW-01A	Primary Solid Tumor	STAGE II	FEMALE	white	MSS	NO	YES	UNDEFINED	UNDEFINED	371.222	173.359	179.204	0	0	0	0	4.3764	0	0	2.0692	2.72965	3.34254	3.52105	2.95168	0.075428	4.14035	0.626446	4.6768	0.91939	0.541615	3.35452	2.39128	1.8618	0.800224	0	1.80995	0.755115	0.357764	0.764633	0.481436	1.49683	1.01951	1.2263	0.284644	1.75264	0.787804	2.07619	0.742786	1.08323
TCGA-RD-A7C1-01A	Primary Solid Tumor	STAGE II	MALE	white	MSS	NO	NO	507	1	291.939	161.62	23.3926	0	0	0	0	0	40.7745	0	38.2914	1.71315	3.00426	1.92738	2.68613	0.549135	0.876243	0	3.25462	0.926777	0	4.19749	1.56236	1.109	0.888084	0	1.1979	0.883515	2.38756	0.231947	0	1.43385	1.70094	1.63676	1.38152	2.25953	0.537695	0.328591	0.33798	0
TCGA-RD-A8MV-01A	Primary Solid Tumor	STAGE III	MALE	white	MSS	YES	NO	3720	0	419.281	102.404	342.357	0	0	0	0	0	20.6674	0	2.0738	2.33911	3.72375	3.37707	2.70859	0.249452	3.45731	0.221974	5.29644	0.875415	0	3.02111	2.63611	1.5673	0.470277	0	2.87629	1.86022	2.25368	1.56542	2.10395	1.97265	2.84987	1.93122	2.28617	2.79462	1.58184	2.43092	3.07063	2.19331
TCGA-RD-A8MW-01A	Primary Solid Tumor	STAGE III	MALE	white	MSS	YES	YES	1153	1	241.379	72.295	180.667	0	0	0	0	6.9135	0	0	0	1.44456	1.43821	1.58636	1.423	0.107613	1.67791	0	1.85032	0.324319	0	0.897352	1.1622	1.10734	0.340116	0	0.905466	0.494687	0.729172	0.448048	1.14068	0.770713	0.623371	1.19969	1.07327	1.40652	0.421484	0.57954	0.45417	0.75695
TCGA-RD-A8N0-01A	Primary Solid Tumor	STAGE III	FEMALE	white	MSS	YES	YES	1236	0	847.475	117.602	693.549	0	0	65.5329	0	0	27.6497	0	6.645	4.27721	4.65776	5.61114	4.24758	0.42043	4.99128	0.0654706	5.86533	1.46051	0.452838	5.5217	4.48566	3.93403	1.51762	0	3.50806	3.17926	4.58654	2.29083	3.32081	2.76643	3.87132	3.11006	2.30055	2.41175	3.62271	5.13217	7.14191	5.23998
TCGA-RD-A8N1-01A	Primary Solid Tumor	STAGE III	MALE	white	MSS	YES	NO	3519	0	692.981	95.291	633.152	0	31.7829	11.7533	0	14.0115	0	0	2.3738	3.72007	6.08726	5.21685	5.62433	0.223932	6.80701	0.261535	5.81926	1.27552	1.20597	5.36849	5.66576	3.48599	1.11905	0.964773	4.25904	3.66293	4.11577	3.68884	4.75686	3.55212	5.34408	4.82386	4.01402	5.24392	5.42685	4.47212	3.6179	3.35948
TCGA-RD-A8N2-01A	Primary Solid Tumor	STAGE II	FEMALE	white	MSS	YES	NO	3540	0	479.101	80.7621	420.202	0	0	0	0	4.0106	0	10.5805	0	1.82449	3.2859	2.24057	2.84108	0.0686416	5.43268	0.356302	3.53625	0.727259	0	3.72048	3.32	2.01775	0.852557	0	1.87171	1.64431	1.79066	0.869796	1.20483	2.04323	3.05395	2.38073	1.55421	1.79432	0.761731	1.68402	2.61933	1.54907
TCGA-RD-A8N4-01A	Primary Solid Tumor	STAGE III	FEMALE	white	MSS	NO	NO	2171	0	522.786	138.483	432.712	0	0	14.4468	0	0.996	16.2758	0	0	2.79476	3.2145	3.17199	2.9544	0.114175	3.02711	0.109413	3.98809	0.96841	0.756776	4.10124	3.36266	1.59633	0.743141	0	2.75888	2.27975	3.70751	2.15904	2.4385	1.89882	1.57291	2.25605	2.41948	2.29584	2.20153	2.64872	2.91899	3.78388
TCGA-RD-A8N5-01A	Primary Solid Tumor	STAGE III	MALE	white	MSS	YES	NO	UNDEFINED	UNDEFINED	368.256	68.9122	289.932	0	0	0	0	0	29.2864	0	1.9986	1.92482	2.71023	2.54225	2.909	0.362785	3.16193	0.779227	3.2509	0.865629	1.07793	2.34711	2.59313	0.976875	0.53411	0	1.51456	0.778257	1.36472	1.58519	1.49713	0.901542	2.02905	1.62706	1.22742	0.981038	0.979937	2.06603	4.06534	4.85069
TCGA-RD-A8N6-01A	Primary Solid Tumor	STAGE III	FEMALE	white	MSS	NO	NO	UNDEFINED	UNDEFINED	369.995	83.3999	322.235	0	0	0	0	8.1043	6.5114	0	1.0565	2.74569	2.71814	3.60329	2.42267	0.194341	2.84757	0.368422	4.22976	0.703513	0.182018	3.55816	3.56481	2.35486	0.636244	0	2.37776	1.3776	2.16418	1.8416	1.53704	2.11803	1.79877	1.59352	1.30734	2.18422	1.78709	2.06287	3.80678	5.14851
TCGA-RD-A8N9-01A	Primary Solid Tumor	STAGE II	FEMALE	asian	MSS	NO	NO	1083	0	516.565	132.331	393.55	0	0	45.9569	0	3.6637	0	0	3.351	3.44965	3.38917	3.17964	3.63432	0.0444079	5.01694	0.138307	4.76792	1.16793	1.19578	4.86025	3.8716	2.34671	0.939384	0.382648	2.3976	1.9053	2.84353	2.56037	2.39155	2.64375	3.30128	2.31033	1.84341	2.5474	2.56548	2.31183	3.44383	1.84491
TCGA-RD-A8NB-01A	Primary Solid Tumor	STAGE III	FEMALE	white	MSI-H	YES	NO	UNDEFINED	UNDEFINED	619.774	96.0463	609.846	0	0	21.4639	0	5.3022	3.6226	0	6.2048	4.45603	5.56293	4.6744	4.4315	0.136946	7.08009	0.213256	6.4932	1.59861	1.22918	7.27993	6.0114	4.76308	1.5326	0	4.92918	4.28429	5.14227	3.73093	4.04264	3.79035	4.01051	3.89628	4.90955	4.24275	4.73794	4.13825	3.87719	2.66908
TCGA-SW-A7EA-01A	Primary Solid Tumor	STAGE II	FEMALE	white	MSI-H	NO	NO	579	0	176.304	57.5665	96.5229	0	0	0	0	6.5203	0.0672	0	0	1.75745	1.4347	1.21019	1.68113	0.14569	0.557939	0.201665	2.39117	0.355162	0	2.49723	1.77646	1.04614	0.414684	0	1.58907	0.729256	1.07493	0.779473	1.16237	0	0.328199	0.7369	1.09959	0.235087	0	0.988017	1.31514	0.0996319
TCGA-SW-A7EB-01A	Primary Solid Tumor	STAGE III	MALE	white	MSS	UNDEFINED	YES	176	0	254.344	80.159	69.7337	0	0	66.2858	0	3.2298	0	0	0	1.86325	1.94175	3.00692	3.40778	0.163183	3.90581	1.01645	2.1203	0.183603	0	0.850459	2.3877	0.933733	0.348356	0	0	0.787645	0.773995	1.34406	1.56232	0.255653	1.10282	0.530601	0.615806	0.829436	0.639132	2.63642	3.31436	2.51088
TCGA-VQ-A8DT-01A	Primary Solid Tumor	STAGE III	MALE	UNDEFINED	MSS	NO	NO	1484	0	260.616	84.3446	217.026	0	0	0	0	0	3.3305	0	2.1315	1.87066	2.28906	1.99372	1.33455	0.0646544	2.26379	0	1.86965	0.43647	0	2.07952	1.57671	1.00727	0.437367	0	1.54136	0.832191	1.27046	1.21721	0.663221	0.955038	1.43568	1.41153	0.766819	0.617019	0.832041	1.59173	2.66046	2.2739
TCGA-VQ-A8DU-01A	Primary Solid Tumor	STAGE III	MALE	white	MSS	NO	NO	UNDEFINED	UNDEFINED	242.173	67.9822	148.467	0	0	0	0	7.9022	8.4178	0	1.0089	1.94544	1.89106	1.63412	1.40679	0.28217	2.20624	0.0732339	2.12262	0.324094	0	2.0098	1.37624	1.45629	0.538478	0	1.38496	0.479211	1.22684	0.506535	0.168845	0.847294	1.62886	0.879268	0.310576	1.1269	2.11824	0.970858	0.607841	0
TCGA-VQ-A8DV-01A	Primary Solid Tumor	STAGE II	MALE	white	MSS	NO	NO	UNDEFINED	UNDEFINED	84.4887	54.6244	22.8352	0	0	0	0	0	0	0	0	1.22122	0.717851	0.518103	0.205716	0	0.593224	0	0.0249254	0.0358828	0	0.721831	0.244433	0.171751	0.0636608	0	0.35779	0.234567	0.259315	0	0.218097	0	0.0615804	0.0592566	0	0	0	0.0981437	0	0
TCGA-VQ-A8DZ-01A	Primary Solid Tumor	STAGE IV	MALE	black or african american	MSS	NO	NO	UNDEFINED	UNDEFINED	179.57	51.2704	157.56	0	0	0	0	0	5.9505	0	4.6395	1.33696	1.90871	1.48486	1.11636	0.0549423	1.22738	0	0.95185	0.288482	0	1.90895	1.20588	0.81369	0.298553	0	0.539339	0.903623	1.43329	0.742619	0.876703	0.717303	0.49508	0.744371	1.14035	1.40962	1.72153	1.1178	0.608683	1.12719
TCGA-VQ-A8E0-01A	Primary Solid Tumor	STAGE III	MALE	black or african american	MSS	NO	NO	UNDEFINED	UNDEFINED	512.932	149.942	475.411	0	0	0	0	9.1427	0	0	0	3.80135	5.016	3.32273	4.28682	0.108503	5.29797	0.0563214	5.63929	1.2259	0	4.41079	3.59421	3.76166	1.06689	0.62329	2.81072	2.30824	2.44456	1.90195	3.20302	2.69148	2.32206	1.91103	1.91082	2.7838	2.86855	2.85675	3.20549	1.78083
TCGA-VQ-A8E2-01A	Primary Solid Tumor	STAGE III	MALE	asian	MSS	NO	NO	1072	0	533.047	165.715	396.202	0	53.0514	0	0	0	23.3715	0	0	3.3288	4.66334	4.62753	5.23785	0.235071	7.82814	0.0636626	7.26899	1.51218	1.9815	5.53967	3.63898	2.5732	1.01554	0.352266	3.17709	3.17917	3.92664	2.6161	2.642	1.88943	2.55566	3.19034	3.93407	4.45281	3.88294	3.37589	4.68011	3.45976
TCGA-VQ-A8E3-01A	Primary Solid Tumor	STAGE II	MALE	white	MSI-H	NO	NO	UNDEFINED	UNDEFINED	625.654	122.032	622.441	0	0	14.6631	0	24.1019	0	0	15.3522	3.17402	5.05488	4.72262	5.07611	0.292762	6.68217	0.218831	6.95126	1.53499	0.504527	6.83552	5.28325	3.37402	1.50903	0	4.21503	4.09483	5.16561	3.53169	3.98015	2.71527	3.2448	3.65544	2.60733	2.99315	3.71515	3.61577	4.75697	3.67584
TCGA-VQ-A8E7-01B	Primary Solid Tumor	STAGE IV	MALE	white	MSS	NO	NO	787	0	304.491	102.827	230.107	33.5475	0	0	0	2.1026	0	0	9.3121	1.86641	2.56268	2.24979	2.92726	0.0365239	2.79746	0.113752	3.04724	0.821888	0	3.0837	2.76118	1.61045	0.559965	2.203	2.24085	1.4691	2.16547	1.36531	1.52986	0.972754	1.11076	1.27667	1.34385	1.51169	1.68086	1.31131	2.15804	1.96697
TCGA-VQ-A8P2-01A	Primary Solid Tumor	STAGE III	MALE	white	MSI-H	NO	NO	848	0	224.516	67.2076	185.019	0	0	0	0	2.7062	0	0	1.7239	1.95963	2.04554	1.9393	1.68824	0.0276958	2.1213	0	2.27282	0.412891	0	2.13626	1.78984	1.39832	0.849235	2.38646	2.31094	1.33681	1.77342	1.50908	1.45839	0.650852	1.63777	1.53094	0.627098	0.764203	1.03052	1.29266	1.94326	1.78984
TCGA-VQ-A8P3-01A	Primary Solid Tumor	STAGE III	MALE	white	MSS	NO	NO	988	0	333.333	111.364	241.75	0	0	0	0	0	0	0	1.5952	2.44902	2.57027	2.39742	2.58269	0.0333197	2.38191	0.138364	2.27861	0.493608	0	3.00997	2.27517	1.24113	0.672499	0	1.41735	1.07218	1.42236	0.703689	1.22286	0.974417	0.938252	0.93896	0.419132	1.45166	1.21802	0.877266	1.47654	1.98239
TCGA-VQ-A8P5-01A	Primary Solid Tumor	STAGE II	MALE	white	MSI-L	NO	NO	UNDEFINED	UNDEFINED	188.78	110.421	91.2574	0	0	0	0	1.7963	7.3136	0	17.148	1.54493	1.73941	1.14973	1.63135	0.0802877	2.02932	0.400084	1.53736	0.370372	0.691812	1.53984	0.978979	0.540478	0.398883	0	1.36611	1.03341	0.761628	0.529033	1.46049	1.45909	0.976676	0.678759	0.605967	0.979419	0.62892	0.980067	0.474385	0.296491
TCGA-VQ-A8P8-01A	Primary Solid Tumor	STAGE II	FEMALE	black or african american	MSS	NO	NO	881	0	531.032	77.8617	506.091	0	0	0	0	5.1621	0.0157	0	0	3.74161	3.88228	3.14755	4.31328	0.0779807	5.22615	0.161912	4.65732	1.02362	0.279972	4.98531	4.91272	2.57224	0.897929	0	2.42406	2.92751	4.99327	3.35967	3.98183	3.74654	1.66885	1.64814	1.32425	2.03845	3.20695	2.19312	2.39976	2.71973
TCGA-VQ-A8PB-01A	Primary Solid Tumor	STAGE II	FEMALE	white	MSI-H	NO	NO	1043	1	653.923	123.784	687.007	0	0	11.7995	0	0	13.6724	0	4.4461	4.94751	5.38353	4.19807	4.5902	0.127074	6.02225	0	5.95273	1.39848	0	6.22535	5.28755	3.96707	1.6523	0	6.10714	3.74829	4.25676	3.34122	4.33419	3.30975	5.12589	3.92531	3.26688	4.24449	4.35493	3.99202	5.16193	4.35049
TCGA-VQ-A8PC-01A	Primary Solid Tumor	STAGE III	MALE	white	MSS	NO	NO	UNDEFINED	UNDEFINED	550.408	46.2934	623.961	0	0	0	0	15.1108	0	0	1.5677	2.82099	4.20399	3.61699	4.93106	0.14892	5.74111	0	7.08813	1.5471	0.855464	6.12622	5.10857	3.91642	1.60303	0	5.87996	3.9827	4.70897	2.91864	4.27732	3.2041	2.98574	3.55098	4.30854	2.76824	2.06089	2.53075	3.66627	3.54406
TCGA-VQ-A8PD-01A	Primary Solid Tumor	STAGE III	MALE	white	MSS	NO	NO	UNDEFINED	UNDEFINED	940.607	170.821	952.031	0	0	5.4033	0	13.1307	3.7427	0	8.5535	5.34052	7.83623	6.53348	7.70247	0.251289	10.2157	0.421416	10.3373	2.64792	0.208199	10.2354	7.94301	6.01176	2.61093	0	6.54642	5.24559	5.7761	4.84982	6.01465	5.42076	4.86615	4.24256	5.50741	5.081	6.35955	5.30909	4.85402	3.68811
TCGA-VQ-A8PE-01A	Primary Solid Tumor	STAGE III	MALE	white	MSS	NO	NO	675	1	487.854	101.124	503.635	0	0	0	0	9.8852	0	0	8.8783	3.21472	4.3535	3.54425	5.24936	0.151093	5.20767	0.209143	4.63822	1.23722	0	5.14467	3.72561	3.14178	1.27716	0	3.90026	3.18726	3.78233	3.02079	3.29497	3.15616	3.06333	3.38444	3.42109	2.92565	3.5178	2.5315	2.85182	2.99647
TCGA-VQ-A8PF-01A	Primary Solid Tumor	STAGE III	MALE	UNDEFINED	MSS	NO	NO	UNDEFINED	UNDEFINED	716.487	89.5797	704.151	0	0	19.4127	0	47.2064	0	5.528	2.9297	3.90653	5.47082	4.23125	5.39318	0.462956	6.98543	0.230697	7.14246	1.68768	1.3962	8.26138	6.39015	4.28833	1.75378	0	4.87786	4.01231	4.3478	3.96568	4.21076	4.46784	4.12993	3.82355	3.87849	4.97522	4.67817	2.99186	3.82958	3.81818
TCGA-VQ-A8PH-01A	Primary Solid Tumor	STAGE III	MALE	white	MSS	NO	NO	UNDEFINED	UNDEFINED	273.191	159.868	103.284	0	0	0	0	0	20.7075	0	0	2.85918	2.49548	1.68718	1.87476	0.175438	2.9114	0.29141	2.30352	0.256609	0	1.26787	1.31203	1.03929	0.317772	0	0.765411	1.20433	0.943071	0.711382	1.06378	0.879527	0.592819	0.684538	0.353095	0.815292	0.595513	0.167965	0.604675	0.719851
TCGA-VQ-A8PJ-01A	Primary Solid Tumor	STAGE IV	MALE	UNDEFINED	MSS	NO	NO	UNDEFINED	UNDEFINED	281.081	76.0503	255.097	0	0	4.5864	0	0	16.16	0	4.4025	1.78067	2.90604	2.15249	1.61713	0.128771	2.49655	0.250658	2.86201	0.683676	0.520115	2.5838	2.49263	1.517	0.649753	0.277395	1.73811	1.36395	2.0232	1.34618	2.11899	1.94176	1.8493	1.54399	1.64007	1.30905	1.16632	1.50255	2.08046	1.73372
TCGA-VQ-A8PK-01A	Primary Solid Tumor	STAGE III	MALE	white	MSS	NO	NO	UNDEFINED	UNDEFINED	272.644	90.0241	222.776	0	0	0	0	0	8.2001	0	0	1.81445	2.5617	1.85352	2.43747	0.0821477	2.60665	0.365493	2.47182	0.713011	0.2528	2.05502	2.03194	1.7222	0.619473	0.404479	1.9584	1.18323	1.05758	1.60602	2.19093	1.61792	1.46723	0.953961	1.01858	1.90878	2.06836	1.05333	0.173348	0.505599
TCGA-VQ-A8PM-01A	Primary Solid Tumor	STAGE IV	MALE	white	MSS	NO	NO	UNDEFINED	UNDEFINED	517.468	75.0491	499.09	0	0	0	24.8543	0	5.8576	0	10.2717	3.23247	3.70922	2.90252	3.0659	0.172285	3.72585	0.126253	3.85337	1.01483	0	5.40849	3.28703	2.86534	0.967652	0	2.58658	1.58706	2.40343	2.46564	2.86231	3.2072	2.80809	3.19641	2.25642	1.97216	1.94496	1.89203	1.49699	1.62174
TCGA-VQ-A8PO-01A	Primary Solid Tumor	STAGE II	MALE	white	MSI-H	NO	NO	UNDEFINED	UNDEFINED	330.817	138.902	217.86	0	0	0	0	27.4154	0	0	4.8786	2.90329	2.94116	2.62246	3.51999	0.384724	4.30373	0.315317	2.96331	0.706256	0.436189	1.89953	3.16031	2.15368	0.6366	0.348951	2.02082	1.32486	1.82479	1.53949	1.89015	1.3958	1.47107	1.38264	1.26081	1.20565	0.872378	0.908727	1.04685	1.37088
TCGA-VQ-A8PP-01A	Primary Solid Tumor	STAGE IV	MALE	UNDEFINED	MSI-H	NO	NO	UNDEFINED	UNDEFINED	740.583	141.119	770.192	0	0	9.2895	0	11.6596	0	0	6.2428	4.26367	6.87272	5.5381	6.18832	0.13149	7.59209	0	8.02371	2.12242	0.871541	9.23552	6.53656	4.30323	1.90012	0	7.14884	4.79528	5.46912	3.87067	4.30929	4.69047	5.43431	4.20971	4.73304	4.14227	4.00116	4.50296	6.3498	4.73122
TCGA-VQ-A8PQ-01A	Primary Solid Tumor	STAGE IV	FEMALE	white	MSS	NO	NO	UNDEFINED	UNDEFINED	1927.91	408.785	1798.59	0	0	15.7559	0	64.2811	0	0	12.5183	11.5569	15.2096	13.2771	21.0316	0.721092	23.249	1.33535	19.6451	5.13657	3.77842	21.0454	17.4663	13.9461	4.73532	0.33586	15.6876	13.6713	15.8532	12.3478	13.3877	12.3657	11.9527	9.60052	12.4293	12.3683	12.1749	10.7055	8.78033	6.77717
TCGA-VQ-A8PU-01A	Primary Solid Tumor	STAGE III	FEMALE	white	MSS	NO	NO	820	0	303.249	54.9972	262.07	0	0	0	0	10.859	0	0	7.7948	2.16893	2.19025	2.09059	2.16773	0.146468	2.36831	0.202741	1.86972	0.531009	0	3.05338	2.73844	1.6214	0.745362	0	2.18331	2.374	4.16828	2.02095	1.94763	1.78473	1.3198	0.687917	0.859799	1.55985	2.3584	1.57758	1.92314	2.10344
TCGA-VQ-A8PX-01A	Primary Solid Tumor	STAGE I	MALE	UNDEFINED	MSI-H	NO	NO	1964	0	438.307	78.2144	430.148	0	0	0	0	10.2735	5.2575	0	8.5732	2.67301	3.39361	2.68124	3.58729	0.152784	4.25177	0.253781	4.17933	0.979846	0	4.33167	4.17302	2.50956	1.10696	0	3.66617	2.66575	3.91323	2.34903	2.24291	2.26596	2.75344	1.45725	1.88344	2.18922	2.43351	2.55984	3.31003	2.19415
TCGA-VQ-A91A-01A	Primary Solid Tumor	STAGE III	MALE	white	MSS	NO	NO	873	0	413.814	108.293	377.255	0	0	0	0	6.7981	18.7433	0	6.9658	2.4976	3.76012	3.00433	2.78504	0.251756	3.56729	0.0522723	4.43042	0.9442	0.7231	4.26862	3.41767	2.59864	0.879446	0	2.80087	1.90826	2.34842	1.95662	2.12913	2.26133	2.38198	2.01922	2.56516	2.60803	2.43224	2.59111	3.28494	2.32425
TCGA-VQ-A91D-01A	Primary Solid Tumor	STAGE III	MALE	white	MSI-H	NO	NO	UNDEFINED	UNDEFINED	401.741	93.9097	386.377	0	0	10.2108	0	8.6298	0	0	2.5231	2.39934	3.56576	3.04742	3.55603	0.116387	3.92234	0	4.64823	0.955947	0.501436	3.94678	2.85724	2.4445	0.921557	1.33716	2.89436	1.66452	2.68659	1.71078	2.2286	2.33395	2.3597	2.42203	2.69384	2.79452	2.7351	2.0336	2.23497	1.86248
TCGA-VQ-A91E-01A	Primary Solid Tumor	STAGE III	FEMALE	white	MSI-H	NO	NO	363	0	580.697	90.6379	614.751	0	0	0	0	0	26.5206	0	5.3872	3.16734	4.38435	4.30038	4.74771	0.251705	6.99631	0.556333	6.37442	1.34749	0.874539	4.87485	5.02942	3.81517	1.49381	0.559705	4.64945	2.99593	3.81267	3.12776	3.84797	3.18014	2.79852	2.64012	3.55433	3.30163	4.03878	3.4107	3.05839	3.09837
TCGA-VQ-A91K-01A	Primary Solid Tumor	STAGE III	MALE	white	MSI-H	NO	NO	1862	0	418.387	77.0877	440.636	0	0	9.1845	0	8.1683	1.6252	0	1.3386	2.42498	3.5865	3.11445	4.24625	0.124869	5.05099	0.145837	4.39774	1.11517	0.504352	4.36021	3.55901	2.53227	0.945092	0	2.93673	2.34388	4.18288	2.27453	1.64381	2.42089	2.97996	2.25848	2.3561	2.7881	2.65931	2.2976	2.93965	2.59381
TCGA-VQ-A91N-01A	Primary Solid Tumor	STAGE IV	FEMALE	UNDEFINED	MSS	NO	NO	UNDEFINED	UNDEFINED	456.067	37.4742	520.617	0	0	12.1513	0	7.2487	0	0	9.2336	2.42874	3.75896	2.99763	3.76982	0.0547476	4.19326	0	5.31646	1.21657	0.393118	4.56525	4.47265	3.34151	1.31039	0	4.68756	4.01274	4.02496	2.75183	3.45071	3.2879	3.20661	2.10652	2.7547	3.12728	3.14495	2.29319	2.89784	3.14495
TCGA-VQ-A91Q-01A	Primary Solid Tumor	STAGE IV	MALE	UNDEFINED	MSS	NO	NO	UNDEFINED	UNDEFINED	659.449	125.384	614.125	0	33.6803	0	0	14.8593	0	0	5.8695	3.98979	5.67468	4.81077	6.56201	0.227967	8.03913	0.29583	6.91147	1.68858	1.63693	7.60379	6.32379	3.91328	1.62218	0	5.06619	3.64743	3.60424	2.96091	4.18326	4.31554	3.49853	3.02677	3.47698	4.00036	4.24113	3.61488	4.4197	4.2677
TCGA-VQ-A91S-01A	Primary Solid Tumor	STAGE III	MALE	black or african american	MSS	YES	NO	690	0	853.192	218.021	837.601	0	0	0	0	22.9674	0	4.5152	4.8594	5.74795	7.93046	6.50007	8.12511	0.291581	10.5284	0.103785	9.8675	2.20274	1.25623	9.55195	7.74052	5.13707	1.81078	0.574275	5.58828	4.80747	6.91501	5.19381	5.82251	5.45561	4.67302	4.33415	4.84151	5.46852	5.12279	4.09769	4.30706	4.10196
TCGA-VQ-A91U-01A	Primary Solid Tumor	STAGE III	MALE	asian	MSS	NO	NO	UNDEFINED	UNDEFINED	368.52	93.8649	276.415	0	0	10.7573	0	0	7.1451	0	2.1501	2.83749	3.72267	2.98534	4.22458	0.113408	4.05357	0.23547	2.89541	0.648632	0.407167	2.67942	3.18051	2.36666	0.777652	0	2.35023	1.70301	1.88268	1.77237	1.62867	2.36897	1.27739	0.983347	1.14126	1.20778	2.14688	1.83225	2.094	1.51233
TCGA-VQ-A91V-01A	Primary Solid Tumor	STAGE III	MALE	UNDEFINED	MSS	NO	NO	974	0	319.494	68.9343	316.534	0	6.7953	0	0	7.0626	0	0	1.6247	2.0471	2.65976	2.02568	2.86699	0.0852921	2.75827	0.118062	2.51459	0.810373	1.22489	3.31905	2.47289	1.97769	0.801879	0.653274	1.95362	1.87037	2.1576	1.72926	1.90538	1.51441	1.50509	1.81807	2.4319	2.44978	1.63319	1.25891	1.60985	1.57486
TCGA-VQ-A91W-01A	Primary Solid Tumor	STAGE III	MALE	white	MSI-L	NO	NO	UNDEFINED	UNDEFINED	518.899	144.16	488.493	0	0	0	0	12.1673	2.389	0	4.5796	3.59495	4.72939	4.02023	4.78154	0.172893	5.95904	0.269234	5.47822	1.27659	0	5.40638	4.39198	2.97758	1.09607	0	3.7244	3.02897	2.87018	2.35513	3.03469	2.61836	2.5803	2.38924	2.96321	3.07577	2.96259	2.76743	3.29875	2.26124
TCGA-VQ-A91X-01A	Primary Solid Tumor	STAGE III	MALE	white	MSI-L	NO	NO	UNDEFINED	UNDEFINED	609.712	303.491	301.821	0	0	12.1422	0	0	30.156	0	6.5183	5.27716	4.73074	3.42268	3.44367	0.326107	5.31776	0.0655255	4.6329	1.07707	0	4.07897	2.48843	2.28025	0.734949	0	2.09972	1.76022	2.94384	2.23943	2.0143	2.01064	1.59959	1.36821	1.9055	2.23045	2.14249	1.24635	1.32081	1.55389
TCGA-VQ-A91Y-01A	Primary Solid Tumor	STAGE III	MALE	white	MSS	NO	NO	UNDEFINED	UNDEFINED	550.044	78.7122	543.109	0	0	16.3114	0	5.8507	0	0	8.8602	3.28429	3.93774	3.86087	4.45587	0.135804	5.7902	0.451152	5.52274	1.12561	0	6.22836	4.3716	3.96153	1.21586	0.312047	3.02172	3.2629	4.25128	3.25814	4.11729	2.97863	3.60996	3.09103	2.86992	3.18183	3.61691	2.82793	2.74156	2.73041
TCGA-VQ-A91Z-01A	Primary Solid Tumor	STAGE III	FEMALE	white	MSS	NO	NO	1589	0	197.773	47.8732	187.907	0	0	0	0	0	4.6457	0	0	1.43392	2.0625	1.66193	2.11077	0.0804254	2.079	0	1.9525	0.605148	0	2.80832	1.71615	1.29937	0.452634	0	1.31582	0.88422	1.33513	1.09555	0.529374	1.134	1.05309	1.07872	1.51752	1.25557	1.29937	1.19109	2.00475	1.67062
TCGA-VQ-A922-01A	Primary Solid Tumor	STAGE IV	MALE	UNDEFINED	MSI-L	NO	NO	UNDEFINED	UNDEFINED	496.535	103.65	448.139	0	0	0	0	14.1684	13.7916	0	16.1365	3.1396	4.11448	2.93898	5.19288	0.42643	6.0374	0.241472	6.07982	1.4321	1.39182	4.79504	3.62398	3.14899	1.37426	1.33615	5.11625	3.13246	5.27103	2.98013	3.21665	2.42936	3.14387	2.22691	2.48699	3.49049	4.20076	2.69085	3.72212	4.05616
TCGA-VQ-A923-01A	Primary Solid Tumor	STAGE III	MALE	white	MSS	NO	NO	UNDEFINED	UNDEFINED	701.07	138.842	577.015	0	20.213	37.8999	0	21.6622	0	0	1.8055	4.62965	5.51234	5.29373	6.59956	0.31098	7.82049	0.322844	7.23069	1.83695	2.00971	6.39648	4.70195	3.72633	1.48867	0	4.85043	3.9805	4.67088	3.70416	4.81337	4.51473	4.65866	4.48287	4.18567	4.9377	4.99381	3.23786	4.05769	3.95561
TCGA-VQ-A924-01A	Primary Solid Tumor	STAGE II	MALE	UNDEFINED	MSI-H	NO	NO	UNDEFINED	UNDEFINED	411.042	83.4739	352.033	0	0	0	0	0	12.5473	0	4.514	2.66119	3.77945	3.33835	4.67139	0.133493	4.72887	0	3.46906	1.24852	0	6.40068	3.54032	2.22415	0.971509	0	2.73006	2.75634	4.51137	2.91796	1.91711	1.98682	1.9735	1.89902	3.0226	2.81104	2.22211	1.61756	2.34161	1.95134
TCGA-VQ-A925-01A	Primary Solid Tumor	STAGE III	MALE	white	MSS	NO	NO	UNDEFINED	UNDEFINED	452.825	105.339	432.004	0	0	11.9015	0	9.5601	5.5064	0	4.1016	2.55579	3.32987	3.13424	3.57738	0.222136	5.67131	0	4.45603	1.04555	0.478517	4.38383	3.46699	2.49228	0.95416	0	3.14973	2.2397	2.17747	2.32691	2.80021	2.32008	2.75225	2.3354	1.95598	2.6883	2.6971	2.44575	1.75001	1.50391
TCGA-VQ-A927-01A	Primary Solid Tumor	STAGE III	MALE	white	MSS	NO	NO	UNDEFINED	UNDEFINED	467.296	57.7515	453.783	0	0	12.044	0	10.8097	0	0	0	2.44959	2.63585	2.6965	3.9687	0.271281	4.57118	0.202774	4.68991	0.88516	0	5.2029	3.73123	2.54207	0.758119	0	3.83474	2.74684	2.36756	1.87003	1.81808	2.27803	2.64004	2.1523	1.84273	2.01711	3.10254	2.1817	2.16389	2.60468
TCGA-VQ-A928-01A	Primary Solid Tumor	STAGE IV	MALE	white	MSS	NO	NO	UNDEFINED	UNDEFINED	466.978	142.879	381.237	0	0	0	0	25.8244	0	5.0505	7.6196	2.80418	3.85633	3.18088	4.44705	0.379823	4.60053	0.385144	4.90498	1.23733	0.761118	4.8245	3.145	2.28335	1.00111	0	3.06374	2.55811	2.63947	2.82061	3.04447	2.29719	2.08934	2.15411	2.53335	2.33466	2.83689	2.12479	2.67478	3.04447
TCGA-VQ-A92D-01A	Primary Solid Tumor	STAGE II	MALE	white	MSI-L	NO	NO	1752	0	410.855	104.451	372.426	0	25.1328	0	0	6.4122	0	0	3.0989	2.65419	3.8166	3.17573	3.74993	0.0524525	3.28094	0.381176	3.80225	1.00328	0.941595	4.7019	3.4537	2.24806	0.834711	0	2.94636	2.4755	3.02693	2.50353	2.55277	2.38309	1.59517	1.30757	1.74848	2.08209	2.73919	2.54231	2.84093	2.42124
TCGA-VQ-A94O-01A	Primary Solid Tumor	STAGE III	MALE	black or african american	MSS	NO	NO	UNDEFINED	UNDEFINED	433.297	139.078	364.578	0	0	0	0	6.7288	0	0	3.7762	3.30078	4.57374	3.76405	3.58403	0.0799466	5.59846	0.14228	5.24856	1.10511	0.492052	5.90463	4.51203	2.73704	0.868849	0	3.13917	2.49905	2.6002	1.96821	2.84297	1.71771	1.69806	1.70826	1.50848	2.32204	2.81812	1.8452	1.43398	0.773225
TCGA-VQ-A94P-01A	Primary Solid Tumor	UNDEFINED	MALE	white	MSS	NO	NO	UNDEFINED	UNDEFINED	445.94	104.096	333.964	0	70.8226	0	0	7.801	0	0	1.9492	2.6545	3.35674	2.42862	3.60031	0.108117	4.4165	0.112242	3.69685	0.82111	2.32901	4.13212	3.03211	1.6012	0.601487	0	2.29953	2.18405	1.7521	1.46134	2.80344	2.56897	2.19201	1.49408	1.39401	1.88415	3.14064	2.62014	2.26247	2.32901
TCGA-VQ-A94R-01A	Primary Solid Tumor	UNDEFINED	MALE	white	MSI-L	NO	NO	UNDEFINED	UNDEFINED	618.907	128.371	592.661	0	0	0	0	28.2225	0	0	1.7193	3.5807	5.43764	4.65134	5.83202	0.297696	6.32553	0.418718	6.35705	1.60991	1.2412	6.9267	4.54326	3.24522	1.39402	0	5.02765	3.74935	5.60248	4.35637	3.86151	3.61077	3.73171	3.90315	3.37027	3.59809	3.76121	3.27539	3.97184	3.01434
TCGA-VQ-A94T-01A	Primary Solid Tumor	STAGE III	MALE	UNDEFINED	MSI-L	NO	NO	UNDEFINED	UNDEFINED	567.76	197.227	503.024	0	0	12.2266	0	5.5784	7.9705	0	1.2592	3.63205	5.31994	4.57404	5.12916	0.170208	5.7248	0.0921924	5.70861	1.35304	0	5.67727	4.29521	2.68018	1.13171	0	4.35872	3.4926	3.51008	2.71945	2.1964	2.50428	2.62567	2.2619	1.95488	3.05219	3.62309	2.31153	2.18628	1.36642
TCGA-VQ-A94U-01A	Primary Solid Tumor	STAGE II	MALE	white	MSS	NO	NO	672	0	349.954	83.1081	272.704	0	0	0	0	0	11.5681	0	9.8461	2.68069	2.4924	2.20591	2.50249	0.12193	3.73556	0.6214	2.51665	0.71088	0.716336	2.31076	2.62206	1.59683	0.696976	0	2.68399	1.61696	2.41846	1.79786	2.12248	1.84077	2.06005	1.65794	1.63136	2.44681	1.95364	1.95003	2.12854	1.70556
TCGA-VQ-AA64-01A	Primary Solid Tumor	STAGE III	MALE	white	MSS	NO	NO	UNDEFINED	UNDEFINED	256.706	86.5317	194.323	0	2.0116	33.7921	0	7.7559	0	0	0	2.16505	2.19145	2.09194	2.08831	0.104565	3.17276	0.050102	2.72831	0.665174	1.38616	2.21338	2.15769	1.60274	0.505759	0	2.28979	1.32864	1.6405	1.06	1.54017	1.28534	1.76667	1.54308	1.09274	1.16811	1.60668	1.21289	1.42576	1.58418
TCGA-VQ-AA68-01A	Primary Solid Tumor	STAGE III	FEMALE	white	MSS	NO	NO	1219	0	522.664	131.063	540.519	0	0	5.2058	0	10.0585	0	0	1.5049	2.73473	4.56805	3.86843	4.62084	0.0942021	5.93613	0.106687	5.41139	1.4116	0.368958	5.39155	3.84274	3.35521	1.07696	0.295167	4.56761	2.82919	4.10254	3.55936	3.27963	2.8175	3.09636	2.92382	3.07016	2.88534	3.68958	2.95167	2.21375	3.21521
TCGA-VQ-AA69-01A	Primary Solid Tumor	STAGE III	MALE	white	MSS	NO	NO	864	0	909.98	175.224	1024.28	0	0	5.1322	0	15.3465	0	0	9.4051	6.08277	9.01224	8.20895	9.85817	0.187407	13.5286	0.175101	11.5088	2.83604	0.201853	13.4395	10.2831	7.16577	2.6841	0.322964	8.9224	8.18132	8.04448	7.05297	8.11897	6.78225	7.50417	7.52568	8.16841	6.85846	7.6704	6.59386	7.33591	7.2667
TCGA-VQ-AA6A-01A	Primary Solid Tumor	STAGE III	MALE	white	MSS	NO	NO	1002	0	330.438	59.6947	344.262	0	0	0	0	4.4078	0	13.9101	0	1.87413	2.80794	2.21084	2.80905	0.116648	4.13214	0.60549	3.50992	0.995271	0	3.97182	2.96319	2.2903	0.777228	0	2.86267	1.98103	3.13522	2.21716	1.95439	2.13206	2.29928	1.99126	2.20098	2.25868	2.3605	1.18659	2.01023	1.97433
TCGA-VQ-AA6B-01A	Primary Solid Tumor	STAGE III	MALE	white	MSS	YES	NO	912	0	583.01	190.142	461.928	0	0	6.0235	0	2.8952	17.4949	0	12.1317	4.48603	5.25592	3.77982	4.87815	0.189386	5.47257	0.107243	5.36895	1.23008	0.185441	5.34788	4.59753	3.09454	1.16276	0	3.35202	2.71467	2.3682	2.35619	3.25552	2.69732	3.72336	2.79911	2.37148	2.87538	3.23679	2.65799	2.86109	2.54319
TCGA-VQ-AA6D-01A	Primary Solid Tumor	STAGE III	FEMALE	UNDEFINED	MSI-H	YES	NO	521	0	303.684	82.8286	257.851	0	0	6.692	0	0	0	0	0	2.51285	3.58299	2.91956	3.22906	0.0250926	4.46844	0.39075	3.50062	0.649351	0	3.50477	2.75368	1.97634	0.613583	0	2.3811	1.34574	2.55887	1.49443	2.28227	2.04421	1.7382	1.83579	2.08324	1.05678	0.982795	1.44143	1.38995	0.617757
TCGA-VQ-AA6F-01A	Primary Solid Tumor	STAGE II	MALE	white	MSS	NO	NO	1646	0	370.594	112.45	323.581	0	0	8.0546	0	9.1264	0	0	0	2.37502	3.484	2.78547	3.10417	0.168855	3.87991	0.250424	3.25525	0.791603	0	3.28541	2.21578	1.59137	0.873853	0	2.34163	1.39718	1.83063	0.916995	1.38568	1.56204	1.19549	1.17652	1.06202	1.30783	1.79509	1.35681	1.36589	1.23722
TCGA-VQ-AA6G-01A	Primary Solid Tumor	STAGE II	MALE	white	MSS	NO	NO	UNDEFINED	UNDEFINED	458.428	116.818	457.118	0	0	0	0	0	0	7.7043	3.0908	2.45779	3.4155	2.64045	3.49906	0.0522429	4.83505	0.162708	4.71596	1.41073	0	4.50159	3.67347	2.28597	0.898967	0.300106	3.10553	1.79317	2.10625	2.07426	2.75097	2.34629	2.53031	1.84027	2.46438	2.83246	2.96696	2.34458	3.21542	3.53697
TCGA-VQ-AA6I-01A	Primary Solid Tumor	STAGE III	MALE	white	MSS	NO	NO	UNDEFINED	UNDEFINED	976.971	152.805	1075.07	0	0	28.3964	0	22.6738	0	7.7279	8.3337	5.48422	7.52807	6.61286	8.07706	0.331656	10.4853	0.39559	11.2535	2.23498	0.304018	9.65013	9.0173	6.50789	2.42667	0.972859	8.79729	6.35789	6.2254	5.59751	6.55328	5.7266	5.53194	5.78209	6.28453	5.6363	7.10297	5.77635	7.03585	7.16615
TCGA-VQ-AA6J-01A	Primary Solid Tumor	STAGE III	MALE	black or african american	MSS	NO	NO	642	0	517.149	164.581	459.351	0	0	0	0	3.4405	0	10.3156	1.8535	3.88786	5.238	4.12025	5.34085	0.126467	6.72353	0.741414	6.1456	1.3183	0.320507	6.60658	4.60805	3.26517	1.28203	0.256406	3.09147	2.92047	3.42266	2.58291	2.52844	2.35427	2.89085	2.4673	2.69507	1.87983	2.3601	2.29697	1.3736	1.23624
TCGA-VQ-AA6K-01A	Primary Solid Tumor	STAGE III	MALE	white	MSS	NO	NO	UNDEFINED	UNDEFINED	392.226	81.2366	371.544	0	0	0	0	5.7575	15.875	0	2.868	2.55975	3.32695	3.24939	2.7777	0.242037	3.66903	0.125636	4.00007	0.748893	0.43449	3.57403	3.07422	2.1453	0.837666	0	2.60694	1.96873	2.43952	1.73796	2.17245	2.59114	2.07874	2.26263	2.01705	1.7282	1.93546	1.77417	2.01107	1.48968
TCGA-ZA-A8F6-01A	Primary Solid Tumor	STAGE II	MALE	white	MSS	NO	YES	525	0	382.92	43.5923	364.164	0	0	7.1204	0	0	15.3283	0	1.7268	2.07234	2.78276	2.97939	2.20543	0.134741	3.18205	0	3.34791	0.694842	0	4.02611	3.83355	2.23738	1.00238	0	2.20446	1.7343	2.71614	2.10577	1.82753	1.72393	2.65592	2.84778	2.0339	2.31551	2.28685	3.30567	5.22458	3.31719
TCGA-ZQ-A9CR-01A	Primary Solid Tumor	STAGE III	FEMALE	white	MSI-L	NO	NO	UNDEFINED	UNDEFINED	143.244	76.3929	62.9044	0	0	0	0	2.7398	4.1544	0	0	1.52881	1.19614	0.661535	0.397152	0.0753919	0.769928	0	1.20301	0.325167	0	0.104779	0.55157	0.389099	0.204837	0	0.205578	0.269555	0.417192	0.477667	0.481205	0.511827	0.934104	0.571999	0.331926	0.729918	0.344499	0.360904	0.0928039	0.309346
[truncated: 76 more columns]

## Sheet: B.NOVA2 RAPGEF6 21A Correlation
sampleID	clinical_sampletype	gene_NOVA2	RAPGEF6 21A exon_chr5:130785716-130785739
TCGA-3M-AB47-01A	Primary Solid Tumor	84.898	0.219409
TCGA-B7-A5TI-01A	Primary Solid Tumor	94.2652	1.08583
TCGA-BR-4191-01A	Primary Solid Tumor	73.4275	3.03091
TCGA-BR-4201-01A	Primary Solid Tumor	32.2832	0.509337
TCGA-BR-4255-01A	Primary Solid Tumor	43.3689	0.683766
TCGA-BR-4256-01A	Primary Solid Tumor	51.2293	1.79462
TCGA-BR-4257-01A	Primary Solid Tumor	26.9159	0.478499
TCGA-BR-4267-01A	Primary Solid Tumor	21.4908	0.471555
TCGA-BR-4279-01A	Primary Solid Tumor	25.3428	0.485334
TCGA-BR-4361-01A	Primary Solid Tumor	13.2013	0.281171
TCGA-BR-4362-01A	Primary Solid Tumor	28.4177	0.944453
TCGA-BR-4363-01A	Primary Solid Tumor	22.4509	0.499446
TCGA-BR-4366-01A	Primary Solid Tumor	10.4778	0.252917
TCGA-BR-4368-01A	Primary Solid Tumor	24.7343	1.24662
TCGA-BR-4369-01A	Primary Solid Tumor	16.2521	0.500775
TCGA-BR-4370-01A	Primary Solid Tumor	28.6792	0.387742
TCGA-BR-6452-01A	Primary Solid Tumor	25.8988	0.207791
TCGA-BR-6456-01A	Primary Solid Tumor	94.176	0.638676
TCGA-BR-6563-01A	Primary Solid Tumor	70.1377	0.652032
TCGA-BR-6705-01A	Primary Solid Tumor	335.018	0.81535
TCGA-BR-6706-01A	Primary Solid Tumor	95.4148	1.7872
TCGA-BR-7196-01A	Primary Solid Tumor	96.4887	0.211742
TCGA-BR-7197-01A	Primary Solid Tumor	47.141	0.761573
TCGA-BR-7722-01A	Primary Solid Tumor	48.1503	0.69801
TCGA-BR-7723-01A	Primary Solid Tumor	32.1156	0.522676
TCGA-BR-7957-01A	Primary Solid Tumor	123.855	1.93348
TCGA-BR-7959-01A	Primary Solid Tumor	62.4905	1.41225
TCGA-BR-8060-01A	Primary Solid Tumor	60.9076	0.245876
TCGA-BR-8081-01A	Primary Solid Tumor	45.3666	0.608275
TCGA-BR-8284-01A	Primary Solid Tumor	102.029	1.07932
TCGA-BR-8291-01A	Primary Solid Tumor	77.0541	0.774938
TCGA-BR-8296-01A	Primary Solid Tumor	70.5882	0.300416
TCGA-BR-8362-01A	Primary Solid Tumor	43.806	0.170498
TCGA-BR-8363-01A	Primary Solid Tumor	44.988	1.09615
TCGA-BR-8364-01A	Primary Solid Tumor	59.9228	0.566425
TCGA-BR-8365-01A	Primary Solid Tumor	86.9143	1.08605
TCGA-BR-8366-01A	Primary Solid Tumor	47.2222	0.210872
TCGA-BR-8367-01A	Primary Solid Tumor	57.4091	1.69709
TCGA-BR-8369-01A	Primary Solid Tumor	44.3329	0.968487
TCGA-BR-8371-01A	Primary Solid Tumor	42.8719	2.03581
TCGA-BR-8372-01A	Primary Solid Tumor	19.0773	0.432036
TCGA-BR-8373-01A	Primary Solid Tumor	28.2367	0.392775
TCGA-BR-8384-01A	Primary Solid Tumor	93.6613	1.04568
TCGA-BR-8484-01A	Primary Solid Tumor	35.5872	0.189704
TCGA-BR-8589-01A	Primary Solid Tumor	42.0168	0.388458
TCGA-BR-8590-01A	Primary Solid Tumor	47.0219	4.46311
TCGA-BR-8591-01A	Primary Solid Tumor	39.0784	1.28604
TCGA-BR-8679-01A	Primary Solid Tumor	45.2841	0.195053
TCGA-BR-8682-01A	Primary Solid Tumor	43.8757	0.871375
TCGA-BR-8683-01A	Primary Solid Tumor	97.8898	2.22867
TCGA-BR-8687-01A	Primary Solid Tumor	31.9886	0.391559
TCGA-BR-A44T-01A	Primary Solid Tumor	29.6816	0.267714
TCGA-BR-A4CR-01A	Primary Solid Tumor	11.2917	1.14254
TCGA-BR-A4IU-01A	Primary Solid Tumor	52.9763	1.21363
TCGA-BR-A4IZ-01A	Primary Solid Tumor	135.963	1.7937
TCGA-BR-A4J2-01A	Primary Solid Tumor	137.417	3.57232
TCGA-BR-A4J4-01A	Primary Solid Tumor	21.0089	0.84326
TCGA-BR-A4J5-01A	Primary Solid Tumor	63.4575	0.201691
TCGA-BR-A4J6-01A	Primary Solid Tumor	18.0487	0.743769
TCGA-BR-A4J7-01A	Primary Solid Tumor	61.8467	0.283933
TCGA-BR-A4J8-01A	Primary Solid Tumor	75.5126	0.377123
TCGA-BR-A4PE-01A	Primary Solid Tumor	44.8856	0.266118
TCGA-BR-A4QM-01A	Primary Solid Tumor	15.3631	0.885727
TCGA-CD-8524-01A	Primary Solid Tumor	82.8593	0.801813
TCGA-CD-8528-01A	Primary Solid Tumor	26.2391	0.2139
TCGA-CD-8529-01A	Primary Solid Tumor	121.902	0.204736
TCGA-CD-8530-01A	Primary Solid Tumor	143.608	1.53281
TCGA-CD-8531-01A	Primary Solid Tumor	46.0581	1.00756
TCGA-CD-8534-01A	Primary Solid Tumor	75	0.519138
TCGA-CD-A489-01A	Primary Solid Tumor	41.1323	0.556276
TCGA-CD-A48A-01A	Primary Solid Tumor	34.8192	0.545536
TCGA-CD-A4MI-01A	Primary Solid Tumor	52.5235	0.163557
TCGA-CD-A4MJ-01A	Primary Solid Tumor	29.0248	0.782598
TCGA-CG-4305-01A	Primary Solid Tumor	21.4466	0.294046
TCGA-CG-4306-01A	Primary Solid Tumor	19.1257	0.243175
TCGA-CG-4437-01A	Primary Solid Tumor	58.2785	0.305771
TCGA-CG-4441-01A	Primary Solid Tumor	63.8572	0.21001
TCGA-CG-4444-01A	Primary Solid Tumor	31.8258	0.810906
TCGA-CG-4460-01A	Primary Solid Tumor	25.9153	0.998994
TCGA-CG-4462-01A	Primary Solid Tumor	81.9689	1.10684
TCGA-CG-4465-01A	Primary Solid Tumor	29.1221	0.950652
TCGA-CG-4472-01A	Primary Solid Tumor	25.6734	0.741628
TCGA-CG-4474-01A	Primary Solid Tumor	25.8234	0.474068
TCGA-CG-4475-01A	Primary Solid Tumor	52.7076	1.63322
TCGA-CG-4477-01A	Primary Solid Tumor	25.4609	0.280219
TCGA-CG-5720-01A	Primary Solid Tumor	55.6988	0.475885
TCGA-CG-5732-01A	Primary Solid Tumor	32.1265	0.268781
TCGA-D7-6519-01A	Primary Solid Tumor	40.0972	0.246252
TCGA-D7-6521-01A	Primary Solid Tumor	77.837	0.657026
TCGA-D7-6524-01A	Primary Solid Tumor	136.465	2.26338
TCGA-D7-6815-01A	Primary Solid Tumor	26.1516	0.50816
TCGA-D7-6817-01A	Primary Solid Tumor	34.1486	0.28945
TCGA-D7-6818-01A	Primary Solid Tumor	153.556	0.816743
TCGA-D7-6820-01A	Primary Solid Tumor	94.0392	0.63723
TCGA-D7-8572-01A	Primary Solid Tumor	52.4223	0.464923
TCGA-D7-8575-01A	Primary Solid Tumor	17.1219	1.72602
TCGA-D7-8579-01A	Primary Solid Tumor	70.4274	1.41044
TCGA-D7-A4YT-01A	Primary Solid Tumor	42.6181	0.312384
TCGA-D7-A4YU-01A	Primary Solid Tumor	34.3995	0.19355
TCGA-D7-A4YX-01A	Primary Solid Tumor	20.2291	0.204163
TCGA-D7-A4YY-01A	Primary Solid Tumor	19.196	0.896434
TCGA-D7-A4Z0-01A	Primary Solid Tumor	95.3543	0.178866
TCGA-D7-A6F2-01A	Primary Solid Tumor	35.2113	1.07507
TCGA-EQ-8122-01A	Primary Solid Tumor	61.7132	0.374247
TCGA-F1-6874-01A	Primary Solid Tumor	75.3848	0.549068
TCGA-F1-6875-01A	Primary Solid Tumor	31.9834	0.455826
TCGA-F1-A448-01A	Primary Solid Tumor	68.9959	0.611217
TCGA-FP-8209-01A	Primary Solid Tumor	88.6525	1.74196
TCGA-FP-8211-01A	Primary Solid Tumor	28.4644	0.441907
TCGA-FP-A9TM-01A	Primary Solid Tumor	25.7919	0.548662
TCGA-HF-7131-01A	Primary Solid Tumor	27.5189	0.224172
TCGA-HF-7132-01A	Primary Solid Tumor	31.8295	0.525942
TCGA-HF-7133-01A	Primary Solid Tumor	37.6323	0.996449
TCGA-HF-7136-01A	Primary Solid Tumor	34.9881	0.651904
TCGA-HU-8249-01A	Primary Solid Tumor	69.1749	0.603785
TCGA-HU-8602-01A	Primary Solid Tumor	26.3578	0.193463
TCGA-HU-8604-01A	Primary Solid Tumor	42.53	0.292253
TCGA-HU-A4G2-01A	Primary Solid Tumor	110.108	0.537203
TCGA-HU-A4G3-01A	Primary Solid Tumor	44.5309	1.74311
TCGA-HU-A4G8-01A	Primary Solid Tumor	26.6164	1.86647
TCGA-HU-A4G9-01A	Primary Solid Tumor	6.9309	0.259452
TCGA-HU-A4GC-01A	Primary Solid Tumor	26.0747	0.623806
TCGA-HU-A4GD-01A	Primary Solid Tumor	27.7237	0.444113
TCGA-HU-A4GJ-01A	Primary Solid Tumor	27.2388	0.377513
TCGA-HU-A4GP-01A	Primary Solid Tumor	63.6068	0.200203
TCGA-HU-A4GQ-01A	Primary Solid Tumor	15.5495	0.258336
TCGA-HU-A4GX-01A	Primary Solid Tumor	10.4935	0.764359
TCGA-HU-A4GY-01A	Primary Solid Tumor	53.3995	0.689231
TCGA-HU-A4H0-01A	Primary Solid Tumor	24.6839	0.68249
TCGA-HU-A4H2-01A	Primary Solid Tumor	15.079	0.611916
TCGA-HU-A4H3-01A	Primary Solid Tumor	12.5895	0.573966
TCGA-HU-A4H8-01A	Primary Solid Tumor	26.6648	0.357869
TCGA-HU-A4HB-01A	Primary Solid Tumor	26.3158	0.733542
TCGA-IN-8663-01A	Primary Solid Tumor	18.7147	0.467432
TCGA-IN-A6RI-01A	Primary Solid Tumor	31.1195	0.243123
TCGA-IN-A6RR-01A	Primary Solid Tumor	59.2543	0.34626
TCGA-IP-7968-01A	Primary Solid Tumor	64.6154	1.14825
TCGA-KB-A93G-01A	Primary Solid Tumor	128.451	2.93426
TCGA-MX-A5UG-01A	Primary Solid Tumor	83.6404	2.39108
TCGA-MX-A666-01A	Primary Solid Tumor	49.8195	0.901585
TCGA-R5-A805-01A	Primary Solid Tumor	64.3127	0.643919
TCGA-RD-A7BT-01A	Primary Solid Tumor	11.4579	0.248081
TCGA-RD-A7BW-01A	Primary Solid Tumor	83.4448	0.541615
TCGA-RD-A8N0-01A	Primary Solid Tumor	28.7879	0.452838
TCGA-RD-A8N1-01A	Primary Solid Tumor	53.8139	1.20597
TCGA-RD-A8N4-01A	Primary Solid Tumor	34.3938	0.756776
TCGA-RD-A8N5-01A	Primary Solid Tumor	80.9961	1.07793
TCGA-RD-A8N6-01A	Primary Solid Tumor	24.2666	0.182018
TCGA-RD-A8N9-01A	Primary Solid Tumor	132.52	1.19578
TCGA-RD-A8NB-01A	Primary Solid Tumor	45.6896	1.22918
TCGA-VQ-A8E2-01A	Primary Solid Tumor	67.9924	1.9815
TCGA-VQ-A8E3-01A	Primary Solid Tumor	38.9203	0.504527
TCGA-VQ-A8P5-01A	Primary Solid Tumor	44.3819	0.691812
TCGA-VQ-A8P8-01A	Primary Solid Tumor	34.5194	0.279972
TCGA-VQ-A8PC-01A	Primary Solid Tumor	42.7406	0.855464
TCGA-VQ-A8PD-01A	Primary Solid Tumor	65.6554	0.208199
TCGA-VQ-A8PF-01A	Primary Solid Tumor	84.9788	1.3962
TCGA-VQ-A8PJ-01A	Primary Solid Tumor	40.5063	0.520115
TCGA-VQ-A8PK-01A	Primary Solid Tumor	29.3428	0.2528
TCGA-VQ-A8PO-01A	Primary Solid Tumor	23.958	0.436189
TCGA-VQ-A8PP-01A	Primary Solid Tumor	23.2558	0.871541
TCGA-VQ-A8PQ-01A	Primary Solid Tumor	54.4697	3.77842
TCGA-VQ-A91A-01A	Primary Solid Tumor	94.9687	0.7231
TCGA-VQ-A91D-01A	Primary Solid Tumor	21.6302	0.501436
TCGA-VQ-A91E-01A	Primary Solid Tumor	15.3501	0.874539
TCGA-VQ-A91K-01A	Primary Solid Tumor	24.313	0.504352
TCGA-VQ-A91N-01A	Primary Solid Tumor	16.3542	0.393118
TCGA-VQ-A91Q-01A	Primary Solid Tumor	80.7087	1.63693
TCGA-VQ-A91S-01A	Primary Solid Tumor	27.5223	1.25623
TCGA-VQ-A91U-01A	Primary Solid Tumor	40.5996	0.407167
TCGA-VQ-A91V-01A	Primary Solid Tumor	25.2933	1.22489
TCGA-VQ-A922-01A	Primary Solid Tumor	158.627	1.39182
TCGA-VQ-A923-01A	Primary Solid Tumor	72.4045	2.00971
TCGA-VQ-A925-01A	Primary Solid Tumor	32.1307	0.478517
TCGA-VQ-A928-01A	Primary Solid Tumor	64.5416	0.761118
TCGA-VQ-A92D-01A	Primary Solid Tumor	34.4324	0.941595
TCGA-VQ-A94O-01A	Primary Solid Tumor	42.0712	0.492052
TCGA-VQ-A94P-01A	Primary Solid Tumor	85.644	2.32901
TCGA-VQ-A94R-01A	Primary Solid Tumor	45.7384	1.2412
TCGA-VQ-A94U-01A	Primary Solid Tumor	64.4549	0.716336
TCGA-VQ-AA64-01A	Primary Solid Tumor	67.9665	1.38616
TCGA-VQ-AA68-01A	Primary Solid Tumor	18.0732	0.368958
TCGA-VQ-AA69-01A	Primary Solid Tumor	5.1971	0.201853
TCGA-VQ-AA6B-01A	Primary Solid Tumor	25.6334	0.185441
TCGA-VQ-AA6I-01A	Primary Solid Tumor	28.1402	0.304018
TCGA-VQ-AA6J-01A	Primary Solid Tumor	53.8696	0.320507
TCGA-VQ-AA6K-01A	Primary Solid Tumor	26.8551	0.43449

## Sheet: C.RAPGEF6 EXON 21A and T stage
clinical_sampletype	sampleID	PATH_T_STAGE	RAPGEF6 21A: exon_chr5:130785716-130785739
Primary Solid Tumor	TCGA-BR-4292-01A	T1	0
Primary Solid Tumor	TCGA-CG-4443-01A	T1	0
Primary Solid Tumor	TCGA-CG-5725-01A	T1	0
Primary Solid Tumor	TCGA-HF-7134-01A	T1	0
Primary Solid Tumor	TCGA-KB-A6F7-01A	T1	0
Primary Solid Tumor	TCGA-VQ-A8PX-01A	T1	0
Primary Solid Tumor	TCGA-HU-8244-01A	T1A	0
Primary Solid Tumor	TCGA-HU-A4G9-01A	T1A	0.259452
Primary Solid Tumor	TCGA-BR-7704-01A	T1B	0
Primary Solid Tumor	TCGA-BR-8486-01A	T1B	0
Primary Solid Tumor	TCGA-F1-6177-01A	T1B	0
Primary Solid Tumor	TCGA-FP-A9TM-01A	T1B	0.548662
Primary Solid Tumor	TCGA-HU-8610-01A	T1B	0
Primary Solid Tumor	TCGA-HU-A4G6-01A	T1B	0
Primary Solid Tumor	TCGA-HU-A4GH-01A	T1B	0
Primary Solid Tumor	TCGA-HU-A4H8-01A	T1B	0.357869
Primary Solid Tumor	TCGA-IN-A6RI-01A	T1B	0.243123
Primary Solid Tumor	TCGA-IN-A6RJ-01A	T1B	0
Primary Solid Tumor	TCGA-IN-A6RN-01A	T1B	0
Primary Solid Tumor	TCGA-IN-A6RO-01A	T1B	0
Primary Solid Tumor	TCGA-IN-A6RS-01A	T1B	0
Primary Solid Tumor	TCGA-IN-AB1V-01A	T1B	0
Primary Solid Tumor	TCGA-B7-5818-01A	T2	0
Primary Solid Tumor	TCGA-BR-4371-01A	T2	0
Primary Solid Tumor	TCGA-BR-6453-01A	T2	0
Primary Solid Tumor	TCGA-BR-6801-01A	T2	0
Primary Solid Tumor	TCGA-BR-8060-01A	T2	0.245876
Primary Solid Tumor	TCGA-BR-8363-01A	T2	1.09615
Primary Solid Tumor	TCGA-BR-8368-01A	T2	0
Primary Solid Tumor	TCGA-BR-8678-01A	T2	0
Primary Solid Tumor	TCGA-BR-8679-01A	T2	0.195053
Primary Solid Tumor	TCGA-BR-A4PE-01A	T2	0.266118
Primary Solid Tumor	TCGA-CD-5799-01A	T2	0
Primary Solid Tumor	TCGA-CD-8527-01A	T2	0
Primary Solid Tumor	TCGA-CD-A4MJ-01A	T2	0.782598
Primary Solid Tumor	TCGA-CG-4436-01A	T2	0
Primary Solid Tumor	TCGA-CG-4437-01A	T2	0.305771
Primary Solid Tumor	TCGA-CG-4441-01A	T2	0.21001
Primary Solid Tumor	TCGA-CG-4442-01A	T2	0
Primary Solid Tumor	TCGA-CG-4449-01A	T2	0
Primary Solid Tumor	TCGA-CG-5720-01A	T2	0.475885
Primary Solid Tumor	TCGA-CG-5722-01A	T2	0
Primary Solid Tumor	TCGA-CG-5724-01A	T2	0
Primary Solid Tumor	TCGA-CG-5732-01A	T2	0.268781
Primary Solid Tumor	TCGA-D7-5577-01A	T2	0
Primary Solid Tumor	TCGA-D7-6518-01A	T2	0
Primary Solid Tumor	TCGA-D7-6519-01A	T2	0.246252
Primary Solid Tumor	TCGA-D7-6522-01A	T2	0
Primary Solid Tumor	TCGA-D7-6524-01A	T2	2.26338
Primary Solid Tumor	TCGA-D7-6525-01A	T2	0
Primary Solid Tumor	TCGA-D7-6527-01A	T2	0
Primary Solid Tumor	TCGA-D7-6528-01A	T2	0
Primary Solid Tumor	TCGA-D7-6815-01A	T2	0.50816
Primary Solid Tumor	TCGA-D7-6818-01A	T2	0.816743
Primary Solid Tumor	TCGA-D7-6820-01A	T2	0.63723
Primary Solid Tumor	TCGA-D7-6822-01A	T2	0
Primary Solid Tumor	TCGA-D7-8572-01A	T2	0.464923
Primary Solid Tumor	TCGA-D7-8574-01A	T2	0
Primary Solid Tumor	TCGA-D7-8578-01A	T2	0
Primary Solid Tumor	TCGA-D7-8579-01A	T2	1.41044
Primary Solid Tumor	TCGA-D7-A4YT-01A	T2	0.312384
Primary Solid Tumor	TCGA-D7-A4Z0-01A	T2	0.178866
Primary Solid Tumor	TCGA-D7-A6EV-01A	T2	0
Primary Solid Tumor	TCGA-D7-A6F0-01A	T2	0
Primary Solid Tumor	TCGA-D7-A6F2-01A	T2	1.07507
Primary Solid Tumor	TCGA-F1-6874-01A	T2	0.549068
Primary Solid Tumor	TCGA-F1-6875-01A	T2	0.455826
Primary Solid Tumor	TCGA-FP-7735-01A	T2	0
Primary Solid Tumor	TCGA-HU-A4G3-01A	T2	1.74311
Primary Solid Tumor	TCGA-HU-A4GN-01A	T2	0
Primary Solid Tumor	TCGA-HU-A4GP-01A	T2	0.200203
Primary Solid Tumor	TCGA-HU-A4H4-01A	T2	0
Primary Solid Tumor	TCGA-HU-A4H5-01A	T2	0
Primary Solid Tumor	TCGA-HU-A4HB-01A	T2	0.733542
Primary Solid Tumor	TCGA-IN-8462-01A	T2	0
Primary Solid Tumor	TCGA-IN-8663-01A	T2	0.467432
Primary Solid Tumor	TCGA-IN-A6RL-01A	T2	0
Primary Solid Tumor	TCGA-KB-A93G-01A	T2	2.93426
Primary Solid Tumor	TCGA-MX-A666-01A	T2	0.901585
Primary Solid Tumor	TCGA-RD-A7BW-01A	T2	0.541615
Primary Solid Tumor	TCGA-RD-A7C1-01A	T2	0
Primary Solid Tumor	TCGA-RD-A8N2-01A	T2	0
Primary Solid Tumor	TCGA-RD-A8N6-01A	T2	0.182018
Primary Solid Tumor	TCGA-RD-A8N9-01A	T2	1.19578
Primary Solid Tumor	TCGA-SW-A7EA-01A	T2	0
Primary Solid Tumor	TCGA-VQ-A8DV-01A	T2	0
Primary Solid Tumor	TCGA-ZA-A8F6-01A	T2	0
Primary Solid Tumor	TCGA-BR-4201-01A	T2A	0.509337
Primary Solid Tumor	TCGA-BR-4267-01A	T2A	0.471555
Primary Solid Tumor	TCGA-BR-4279-01A	T2A	0.485334
Primary Solid Tumor	TCGA-BR-4294-01A	T2A	0
Primary Solid Tumor	TCGA-CG-4304-01A	T2A	0
Primary Solid Tumor	TCGA-CG-4305-01A	T2A	0.294046
Primary Solid Tumor	TCGA-CG-4466-01A	T2A	0
Primary Solid Tumor	TCGA-CG-4477-01A	T2A	0.280219
Primary Solid Tumor	TCGA-FP-8209-01A	T2A	1.74196
Primary Solid Tumor	TCGA-3M-AB46-01A	T2B	0
Primary Solid Tumor	TCGA-BR-4280-01A	T2B	0
Primary Solid Tumor	TCGA-CG-4444-01A	T2B	0.810906
Primary Solid Tumor	TCGA-CG-5717-01A	T2B	0
Primary Solid Tumor	TCGA-CG-5718-01A	T2B	0
Primary Solid Tumor	TCGA-D7-6520-01A	T2B	0
Primary Solid Tumor	TCGA-D7-6521-01A	T2B	0.657026
Primary Solid Tumor	TCGA-D7-6817-01A	T2B	0.28945
Primary Solid Tumor	TCGA-HF-7132-01A	T2B	0.525942
Primary Solid Tumor	TCGA-HF-7133-01A	T2B	0.996449
Primary Solid Tumor	TCGA-HJ-7597-01A	T2B	0
Primary Solid Tumor	TCGA-KB-A93J-01A	T2B	0
Primary Solid Tumor	TCGA-VQ-A92D-01A	T2B	0.941595
Primary Solid Tumor	TCGA-3M-AB47-01A	T3	0.219409
Primary Solid Tumor	TCGA-BR-4253-01A	T3	0
Primary Solid Tumor	TCGA-BR-4255-01A	T3	0.683766
Primary Solid Tumor	TCGA-BR-4357-01A	T3	0
Primary Solid Tumor	TCGA-BR-4363-01A	T3	0.499446
Primary Solid Tumor	TCGA-BR-6452-01A	T3	0.207791
Primary Solid Tumor	TCGA-BR-6454-01A	T3	0
Primary Solid Tumor	TCGA-BR-6455-01A	T3	0
Primary Solid Tumor	TCGA-BR-6456-01A	T3	0.638676
Primary Solid Tumor	TCGA-BR-6457-01A	T3	0
Primary Solid Tumor	TCGA-BR-6458-01A	T3	0
Primary Solid Tumor	TCGA-BR-6563-01A	T3	0.652032
Primary Solid Tumor	TCGA-BR-6564-01A	T3	0
Primary Solid Tumor	TCGA-BR-6566-01A	T3	0
Primary Solid Tumor	TCGA-BR-6705-01A	T3	0.81535
Primary Solid Tumor	TCGA-BR-6706-01A	T3	1.7872
Primary Solid Tumor	TCGA-BR-6707-01A	T3	0
Primary Solid Tumor	TCGA-BR-6709-01A	T3	0
Primary Solid Tumor	TCGA-BR-6802-01A	T3	0
Primary Solid Tumor	TCGA-BR-6803-01A	T3	0
Primary Solid Tumor	TCGA-BR-6852-01A	T3	0
Primary Solid Tumor	TCGA-BR-7196-01A	T3	0.211742
Primary Solid Tumor	TCGA-BR-7197-01A	T3	0.761573
Primary Solid Tumor	TCGA-BR-7703-01A	T3	0
Primary Solid Tumor	TCGA-BR-7707-01A	T3	0
Primary Solid Tumor	TCGA-BR-7715-01A	T3	0
Primary Solid Tumor	TCGA-BR-7716-01A	T3	0
Primary Solid Tumor	TCGA-BR-7722-01A	T3	0.69801
Primary Solid Tumor	TCGA-BR-7723-01A	T3	0.522676
Primary Solid Tumor	TCGA-BR-7901-01A	T3	0
Primary Solid Tumor	TCGA-BR-7957-01A	T3	1.93348
Primary Solid Tumor	TCGA-BR-8286-01A	T3	0
Primary Solid Tumor	TCGA-BR-8291-01A	T3	0.774938
Primary Solid Tumor	TCGA-BR-8365-01A	T3	1.08605
Primary Solid Tumor	TCGA-BR-8366-01A	T3	0.210872
Primary Solid Tumor	TCGA-BR-8367-01A	T3	1.69709
Primary Solid Tumor	TCGA-BR-8369-01A	T3	0.968487
Primary Solid Tumor	TCGA-BR-8371-01A	T3	2.03581
Primary Solid Tumor	TCGA-BR-8381-01A	T3	0
Primary Solid Tumor	TCGA-BR-8483-01A	T3	0
Primary Solid Tumor	TCGA-BR-8487-01A	T3	0
Primary Solid Tumor	TCGA-BR-8676-01A	T3	0
Primary Solid Tumor	TCGA-BR-8677-01A	T3	0
Primary Solid Tumor	TCGA-BR-8690-01A	T3	0
Primary Solid Tumor	TCGA-BR-A44T-01A	T3	0.267714
Primary Solid Tumor	TCGA-BR-A44U-01A	T3	0
Primary Solid Tumor	TCGA-BR-A4J6-01A	T3	0.743769
Primary Solid Tumor	TCGA-BR-A4J8-01A	T3	0.377123
Primary Solid Tumor	TCGA-BR-A4J9-01A	T3	0
Primary Solid Tumor	TCGA-BR-A4QI-01A	T3	0
Primary Solid Tumor	TCGA-BR-A4QL-01A	T3	0
Primary Solid Tumor	TCGA-BR-A4QM-01A	T3	0.885727
Primary Solid Tumor	TCGA-CD-5798-01A	T3	0
Primary Solid Tumor	TCGA-CD-5800-01A	T3	0
Primary Solid Tumor	TCGA-CD-5801-01A	T3	0
Primary Solid Tumor	TCGA-CD-5803-01A	T3	0
Primary Solid Tumor	TCGA-CD-5804-01A	T3	0
Primary Solid Tumor	TCGA-CD-5813-01A	T3	0
Primary Solid Tumor	TCGA-CD-8524-01A	T3	0.801813
Primary Solid Tumor	TCGA-CD-8525-01A	T3	0
Primary Solid Tumor	TCGA-CD-8526-01A	T3	0
Primary Solid Tumor	TCGA-CD-8530-01A	T3	1.53281
Primary Solid Tumor	TCGA-CD-8531-01A	T3	1.00756
Primary Solid Tumor	TCGA-CD-8532-01A	T3	0
Primary Solid Tumor	TCGA-CD-8533-01A	T3	0
Primary Solid Tumor	TCGA-CD-8534-01A	T3	0.519138
Primary Solid Tumor	TCGA-CD-8535-01A	T3	0
Primary Solid Tumor	TCGA-CD-8536-01A	T3	0
Primary Solid Tumor	TCGA-CD-A486-01A	T3	0
Primary Solid Tumor	TCGA-CD-A487-01A	T3	0
Primary Solid Tumor	TCGA-CD-A489-01A	T3	0.556276
Primary Solid Tumor	TCGA-CD-A48A-01A	T3	0.545536
Primary Solid Tumor	TCGA-CD-A48C-01A	T3	0
Primary Solid Tumor	TCGA-CD-A4MG-01A	T3	0
Primary Solid Tumor	TCGA-CD-A4MH-01A	T3	0
Primary Solid Tumor	TCGA-CD-A4MI-01A	T3	0.163557
Primary Solid Tumor	TCGA-CG-4306-01A	T3	0.243175
Primary Solid Tumor	TCGA-CG-4440-01A	T3	0
Primary Solid Tumor	TCGA-CG-4462-01A	T3	1.10684
Primary Solid Tumor	TCGA-CG-4469-01A	T3	0
Primary Solid Tumor	TCGA-CG-4475-01A	T3	1.63322
Primary Solid Tumor	TCGA-CG-5723-01A	T3	0
Primary Solid Tumor	TCGA-CG-5726-01A	T3	0
Primary Solid Tumor	TCGA-CG-5734-01A	T3	0
Primary Solid Tumor	TCGA-D7-5578-01A	T3	0
Primary Solid Tumor	TCGA-D7-6526-01A	T3	0
Primary Solid Tumor	TCGA-D7-8570-01A	T3	0
Primary Solid Tumor	TCGA-D7-8573-01A	T3	0
Primary Solid Tumor	TCGA-D7-8575-01A	T3	1.72602
Primary Solid Tumor	TCGA-D7-8576-01A	T3	0
Primary Solid Tumor	TCGA-D7-A4YU-01A	T3	0.19355
Primary Solid Tumor	TCGA-D7-A4YV-01A	T3	0
Primary Solid Tumor	TCGA-D7-A4YX-01A	T3	0.204163
Primary Solid Tumor	TCGA-D7-A4YY-01A	T3	0.896434
Primary Solid Tumor	TCGA-D7-A6EX-01A	T3	0
Primary Solid Tumor	TCGA-D7-A6EY-01A	T3	0
Primary Solid Tumor	TCGA-D7-A6EZ-01A	T3	0
Primary Solid Tumor	TCGA-D7-A747-01A	T3	0
Primary Solid Tumor	TCGA-D7-A74A-01A	T3	0
Primary Solid Tumor	TCGA-F1-A448-01A	T3	0.611217
Primary Solid Tumor	TCGA-F1-A72C-01A	T3	0
Primary Solid Tumor	TCGA-FP-7829-01A	T3	0
Primary Solid Tumor	TCGA-FP-8099-01A	T3	0
Primary Solid Tumor	TCGA-FP-8210-01A	T3	0
Primary Solid Tumor	TCGA-FP-8211-01A	T3	0.441907
Primary Solid Tumor	TCGA-FP-8631-01A	T3	0
Primary Solid Tumor	TCGA-FP-A4BE-01A	T3	0
Primary Solid Tumor	TCGA-FP-A4BF-01A	T3	0
Primary Solid Tumor	TCGA-HF-7136-01A	T3	0.651904
Primary Solid Tumor	TCGA-HU-8238-01A	T3	0
Primary Solid Tumor	TCGA-HU-8249-01A	T3	0.603785
Primary Solid Tumor	TCGA-HU-8604-01A	T3	0.292253
Primary Solid Tumor	TCGA-HU-A4G2-01A	T3	0.537203
Primary Solid Tumor	TCGA-HU-A4G8-01A	T3	1.86647
Primary Solid Tumor	TCGA-HU-A4GD-01A	T3	0.444113
Primary Solid Tumor	TCGA-HU-A4GF-01A	T3	0
Primary Solid Tumor	TCGA-HU-A4GT-01A	T3	0
Primary Solid Tumor	TCGA-HU-A4GU-01A	T3	0
Primary Solid Tumor	TCGA-HU-A4H2-01A	T3	0.611916
Primary Solid Tumor	TCGA-HU-A4H6-01A	T3	0
Primary Solid Tumor	TCGA-HU-A4HD-01A	T3	0
Primary Solid Tumor	TCGA-IN-7806-01A	T3	0
Primary Solid Tumor	TCGA-IN-7808-01A	T3	0
Primary Solid Tumor	TCGA-IN-A6RR-01A	T3	0.34626
Primary Solid Tumor	TCGA-IN-A7NR-01A	T3	0
Primary Solid Tumor	TCGA-IN-A7NT-01A	T3	0
Primary Solid Tumor	TCGA-IN-A7NU-01A	T3	0
Primary Solid Tumor	TCGA-IN-AB1X-01A	T3	0
Primary Solid Tumor	TCGA-IP-7968-01A	T3	1.14825
Primary Solid Tumor	TCGA-KB-A93H-01A	T3	0
Primary Solid Tumor	TCGA-MX-A5UG-01A	T3	2.39108
Primary Solid Tumor	TCGA-MX-A5UJ-01A	T3	0
Primary Solid Tumor	TCGA-MX-A663-01A	T3	0
Primary Solid Tumor	TCGA-R5-A7O7-01A	T3	0
Primary Solid Tumor	TCGA-R5-A7ZE-01B	T3	0
Primary Solid Tumor	TCGA-R5-A7ZR-01A	T3	0
Primary Solid Tumor	TCGA-R5-A805-01A	T3	0.643919
Primary Solid Tumor	TCGA-RD-A7BS-01A	T3	0
Primary Solid Tumor	TCGA-RD-A7BT-01A	T3	0.248081
Primary Solid Tumor	TCGA-RD-A8MV-01A	T3	0
Primary Solid Tumor	TCGA-RD-A8MW-01A	T3	0
Primary Solid Tumor	TCGA-RD-A8N0-01A	T3	0.452838
Primary Solid Tumor	TCGA-RD-A8N1-01A	T3	1.20597
Primary Solid Tumor	TCGA-RD-A8N4-01A	T3	0.756776
Primary Solid Tumor	TCGA-RD-A8N5-01A	T3	1.07793
Primary Solid Tumor	TCGA-RD-A8NB-01A	T3	1.22918
Primary Solid Tumor	TCGA-SW-A7EB-01A	T3	0
Primary Solid Tumor	TCGA-VQ-A8DT-01A	T3	0
Primary Solid Tumor	TCGA-VQ-A8DU-01A	T3	0
Primary Solid Tumor	TCGA-VQ-A8E0-01A	T3	0
Primary Solid Tumor	TCGA-VQ-A8E2-01A	T3	1.9815
Primary Solid Tumor	TCGA-VQ-A8E3-01A	T3	0.504527
Primary Solid Tumor	TCGA-VQ-A8E7-01B	T3	0
Primary Solid Tumor	TCGA-VQ-A8P5-01A	T3	0.691812
Primary Solid Tumor	TCGA-VQ-A8PB-01A	T3	0
Primary Solid Tumor	TCGA-VQ-A8PC-01A	T3	0.855464
Primary Solid Tumor	TCGA-VQ-A8PE-01A	T3	0
Primary Solid Tumor	TCGA-VQ-A8PF-01A	T3	1.3962
Primary Solid Tumor	TCGA-VQ-A8PH-01A	T3	0
Primary Solid Tumor	TCGA-VQ-A8PK-01A	T3	0.2528
Primary Solid Tumor	TCGA-VQ-A91A-01A	T3	0.7231
Primary Solid Tumor	TCGA-VQ-A91K-01A	T3	0.504352
Primary Solid Tumor	TCGA-VQ-A91Q-01A	T3	1.63693
Primary Solid Tumor	TCGA-VQ-A91U-01A	T3	0.407167
Primary Solid Tumor	TCGA-VQ-A91V-01A	T3	1.22489
Primary Solid Tumor	TCGA-VQ-A91W-01A	T3	0
Primary Solid Tumor	TCGA-VQ-A91X-01A	T3	0
Primary Solid Tumor	TCGA-VQ-A91Z-01A	T3	0
Primary Solid Tumor	TCGA-VQ-A923-01A	T3	2.00971
Primary Solid Tumor	TCGA-VQ-A924-01A	T3	0
Primary Solid Tumor	TCGA-VQ-A925-01A	T3	0.478517
Primary Solid Tumor	TCGA-VQ-A927-01A	T3	0
Primary Solid Tumor	TCGA-VQ-A928-01A	T3	0.761118
Primary Solid Tumor	TCGA-VQ-A94T-01A	T3	0
Primary Solid Tumor	TCGA-VQ-AA64-01A	T3	1.38616
Primary Solid Tumor	TCGA-VQ-AA69-01A	T3	0.201853
Primary Solid Tumor	TCGA-VQ-AA6B-01A	T3	0.185441
Primary Solid Tumor	TCGA-VQ-AA6F-01A	T3	0
Primary Solid Tumor	TCGA-VQ-AA6G-01A	T3	0
Primary Solid Tumor	TCGA-VQ-AA6I-01A	T3	0.304018
Primary Solid Tumor	TCGA-B7-A5TI-01A	T4	1.08583
Primary Solid Tumor	TCGA-B7-A5TK-01A	T4	0
Primary Solid Tumor	TCGA-BR-4361-01A	T4	0.281171
Primary Solid Tumor	TCGA-BR-4368-01A	T4	1.24662
Primary Solid Tumor	TCGA-BR-7717-01A	T4	0
Primary Solid Tumor	TCGA-BR-8059-01A	T4	0
Primary Solid Tumor	TCGA-BR-8080-01A	T4	0
Primary Solid Tumor	TCGA-BR-8289-01A	T4	0
Primary Solid Tumor	TCGA-BR-8485-01A	T4	0
Primary Solid Tumor	TCGA-CD-8528-01A	T4	0.2139
Primary Solid Tumor	TCGA-CD-8529-01A	T4	0.204736
Primary Solid Tumor	TCGA-CG-4301-01A	T4	0
Primary Solid Tumor	TCGA-CG-4438-01A	T4	0
Primary Solid Tumor	TCGA-CG-4465-01A	T4	0.950652
Primary Solid Tumor	TCGA-CG-4472-01A	T4	0.741628
Primary Solid Tumor	TCGA-CG-5719-01A	T4	0
Primary Solid Tumor	TCGA-CG-5721-01A	T4	0
Primary Solid Tumor	TCGA-HU-A4GJ-01A	T4	0.377513
Primary Solid Tumor	TCGA-HU-A4GY-01A	T4	0.689231
Primary Solid Tumor	TCGA-R5-A7ZI-01A	T4	0
Primary Solid Tumor	TCGA-VQ-A8DZ-01A	T4	0
Primary Solid Tumor	TCGA-VQ-A8P3-01A	T4	0
Primary Solid Tumor	TCGA-VQ-A8PJ-01A	T4	0.520115
Primary Solid Tumor	TCGA-VQ-A8PM-01A	T4	0
Primary Solid Tumor	TCGA-VQ-A8PP-01A	T4	0.871541
Primary Solid Tumor	TCGA-VQ-A8PQ-01A	T4	3.77842
Primary Solid Tumor	TCGA-VQ-A91N-01A	T4	0.393118
Primary Solid Tumor	TCGA-VQ-A922-01A	T4	1.39182
Primary Solid Tumor	TCGA-VQ-A94P-01A	T4	2.32901
Primary Solid Tumor	TCGA-VQ-AA6A-01A	T4	0
Primary Solid Tumor	TCGA-B7-5816-01A	T4A	0
Primary Solid Tumor	TCGA-B7-A5TJ-01A	T4A	0
Primary Solid Tumor	TCGA-B7-A5TN-01A	T4A	0
Primary Solid Tumor	TCGA-BR-6565-01A	T4A	0
Primary Solid Tumor	TCGA-BR-7851-01A	T4A	0
Primary Solid Tumor	TCGA-BR-7959-01A	T4A	1.41225
Primary Solid Tumor	TCGA-BR-8058-01A	T4A	0
Primary Solid Tumor	TCGA-BR-8078-01A	T4A	0
Primary Solid Tumor	TCGA-BR-8081-01A	T4A	0.608275
Primary Solid Tumor	TCGA-BR-8284-01A	T4A	1.07932
Primary Solid Tumor	TCGA-BR-8295-01A	T4A	0
Primary Solid Tumor	TCGA-BR-8373-01A	T4A	0.392775
Primary Solid Tumor	TCGA-BR-8380-01A	T4A	0
Primary Solid Tumor	TCGA-BR-8484-01A	T4A	0.189704
Primary Solid Tumor	TCGA-BR-8588-01A	T4A	0
Primary Solid Tumor	TCGA-BR-8591-01A	T4A	1.28604
Primary Solid Tumor	TCGA-BR-8682-01A	T4A	0.871375
Primary Solid Tumor	TCGA-BR-8683-01A	T4A	2.22867
Primary Solid Tumor	TCGA-BR-A452-01A	T4A	0
Primary Solid Tumor	TCGA-BR-A453-01A	T4A	0
Primary Solid Tumor	TCGA-BR-A4IU-01A	T4A	1.21363
Primary Solid Tumor	TCGA-BR-A4IV-01A	T4A	0
Primary Solid Tumor	TCGA-BR-A4IY-01A	T4A	0
Primary Solid Tumor	TCGA-BR-A4IZ-01A	T4A	1.7937
Primary Solid Tumor	TCGA-BR-A4J1-01A	T4A	0
Primary Solid Tumor	TCGA-BR-A4J2-01A	T4A	3.57232
Primary Solid Tumor	TCGA-BR-A4J4-01A	T4A	0.84326
Primary Solid Tumor	TCGA-BR-A4J5-01A	T4A	0.201691
Primary Solid Tumor	TCGA-BR-A4J7-01A	T4A	0.283933
Primary Solid Tumor	TCGA-BR-A4PD-01A	T4A	0
Primary Solid Tumor	TCGA-BR-A4PF-01A	T4A	0
Primary Solid Tumor	TCGA-CG-4474-01A	T4A	0.474068
Primary Solid Tumor	TCGA-D7-A748-01A	T4A	0
Primary Solid Tumor	TCGA-FP-7916-01A	T4A	0
Primary Solid Tumor	TCGA-FP-7998-01A	T4A	0
Primary Solid Tumor	TCGA-HF-A5NB-01A	T4A	0
Primary Solid Tumor	TCGA-HU-8243-01A	T4A	0
Primary Solid Tumor	TCGA-HU-8602-01A	T4A	0.193463
Primary Solid Tumor	TCGA-HU-8608-01A	T4A	0
Primary Solid Tumor	TCGA-HU-A4GC-01A	T4A	0.623806
Primary Solid Tumor	TCGA-HU-A4H0-01A	T4A	0.68249
Primary Solid Tumor	TCGA-HU-A4H3-01A	T4A	0.573966
Primary Solid Tumor	TCGA-R5-A7ZF-01A	T4A	0
Primary Solid Tumor	TCGA-VQ-A8P2-01A	T4A	0
Primary Solid Tumor	TCGA-VQ-A8P8-01A	T4A	0.279972
Primary Solid Tumor	TCGA-VQ-A8PD-01A	T4A	0.208199
Primary Solid Tumor	TCGA-VQ-A8PO-01A	T4A	0.436189
Primary Solid Tumor	TCGA-VQ-A8PU-01A	T4A	0
Primary Solid Tumor	TCGA-VQ-A91Y-01A	T4A	0
Primary Solid Tumor	TCGA-VQ-A94O-01A	T4A	0.492052
Primary Solid Tumor	TCGA-VQ-A94R-01A	T4A	1.2412
Primary Solid Tumor	TCGA-VQ-A94U-01A	T4A	0.716336
Primary Solid Tumor	TCGA-VQ-AA68-01A	T4A	0.368958
Primary Solid Tumor	TCGA-VQ-AA6D-01A	T4A	0
Primary Solid Tumor	TCGA-VQ-AA6J-01A	T4A	0.320507
Primary Solid Tumor	TCGA-VQ-AA6K-01A	T4A	0.43449
Primary Solid Tumor	TCGA-ZQ-A9CR-01A	T4A	0
Primary Solid Tumor	TCGA-BR-7958-01A	T4B	0
Primary Solid Tumor	TCGA-BR-8077-01A	T4B	0
Primary Solid Tumor	TCGA-BR-8296-01A	T4B	0.300416
Primary Solid Tumor	TCGA-BR-8297-01A	T4B	0
Primary Solid Tumor	TCGA-BR-8361-01A	T4B	0
Primary Solid Tumor	TCGA-BR-8362-01A	T4B	0.170498
Primary Solid Tumor	TCGA-BR-8364-01A	T4B	0.566425
Primary Solid Tumor	TCGA-BR-8372-01A	T4B	0.432036
Primary Solid Tumor	TCGA-BR-8382-01A	T4B	0
Primary Solid Tumor	TCGA-BR-8384-01A	T4B	1.04568
Primary Solid Tumor	TCGA-BR-8589-01A	T4B	0.388458
Primary Solid Tumor	TCGA-BR-8590-01A	T4B	4.46311
Primary Solid Tumor	TCGA-BR-8592-01A	T4B	0
Primary Solid Tumor	TCGA-BR-8680-01A	T4B	0
Primary Solid Tumor	TCGA-BR-8686-01A	T4B	0
Primary Solid Tumor	TCGA-BR-8687-01A	T4B	0.391559
Primary Solid Tumor	TCGA-BR-A4CR-01A	T4B	1.14254
Primary Solid Tumor	TCGA-BR-A4CS-01A	T4B	0
Primary Solid Tumor	TCGA-CG-4476-01A	T4B	0
Primary Solid Tumor	TCGA-EQ-A4SO-01A	T4B	0
Primary Solid Tumor	TCGA-FP-A8CX-01A	T4B	0
Primary Solid Tumor	TCGA-HU-A4GQ-01A	T4B	0.258336
Primary Solid Tumor	TCGA-HU-A4GX-01A	T4B	0.764359
Primary Solid Tumor	TCGA-VQ-A91D-01A	T4B	0.501436
Primary Solid Tumor	TCGA-VQ-A91E-01A	T4B	0.874539
Primary Solid Tumor	TCGA-VQ-A91S-01A	T4B	1.25623

## Sheet: D.RAPGEF6 EXON21A+Type of tumor
sampleID	clinical_sampletype	RAPGEF6 21A exon_chr5:130785716-130785739	CANCER_TYPE_DETAILED
TCGA-3M-AB46-01A	Primary Solid Tumor	0	Stomach Adenocarcinoma
TCGA-B7-5816-01A	Primary Solid Tumor	0	Diffuse Type Stomach Adenocarcinoma
TCGA-B7-5818-01A	Primary Solid Tumor	0	Diffuse Type Stomach Adenocarcinoma
TCGA-B7-A5TJ-01A	Primary Solid Tumor	0	Intestinal Type Stomach Adenocarcinoma
TCGA-B7-A5TK-01A	Primary Solid Tumor	0	Intestinal Type Stomach Adenocarcinoma
TCGA-B7-A5TN-01A	Primary Solid Tumor	0	Stomach Adenocarcinoma
TCGA-BR-4187-01A	Primary Solid Tumor	0	Stomach Adenocarcinoma
TCGA-BR-4253-01A	Primary Solid Tumor	0	Stomach Adenocarcinoma
TCGA-BR-4280-01A	Primary Solid Tumor	0	Stomach Adenocarcinoma
TCGA-BR-4292-01A	Primary Solid Tumor	0	Stomach Adenocarcinoma
TCGA-BR-4294-01A	Primary Solid Tumor	0	Tubular Stomach Adenocarcinoma
TCGA-BR-4357-01A	Primary Solid Tumor	0	Stomach Adenocarcinoma
TCGA-BR-4367-01A	Primary Solid Tumor	0	Stomach Adenocarcinoma
TCGA-BR-4371-01A	Primary Solid Tumor	0	Stomach Adenocarcinoma
TCGA-BR-6453-01A	Primary Solid Tumor	0	Stomach Adenocarcinoma
TCGA-BR-6454-01A	Primary Solid Tumor	0	Stomach Adenocarcinoma
TCGA-BR-6455-01A	Primary Solid Tumor	0	Stomach Adenocarcinoma
TCGA-BR-6457-01A	Primary Solid Tumor	0	Stomach Adenocarcinoma
TCGA-BR-6458-01A	Primary Solid Tumor	0	Stomach Adenocarcinoma
TCGA-BR-6564-01A	Primary Solid Tumor	0	Diffuse Type Stomach Adenocarcinoma
TCGA-BR-6565-01A	Primary Solid Tumor	0	Stomach Adenocarcinoma
TCGA-BR-6566-01A	Primary Solid Tumor	0	Stomach Adenocarcinoma
TCGA-BR-6707-01A	Primary Solid Tumor	0	Stomach Adenocarcinoma
TCGA-BR-6709-01A	Primary Solid Tumor	0	Stomach Adenocarcinoma
TCGA-BR-6801-01A	Primary Solid Tumor	0	Stomach Adenocarcinoma
TCGA-BR-6802-01A	Primary Solid Tumor	0	Stomach Adenocarcinoma
TCGA-BR-6803-01A	Primary Solid Tumor	0	Diffuse Type Stomach Adenocarcinoma
TCGA-BR-6852-01A	Primary Solid Tumor	0	Stomach Adenocarcinoma
TCGA-BR-7703-01A	Primary Solid Tumor	0	Papillary Stomach Adenocarcinoma
TCGA-BR-7704-01A	Primary Solid Tumor	0	Intestinal Type Stomach Adenocarcinoma
TCGA-BR-7707-01A	Primary Solid Tumor	0	Stomach Adenocarcinoma
TCGA-BR-7715-01A	Primary Solid Tumor	0	Stomach Adenocarcinoma
TCGA-BR-7716-01A	Primary Solid Tumor	0	Stomach Adenocarcinoma
TCGA-BR-7717-01A	Primary Solid Tumor	0	Stomach Adenocarcinoma
TCGA-BR-7851-01A	Primary Solid Tumor	0	Intestinal Type Stomach Adenocarcinoma
TCGA-BR-7901-01A	Primary Solid Tumor	0	Stomach Adenocarcinoma
TCGA-BR-7958-01A	Primary Solid Tumor	0	Stomach Adenocarcinoma
TCGA-BR-8058-01A	Primary Solid Tumor	0	Stomach Adenocarcinoma
TCGA-BR-8059-01A	Primary Solid Tumor	0	Intestinal Type Stomach Adenocarcinoma
TCGA-BR-8077-01A	Primary Solid Tumor	0	Intestinal Type Stomach Adenocarcinoma
TCGA-BR-8078-01A	Primary Solid Tumor	0	Stomach Adenocarcinoma
TCGA-BR-8080-01A	Primary Solid Tumor	0	Mucinous Stomach Adenocarcinoma
TCGA-BR-8286-01A	Primary Solid Tumor	0	Stomach Adenocarcinoma
TCGA-BR-8289-01A	Primary Solid Tumor	0	Intestinal Type Stomach Adenocarcinoma
TCGA-BR-8295-01A	Primary Solid Tumor	0	Stomach Adenocarcinoma
TCGA-BR-8297-01A	Primary Solid Tumor	0	Diffuse Type Stomach Adenocarcinoma
TCGA-BR-8361-01A	Primary Solid Tumor	0	Stomach Adenocarcinoma
TCGA-BR-8368-01A	Primary Solid Tumor	0	Stomach Adenocarcinoma
TCGA-BR-8380-01A	Primary Solid Tumor	0	Stomach Adenocarcinoma
TCGA-BR-8381-01A	Primary Solid Tumor	0	Stomach Adenocarcinoma
TCGA-BR-8382-01A	Primary Solid Tumor	0	Stomach Adenocarcinoma
TCGA-BR-8483-01A	Primary Solid Tumor	0	Intestinal Type Stomach Adenocarcinoma
TCGA-BR-8485-01A	Primary Solid Tumor	0	Stomach Adenocarcinoma
TCGA-BR-8486-01A	Primary Solid Tumor	0	Stomach Adenocarcinoma
TCGA-BR-8487-01A	Primary Solid Tumor	0	Stomach Adenocarcinoma
TCGA-BR-8588-01A	Primary Solid Tumor	0	Stomach Adenocarcinoma
TCGA-BR-8592-01A	Primary Solid Tumor	0	Diffuse Type Stomach Adenocarcinoma
TCGA-BR-8676-01A	Primary Solid Tumor	0	Intestinal Type Stomach Adenocarcinoma
TCGA-BR-8677-01A	Primary Solid Tumor	0	Stomach Adenocarcinoma
TCGA-BR-8678-01A	Primary Solid Tumor	0	Stomach Adenocarcinoma
TCGA-BR-8680-01A	Primary Solid Tumor	0	Tubular Stomach Adenocarcinoma
TCGA-BR-8686-01A	Primary Solid Tumor	0	Tubular Stomach Adenocarcinoma
TCGA-BR-8690-01A	Primary Solid Tumor	0	Stomach Adenocarcinoma
TCGA-BR-A44U-01A	Primary Solid Tumor	0	Stomach Adenocarcinoma
TCGA-BR-A452-01A	Primary Solid Tumor	0	Tubular Stomach Adenocarcinoma
TCGA-BR-A453-01A	Primary Solid Tumor	0	Signet Ring Cell Carcinoma of the Stomach
TCGA-BR-A4CS-01A	Primary Solid Tumor	0	Stomach Adenocarcinoma
TCGA-BR-A4IV-01A	Primary Solid Tumor	0	Diffuse Type Stomach Adenocarcinoma
TCGA-BR-A4IY-01A	Primary Solid Tumor	0	Stomach Adenocarcinoma
TCGA-BR-A4J1-01A	Primary Solid Tumor	0	Stomach Adenocarcinoma
TCGA-BR-A4J9-01A	Primary Solid Tumor	0	Stomach Adenocarcinoma
TCGA-BR-A4PD-01A	Primary Solid Tumor	0	Stomach Adenocarcinoma
TCGA-BR-A4PF-01A	Primary Solid Tumor	0	Stomach Adenocarcinoma
TCGA-BR-A4QI-01A	Primary Solid Tumor	0	Stomach Adenocarcinoma
TCGA-BR-A4QL-01A	Primary Solid Tumor	0	Stomach Adenocarcinoma
TCGA-CD-5798-01A	Primary Solid Tumor	0	Mucinous Stomach Adenocarcinoma
TCGA-CD-5799-01A	Primary Solid Tumor	0	Intestinal Type Stomach Adenocarcinoma
TCGA-CD-5800-01A	Primary Solid Tumor	0	Papillary Stomach Adenocarcinoma
TCGA-CD-5801-01A	Primary Solid Tumor	0	Stomach Adenocarcinoma
TCGA-CD-5803-01A	Primary Solid Tumor	0	Stomach Adenocarcinoma
TCGA-CD-5804-01A	Primary Solid Tumor	0	Stomach Adenocarcinoma
TCGA-CD-5813-01A	Primary Solid Tumor	0	Mucinous Stomach Adenocarcinoma
TCGA-CD-8525-01A	Primary Solid Tumor	0	Mucinous Stomach Adenocarcinoma
TCGA-CD-8526-01A	Primary Solid Tumor	0	Intestinal Type Stomach Adenocarcinoma
TCGA-CD-8527-01A	Primary Solid Tumor	0	Intestinal Type Stomach Adenocarcinoma
TCGA-CD-8532-01A	Primary Solid Tumor	0	Stomach Adenocarcinoma
TCGA-CD-8533-01A	Primary Solid Tumor	0	Stomach Adenocarcinoma
TCGA-CD-8535-01A	Primary Solid Tumor	0	Stomach Adenocarcinoma
TCGA-CD-8536-01A	Primary Solid Tumor	0	Stomach Adenocarcinoma
TCGA-CD-A486-01A	Primary Solid Tumor	0	Stomach Adenocarcinoma
TCGA-CD-A487-01A	Primary Solid Tumor	0	Diffuse Type Stomach Adenocarcinoma
TCGA-CD-A48C-01A	Primary Solid Tumor	0	Stomach Adenocarcinoma
TCGA-CD-A4MG-01A	Primary Solid Tumor	0	Diffuse Type Stomach Adenocarcinoma
TCGA-CD-A4MH-01A	Primary Solid Tumor	0	Stomach Adenocarcinoma
TCGA-CG-4301-01A	Primary Solid Tumor	0	Stomach Adenocarcinoma
TCGA-CG-4304-01A	Primary Solid Tumor	0	Stomach Adenocarcinoma
TCGA-CG-4436-01A	Primary Solid Tumor	0	Intestinal Type Stomach Adenocarcinoma
TCGA-CG-4438-01A	Primary Solid Tumor	0	Intestinal Type Stomach Adenocarcinoma
TCGA-CG-4440-01A	Primary Solid Tumor	0	Intestinal Type Stomach Adenocarcinoma
TCGA-CG-4442-01A	Primary Solid Tumor	0	Intestinal Type Stomach Adenocarcinoma
TCGA-CG-4443-01A	Primary Solid Tumor	0	Intestinal Type Stomach Adenocarcinoma
TCGA-CG-4449-01A	Primary Solid Tumor	0	Mucinous Stomach Adenocarcinoma
TCGA-CG-4466-01A	Primary Solid Tumor	0	Intestinal Type Stomach Adenocarcinoma
TCGA-CG-4469-01A	Primary Solid Tumor	0	Intestinal Type Stomach Adenocarcinoma
TCGA-CG-4476-01A	Primary Solid Tumor	0	Diffuse Type Stomach Adenocarcinoma
TCGA-CG-5717-01A	Primary Solid Tumor	0	Stomach Adenocarcinoma
TCGA-CG-5718-01A	Primary Solid Tumor	0	Intestinal Type Stomach Adenocarcinoma
TCGA-CG-5719-01A	Primary Solid Tumor	0	Intestinal Type Stomach Adenocarcinoma
TCGA-CG-5721-01A	Primary Solid Tumor	0	Intestinal Type Stomach Adenocarcinoma
TCGA-CG-5722-01A	Primary Solid Tumor	0	Intestinal Type Stomach Adenocarcinoma
TCGA-CG-5723-01A	Primary Solid Tumor	0	Stomach Adenocarcinoma
TCGA-CG-5724-01A	Primary Solid Tumor	0	Diffuse Type Stomach Adenocarcinoma
TCGA-CG-5725-01A	Primary Solid Tumor	0	Stomach Adenocarcinoma
TCGA-CG-5726-01A	Primary Solid Tumor	0	Intestinal Type Stomach Adenocarcinoma
TCGA-CG-5734-01A	Primary Solid Tumor	0	Intestinal Type Stomach Adenocarcinoma
TCGA-D7-5577-01A	Primary Solid Tumor	0	Tubular Stomach Adenocarcinoma
TCGA-D7-5578-01A	Primary Solid Tumor	0	Tubular Stomach Adenocarcinoma
TCGA-D7-6518-01A	Primary Solid Tumor	0	Diffuse Type Stomach Adenocarcinoma
TCGA-D7-6520-01A	Primary Solid Tumor	0	Tubular Stomach Adenocarcinoma
TCGA-D7-6522-01A	Primary Solid Tumor	0	Diffuse Type Stomach Adenocarcinoma
TCGA-D7-6525-01A	Primary Solid Tumor	0	Diffuse Type Stomach Adenocarcinoma
TCGA-D7-6526-01A	Primary Solid Tumor	0	Tubular Stomach Adenocarcinoma
TCGA-D7-6527-01A	Primary Solid Tumor	0	Papillary Stomach Adenocarcinoma
TCGA-D7-6528-01A	Primary Solid Tumor	0	Tubular Stomach Adenocarcinoma
TCGA-D7-6822-01A	Primary Solid Tumor	0	Tubular Stomach Adenocarcinoma
TCGA-D7-8570-01A	Primary Solid Tumor	0	Tubular Stomach Adenocarcinoma
TCGA-D7-8573-01A	Primary Solid Tumor	0	Tubular Stomach Adenocarcinoma
TCGA-D7-8574-01A	Primary Solid Tumor	0	Stomach Adenocarcinoma
TCGA-D7-8576-01A	Primary Solid Tumor	0	Tubular Stomach Adenocarcinoma
TCGA-D7-8578-01A	Primary Solid Tumor	0	Stomach Adenocarcinoma
TCGA-D7-A4YV-01A	Primary Solid Tumor	0	Tubular Stomach Adenocarcinoma
TCGA-D7-A6EV-01A	Primary Solid Tumor	0	Stomach Adenocarcinoma
TCGA-D7-A6EX-01A	Primary Solid Tumor	0	Tubular Stomach Adenocarcinoma
TCGA-D7-A6EY-01A	Primary Solid Tumor	0	Tubular Stomach Adenocarcinoma
TCGA-D7-A6EZ-01A	Primary Solid Tumor	0	Intestinal Type Stomach Adenocarcinoma
TCGA-D7-A6F0-01A	Primary Solid Tumor	0	Intestinal Type Stomach Adenocarcinoma
TCGA-D7-A747-01A	Primary Solid Tumor	0	Diffuse Type Stomach Adenocarcinoma
TCGA-D7-A748-01A	Primary Solid Tumor	0	Diffuse Type Stomach Adenocarcinoma
TCGA-D7-A74A-01A	Primary Solid Tumor	0	Tubular Stomach Adenocarcinoma
TCGA-EQ-A4SO-01A	Primary Solid Tumor	0	Stomach Adenocarcinoma
TCGA-F1-6177-01A	Primary Solid Tumor	0	Stomach Adenocarcinoma
TCGA-F1-A72C-01A	Primary Solid Tumor	0	Intestinal Type Stomach Adenocarcinoma
TCGA-FP-7735-01A	Primary Solid Tumor	0	Stomach Adenocarcinoma
TCGA-FP-7829-01A	Primary Solid Tumor	0	Mucinous Stomach Adenocarcinoma
TCGA-FP-7916-01A	Primary Solid Tumor	0	Diffuse Type Stomach Adenocarcinoma
TCGA-FP-7998-01A	Primary Solid Tumor	0	Diffuse Type Stomach Adenocarcinoma
TCGA-FP-8099-01A	Primary Solid Tumor	0	Stomach Adenocarcinoma
TCGA-FP-8210-01A	Primary Solid Tumor	0	Diffuse Type Stomach Adenocarcinoma
TCGA-FP-8631-01A	Primary Solid Tumor	0	Intestinal Type Stomach Adenocarcinoma
TCGA-FP-A4BE-01A	Primary Solid Tumor	0	Stomach Adenocarcinoma
TCGA-FP-A4BF-01A	Primary Solid Tumor	0	Signet Ring Cell Carcinoma of the Stomach
TCGA-FP-A8CX-01A	Primary Solid Tumor	0	Signet Ring Cell Carcinoma of the Stomach
TCGA-HF-7134-01A	Primary Solid Tumor	0	Intestinal Type Stomach Adenocarcinoma
TCGA-HF-A5NB-01A	Primary Solid Tumor	0	Mucinous Stomach Adenocarcinoma
TCGA-HJ-7597-01A	Primary Solid Tumor	0	Signet Ring Cell Carcinoma of the Stomach
TCGA-HU-8238-01A	Primary Solid Tumor	0	Tubular Stomach Adenocarcinoma
TCGA-HU-8243-01A	Primary Solid Tumor	0	Tubular Stomach Adenocarcinoma
TCGA-HU-8244-01A	Primary Solid Tumor	0	Tubular Stomach Adenocarcinoma
TCGA-HU-8608-01A	Primary Solid Tumor	0	Diffuse Type Stomach Adenocarcinoma
TCGA-HU-8610-01A	Primary Solid Tumor	0	Tubular Stomach Adenocarcinoma
TCGA-HU-A4G6-01A	Primary Solid Tumor	0	Papillary Stomach Adenocarcinoma
TCGA-HU-A4GF-01A	Primary Solid Tumor	0	Tubular Stomach Adenocarcinoma
TCGA-HU-A4GH-01A	Primary Solid Tumor	0	Tubular Stomach Adenocarcinoma
TCGA-HU-A4GN-01A	Primary Solid Tumor	0	Tubular Stomach Adenocarcinoma
TCGA-HU-A4GT-01A	Primary Solid Tumor	0	Tubular Stomach Adenocarcinoma
TCGA-HU-A4GU-01A	Primary Solid Tumor	0	Diffuse Type Stomach Adenocarcinoma
TCGA-HU-A4H4-01A	Primary Solid Tumor	0	Tubular Stomach Adenocarcinoma
TCGA-HU-A4H5-01A	Primary Solid Tumor	0	Papillary Stomach Adenocarcinoma
TCGA-HU-A4H6-01A	Primary Solid Tumor	0	Tubular Stomach Adenocarcinoma
TCGA-HU-A4HD-01A	Primary Solid Tumor	0	Tubular Stomach Adenocarcinoma
TCGA-IN-7806-01A	Primary Solid Tumor	0	Diffuse Type Stomach Adenocarcinoma
TCGA-IN-7808-01A	Primary Solid Tumor	0	Diffuse Type Stomach Adenocarcinoma
TCGA-IN-8462-01A	Primary Solid Tumor	0	Stomach Adenocarcinoma
TCGA-IN-A6RJ-01A	Primary Solid Tumor	0	Stomach Adenocarcinoma
TCGA-IN-A6RL-01A	Primary Solid Tumor	0	Stomach Adenocarcinoma
TCGA-IN-A6RN-01A	Primary Solid Tumor	0	Stomach Adenocarcinoma
TCGA-IN-A6RO-01A	Primary Solid Tumor	0	Stomach Adenocarcinoma
TCGA-IN-A6RS-01A	Primary Solid Tumor	0	Stomach Adenocarcinoma
TCGA-IN-A7NR-01A	Primary Solid Tumor	0	Stomach Adenocarcinoma
TCGA-IN-A7NT-01A	Primary Solid Tumor	0	Stomach Adenocarcinoma
TCGA-IN-A7NU-01A	Primary Solid Tumor	0	Stomach Adenocarcinoma
TCGA-IN-AB1V-01A	Primary Solid Tumor	0	Stomach Adenocarcinoma
TCGA-IN-AB1X-01A	Primary Solid Tumor	0	Stomach Adenocarcinoma
TCGA-KB-A6F7-01A	Primary Solid Tumor	0	Intestinal Type Stomach Adenocarcinoma
TCGA-KB-A93H-01A	Primary Solid Tumor	0	Tubular Stomach Adenocarcinoma
TCGA-KB-A93J-01A	Primary Solid Tumor	0	Diffuse Type Stomach Adenocarcinoma
TCGA-MX-A5UJ-01A	Primary Solid Tumor	0	Tubular Stomach Adenocarcinoma
TCGA-MX-A663-01A	Primary Solid Tumor	0	Stomach Adenocarcinoma
TCGA-R5-A7O7-01A	Primary Solid Tumor	0	Tubular Stomach Adenocarcinoma
TCGA-R5-A7ZE-01B	Primary Solid Tumor	0	Tubular Stomach Adenocarcinoma
TCGA-R5-A7ZF-01A	Primary Solid Tumor	0	Tubular Stomach Adenocarcinoma
TCGA-R5-A7ZI-01A	Primary Solid Tumor	0	Diffuse Type Stomach Adenocarcinoma
TCGA-R5-A7ZR-01A	Primary Solid Tumor	0	Tubular Stomach Adenocarcinoma
TCGA-RD-A7BS-01A	Primary Solid Tumor	0	Diffuse Type Stomach Adenocarcinoma
TCGA-RD-A7C1-01A	Primary Solid Tumor	0	Diffuse Type Stomach Adenocarcinoma
TCGA-RD-A8MV-01A	Primary Solid Tumor	0	Intestinal Type Stomach Adenocarcinoma
TCGA-RD-A8MW-01A	Primary Solid Tumor	0	Intestinal Type Stomach Adenocarcinoma
TCGA-RD-A8N2-01A	Primary Solid Tumor	0	Diffuse Type Stomach Adenocarcinoma
TCGA-SW-A7EA-01A	Primary Solid Tumor	0	Diffuse Type Stomach Adenocarcinoma
TCGA-SW-A7EB-01A	Primary Solid Tumor	0	Mucinous Stomach Adenocarcinoma
TCGA-VQ-A8DT-01A	Primary Solid Tumor	0	Intestinal Type Stomach Adenocarcinoma
TCGA-VQ-A8DU-01A	Primary Solid Tumor	0	Tubular Stomach Adenocarcinoma
TCGA-VQ-A8DV-01A	Primary Solid Tumor	0	Intestinal Type Stomach Adenocarcinoma
TCGA-VQ-A8DZ-01A	Primary Solid Tumor	0	Signet Ring Cell Carcinoma of the Stomach
TCGA-VQ-A8E0-01A	Primary Solid Tumor	0	Intestinal Type Stomach Adenocarcinoma
TCGA-VQ-A8E7-01B	Primary Solid Tumor	0	Tubular Stomach Adenocarcinoma
TCGA-VQ-A8P2-01A	Primary Solid Tumor	0	Mucinous Stomach Adenocarcinoma
TCGA-VQ-A8P3-01A	Primary Solid Tumor	0	Tubular Stomach Adenocarcinoma
TCGA-VQ-A8PB-01A	Primary Solid Tumor	0	Papillary Stomach Adenocarcinoma
TCGA-VQ-A8PE-01A	Primary Solid Tumor	0	Tubular Stomach Adenocarcinoma
TCGA-VQ-A8PH-01A	Primary Solid Tumor	0	Tubular Stomach Adenocarcinoma
TCGA-VQ-A8PM-01A	Primary Solid Tumor	0	Signet Ring Cell Carcinoma of the Stomach
TCGA-VQ-A8PU-01A	Primary Solid Tumor	0	Tubular Stomach Adenocarcinoma
TCGA-VQ-A8PX-01A	Primary Solid Tumor	0	Intestinal Type Stomach Adenocarcinoma
TCGA-VQ-A91W-01A	Primary Solid Tumor	0	Intestinal Type Stomach Adenocarcinoma
TCGA-VQ-A91X-01A	Primary Solid Tumor	0	Intestinal Type Stomach Adenocarcinoma
TCGA-VQ-A91Y-01A	Primary Solid Tumor	0	Tubular Stomach Adenocarcinoma
TCGA-VQ-A91Z-01A	Primary Solid Tumor	0	Tubular Stomach Adenocarcinoma
TCGA-VQ-A924-01A	Primary Solid Tumor	0	Tubular Stomach Adenocarcinoma
TCGA-VQ-A927-01A	Primary Solid Tumor	0	Diffuse Type Stomach Adenocarcinoma
TCGA-VQ-A94T-01A	Primary Solid Tumor	0	Diffuse Type Stomach Adenocarcinoma
TCGA-VQ-AA6A-01A	Primary Solid Tumor	0	Intestinal Type Stomach Adenocarcinoma
TCGA-VQ-AA6D-01A	Primary Solid Tumor	0	Tubular Stomach Adenocarcinoma
TCGA-VQ-AA6F-01A	Primary Solid Tumor	0	Intestinal Type Stomach Adenocarcinoma
TCGA-VQ-AA6G-01A	Primary Solid Tumor	0	Intestinal Type Stomach Adenocarcinoma
TCGA-ZA-A8F6-01A	Primary Solid Tumor	0	Intestinal Type Stomach Adenocarcinoma
TCGA-ZQ-A9CR-01A	Primary Solid Tumor	0	Tubular Stomach Adenocarcinoma
TCGA-D7-A6F2-01A	Primary Solid Tumor	1075065617318	Tubular Stomach Adenocarcinoma
TCGA-BR-8384-01A	Primary Solid Tumor	10456825669951	Stomach Adenocarcinoma
TCGA-BR-8284-01A	Primary Solid Tumor	10793234244708	Intestinal Type Stomach Adenocarcinoma
TCGA-BR-7959-01A	Primary Solid Tumor	14122502033666	Mucinous Stomach Adenocarcinoma
TCGA-BR-A4J2-01A	Primary Solid Tumor	35723207767687	Diffuse Type Stomach Adenocarcinoma
TCGA-BR-8590-01A	Primary Solid Tumor	44631078864519	Stomach Adenocarcinoma
TCGA-CD-8531-01A	Primary Solid Tumor	100756389703734	Diffuse Type Stomach Adenocarcinoma
TCGA-RD-A8N5-01A	Primary Solid Tumor	107793054065676	Mucinous Stomach Adenocarcinoma
TCGA-B7-A5TI-01A	Primary Solid Tumor	108583004577005	Diffuse Type Stomach Adenocarcinoma
TCGA-BR-8365-01A	Primary Solid Tumor	108604675642588	Stomach Adenocarcinoma
TCGA-BR-8363-01A	Primary Solid Tumor	109614767711904	Stomach Adenocarcinoma
TCGA-CG-4462-01A	Primary Solid Tumor	110683748613556	Diffuse Type Stomach Adenocarcinoma
TCGA-BR-A4CR-01A	Primary Solid Tumor	114253822453033	Stomach Adenocarcinoma
TCGA-IP-7968-01A	Primary Solid Tumor	114825113062433	Stomach Adenocarcinoma
TCGA-RD-A8N9-01A	Primary Solid Tumor	119577501806424	Diffuse Type Stomach Adenocarcinoma
TCGA-RD-A8N1-01A	Primary Solid Tumor	120596576987724	Diffuse Type Stomach Adenocarcinoma
TCGA-BR-A4IU-01A	Primary Solid Tumor	121363349654859	Diffuse Type Stomach Adenocarcinoma
TCGA-VQ-A91V-01A	Primary Solid Tumor	122488929181105	Tubular Stomach Adenocarcinoma
TCGA-RD-A8NB-01A	Primary Solid Tumor	122918216763715	Diffuse Type Stomach Adenocarcinoma
TCGA-VQ-A94R-01A	Primary Solid Tumor	124120060142623	Intestinal Type Stomach Adenocarcinoma
TCGA-BR-4368-01A	Primary Solid Tumor	124661765205409	Stomach Adenocarcinoma
TCGA-VQ-A91S-01A	Primary Solid Tumor	125622624670883	Tubular Stomach Adenocarcinoma
TCGA-BR-8591-01A	Primary Solid Tumor	128603776169017	Stomach Adenocarcinoma
TCGA-VQ-AA64-01A	Primary Solid Tumor	138615537316606	Intestinal Type Stomach Adenocarcinoma
TCGA-VQ-A922-01A	Primary Solid Tumor	139181858349804	Tubular Stomach Adenocarcinoma
TCGA-VQ-A8PF-01A	Primary Solid Tumor	139619934878773	Tubular Stomach Adenocarcinoma
TCGA-D7-8579-01A	Primary Solid Tumor	141043726055178	Intestinal Type Stomach Adenocarcinoma
TCGA-CD-8530-01A	Primary Solid Tumor	153281250653361	Diffuse Type Stomach Adenocarcinoma
TCGA-CG-4475-01A	Primary Solid Tumor	163321835476116	Stomach Adenocarcinoma
TCGA-VQ-A91Q-01A	Primary Solid Tumor	163692764454554	Tubular Stomach Adenocarcinoma
TCGA-BR-8367-01A	Primary Solid Tumor	169708681200491	Stomach Adenocarcinoma
TCGA-D7-8575-01A	Primary Solid Tumor	172601697344182	Tubular Stomach Adenocarcinoma
TCGA-FP-8209-01A	Primary Solid Tumor	174196012587973	Diffuse Type Stomach Adenocarcinoma
TCGA-HU-A4G3-01A	Primary Solid Tumor	174310506193434	Tubular Stomach Adenocarcinoma
TCGA-BR-6706-01A	Primary Solid Tumor	178719533448798	Stomach Adenocarcinoma
TCGA-BR-A4IZ-01A	Primary Solid Tumor	179369835189092	Diffuse Type Stomach Adenocarcinoma
TCGA-BR-4256-01A	Primary Solid Tumor	179461840027558	Stomach Adenocarcinoma
TCGA-HU-A4G8-01A	Primary Solid Tumor	186647369618189	Diffuse Type Stomach Adenocarcinoma
TCGA-BR-7957-01A	Primary Solid Tumor	193348288034552	Intestinal Type Stomach Adenocarcinoma
TCGA-VQ-A8E2-01A	Primary Solid Tumor	198149887708459	Tubular Stomach Adenocarcinoma
TCGA-VQ-A923-01A	Primary Solid Tumor	200970603338511	Tubular Stomach Adenocarcinoma
TCGA-BR-8371-01A	Primary Solid Tumor	203581246982328	Stomach Adenocarcinoma
TCGA-BR-8683-01A	Primary Solid Tumor	222866731197526	Tubular Stomach Adenocarcinoma
TCGA-D7-6524-01A	Primary Solid Tumor	226337903582686	Diffuse Type Stomach Adenocarcinoma
TCGA-VQ-A94P-01A	Primary Solid Tumor	232901316917206	Signet Ring Cell Carcinoma of the Stomach
TCGA-MX-A5UG-01A	Primary Solid Tumor	239108275445459	Diffuse Type Stomach Adenocarcinoma
TCGA-KB-A93G-01A	Primary Solid Tumor	293425630080233	Signet Ring Cell Carcinoma of the Stomach
TCGA-BR-4191-01A	Primary Solid Tumor	303091490038161	Stomach Adenocarcinoma
TCGA-VQ-A8PQ-01A	Primary Solid Tumor	377842225570509	Tubular Stomach Adenocarcinoma
TCGA-CD-A4MI-01A	Primary Solid Tumor	0.163557243277888	Stomach Adenocarcinoma
TCGA-BR-8362-01A	Primary Solid Tumor	0.170498085318096	Stomach Adenocarcinoma
TCGA-D7-A4Z0-01A	Primary Solid Tumor	0.178865598856499	Mucinous Stomach Adenocarcinoma
TCGA-RD-A8N6-01A	Primary Solid Tumor	0.182018187638819	Intestinal Type Stomach Adenocarcinoma
TCGA-VQ-AA6B-01A	Primary Solid Tumor	0.185440879311397	Intestinal Type Stomach Adenocarcinoma
TCGA-BR-8484-01A	Primary Solid Tumor	0.189703826630772	Stomach Adenocarcinoma
TCGA-HU-8602-01A	Primary Solid Tumor	0.193463147383815	Diffuse Type Stomach Adenocarcinoma
TCGA-D7-A4YU-01A	Primary Solid Tumor	0.193549768767407	Tubular Stomach Adenocarcinoma
TCGA-BR-8679-01A	Primary Solid Tumor	0.195052936657016	Stomach Adenocarcinoma
TCGA-HU-A4GP-01A	Primary Solid Tumor	0.200202563672628	Diffuse Type Stomach Adenocarcinoma
TCGA-BR-A4J5-01A	Primary Solid Tumor	0.201690748372602	Mucinous Stomach Adenocarcinoma
TCGA-VQ-AA69-01A	Primary Solid Tumor	0.201852737160015	Intestinal Type Stomach Adenocarcinoma
TCGA-D7-A4YX-01A	Primary Solid Tumor	0.20416293983553	Stomach Adenocarcinoma
TCGA-CD-8529-01A	Primary Solid Tumor	0.204735607654718	Mucinous Stomach Adenocarcinoma
TCGA-BR-6452-01A	Primary Solid Tumor	0.207791431979958	Stomach Adenocarcinoma
TCGA-VQ-A8PD-01A	Primary Solid Tumor	0.208199476684786	Stomach Adenocarcinoma
TCGA-CG-4441-01A	Primary Solid Tumor	0.210009685243465	Intestinal Type Stomach Adenocarcinoma
TCGA-BR-8366-01A	Primary Solid Tumor	0.210871779345403	Stomach Adenocarcinoma
TCGA-BR-7196-01A	Primary Solid Tumor	0.211742355614802	Stomach Adenocarcinoma
TCGA-CD-8528-01A	Primary Solid Tumor	0.213900454144204	Stomach Adenocarcinoma
TCGA-3M-AB47-01A	Primary Solid Tumor	0.219408672844295	Stomach Adenocarcinoma
TCGA-IN-A6RI-01A	Primary Solid Tumor	0.243122917217024	Stomach Adenocarcinoma
TCGA-CG-4306-01A	Primary Solid Tumor	0.243175476731321	Stomach Adenocarcinoma
TCGA-BR-8060-01A	Primary Solid Tumor	0.245876105473477	Stomach Adenocarcinoma
TCGA-D7-6519-01A	Primary Solid Tumor	0.246251622322925	Diffuse Type Stomach Adenocarcinoma
TCGA-RD-A7BT-01A	Primary Solid Tumor	0.248080619104118	Intestinal Type Stomach Adenocarcinoma
TCGA-VQ-A8PK-01A	Primary Solid Tumor	0.252799661195063	Intestinal Type Stomach Adenocarcinoma
TCGA-BR-4366-01A	Primary Solid Tumor	0.25291659266833	Stomach Adenocarcinoma
TCGA-HU-A4GQ-01A	Primary Solid Tumor	0.258335994659083	Tubular Stomach Adenocarcinoma
TCGA-HU-A4G9-01A	Primary Solid Tumor	0.259452019194576	Tubular Stomach Adenocarcinoma
TCGA-BR-A4PE-01A	Primary Solid Tumor	0.266118075962266	Stomach Adenocarcinoma
TCGA-BR-A44T-01A	Primary Solid Tumor	0.267713834685315	Diffuse Type Stomach Adenocarcinoma
TCGA-CG-5732-01A	Primary Solid Tumor	0.26878103851179	Intestinal Type Stomach Adenocarcinoma
TCGA-VQ-A8P8-01A	Primary Solid Tumor	0.279972243148654	Intestinal Type Stomach Adenocarcinoma
TCGA-CG-4477-01A	Primary Solid Tumor	0.28021892549663	Intestinal Type Stomach Adenocarcinoma
TCGA-BR-4361-01A	Primary Solid Tumor	0.281171216317238	Stomach Adenocarcinoma
TCGA-BR-A4J7-01A	Primary Solid Tumor	0.283933126162096	Mucinous Stomach Adenocarcinoma
TCGA-D7-6817-01A	Primary Solid Tumor	0.289449738125096	Tubular Stomach Adenocarcinoma
TCGA-HU-8604-01A	Primary Solid Tumor	0.29225341478768	Tubular Stomach Adenocarcinoma
TCGA-CG-4305-01A	Primary Solid Tumor	0.294045508355355	Stomach Adenocarcinoma
TCGA-BR-8296-01A	Primary Solid Tumor	0.30041572056143	Intestinal Type Stomach Adenocarcinoma
TCGA-VQ-AA6I-01A	Primary Solid Tumor	0.304018369363864	Intestinal Type Stomach Adenocarcinoma
TCGA-CG-4437-01A	Primary Solid Tumor	0.30577096936885	Intestinal Type Stomach Adenocarcinoma
TCGA-D7-A4YT-01A	Primary Solid Tumor	0.312383955608171	Tubular Stomach Adenocarcinoma
TCGA-VQ-AA6J-01A	Primary Solid Tumor	0.320507089599515	Intestinal Type Stomach Adenocarcinoma
TCGA-IN-A6RR-01A	Primary Solid Tumor	0.346259830534733	Stomach Adenocarcinoma
TCGA-HU-A4H8-01A	Primary Solid Tumor	0.357869039373898	Tubular Stomach Adenocarcinoma
TCGA-VQ-AA68-01A	Primary Solid Tumor	0.368958252351609	Tubular Stomach Adenocarcinoma
TCGA-EQ-8122-01A	Primary Solid Tumor	0.374246963463431	Intestinal Type Stomach Adenocarcinoma
TCGA-BR-A4J8-01A	Primary Solid Tumor	0.377122801054081	Stomach Adenocarcinoma
TCGA-HU-A4GJ-01A	Primary Solid Tumor	0.377512991675469	Diffuse Type Stomach Adenocarcinoma
TCGA-BR-4370-01A	Primary Solid Tumor	0.387741817278151	Stomach Adenocarcinoma
TCGA-BR-8589-01A	Primary Solid Tumor	0.38845763099611	Stomach Adenocarcinoma
TCGA-BR-8687-01A	Primary Solid Tumor	0.391559010179419	Stomach Adenocarcinoma
TCGA-BR-8373-01A	Primary Solid Tumor	0.392774603855233	Intestinal Type Stomach Adenocarcinoma
TCGA-VQ-A91N-01A	Primary Solid Tumor	0.393118374790772	Tubular Stomach Adenocarcinoma
TCGA-VQ-A91U-01A	Primary Solid Tumor	0.407166964637966	Intestinal Type Stomach Adenocarcinoma
TCGA-BR-8372-01A	Primary Solid Tumor	0.432036254906443	Stomach Adenocarcinoma
TCGA-VQ-AA6K-01A	Primary Solid Tumor	0.434490335736609	Signet Ring Cell Carcinoma of the Stomach
TCGA-VQ-A8PO-01A	Primary Solid Tumor	0.436188845881076	Signet Ring Cell Carcinoma of the Stomach
TCGA-FP-8211-01A	Primary Solid Tumor	0.441907112789998	Stomach Adenocarcinoma
TCGA-HU-A4GD-01A	Primary Solid Tumor	0.444112565637794	Tubular Stomach Adenocarcinoma
TCGA-RD-A8N0-01A	Primary Solid Tumor	0.452838197729404	Diffuse Type Stomach Adenocarcinoma
TCGA-F1-6875-01A	Primary Solid Tumor	0.455825807079476	Stomach Adenocarcinoma
TCGA-D7-8572-01A	Primary Solid Tumor	0.464922583239381	Stomach Adenocarcinoma
TCGA-IN-8663-01A	Primary Solid Tumor	0.46743192377554	Stomach Adenocarcinoma
TCGA-BR-4267-01A	Primary Solid Tumor	0.471554831716793	Stomach Adenocarcinoma
TCGA-CG-4474-01A	Primary Solid Tumor	0.474068210966998	Diffuse Type Stomach Adenocarcinoma
TCGA-CG-5720-01A	Primary Solid Tumor	0.475884803144379	Stomach Adenocarcinoma
TCGA-BR-4257-01A	Primary Solid Tumor	0.478498647026893	Stomach Adenocarcinoma
TCGA-VQ-A925-01A	Primary Solid Tumor	0.47851700032515	Tubular Stomach Adenocarcinoma
TCGA-BR-4279-01A	Primary Solid Tumor	0.485333875198898	Stomach Adenocarcinoma
TCGA-VQ-A94O-01A	Primary Solid Tumor	0.492052296514745	Intestinal Type Stomach Adenocarcinoma
TCGA-BR-4363-01A	Primary Solid Tumor	0.499445587429001	Stomach Adenocarcinoma
TCGA-BR-4369-01A	Primary Solid Tumor	0.500775463825896	Stomach Adenocarcinoma
TCGA-VQ-A91D-01A	Primary Solid Tumor	0.501435598082857	Intestinal Type Stomach Adenocarcinoma
TCGA-VQ-A91K-01A	Primary Solid Tumor	0.504352214635389	Intestinal Type Stomach Adenocarcinoma
TCGA-VQ-A8E3-01A	Primary Solid Tumor	0.50452662600622	Intestinal Type Stomach Adenocarcinoma
TCGA-D7-6815-01A	Primary Solid Tumor	0.508160034856038	Tubular Stomach Adenocarcinoma
TCGA-BR-4201-01A	Primary Solid Tumor	0.509336587871889	Stomach Adenocarcinoma
TCGA-CD-8534-01A	Primary Solid Tumor	0.519138443653264	Diffuse Type Stomach Adenocarcinoma
TCGA-VQ-A8PJ-01A	Primary Solid Tumor	0.520114812057636	Tubular Stomach Adenocarcinoma
TCGA-BR-7723-01A	Primary Solid Tumor	0.522675706397367	Stomach Adenocarcinoma
TCGA-HF-7132-01A	Primary Solid Tumor	0.525942100414238	Mucinous Stomach Adenocarcinoma
TCGA-HU-A4G2-01A	Primary Solid Tumor	0.537203035719743	Diffuse Type Stomach Adenocarcinoma
TCGA-RD-A7BW-01A	Primary Solid Tumor	0.541614971142516	Diffuse Type Stomach Adenocarcinoma
TCGA-CD-A48A-01A	Primary Solid Tumor	0.545536379879065	Stomach Adenocarcinoma
TCGA-FP-A9TM-01A	Primary Solid Tumor	0.548662120777142	Stomach Adenocarcinoma
TCGA-F1-6874-01A	Primary Solid Tumor	0.549067557331553	Intestinal Type Stomach Adenocarcinoma
TCGA-CD-A489-01A	Primary Solid Tumor	0.556275840055788	Diffuse Type Stomach Adenocarcinoma
TCGA-BR-8364-01A	Primary Solid Tumor	0.566424696682294	Diffuse Type Stomach Adenocarcinoma
TCGA-HU-A4H3-01A	Primary Solid Tumor	0.573965751941121	Diffuse Type Stomach Adenocarcinoma
TCGA-HU-8249-01A	Primary Solid Tumor	0.603785459018851	Tubular Stomach Adenocarcinoma
TCGA-BR-8081-01A	Primary Solid Tumor	0.608275371340922	Stomach Adenocarcinoma
TCGA-F1-A448-01A	Primary Solid Tumor	0.611217270586492	Mucinous Stomach Adenocarcinoma
TCGA-HU-A4H2-01A	Primary Solid Tumor	0.611915783425895	Tubular Stomach Adenocarcinoma
TCGA-HU-A4GC-01A	Primary Solid Tumor	0.623805723941514	Diffuse Type Stomach Adenocarcinoma
TCGA-D7-6820-01A	Primary Solid Tumor	0.637230030997622	Tubular Stomach Adenocarcinoma
TCGA-BR-6456-01A	Primary Solid Tumor	0.638676461265813	Stomach Adenocarcinoma
TCGA-R5-A805-01A	Primary Solid Tumor	0.643918850976779	Intestinal Type Stomach Adenocarcinoma
TCGA-HF-7136-01A	Primary Solid Tumor	0.651903550387833	Stomach Adenocarcinoma
TCGA-BR-6563-01A	Primary Solid Tumor	0.652032222472643	Stomach Adenocarcinoma
TCGA-D7-6521-01A	Primary Solid Tumor	0.657026327854414	Diffuse Type Stomach Adenocarcinoma
TCGA-HU-A4H0-01A	Primary Solid Tumor	0.682490392043584	Diffuse Type Stomach Adenocarcinoma
TCGA-BR-4255-01A	Primary Solid Tumor	0.683766289662441	Stomach Adenocarcinoma
TCGA-HU-A4GY-01A	Primary Solid Tumor	0.68923149183379	Diffuse Type Stomach Adenocarcinoma
TCGA-VQ-A8P5-01A	Primary Solid Tumor	0.691812036230484	Intestinal Type Stomach Adenocarcinoma
TCGA-BR-7722-01A	Primary Solid Tumor	0.698009580728735	Stomach Adenocarcinoma
TCGA-VQ-A94U-01A	Primary Solid Tumor	0.716336331414826	Signet Ring Cell Carcinoma of the Stomach
TCGA-VQ-A91A-01A	Primary Solid Tumor	0.723099842716528	Mucinous Stomach Adenocarcinoma
TCGA-HU-A4HB-01A	Primary Solid Tumor	0.73354213962438	Diffuse Type Stomach Adenocarcinoma
TCGA-CG-4472-01A	Primary Solid Tumor	0.741627542698954	Stomach Adenocarcinoma
TCGA-BR-A4J6-01A	Primary Solid Tumor	0.743769197017671	Stomach Adenocarcinoma
TCGA-RD-A8N4-01A	Primary Solid Tumor	0.756776453725226	Diffuse Type Stomach Adenocarcinoma
TCGA-VQ-A928-01A	Primary Solid Tumor	0.761117528042249	Papillary Stomach Adenocarcinoma
TCGA-BR-7197-01A	Primary Solid Tumor	0.761572926158023	Stomach Adenocarcinoma
TCGA-HU-A4GX-01A	Primary Solid Tumor	0.764359328487827	Diffuse Type Stomach Adenocarcinoma
TCGA-BR-8291-01A	Primary Solid Tumor	0.774938349934559	Diffuse Type Stomach Adenocarcinoma
TCGA-CD-A4MJ-01A	Primary Solid Tumor	0.782597981981073	Stomach Adenocarcinoma
TCGA-CD-8524-01A	Primary Solid Tumor	0.801813414573838	Intestinal Type Stomach Adenocarcinoma
TCGA-CG-4444-01A	Primary Solid Tumor	0.810905640308025	Diffuse Type Stomach Adenocarcinoma
TCGA-BR-6705-01A	Primary Solid Tumor	0.815349623288253	Stomach Adenocarcinoma
TCGA-D7-6818-01A	Primary Solid Tumor	0.816743188316072	Diffuse Type Stomach Adenocarcinoma
TCGA-BR-A4J4-01A	Primary Solid Tumor	0.843260367244916	Stomach Adenocarcinoma
TCGA-VQ-A8PC-01A	Primary Solid Tumor	0.855463647506875	Signet Ring Cell Carcinoma of the Stomach
TCGA-BR-8682-01A	Primary Solid Tumor	0.87137530789088	Mucinous Stomach Adenocarcinoma
TCGA-VQ-A8PP-01A	Primary Solid Tumor	0.871540797271821	Tubular Stomach Adenocarcinoma
TCGA-VQ-A91E-01A	Primary Solid Tumor	0.874538663713933	Tubular Stomach Adenocarcinoma
TCGA-BR-A4QM-01A	Primary Solid Tumor	0.885727479510821	Stomach Adenocarcinoma
TCGA-D7-A4YY-01A	Primary Solid Tumor	0.896434463190295	Stomach Adenocarcinoma
TCGA-MX-A666-01A	Primary Solid Tumor	0.901584662709099	Stomach Adenocarcinoma
TCGA-VQ-A92D-01A	Primary Solid Tumor	0.941595021228795	Tubular Stomach Adenocarcinoma
TCGA-BR-4362-01A	Primary Solid Tumor	0.944453115783318	Stomach Adenocarcinoma
TCGA-CG-4465-01A	Primary Solid Tumor	0.950652221194352	Diffuse Type Stomach Adenocarcinoma
TCGA-BR-8369-01A	Primary Solid Tumor	0.968487193252213	Stomach Adenocarcinoma
TCGA-HF-7133-01A	Primary Solid Tumor	0.996448672873059	Mucinous Stomach Adenocarcinoma

## Sheet: E.Survival Curve RAPGEF6 21A 
sampleID	RAPGEF6 21A: exon_chr5:130785716-130785739	OS_STATUS	OS_MONTHS
TCGA-3M-AB46-01A	0	0	58.0268
TCGA-B7-5816-01A	0	0	26.6956
TCGA-B7-5818-01A	0	0	11.704
TCGA-B7-A5TI-01A	1.08583	0	19.5614
TCGA-B7-A5TJ-01A	0	0	11.0136
TCGA-B7-A5TK-01A	0	0	9.46839
TCGA-B7-A5TN-01A	0	0	9.43551
TCGA-BR-4187-01A	0	1	4.63557
TCGA-BR-4191-01A	3.03091	1	18.345
TCGA-BR-4201-01A	0.509337	1	30.9038
TCGA-BR-4253-01A	0	1	4.07667
TCGA-BR-4255-01A	0.683766	1	4.07667
TCGA-BR-4256-01A	1.79462	1	9.33688
TCGA-BR-4257-01A	0.478499	1	9.66565
TCGA-BR-4267-01A	0.471555	1	6.18075
TCGA-BR-4279-01A	0.485334	1	9.56702
TCGA-BR-4280-01A	0	1	6.60815
TCGA-BR-6452-01A	0.207791	0	34.6846
TCGA-BR-6453-01A	0	0	15.945
TCGA-BR-6455-01A	0	1	13.8738
TCGA-BR-6456-01A	0.638676	1	17.293
TCGA-BR-6457-01A	0	0	13.6766
TCGA-BR-6458-01A	0	1	19.3313
TCGA-BR-6563-01A	0.652032	0	39.1229
TCGA-BR-6564-01A	0	1	26.1038
TCGA-BR-6565-01A	0	1	9.1725
TCGA-BR-6566-01A	0	0	32.7777
TCGA-BR-6705-01A	0.81535	1	25.6107
TCGA-BR-6706-01A	1.7872	1	18.0491
TCGA-BR-6707-01A	0	0	16.1423
TCGA-BR-6709-01A	0	1	12.1643
TCGA-BR-6801-01A	0	0	40.2078
TCGA-BR-6802-01A	0	0	30.9038
TCGA-BR-6803-01A	0	0	31.1997
TCGA-BR-6852-01A	0	0	44.942
TCGA-BR-7196-01A	0.211742	0	21.8957
TCGA-BR-7197-01A	0.761573	0	9.20538
TCGA-BR-7703-01A	0	0	36.164
TCGA-BR-7704-01A	0	0	35.2434
TCGA-BR-7707-01A	0	0	35.8352
TCGA-BR-7715-01A	0	0	33.6325
TCGA-BR-7716-01A	0	0	39.7804
TCGA-BR-7717-01A	0	1	18.1477
TCGA-BR-7722-01A	0.69801	1	15.3204
TCGA-BR-7723-01A	0.522676	1	28.7339
TCGA-BR-7901-01A	0	1	3.45202
TCGA-BR-7957-01A	1.93348	1	9.07387
TCGA-BR-7958-01A	0	0	29.5558
TCGA-BR-7959-01A	1.41225	0	33.2051
TCGA-BR-8058-01A	0	0	37.2489
TCGA-BR-8059-01A	0	1	14.4327
TCGA-BR-8060-01A	0.245876	1	11.441
TCGA-BR-8077-01A	0	0	0.690403
TCGA-BR-8078-01A	0	0	29.5887
TCGA-BR-8080-01A	0	1	9.59989
TCGA-BR-8081-01A	0.608275	0	32.2517
TCGA-BR-8284-01A	1.07932	1	8.05471
TCGA-BR-8286-01A	0	0	29.4243
TCGA-BR-8289-01A	0	1	2.66298
TCGA-BR-8291-01A	0.774938	1	19.9559
TCGA-BR-8295-01A	0	1	2.20272
TCGA-BR-8296-01A	0.300416	1	15.5834
TCGA-BR-8297-01A	0	0	7.39718
TCGA-BR-8361-01A	0	0	31.101
TCGA-BR-8362-01A	0.170498	1	13.0848
TCGA-BR-8363-01A	1.09615	1	0.263011
TCGA-BR-8364-01A	0.566425	0	22.1915
TCGA-BR-8365-01A	1.08605	1	17.5231
TCGA-BR-8366-01A	0.210872	0	0.953414
TCGA-BR-8367-01A	1.69709	1	26.334
TCGA-BR-8368-01A	0	0	4.3068
TCGA-BR-8369-01A	0.968487	0	14.0382
TCGA-BR-8371-01A	2.03581	1	11.8026
TCGA-BR-8372-01A	0.432036	0	31.2654
TCGA-BR-8373-01A	0.392775	0	14.7944
TCGA-BR-8380-01A	0	0	0.690403
TCGA-BR-8381-01A	0	0	7.3643
TCGA-BR-8382-01A	0	1	25.0518
TCGA-BR-8384-01A	1.04568	0	3.71503
TCGA-BR-8483-01A	0	0	5.39172
TCGA-BR-8484-01A	0.189704	1	25.1833
TCGA-BR-8485-01A	0	0	9.20538
TCGA-BR-8486-01A	0	0	20.219
TCGA-BR-8487-01A	0	0	1.1178
TCGA-BR-8588-01A	0	0	12.7889
TCGA-BR-8589-01A	0.388458	0	27.123
TCGA-BR-8590-01A	4.46311	1	9.33688
TCGA-BR-8591-01A	1.28604	0	28.1422
TCGA-BR-8592-01A	0	1	6.27938
TCGA-BR-8676-01A	0	0	7.52868
TCGA-BR-8677-01A	0	0	26.7285
TCGA-BR-8678-01A	0	0	24.7888
TCGA-BR-8680-01A	0	0	31.9558
TCGA-BR-8682-01A	0.871375	0	32.5805
TCGA-BR-8683-01A	2.22867	1	9.86291
TCGA-BR-8686-01A	0	1	20.8765
TCGA-BR-8687-01A	0.391559	1	8.21909
TCGA-BR-8690-01A	0	0	10.6848
TCGA-BR-A44T-01A	0.267714	0	34.1257
TCGA-BR-A44U-01A	0	1	13.8738
TCGA-BR-A452-01A	0	1	7.52868
TCGA-BR-A453-01A	0	1	6.08213
TCGA-BR-A4CS-01A	0	1	1.47944
TCGA-BR-A4IU-01A	1.21363	0	27.5504
TCGA-BR-A4IV-01A	0	1	28.5695
TCGA-BR-A4IY-01A	0	0	12.8875
TCGA-BR-A4IZ-01A	1.7937	1	8.97524
TCGA-BR-A4J1-01A	0	1	0.72328
TCGA-BR-A4J2-01A	3.57232	0	14.1697
TCGA-BR-A4J4-01A	0.84326	0	0.526022
TCGA-BR-A4J5-01A	0.201691	0	28.3394
TCGA-BR-A4J6-01A	0.743769	0	0.657527
TCGA-BR-A4J7-01A	0.283933	0	32.5147
TCGA-BR-A4J8-01A	0.377123	0	13.5122
TCGA-BR-A4J9-01A	0	0	0.460269
TCGA-BR-A4PD-01A	0	0	20.6463
TCGA-BR-A4PE-01A	0.266118	0	20.4162
TCGA-BR-A4PF-01A	0	0	1.15067
TCGA-BR-A4QI-01A	0	1	21.4354
TCGA-BR-A4QL-01A	0	1	16.1423
TCGA-BR-A4QM-01A	0.885727	0	5.12871
TCGA-CD-5798-01A	0	0	13.4136
TCGA-CD-5799-01A	0	0	13.019
TCGA-CD-5800-01A	0	0	13.1505
TCGA-CD-5801-01A	0	1	13.1834
TCGA-CD-5803-01A	0	1	11.2108
TCGA-CD-5804-01A	0	0	12.0985
TCGA-CD-5813-01A	0	1	12.3944
TCGA-CD-8524-01A	0.801813	0	12.756
TCGA-CD-8525-01A	0	0	12.5916
TCGA-CD-8526-01A	0	0	12.5259
TCGA-CD-8527-01A	0	1	7.16704
TCGA-CD-8528-01A	0.2139	0	12.3286
TCGA-CD-8529-01A	0.204736	0	12.2958
TCGA-CD-8530-01A	1.53281	0	12.3944
TCGA-CD-8531-01A	1.00756	0	12.5916
TCGA-CD-8532-01A	0	1	11.6382
TCGA-CD-8533-01A	0	0	15.3861
TCGA-CD-8534-01A	0.519138	0	12.0656
TCGA-CD-8535-01A	0	0	12.8218
TCGA-CD-8536-01A	0	0	12.4273
TCGA-CD-A486-01A	0	1	6.31226
TCGA-CD-A487-01A	0	0	12.2958
TCGA-CD-A489-01A	0.556276	1	11.3095
TCGA-CD-A48A-01A	0.545536	0	12.4273
TCGA-CD-A48C-01A	0	1	11.6054
TCGA-CD-A4MG-01A	0	1	6.57527
TCGA-CD-A4MH-01A	0	0	12.1971
TCGA-CD-A4MI-01A	0.163557	1	11.7697
TCGA-CD-A4MJ-01A	0.782598	0	12.6245
TCGA-CG-4301-01A	0	0	3.02462
TCGA-CG-4305-01A	0.294046	0	15.945
TCGA-CG-4306-01A	0.243175	1	1.01917
TCGA-CG-4436-01A	0	0	7.98895
TCGA-CG-4437-01A	0.305771	0	8.05471
TCGA-CG-4438-01A	0	0	54.0816
TCGA-CG-4440-01A	0	1	4.01091
TCGA-CG-4441-01A	0.21001	1	14.0053
TCGA-CG-4443-01A	0	0	29.9832
TCGA-CG-4444-01A	0.810906	0	47.0461
TCGA-CG-4449-01A	0	0	19.0683
TCGA-CG-4465-01A	0.950652	1	9.00812
TCGA-CG-4466-01A	0	0	18.9697
TCGA-CG-4469-01A	0	1	7.06842
TCGA-CG-4472-01A	0.741628	0	11.9999
TCGA-CG-4475-01A	1.63322	0	22.9806
TCGA-CG-4477-01A	0.280219	0	30.9695
TCGA-CG-5717-01A	0	1	6.96979
TCGA-CG-5718-01A	0	1	35.9996
TCGA-CG-5719-01A	0	0	1.01917
TCGA-CG-5720-01A	0.475885	1	0.986291
TCGA-CG-5721-01A	0	0	6.01637
TCGA-CG-5722-01A	0	0	0.986291
TCGA-CG-5723-01A	0	0	105.073
TCGA-CG-5724-01A	0	1	12.0327
TCGA-CG-5725-01A	0	1	15.0245
TCGA-CG-5726-01A	0	1	28.9641
TCGA-CG-5732-01A	0.268781	1	69.0403
TCGA-CG-5734-01A	0	1	7.98895
TCGA-D7-5577-01A	0	1	25.7093
TCGA-D7-5578-01A	0	0	12.6574
TCGA-D7-6518-01A	0	0	19.134
TCGA-D7-6519-01A	0.246252	0	20.5477
TCGA-D7-6520-01A	0	0	18.8381
TCGA-D7-6521-01A	0.657026	0	18.5423
TCGA-D7-6522-01A	0	0	18.608
TCGA-D7-6524-01A	2.26338	0	17.8519
TCGA-D7-6525-01A	0	1	13.3478
TCGA-D7-6526-01A	0	0	17.1943
TCGA-D7-6527-01A	0	1	10.2574
TCGA-D7-6528-01A	0	0	15.2218
TCGA-D7-6815-01A	0.50816	0	15.9779
TCGA-D7-6817-01A	0.28945	0	12.7889
TCGA-D7-6818-01A	0.816743	1	12.3615
TCGA-D7-6820-01A	0.63723	0	11.3095
TCGA-D7-6822-01A	0	0	12.3286
TCGA-D7-8570-01A	0	0	24.723
TCGA-D7-8572-01A	0.464923	0	16.7998
TCGA-D7-8573-01A	0	0	19.4957
TCGA-D7-8574-01A	0	0	17.1943
TCGA-D7-8575-01A	1.72602	1	18.2135
TCGA-D7-8576-01A	0	1	14.6629
TCGA-D7-8578-01A	0	0	21.1395
TCGA-D7-8579-01A	1.41044	0	20.9094
TCGA-D7-A4YT-01A	0.312384	0	14.2683
TCGA-D7-A4YU-01A	0.19355	0	16.4382
TCGA-D7-A4YV-01A	0	1	5.91774
TCGA-D7-A4YX-01A	0.204163	0	36.427
TCGA-D7-A4YY-01A	0.896434	0	13.7752
TCGA-D7-A4Z0-01A	0.178866	0	14.7615
TCGA-D7-A6EV-01A	0	0	11.2437
TCGA-D7-A6EX-01A	0	0	11.3095
TCGA-D7-A6EY-01A	0	1	11.441
TCGA-D7-A6EZ-01A	0	1	20.3176
TCGA-D7-A6F0-01A	0	0	22.2902
TCGA-D7-A6F2-01A	1.07507	0	15.6491
TCGA-D7-A747-01A	0	1	8.38347
TCGA-D7-A748-01A	0	1	4.33968
TCGA-D7-A74A-01A	0	0	19.9559
TCGA-EQ-A4SO-01A	0	0	16.2409
TCGA-F1-6177-01A	0	0	6.57527
TCGA-F1-6874-01A	0.549068	0	14.4656
TCGA-F1-6875-01A	0.455826	1	72.2293
TCGA-F1-A448-01A	0.611217	0	21.271
TCGA-F1-A72C-01A	0	0	11.3752
TCGA-FP-7735-01A	0	1	3.48489
TCGA-FP-7829-01A	0	0	19.5286
TCGA-FP-7916-01A	0	1	14.0711
TCGA-FP-7998-01A	0	0	22.2902
TCGA-FP-8099-01A	0	0	17.0628
TCGA-FP-8209-01A	1.74196	1	59.5391
TCGA-FP-8210-01A	0	1	5.03008
TCGA-FP-8211-01A	0.441907	0	13.5779
TCGA-FP-8631-01A	0	0	0.558898
TCGA-FP-A4BE-01A	0	0	11.0793
TCGA-FP-A4BF-01A	0	1	5.52323
TCGA-FP-A8CX-01A	0	0	0.230134
TCGA-FP-A9TM-01A	0.548662	0	6.21363
TCGA-HF-7132-01A	0.525942	0	77.2923
TCGA-HF-7133-01A	0.996449	0	63.0568
TCGA-HF-7134-01A	0	0	52.2076
TCGA-HF-A5NB-01A	0	0	30.5093
TCGA-HJ-7597-01A	0	1	26.4655
TCGA-HU-8238-01A	0	0	1.51231
TCGA-HU-8243-01A	0	1	5.91774
TCGA-HU-8244-01A	0	0	24.3943
TCGA-HU-8249-01A	0.603785	0	28.9641
TCGA-HU-8602-01A	0.193463	0	22.323
TCGA-HU-8604-01A	0.292253	0	22.8162
TCGA-HU-8608-01A	0	0	21.0737
TCGA-HU-8610-01A	0	0	0.756156
TCGA-HU-A4G2-01A	0.537203	0	24.2956
TCGA-HU-A4G3-01A	1.74311	0	5.58898
TCGA-HU-A4G6-01A	0	0	24.2627
TCGA-HU-A4G8-01A	1.86647	0	22.6847
TCGA-HU-A4G9-01A	0.259452	0	24.197
TCGA-HU-A4GC-01A	0.623806	0	3.25476
TCGA-HU-A4GD-01A	0.444113	0	22.7504
TCGA-HU-A4GF-01A	0	0	25.8079
TCGA-HU-A4GH-01A	0	0	11.7697
TCGA-HU-A4GJ-01A	0.377513	0	21.3696
TCGA-HU-A4GN-01A	0	0	29.9832
TCGA-HU-A4GP-01A	0.200203	0	8.97524
TCGA-HU-A4GQ-01A	0.258336	1	0.0986291
TCGA-HU-A4GT-01A	0	0	6.50952
TCGA-HU-A4GU-01A	0	0	6.57527
TCGA-HU-A4GX-01A	0.764359	0	20.2518
TCGA-HU-A4GY-01A	0.689231	0	0.263011
TCGA-HU-A4H0-01A	0.68249	0	2.10409
TCGA-HU-A4H2-01A	0.611916	0	12.9533
TCGA-HU-A4H3-01A	0.573966	0	28.9969
TCGA-HU-A4H4-01A	0	0	23.8354
TCGA-HU-A4H5-01A	0	0	23.8025
TCGA-HU-A4H6-01A	0	0	21.1724
TCGA-HU-A4H8-01A	0.357869	0	14.0711
TCGA-HU-A4HB-01A	0.733542	1	15.682
TCGA-HU-A4HD-01A	0	0	33.4024
TCGA-IN-7806-01A	0	0	36.3612
TCGA-IN-7808-01A	0	1	3.45202
TCGA-IN-8462-01A	0	0	18.8053
TCGA-IN-8663-01A	0.467432	1	3.38626
TCGA-IN-A6RI-01A	0.243123	0	18.3779
TCGA-IN-A6RJ-01A	0	0	12.4601
TCGA-IN-A6RL-01A	0	1	13.3478
TCGA-IN-A6RN-01A	0	0	19.5286
TCGA-IN-A6RR-01A	0.34626	1	6.73965
TCGA-IN-A6RS-01A	0	0	12.5916
TCGA-IN-A7NR-01A	0	0	6.50952
TCGA-IN-A7NT-01A	0	0	10.6191
TCGA-IN-A7NU-01A	0	0	11.704
TCGA-IN-AB1V-01A	0	0	15.7478
TCGA-IN-AB1X-01A	0	0	13.5122
TCGA-IP-7968-01A	1.14825	0	2.53148
TCGA-KB-A6F7-01A	0	0	63.6157
TCGA-KB-A93G-01A	2.93426	0	20.1532
TCGA-KB-A93H-01A	0	0	37.6434
TCGA-KB-A93J-01A	0	0	36.953
TCGA-MX-A5UG-01A	2.39108	1	3.71503
TCGA-MX-A5UJ-01A	0	0	19.7258
TCGA-MX-A663-01A	0	1	9.86291
TCGA-MX-A666-01A	0.901585	0	14.0382
TCGA-R5-A7O7-01A	0	0	45.6653
TCGA-R5-A7ZE-01B	0	1	18.2135
TCGA-R5-A7ZF-01A	0	1	8.51498
TCGA-R5-A7ZI-01A	0	0	74.5307
TCGA-R5-A7ZR-01A	0	1	6.08213
TCGA-R5-A805-01A	0.643919	1	9.23825
TCGA-RD-A7BS-01A	0	1	11.0465
TCGA-RD-A7BT-01A	0.248081	1	8.6136
TCGA-RD-A7BW-01A	0.541615	1	5.12871
TCGA-RD-A7C1-01A	0	1	16.6683
TCGA-RD-A8MV-01A	0	0	122.3
TCGA-RD-A8MW-01A	0	1	37.9064
TCGA-RD-A8N0-01A	0.452838	0	40.6352
TCGA-RD-A8N1-01A	1.20597	0	115.692
TCGA-RD-A8N2-01A	0	0	116.382
TCGA-RD-A8N4-01A	0.756776	0	71.3746
TCGA-RD-A8N5-01A	1.07793	1	57.435
TCGA-RD-A8N6-01A	0.182018	1	8.94237
TCGA-RD-A8N9-01A	1.19578	0	35.6051
TCGA-RD-A8NB-01A	1.22918	1	16.8656
TCGA-SW-A7EA-01A	0	0	19.0354
TCGA-SW-A7EB-01A	0	0	5.78624
TCGA-VQ-A8DT-01A	0	0	48.7885
TCGA-VQ-A8DU-01A	0	1	5.45747
TCGA-VQ-A8DV-01A	0	1	13.2492
TCGA-VQ-A8DZ-01A	0	1	13.019
TCGA-VQ-A8E0-01A	0	1	18.4765
TCGA-VQ-A8E2-01A	1.9815	0	43.3639
TCGA-VQ-A8E3-01A	0.504527	1	21.7313
TCGA-VQ-A8E7-01B	0	0	37.4133
TCGA-VQ-A8P2-01A	0	0	38.1366
TCGA-VQ-A8P3-01A	0	0	37.216
TCGA-VQ-A8P5-01A	0.691812	1	7.72594
TCGA-VQ-A8P8-01A	0.279972	0	30.9695
TCGA-VQ-A8PB-01A	0	1	34.29
TCGA-VQ-A8PC-01A	0.855464	1	46.257
TCGA-VQ-A8PD-01A	0.208199	1	16.3067
TCGA-VQ-A8PE-01A	0	1	22.1915
TCGA-VQ-A8PF-01A	1.3962	1	2.4986
TCGA-VQ-A8PH-01A	0	1	12.7889
TCGA-VQ-A8PJ-01A	0.520115	1	2.69586
TCGA-VQ-A8PK-01A	0.2528	1	17.8519
TCGA-VQ-A8PM-01A	0	1	1.87395
TCGA-VQ-A8PO-01A	0.436189	1	9.27113
TCGA-VQ-A8PP-01A	0.871541	1	23.408
TCGA-VQ-A8PQ-01A	3.77842	1	15.6491
TCGA-VQ-A8PU-01A	0	1	27.3531
TCGA-VQ-A8PX-01A	0	0	64.5692
TCGA-VQ-A91A-01A	0.7231	0	39.4516
TCGA-VQ-A91D-01A	0.501436	1	11.704
TCGA-VQ-A91E-01A	0.874539	0	21.8299
TCGA-VQ-A91K-01A	0.504352	0	61.2158
TCGA-VQ-A91N-01A	0.393118	1	18.7395
TCGA-VQ-A91Q-01A	1.63693	1	20.8107
TCGA-VQ-A91S-01A	1.25623	0	32.8764
TCGA-VQ-A91U-01A	0.407167	1	1.70957
TCGA-VQ-A91V-01A	1.22489	0	42.6406
TCGA-VQ-A91W-01A	0	0	60.8541
TCGA-VQ-A91X-01A	0	1	9.50127
TCGA-VQ-A91Y-01A	0	1	9.7314
TCGA-VQ-A91Z-01A	0	0	55.561
TCGA-VQ-A922-01A	1.39182	1	9.041
TCGA-VQ-A923-01A	2.00971	1	2.00546
TCGA-VQ-A924-01A	0	1	55.4295
TCGA-VQ-A925-01A	0.478517	1	4.53694
TCGA-VQ-A927-01A	0	1	6.57527
TCGA-VQ-A928-01A	0.761118	1	5.72049
TCGA-VQ-A92D-01A	0.941595	0	66.8047
TCGA-VQ-A94O-01A	0.492052	1	21.0409
TCGA-VQ-A94P-01A	2.32901	1	2.66298
TCGA-VQ-A94R-01A	1.2412	1	42.542
TCGA-VQ-A94T-01A	0	1	11.2437
TCGA-VQ-A94U-01A	0.716336	0	26.9257
TCGA-VQ-AA64-01A	1.38616	1	18.4108
TCGA-VQ-AA68-01A	0.368958	0	43.6598
TCGA-VQ-AA69-01A	0.201853	0	28.4052
TCGA-VQ-AA6A-01A	0	0	38.9256
TCGA-VQ-AA6B-01A	0.185441	0	32.9421
TCGA-VQ-AA6D-01A	0	0	17.1286
TCGA-VQ-AA6F-01A	0	0	54.1145
TCGA-VQ-AA6G-01A	0	1	26.0381
TCGA-VQ-AA6I-01A	0.304018	1	16.1423
TCGA-VQ-AA6J-01A	0.320507	0	27.5504
TCGA-VQ-AA6K-01A	0.43449	1	12.4273
TCGA-ZA-A8F6-01A	0	0	17.2601
TCGA-ZQ-A9CR-01A	0	1	0.789032

## Sheet: F.ARG signatureNOVA2+RAPGEF621A
sampleID	clinical_sampletype	gene_NOVA2	RAPGEF6 EXON 21A: exon_chr5:130785716-130785739	gene_ITGAV	gene_FSTL1	gene_LUM	gene_VCAN	gene_HLA-A	gene_TIMP1	gene_COL5A2	gene_COL3A1	gene_TIMP1	gene_SPP1	gene_OLR1	gene_APOH	gene_STC1	gene_SLCO2A1	gene_NRP1	gene_POSTN	gene_SERPINA5	gene_LPL	gene_KCNJ8	ARG signature
TCGA-3M-AB47-01A	Primary Solid Tumor	84.898	0.219409	3285.71	19190.6	43421.6	7515.51	11671.4	20513.5	6419.18	93667.8	20513.5	94.2857	129.388	0	478.367	6411.02	2555.51	7396.73	27.3469	202.449	332.245	1.24624
TCGA-B7-A5TI-01A	Primary Solid Tumor	94.2652	1.08583	4664.52	7134.41	14996.4	9208.96	5367.7	20754.5	9887.81	72344.4	20754.5	1013.98	159.14	27.957	762.007	960.573	2058.78	9254.48	84.9462	87.4552	227.957	0.934543
TCGA-BR-4191-01A	Primary Solid Tumor	73.4275	3.03091	5231.36	9785.28	16213.3	3861.34	38291.2	12871.1	4279.17	30074	12871.1	2985.42	212.229	16.1067	836.126	2729.14	3092.01	7079.22	111.799	356.242	292.763	1.02505
TCGA-BR-4201-01A	Primary Solid Tumor	32.2832	0.509337	6495.53	12640.6	53200.3	13780.6	15185.5	20035.4	18730.8	203911	20035.4	4329.05	642.163	4.6674	1496.69	580.319	2709.06	24597.4	56.3983	199.144	486.192	1.74
TCGA-BR-4255-01A	Primary Solid Tumor	43.3689	0.683766	5529.17	20352.7	31893.9	8845.81	20862.6	25291.7	6157.42	104186	25291.7	847.49	348.868	10.7823	572.421	2084.34	3091.17	7302.26	220.439	299.269	616.749	1.38699
TCGA-BR-4256-01A	Primary Solid Tumor	51.2293	1.79462	5725.04	13259.9	25655.3	12715.7	35782.6	19493.3	10619.2	106925	19493.3	8663.49	596.832	0	1280.27	1357.69	4060.67	17123.9	161.269	76.2696	693.778	1.58669
TCGA-BR-4257-01A	Primary Solid Tumor	26.9159	0.478499	5540.93	7894.21	20236.6	9608.6	10808.6	14225.8	9074.77	63743.6	14225.8	74052.7	614.206	0	1982.43	630.654	3048.97	11460.6	20.9346	1113.27	219.065	2.03161
TCGA-BR-4267-01A	Primary Solid Tumor	21.4908	0.471555	6832.43	4369.42	9053.59	3920.29	18099	10661.3	3920.84	22146.4	10661.3	4476.33	311.752	25.2992	314.744	349.293	1681.18	2969.26	986.67	114.527	76.4418	0.937225
TCGA-BR-4279-01A	Primary Solid Tumor	25.3428	0.485334	7709.18	28259.2	62484.8	18346.5	18279.2	50091	10761.5	148530	50091	16233.9	459.078	4.1545	1127.13	1769.01	4162.86	17435	50.6855	2186.54	728.293	2.56879
TCGA-BR-4361-01A	Primary Solid Tumor	13.2013	0.281171	5007.29	12091.2	32289.1	19497.5	14715.8	25936.9	12674.8	108098	25936.9	21046.4	474.046	0	615.66	493.648	2256.62	26826.2	4.4004	176.817	199.219	1.61228
TCGA-BR-4362-01A	Primary Solid Tumor	28.4177	0.944453	2237.61	4373.74	7525.51	4439.8	31077	4114.29	4765.31	29894.3	4114.29	5684.27	400.8	0	819.314	922.651	1448.93	9331.33	7.0122	204.829	197.078	0.72887
TCGA-BR-4363-01A	Primary Solid Tumor	22.4509	0.499446	5789.71	12733.4	25553.6	16016.1	7710.72	11505.3	11861.9	101239	11505.3	5337.7	413.845	0	432.18	569.504	2633.49	17020	41.9083	199.439	211.787	1.18482
TCGA-BR-4366-01A	Primary Solid Tumor	10.4778	0.252917	1621.17	4729.83	14610.4	5305.75	6829.7	7989.52	5543.13	38011.7	7989.52	20809.7	488.483	30.7109	838.949	814.019	1868.3	2331.86	196.911	580.977	112.004	1.01381
TCGA-BR-4368-01A	Primary Solid Tumor	24.7343	1.24662	6074.59	7086.19	10723.6	3791.51	11602.6	8754.5	3420.86	32523.4	8754.5	7346.08	501.855	0	798.666	1267.9	2163.71	5518.97	31.5451	244.116	335.167	0.855744
TCGA-BR-4369-01A	Primary Solid Tumor	16.2521	0.500775	3848.97	10007.3	15560	14020	7929.28	10989.2	4200.57	36598.2	10989.2	696.066	157.764	59.0625	207.313	1103.95	1165.79	6044.2	252.106	166.881	90.3776	0.836559
TCGA-BR-4370-01A	Primary Solid Tumor	28.6792	0.387742	8585.36	13360.6	39145.4	13803.2	10284.1	18594.4	15501.3	144859	18594.4	3597.28	431.698	0	1331.62	706.415	2723.62	21396.5	28.9811	37.7358	423.547	1.46874
TCGA-BR-6452-01A	Primary Solid Tumor	25.8988	0.207791	5081.05	5613.35	11143.2	5103.6	8413.26	6350.4	5363.8	39450	6350.4	1532.3	251.371	0.6094	270.871	568.251	886.959	4575.56	33.2115	158.44	74.6496	0.563137
TCGA-BR-6456-01A	Primary Solid Tumor	94.176	0.638676	4326.83	13631.7	20180.6	13143.7	9196.1	14567.8	13145.6	116598	14567.8	3234.82	525.093	0.9294	1427.82	1656.75	2556.69	15017.3	74.0397	377.943	202.912	1.29536
TCGA-BR-6563-01A	Primary Solid Tumor	70.1377	0.652032	3378.66	15780.6	40475.9	8476.33	35268.1	32603.7	4728.06	125487	32603.7	4601.12	484.51	0.4303	787.005	2676.42	2417.81	2711.7	101.119	266.781	506.024	1.4354
TCGA-BR-6705-01A	Primary Solid Tumor	335.018	0.81535	3847.65	20556.7	22715.5	14033.2	15646	34062.1	11070	167151	34062.1	877.978	94.5848	2.8881	1306.14	4064.98	5206.5	8700.36	130.686	3846.93	1056.32	2.3681
TCGA-BR-6706-01A	Primary Solid Tumor	95.4148	1.7872	2976.41	9471.51	16751.7	9177.84	39821	19484.2	5757.75	75775.6	19484.2	222.635	215.213	3.1805	1190.03	1483.7	2966.87	4910.68	19.083	515.77	495.097	1.10363
TCGA-BR-7196-01A	Primary Solid Tumor	96.4887	0.211742	4852.85	14071.2	14513.3	11693.7	18445.2	20310.7	5272.14	75847.8	20310.7	920.327	131.926	0.3509	1926.62	4691.81	4051.12	2918.52	61.051	237.538	801.032	1.2796
TCGA-BR-7197-01A	Primary Solid Tumor	47.141	0.761573	2234.83	4587.95	4698.39	2445.66	17029.2	5441.73	3491.05	38651.7	5441.73	1123.53	25.7529	25.7529	547.359	666.958	1184.2	2124.84	10.4758	214.753	138.804	0.466864
TCGA-BR-7722-01A	Primary Solid Tumor	48.1503	0.69801	1119.79	4576.04	7726.95	3568.41	19079.3	16877.3	2279.51	24446.9	16877.3	361.715	91.0159	0	817.381	1046.98	1431.59	684.087	16.4416	194.95	224.897	0.560241
TCGA-BR-7723-01A	Primary Solid Tumor	32.1156	0.522676	2316.74	4855.88	6768.37	7260.94	5053.09	7338.42	3455.24	36455.2	7338.42	758.33	124.047	3802.89	491.369	2757.53	8410.68	2782.82	2650.34	404.255	181.453	6.1931
TCGA-BR-7957-01A	Primary Solid Tumor	123.855	1.93348	5246.42	17984.4	30569.5	16713.2	13372.8	17108.6	13287.6	239249	17108.6	523.28	86.9104	0	3051.56	3742.6	3598.76	9741.84	55.1139	192.899	795.215	1.62109
TCGA-BR-7959-01A	Primary Solid Tumor	62.4905	1.41225	6509.36	12455.9	18728.5	19190.5	13887.9	26991	10100.3	93872.3	26991	1945.32	353.437	0.6087	1633.07	1307.03	2772.51	17875.1	35.1002	153.183	270.657	1.35581
TCGA-BR-8060-01A	Primary Solid Tumor	60.9076	0.245876	4571.26	6379.78	6939.49	4615.05	22713.3	9627.39	4016.72	28618.6	9627.39	1944.67	413.217	1051.75	7816.88	993.232	2359.08	3105.49	35.0318	589.172	353.105	2.45105
TCGA-BR-8081-01A	Primary Solid Tumor	45.3666	0.608275	3019.87	7019.17	20042.6	9140.14	14560.9	16299.6	8565.5	83926.5	16299.6	3523.83	1048.36	0	1170.74	789.872	2152.98	13302.3	14.4189	525.409	188.5	1.22955
TCGA-BR-8284-01A	Primary Solid Tumor	102.029	1.07932	4893.34	9570.84	14051	6491.79	22035.2	10514.4	5738.53	40552.9	10514.4	647.866	737.436	1.3469	1218.28	3338.66	2394.81	12157.3	32.6627	260.628	197.323	1.07973
TCGA-BR-8291-01A	Primary Solid Tumor	77.0541	0.774938	5559.81	30796.9	49633.5	19502.8	15337.6	33151.6	9648.36	179582	33151.6	268.625	220.094	1.7029	1604.51	3375.05	4221.43	35040.4	56.6198	196.254	425.713	1.95158
TCGA-BR-8296-01A	Primary Solid Tumor	70.5882	0.300416	4795.19	5526.74	8198.4	3519.79	26724.6	9680.75	4778.61	31845.5	9680.75	400	114.439	2.6738	2069.52	2003.74	1986.63	3800	145.454	138.503	166.845	0.762249
TCGA-BR-8362-01A	Primary Solid Tumor	43.806	0.170498	6025.12	10709.5	8205.89	10742	29245.1	15511.7	2962.31	41609.7	15511.7	2036.46	50.248	0	1476.26	1284.8	3089.09	575.662	18.2954	220.318	233.46	0.854796
TCGA-BR-8363-01A	Primary Solid Tumor	44.988	1.09615	2838.36	5802.42	9318.69	5882.43	8785.68	9392.53	4438.9	46431.4	9392.53	704.354	159.69	0	787.461	1173.12	1449.57	9459.49	7.5552	64.9063	208.456	0.630508
TCGA-BR-8364-01A	Primary Solid Tumor	59.9228	0.566425	5938.84	18791.7	39152.7	11627.5	11887.9	17853.9	10703	177183	17853.9	1422.39	247.722	0	1162.93	2301.16	3693.59	6222.7	340.695	556.293	470.425	1.51605
TCGA-BR-8365-01A	Primary Solid Tumor	86.9143	1.08605	5242.37	12213.1	19505.9	6299.27	11723.9	13813.9	3381.96	48216.6	13813.9	362.327	129.821	0	1911.02	2687.01	3317.78	10202	56.476	350.224	581.629	1.07343
TCGA-BR-8366-01A	Primary Solid Tumor	47.2222	0.210872	5157.94	9574.21	17392.5	10999.6	19504	90057.5	6807.94	56185.5	90057.5	1882.54	456.349	0	918.651	853.175	4612.7	13231	45.6349	338.492	201.984	1.69998
TCGA-BR-8367-01A	Primary Solid Tumor	57.4091	1.69709	3173.53	10804.5	10166.3	7441.94	13060.9	14324.3	2852.19	35588.8	14324.3	339.236	53.3085	3.3551	2255.73	2314.63	2598.7	969.245	8.9469	474.93	332.898	0.859446
TCGA-BR-8369-01A	Primary Solid Tumor	44.3329	0.968487	4493.94	7457.13	5659.14	1545.8	8935.59	7382.27	2437.06	25559.2	7382.27	1650.36	57.7164	1.2547	600.586	1505.23	1572.15	2051.86	58.5529	1508.16	291.092	0.798592
TCGA-BR-8371-01A	Primary Solid Tumor	42.8719	2.03581	3099.69	9226.76	6479.86	1036.67	15739.7	15039.8	1483.47	11680.8	15039.8	216.942	54.7521	0.5165	1165.81	956.612	3567.15	2829.55	187.5	282.541	619.318	0.76843
TCGA-BR-8372-01A	Primary Solid Tumor	19.0773	0.432036	3189.39	3477.28	9315.3	1051.68	9709.33	7530	1056.19	12381.2	7530	12546	360.735	0.6937	601.457	307.666	978.495	2290.67	1.7343	109.608	148.803	0.565617
TCGA-BR-8373-01A	Primary Solid Tumor	28.2367	0.392775	4634.14	9886.72	11557.9	8717.94	14557.7	4365.89	6676.32	96677.2	4365.89	211.498	61.4563	1.3842	420.229	2155.4	1371.14	5706.58	457.047	122.082	122.913	0.831548
TCGA-BR-8384-01A	Primary Solid Tumor	93.6613	1.04568	6892.16	17804	19632.5	7915.28	8761.72	6834.89	5137.65	75037.1	6834.89	224.906	139.597	0	1252.79	2669.65	3832.95	3471.43	39.3735	377.031	552.423	1.03915
TCGA-BR-8484-01A	Primary Solid Tumor	35.5872	0.189704	2007.12	5805.75	10020.5	4415.18	31168.4	8851.72	2772.24	24333	8851.72	592.23	173.488	6.8209	1007.71	1518.09	2195.73	3789.74	176.453	467.971	146.501	0.752093
TCGA-BR-8589-01A	Primary Solid Tumor	42.0168	0.388458	2664.47	1281.51	2363.75	794.718	20298	6119.45	1039.02	6074.43	6119.45	868.547	256.303	64.8259	303.721	932.173	1842.74	873.95	15.6062	38.4154	50.4202	0.445938
TCGA-BR-8590-01A	Primary Solid Tumor	47.0219	4.46311	6696.97	10809.3	22310.3	9515.15	13315	8310.87	7952.46	88466	8310.87	1479.1	876.176	0	610.763	2132.18	2009.4	15002.1	61.1285	221.526	363.114	1.20318
TCGA-BR-8591-01A	Primary Solid Tumor	39.0784	1.28604	5377.66	4195.1	9855.93	4405.95	27799.1	5668.12	6206.77	38235.6	5668.12	1539.52	57.1595	0	1433.07	621.756	1743.95	5642.75	382.619	42.2864	138.816	0.733532
TCGA-BR-8679-01A	Primary Solid Tumor	45.2841	0.195053	4367.18	6262.19	16146.8	5327.66	26073.2	8937.12	6240.84	53167.9	8937.12	7944.04	258.437	2.3075	379.579	757.427	1576.87	5514.85	17.0176	213.153	162.677	0.799241
TCGA-BR-8682-01A	Primary Solid Tumor	43.8757	0.871375	2779.25	7615.63	11677.3	4152.65	11247.7	4779.71	3306.67	35812.6	4779.71	12761.9	166.819	0	523.766	1390.77	2505.48	1803.47	27.8793	618.83	284.735	0.801307
TCGA-BR-8683-01A	Primary Solid Tumor	97.8898	2.22867	5589.02	11666.9	13229.6	7700.55	32722.7	6761.13	10201.7	78397.2	6761.13	342.454	103.667	0.6419	1536.39	3646.63	4007.06	7579.23	23.1084	400.225	245.848	1.08567
TCGA-BR-8687-01A	Primary Solid Tumor	31.9886	0.391559	3580.24	4401.99	11433.4	4702.68	20116.9	4669.63	5134.89	36029.9	4669.63	1447.66	157.1	0.3554	1846.81	976.719	1278.12	5290.92	379.598	340.501	108.406	0.772911
TCGA-BR-A44T-01A	Primary Solid Tumor	29.6816	0.267714	3143.55	7054.51	7276.31	1138.15	17296.3	16485.7	1358.34	21869.4	16485.7	1834.86	71.7755	0	445.764	1229.9	1421.48	1500.81	440.907	437.129	427.415	0.77797
TCGA-BR-A4CR-01A	Primary Solid Tumor	11.2917	1.14254	2630.96	2273.75	2326.91	2543.38	13190.8	3344.26	1776.65	13212.3	3344.26	564.032	59.7632	13.2195	440.099	212.063	876.618	1066.65	2.2032	1374.55	130.543	0.551362
TCGA-BR-A4IU-01A	Primary Solid Tumor	52.9763	1.21363	5904.24	19167.2	26048.6	4438.66	10778.6	17525.3	4205.21	82303	17525.3	267.501	189.783	0	845.583	2773.69	2147.29	4084.7	63.4551	193.567	545.481	1.04948
TCGA-BR-A4IZ-01A	Primary Solid Tumor	135.963	1.7937	8901.16	38052.2	38873.1	20202.6	9944.55	48977	29388.9	676057	48977	1252.2	173.086	4.8724	473.318	2190.95	4982.6	21559.6	13.4571	1151.74	556.38	2.71312
TCGA-BR-A4J2-01A	Primary Solid Tumor	137.417	3.57232	6512.57	14616.6	24571.8	11629.3	12469.4	39160.8	9459.53	137390	39160.8	657.878	104.593	0.2782	3205.38	3455.74	2770.32	7569.91	206.682	101.255	747.727	1.58228
TCGA-BR-A4J4-01A	Primary Solid Tumor	21.0089	0.84326	5991.09	6113.26	7818.53	5080.92	14004.2	9302.41	5213.76	53352.6	9302.41	138685	83.0659	0.6464	530.393	397.553	1050.77	6803	198.13	25.5339	110.862	2.07773
TCGA-BR-A4J5-01A	Primary Solid Tumor	63.4575	0.201691	6293.17	17413.5	40999.4	10514	15987.1	18638.7	11488	151494	18638.7	6271.78	91.7415	0.7252	1271.69	1818.51	2541.56	9690.87	33.7231	329.254	591.062	1.40719
TCGA-BR-A4J6-01A	Primary Solid Tumor	18.0487	0.743769	1720.42	6084.79	28935.8	3475.23	21282.1	18481.9	2395.03	30494.4	18481.9	861.229	95.6922	0.6811	467.904	557.466	1009.02	1004.94	152.222	124.979	135.195	0.655702
TCGA-BR-A4J7-01A	Primary Solid Tumor	61.8467	0.283933	3817.63	12559.5	21610.6	3147.54	18646	15284.3	2711.03	54768.8	15284.3	1931.05	259.654	0	683.892	881.699	2551.05	1983.18	22.4897	70.5359	650.157	0.858511
TCGA-BR-A4J8-01A	Primary Solid Tumor	75.5126	0.377123	4198.72	5867.94	12061.4	5214.71	52919.9	17720.5	4283.26	39810.7	17720.5	854.123	119.23	0	580.255	2101.35	3264.38	9888.18	32.5174	156.806	335.29	0.944714
TCGA-BR-A4PE-01A	Primary Solid Tumor	44.8856	0.266118	5198.75	4890.16	12809.2	3918	46851.6	6051.79	8335.35	73365.8	6051.79	2847	346.785	0.6474	888.217	657.963	1443.68	8919.29	15.3215	139.836	98.8347	0.827974
TCGA-BR-A4QM-01A	Primary Solid Tumor	15.3631	0.885727	1634.08	3644.55	9041.2	3319.13	42496.5	28707.4	3840.08	26350.6	28707.4	1847.77	180.866	0	805.866	738.827	689.944	3391.76	49.581	558.659	126.397	0.82415
TCGA-CD-8524-01A	Primary Solid Tumor	82.8593	0.801813	6410.05	7474.32	13283.3	7095	23217	27155.8	6545.55	68804.8	27155.8	1780.46	294.083	14.2627	710.716	1538.67	2440.95	4255.03	110.366	130.402	235.334	1.02646
TCGA-CD-8528-01A	Primary Solid Tumor	26.2391	0.2139	5495.95	4590.54	10074.2	5483.97	7631.34	3005.18	7801.43	67953	3005.18	1692.91	220.602	0.9718	303.531	422.093	946.55	11863.6	8.7464	33.3657	66.0836	0.597325
TCGA-CD-8529-01A	Primary Solid Tumor	121.902	0.204736	4148.69	8344.27	8857.67	5790.02	34344.6	13167.4	7505.69	56797.5	13167.4	13563	913.262	0	1678.5	2326.19	2543.87	7671.47	703.282	542.197	193.235	1.49823
TCGA-CD-8530-01A	Primary Solid Tumor	143.608	1.53281	4891.86	13165.1	20489.5	6635.73	10748.1	30009.2	4686.51	67735.1	30009.2	355.079	90.6305	3.0648	5743.43	2740.37	3327.93	5195.71	78.3713	81.8739	535.026	1.31929
TCGA-CD-8531-01A	Primary Solid Tumor	46.0581	1.00756	1292.12	2171.78	5770.54	2155.19	3150.5	12847.7	3335.68	43327.7	12847.7	1601.24	31.5353	0	358.091	447.718	1171.78	8478.42	4.5643	12.0332	92.1162	0.424392
TCGA-CD-8534-01A	Primary Solid Tumor	75	0.519138	857.547	3617.92	5273.11	1877.36	19813.7	12607.1	925	17950.9	12607.1	8076.42	26.4151	2.8302	388.679	1951.42	1600.94	455.66	47.1698	366.038	184.434	0.59421
TCGA-CD-A489-01A	Primary Solid Tumor	41.1323	0.556276	8643.79	13869.4	20495.4	9588.45	11922.4	24939.6	5938.3	78546.5	24939.6	1877.76	140.959	0	789.37	3209.71	5370.31	5900.4	287.002	316.118	404.853	1.31587
TCGA-CD-A48A-01A	Primary Solid Tumor	34.8192	0.545536	2342.49	2733.3	3847.52	1504.43	40200.5	22808.9	1619.09	11786.3	22808.9	1939.07	542.698	1.2007	915.504	162.69	2014.11	2478.76	39.6218	36.0198	231.127	0.724274
TCGA-CD-A4MI-01A	Primary Solid Tumor	52.5235	0.163557	6389.96	14536.7	31629.1	6004.4	48373.1	34630.9	10742.4	124068	34630.9	4637.91	837.148	1.1737	985.915	875	2294.31	20960.4	41.9601	307.512	414.906	1.66239
TCGA-CD-A4MJ-01A	Primary Solid Tumor	29.0248	0.782598	3730.75	4862.72	16497.7	5521.33	13026.5	10848	9989.03	88066.5	10848	3397.32	80.9392	0.7079	435.373	91.0861	981.181	10303.6	5.1914	24.7773	110.436	0.688647
TCGA-CG-4305-01A	Primary Solid Tumor	21.4466	0.294046	3910.01	9338.1	22895.7	7500.84	9624.8	25418	6517.24	58585.4	25418	1117.75	410.429	0.841	329.268	657.275	1632.46	11313.3	20.185	75.2733	170.732	0.932308
TCGA-CG-4306-01A	Primary Solid Tumor	19.1257	0.243175	4582.31	7394.47	23011.3	5517.76	5746.71	10998.3	8123.63	59338.1	10998.3	28701.5	241.462	0.6831	1384.9	716.188	2759.9	13638	13.6612	225.068	164.959	1.17691
TCGA-CG-4437-01A	Primary Solid Tumor	58.2785	0.305771	3237.51	3736.48	8645.19	4086.71	56484	12547.6	5060.23	46414.1	12547.6	4541.28	297.498	0	561.138	639.953	1233.84	6043.75	54.3932	51.6181	175.945	0.778667
TCGA-CG-4441-01A	Primary Solid Tumor	63.8572	0.21001	4390.7	9378.08	15229.9	6716.68	16285.2	9679.17	7342.2	75502.5	9679.17	3596.94	183.332	4.1198	1011.42	626.899	1814.78	11495	19.9125	112.608	185.392	0.841146
TCGA-CG-4444-01A	Primary Solid Tumor	31.8258	0.810906	2746.23	5342.55	10155.8	4051.51	13261.7	6961.89	2812.4	18721.9	6961.89	8815.33	143.635	7.1189	909.548	950.586	3410.8	2900.34	20.938	201.843	184.673	0.676561
TCGA-CG-4460-01A	Primary Solid Tumor	25.9153	0.998994	3539.7	4420.81	6103.66	2274.78	24821	6961.34	2639.24	14039.9	6961.34	3744.14	55.9441	86.7956	1610.45	706.294	1443.44	1921.02	277.252	1423.69	132.867	0.963984
TCGA-CG-4462-01A	Primary Solid Tumor	81.9689	1.10684	6105.88	25494.2	44858.3	14861.7	18154.1	35491.7	14585.2	226399	35491.7	1724.16	341.537	0	2137.62	4696.74	6232.04	17210.6	70.7182	486.991	849.824	2.13931
TCGA-CG-4465-01A	Primary Solid Tumor	29.1221	0.950652	4044.54	6100.21	20686.6	8060.64	17844	8329.25	9559.23	64447.4	8329.25	30830.3	325.482	4.1113	753.747	827.409	2741.93	16169.3	3.0835	182.612	89.0792	1.21781
TCGA-CG-4472-01A	Primary Solid Tumor	25.6734	0.741628	2212.97	11350.8	21621.7	4806.38	14329.2	18971.9	3655.35	44450.5	18971.9	5511.62	238.841	1.945	363.318	1693.28	3595.45	10385.7	321.696	912.574	522.027	1.22717
TCGA-CG-4474-01A	Primary Solid Tumor	25.8234	0.474068	5425.9	13661.3	19094.7	13264.6	16171.7	17341.3	8343.56	56509.7	17341.3	45099.9	1142.59	6.7365	590.943	631.362	2197.23	14077.1	11.2275	727.919	158.308	1.79616
TCGA-CG-4475-01A	Primary Solid Tumor	52.7076	1.63322	7079.49	11211.1	24726.3	12129.9	6930.99	26441.2	10031.8	89189.5	26441.2	22971	322.027	7.141	3464.76	992.264	4236.33	19478.4	282.241	128.539	665.476	1.7858
TCGA-CG-4477-01A	Primary Solid Tumor	25.4609	0.280219	3705.88	6417.91	10543	4841.97	26939	10192.7	4599.21	22125.1	10192.7	1012.29	576.822	4.3898	1511.41	1039.95	1715.1	4673.84	44.7761	266.901	231.782	0.83752
TCGA-CG-5720-01A	Primary Solid Tumor	55.6988	0.475885	953.069	5081.79	5912.33	2669.42	40816	11280	3295.72	27345.6	11280	1793.91	75.0903	0.8252	959.67	1444.04	1454.77	1336.77	11.5523	157.194	262.403	0.611698
TCGA-CG-5732-01A	Primary Solid Tumor	32.1265	0.268781	1353.39	1837.33	1805.71	933.707	40213.2	5557.37	875.064	6942.38	5557.37	823.049	55.5839	131.056	421.214	1815.4	833.758	1807.75	277.409	42.8353	87.7104	0.619128
TCGA-D7-6519-01A	Primary Solid Tumor	40.0972	0.246252	4584.45	4674.36	6069.26	16840.8	12459.9	30993.5	3272.18	30576.3	30993.5	1156.74	184.285	0.81	906.845	381.936	1872.82	1381.94	1428.11	12.9607	62.3734	1.18982
TCGA-D7-6521-01A	Primary Solid Tumor	77.837	0.657026	4113.07	11104.5	18431.8	9655.47	13296.8	17693.2	7411.72	69583.4	17693.2	83247.8	911.512	6.145	888.57	5580.09	2882.43	9307.66	124.129	148.3	171.241	2.16694
TCGA-D7-6524-01A	Primary Solid Tumor	136.465	2.26338	6579.45	14033.8	24476.2	13934.3	22099.3	17332.8	14085.7	157565	17332.8	1029.17	421.477	0.3554	1685.91	2759.5	2376.05	14124.5	40.513	125.093	294.608	1.39994
TCGA-D7-6815-01A	Primary Solid Tumor	26.1516	0.50816	3352.95	6590.59	13037.7	8007.13	19343.6	4042.4	4984.65	46471.7	4042.4	1703.81	236.553	0.7925	252.798	1275.88	867.36	4451.71	10.3021	1274.69	60.6241	0.819401
TCGA-D7-6817-01A	Primary Solid Tumor	34.1486	0.28945	5039.22	3041.99	3394.09	2679.74	12043.4	5762.81	2071.99	16266.7	5762.81	635.441	67.3743	21.689	160.591	1027.69	945.085	1301.34	132.441	497.462	65.0669	0.50126
TCGA-D7-6818-01A	Primary Solid Tumor	153.556	0.816743	2436.18	8554.4	13340.1	12534.1	26930.2	57075.8	7762.6	130357	57075.8	21653.3	454.546	170.042	12473.4	1306.64	2594.44	7276.02	8.9496	124.823	413.566	2.36814
TCGA-D7-6820-01A	Primary Solid Tumor	94.0392	0.63723	2301.37	2292.85	825.99	682.34	12998.8	4152.54	1987.04	10991.1	4152.54	1921.51	99.963	3.7023	233.247	604.591	1289.15	1133.65	477.231	198.445	45.5387	0.45536
TCGA-D7-8572-01A	Primary Solid Tumor	52.4223	0.464923	4322.13	11871.7	26105.9	11464.6	9464.98	8263.2	14517.7	151408	8263.2	3459.15	353.218	75.9219	506.869	1336.23	2372.74	14361.5	281.634	366.594	163.051	1.32174
TCGA-D7-8575-01A	Primary Solid Tumor	17.1219	1.72602	1048.92	2481.45	4779.45	3272.73	8181.41	10803.9	1554.42	13599.3	10803.9	10208.3	241.337	1.6307	266.612	1437.02	1635.96	3092.95	196.494	1459.44	50.958	0.85062
TCGA-D7-8579-01A	Primary Solid Tumor	70.4274	1.41044	2976.75	11136.4	14214	4653.68	11951.1	10920.7	3252.65	53577.8	10920.7	417.436	188.718	0	700.855	2632.14	3450.94	1790.09	32.8205	175.043	505.641	0.818501
TCGA-D7-A4YT-01A	Primary Solid Tumor	42.6181	0.312384	3613.43	5071.1	9099.18	7356.72	12360.3	1809.71	4630.05	35458	1809.71	45.7256	30.1878	166.477	225.521	388.89	1139.37	4931.93	33.2954	63.0392	80.1308	0.635564
TCGA-D7-A4YU-01A	Primary Solid Tumor	34.3995	0.19355	4580.57	4194.03	4961.38	2724.5	35309.6	6372.36	1963.79	26245.9	6372.36	974.653	236.27	0	369.04	1536.51	2094.45	3977.97	51.2975	92.6373	287.266	0.625833
TCGA-D7-A4YX-01A	Primary Solid Tumor	20.2291	0.204163	2512.57	1821.21	5001.04	2178.49	14392.7	2386.73	2218.65	20169.6	2386.73	1112.6	60.0922	60.9847	666.964	207.05	1223.86	2533.99	11.3045	57.1174	93.7082	0.398719
TCGA-D7-A4YY-01A	Primary Solid Tumor	19.196	0.896434	4316.21	6966.05	17186.5	8631.9	5375.68	15314.2	6355.46	60079.4	15314.2	12587.6	650.561	0	473.59	225.093	1248	3823.17	3.6814	150.939	55.4844	0.902026
TCGA-D7-A4Z0-01A	Primary Solid Tumor	95.3543	0.178866	7231.63	5926.61	8837.69	4249.61	20000.9	7746.48	4215.77	29946.8	7746.48	152.957	277.927	1.9526	2996.34	4352.45	2239.04	4170.86	42.9583	81.0349	281.507	0.918837
TCGA-D7-A6F2-01A	Primary Solid Tumor	35.2113	1.07507	3239.02	3621.79	7592.38	3068.77	32431.6	5659.49	2346.73	24194.3	5659.49	1285.83	357.912	0.8285	287.075	636.703	1111.02	2051.78	12.4275	70.4225	70.0083	0.504322
TCGA-EQ-8122-01A	Primary Solid Tumor	61.7132	0.374247	3539.45	5723.98	7969.3	3433.22	12657	9611.3	5221.98	45160.6	9611.3	1515.2	196.807	4.2984	1737.8	1167.33	2178.69	4727.05	23.3344	122.505	226.896	0.696721
TCGA-F1-6874-01A	Primary Solid Tumor	75.3848	0.549068	6650.19	5734.69	7700.14	7691.34	4903.78	7047.64	10544.2	71784.2	7047.64	1425.61	420.479	0	1223.33	711.13	2979.37	11133.5	12.1453	348.864	358.915	0.94422
TCGA-F1-6875-01A	Primary Solid Tumor	31.9834	0.455826	2648.36	2288.3	4440.08	1139.86	12231.8	12448.1	1942.74	27857.9	12448.1	571.744	43.1941	11.8701	421.06	590.538	602.079	3133.38	304.996	48.1399	90.6745	0.474955
TCGA-F1-A448-01A	Primary Solid Tumor	68.9959	0.611217	4928.28	9329.93	11516	5220.8	9882.75	15165.4	7862.01	55870.8	15165.4	6935.49	267.535	0	4432.98	1190.18	2389.86	4679.4	47.8747	192.907	225.645	1.05856
TCGA-FP-8209-01A	Primary Solid Tumor	88.6525	1.74196	7839.98	19582.9	19541.7	7149.38	9702.57	8610.37	5821.81	75562.1	8610.37	251.33	76.6844	0	383.865	3258.87	4230.5	4150.71	116.578	177.305	476.064	1.02683
TCGA-FP-8211-01A	Primary Solid Tumor	28.4644	0.441907	2915.73	2228.84	3951.31	819.85	37803.7	21759.9	1570.41	13552.8	21759.9	1052.43	40.824	2.2472	709.738	287.64	623.221	1059.55	215.356	20.9738	38.2022	0.537937
TCGA-FP-A9TM-01A	Primary Solid Tumor	25.7919	0.548662	4340.27	1416.74	1612.67	813.575	15477.4	4114.48	1190.95	7463.35	4114.48	250.679	27.6018	1.3575	428.959	1323.53	797.285	1247.06	270.588	48.8688	57.0136	0.37461
TCGA-HF-7131-01A	Primary Solid Tumor	27.5189	0.224172	2176.43	5059.31	4141.08	2805.89	20474.1	3902.46	4551.77	29922.5	3902.46	67.5782	101.019	3.1351	2450.93	1888.36	1808.93	3605.33	165.114	139.685	123.313	0.638715
TCGA-HF-7132-01A	Primary Solid Tumor	31.8295	0.525942	4267	5702.75	8220.7	4037.09	10912.8	6656.32	3351.05	36929.6	6656.32	728.134	120.216	0.7892	304.091	1630.94	1266.87	5303.43	231.488	93.9103	98.9083	0.588187
TCGA-HF-7133-01A	Primary Solid Tumor	37.6323	0.996449	3092.9	4713.05	5677.77	3907.88	21369.4	8491.96	4002.35	25121.9	8491.96	3159.55	99.5688	6.6641	317.13	958.056	2206.19	3070.95	627.989	203.45	121.913	0.745901
TCGA-HF-7136-01A	Primary Solid Tumor	34.9881	0.651904	5119.43	10194.9	9712.74	10827	14154.7	4329.22	8294.24	70042.3	4329.22	1438.42	123.575	85.9815	1473.41	477.737	1331.97	8937.61	298.516	156.702	166.007	0.957974
TCGA-HU-8249-01A	Primary Solid Tumor	69.1749	0.603785	2175.58	3680.53	3799.87	1244.62	25220.3	7929.77	3961.45	21130.6	7929.77	634.72	65.4785	0	1156.44	1699.8	1255.18	2297.03	5.8086	83.4323	99.2739	0.485539
TCGA-HU-8602-01A	Primary Solid Tumor	26.3578	0.193463	3494.68	3432.64	3519.44	2933.71	5694.87	4135.78	5864.48	40834.9	4135.78	5707.4	267.572	0	242.811	149.893	1481.9	6754.79	383.653	44.196	151.491	0.622249
TCGA-HU-8604-01A	Primary Solid Tumor	42.53	0.292253	2506	8018.54	11107.4	5008.72	30810.8	11076.9	7474.92	75819	11076.9	2538.71	212.105	3.8168	1509.27	211.014	2172.3	7949.84	0.5453	32.7154	178.844	0.792671
TCGA-HU-A4G2-01A	Primary Solid Tumor	110.108	0.537203	5458.18	5046.33	7313.78	2561.97	28135.8	12539.4	4811.67	28042.4	12539.4	552.647	52.9483	3.3093	447.052	703.369	3198.56	3418.17	2.4067	185.62	187.425	0.640412
TCGA-HU-A4G3-01A	Primary Solid Tumor	44.5309	1.74311	1428.89	3282	4072.62	2414.82	14917	7349.94	3274.97	25433.8	7349.94	870.305	18.7498	6.6406	563.276	1109.76	1377.72	2989.43	75.7806	202.342	120.702	0.455973
TCGA-HU-A4G8-01A	Primary Solid Tumor	26.6164	1.86647	3325.63	2894.54	5513.41	1961.54	5083.27	3362.7	3177.81	21841.3	3362.7	928.724	120.249	0	628.338	461.985	950.112	3532.86	73.6705	39.9247	92.207	0.36947
TCGA-HU-A4G9-01A	Primary Solid Tumor	6.9309	0.259452	3574.62	557.938	680.095	386.398	14130.4	363.44	593.459	2659.74	363.44	189.734	6.4977	0	49.3827	290.665	197.098	693.957	1.7327	26.8573	16.8941	0.137526
TCGA-HU-A4GC-01A	Primary Solid Tumor	26.0747	0.623806	6726.2	4115.16	8326.4	2645.69	22626.8	14065	2871.79	22036.3	14065	1742	31.0753	128.945	377.547	1068.7	1192.29	6717.98	30.0038	59.2931	68.58	0.736852
TCGA-HU-A4GD-01A	Primary Solid Tumor	27.7237	0.444113	1423.47	1455.01	1754.24	1279.11	16862.7	6804.73	1466.49	5734.98	6804.73	263.853	54.4914	13.3838	608.965	622.349	569.769	695.004	45.8875	60.2273	43.9755	0.29882
TCGA-HU-A4GJ-01A	Primary Solid Tumor	27.2388	0.377513	2909.7	2900.37	5229.48	1560.45	15039.6	5285.07	1287.69	14463.8	5285.07	247.015	51.1194	0	469.403	2431.34	1204.1	3650.04	554.478	155.224	105.97	0.590217
TCGA-HU-A4GP-01A	Primary Solid Tumor	63.6068	0.200203	4621.25	2467.65	3403.69	2137.69	7882.87	5436.21	2580.41	13160.5	5436.21	232.02	33.6104	0.7228	731.84	2343.33	1121.79	2047.71	45.1753	59.6314	126.491	0.426518
TCGA-HU-A4GQ-01A	Primary Solid Tumor	15.5495	0.258336	4501.79	5769.28	11921.4	4795.97	4911.89	12250.1	6224.84	53145.6	12250.1	1925.61	161.799	1.2608	656.861	421.937	1412.48	11232.6	12.1874	172.725	327.38	0.726655
TCGA-HU-A4GX-01A	Primary Solid Tumor	10.4935	0.764359	2043.94	2328.58	3338.91	1043.78	41559.9	6113.03	1597.31	9837.35	6113.03	2009.84	148.549	0	921.79	483.03	1176.59	1748.16	13.7727	70.8313	69.5196	0.438374
TCGA-HU-A4GY-01A	Primary Solid Tumor	53.3995	0.689231	4727.52	21308.1	29139.8	6692.87	21696.8	18632.2	6721.24	103854	18632.2	14969.8	419.269	0	410.926	2132.64	4227.32	11875.5	171.045	1063.82	223.193	1.57071
TCGA-HU-A4H0-01A	Primary Solid Tumor	24.6839	0.68249	3560.53	1753.52	1844.76	864.662	21623.3	6274.79	1353.02	9138.85	6274.79	22.2639	169.883	5.566	317.261	746.809	927.34	1426.83	3.63	96.3156	46.9478	0.349886
TCGA-HU-A4H2-01A	Primary Solid Tumor	15.079	0.611916	7073.22	2394.37	4694.21	1748.88	8410.61	9205.45	1788.6	14308.5	9205.45	591.851	174.569	0	370.306	500.217	622.59	2034.22	18.5588	72.2053	52.4866	0.40299
TCGA-HU-A4H3-01A	Primary Solid Tumor	12.5895	0.573966	3300.02	2365.88	3958.45	2256.67	15589	11097	4215.02	25416	11097	2524.2	67.3538	0	2538.67	197.34	792.194	3573.22	1069.16	4.7211	95.995	0.831212
TCGA-HU-A4H8-01A	Primary Solid Tumor	26.6648	0.357869	2759.09	985.162	982.295	453.301	39898.8	6149.81	911.476	4136.76	6149.81	675.22	39.2803	0	88.8825	686.116	569.422	501.183	6.5945	86.0153	40.4272	0.305905
TCGA-HU-A4HB-01A	Primary Solid Tumor	26.3158	0.733542	3430.96	2289.16	5123.53	1870.9	30352.6	5141.18	1447.99	11801.4	5141.18	3546.75	82.0433	13.3127	358.514	1644.27	1039.94	3030.03	190.093	146.44	70.8978	0.53528
TCGA-IN-8663-01A	Primary Solid Tumor	18.7147	0.467432	4110.52	1869	2593.57	2355.23	34497.5	6275.07	3511.3	17081.9	6275.07	562.5	187.147	0	1323.8	1456.21	7140.89	3532.49	474.929	56.8503	91.1017	0.818038
TCGA-IN-A6RI-01A	Primary Solid Tumor	31.1195	0.243123	1192.79	1127.51	1112.71	355.977	21241.8	4720.68	860.721	4319.54	4720.68	455.029	21.6319	2.277	256.546	986.717	593.169	551.044	909.677	133.207	86.5275	0.523196
TCGA-IN-A6RR-01A	Primary Solid Tumor	59.2543	0.34626	5647.8	2687.08	3571.9	909.454	37065.2	15215.7	1304.93	8340.88	15215.7	522.636	25.9654	26.6312	783.622	1966.71	1304.93	1573.9	52.5965	270.972	79.2277	0.626542
TCGA-IP-7968-01A	Primary Solid Tumor	64.6154	1.14825	4107.97	8898.46	10428	7567.55	22591.8	5707.69	7081.68	45843.6	5707.69	137.622	127.552	6.993	1811.75	1121.12	2077.76	4131.47	311.049	86.7133	135.944	0.807723
TCGA-KB-A93G-01A	Primary Solid Tumor	128.451	2.93426	10236.6	27325.4	46713.2	17912.5	17109.1	62348.9	39200	533869	62348.9	10541.2	335.024	1.5023	3251.83	1719.44	5498.97	18590	55.2113	366.197	482.629	2.8487
TCGA-MX-A5UG-01A	Primary Solid Tumor	83.6404	2.39108	6859.92	15111.8	31372.5	14515.6	12673.5	8752.01	12664.5	222470	8752.01	458.609	98.8991	0.8477	1817.48	4243.9	3744.04	11226.2	82.7927	186.778	703.596	1.48453
TCGA-MX-A666-01A	Primary Solid Tumor	49.8195	0.901585	1824.19	3267.15	2851.99	2982.67	9562.45	4644.04	2118.77	11743.3	4644.04	329.603	12.2744	211.191	435.018	1894.58	941.155	1172.2	481.227	95.3069	128.881	0.741322
TCGA-R5-A805-01A	Primary Solid Tumor	64.3127	0.643919	8157.63	5907.52	5746.95	5809.58	15034.9	16718.8	7705.34	56799.5	16718.8	19427.5	946.616	0	1084.49	1446.83	2958.39	8197.14	295.923	176.965	317.36	1.35797
TCGA-RD-A7BT-01A	Primary Solid Tumor	11.4579	0.248081	1648.76	1779.93	2778.35	677.993	27409.6	3264.32	1299.88	7419.99	3264.32	270.644	20.5452	23.3109	439.747	2135.91	340.182	778.744	15.4089	332.28	52.1533	0.392818
TCGA-RD-A7BW-01A	Primary Solid Tumor	83.4448	0.541615	6172.77	16788.4	26125.7	8603.37	22363.1	32621.6	6115	62147.1	32621.6	1553.36	612.998	1.0698	3284.3	3029.69	3488.63	11705.8	49.211	145.493	1338.33	1.71241
TCGA-RD-A8N0-01A	Primary Solid Tumor	28.7879	0.452838	4072.73	7732.83	27468.7	4030.81	19955.4	8266.16	2358.08	41952	8266.16	101.515	250	3.5354	474.242	2027.27	1972.73	6439.39	150.505	66.1616	186.869	0.771384
TCGA-RD-A8N1-01A	Primary Solid Tumor	53.8139	1.20597	3599.44	6486.1	8498.03	3479.12	33337.4	15736	2759.23	27360.3	15736	820.916	250.286	1.0154	497.525	1513.39	1480.9	3482.17	84.7823	113.212	173.626	0.70483
TCGA-RD-A8N4-01A	Primary Solid Tumor	34.3938	0.756776	4625.2	16716.5	6914.3	2522.59	12400.5	3661.79	2000.19	26045.7	3661.79	691.698	343.556	0	890.8	1312.7	1604.66	1760.2	913.729	194.898	619.853	0.979748
TCGA-RD-A8N5-01A	Primary Solid Tumor	80.9961	1.07793	6614.51	19281.1	44467.9	15304.2	23737.9	42544.1	21005.2	213017	42544.1	8891.46	214.313	0	1288.89	1364.36	2744.31	18202.5	155.955	461.326	313.923	1.94224
TCGA-RD-A8N6-01A	Primary Solid Tumor	24.2666	0.182018	4737.99	6745.27	7628.86	5108.27	18763.8	6381.27	2443.22	22857.5	6381.27	2526.87	144.172	242.381	968.382	2374.13	1384.06	1952.75	149.026	324.031	271.786	1.0156
TCGA-RD-A8N9-01A	Primary Solid Tumor	132.52	1.19578	6352.22	17568.9	34775.9	8909.33	20480.4	25384.5	10602	129839	25384.5	2835.22	121.186	3.9233	2072.8	1839.58	3946.82	7176.55	17.8727	69.3112	608.108	1.38743
TCGA-RD-A8NB-01A	Primary Solid Tumor	45.6896	1.22918	5097.36	7507.4	7254.19	4731.49	27517	18339	4801.94	45179	18339	293.669	141.952	0	401.092	1672.73	1942.33	7481.59	31.041	31.7386	342.149	0.789393
TCGA-VQ-A8E2-01A	Primary Solid Tumor	67.9924	1.9815	3222.05	12426.8	16257.1	12168.7	28832.9	8469.35	8787.52	77634.8	8469.35	339.632	26.0748	72.6133	1169.4	1327.83	1519.27	5424.54	154.468	234.673	292.433	1.00866
TCGA-VQ-A8E3-01A	Primary Solid Tumor	38.9203	0.504527	2306.76	3104	4856.25	1924.25	28641.6	4501.78	3163.42	28704.3	4501.78	395.48	18.8324	1.674	535.677	720.653	1282.28	3793.26	5.859	80.3515	104.206	0.411812
TCGA-VQ-A8P5-01A	Primary Solid Tumor	44.3819	0.691812	6748.55	6275.98	19491.8	7811.85	15644.3	7227.38	9337.71	90474.1	7227.38	1894.05	161.9	27.5043	1369.59	336.303	2129.08	11071.7	252.54	49.3827	178.153	0.955163
TCGA-VQ-A8P8-01A	Primary Solid Tumor	34.5194	0.279972	5023.76	4496.99	11872.3	2899.16	14780.9	8568.39	3066.08	23585.8	8568.39	707.885	30.2636	1.4186	1035.58	2102.38	1604.92	2197.9	156.52	78.4963	253.458	0.626464
TCGA-VQ-A8PC-01A	Primary Solid Tumor	42.7406	0.855464	4563.13	5352.69	9968.68	5065.91	24225	4383.36	4130.18	39308.3	4383.36	370.636	163.132	1.3051	579.772	1970.96	1322.02	2878.96	1248.61	176.835	321.697	1.00484
TCGA-VQ-A8PD-01A	Primary Solid Tumor	65.6554	0.208199	6613.5	6680.52	7683.72	4784.68	20397.7	4239.7	7043.15	60870	4239.7	523.202	64.6348	0.3402	425.909	3474.63	2267.32	3372.58	97.6326	218.057	277.249	0.772532
TCGA-VQ-A8PF-01A	Primary Solid Tumor	84.9788	1.3962	5434.31	5971.17	5663.58	4824.46	34406.4	6446.06	3949.68	29348	6446.06	119.637	142.298	6.9983	676.497	1906.86	2932.6	2714.99	26.9933	187.953	226.943	0.700495
TCGA-VQ-A8PJ-01A	Primary Solid Tumor	40.5063	0.520115	1657.75	3571.13	4333.9	3485.19	13502.3	8904	2855.7	16980.6	8904	826.274	9.3055	952.72	824.359	5718.23	1157.99	1002.26	1223.95	432.706	74.9914	2.14399
TCGA-VQ-A8PK-01A	Primary Solid Tumor	29.3428	0.2528	1302.9	5474.89	10820.6	4685.48	15310.4	8444.63	7172.69	71631.6	8444.63	1102.39	47.6821	1.2226	2562.2	641.875	1796.03	5868.16	3580.23	66.8365	126.337	1.71033
TCGA-VQ-A8PO-01A	Primary Solid Tumor	23.958	0.436189	2595.01	4567.44	8323.6	3847.39	25100.4	4260.26	5436.17	53864.8	4260.26	6893.01	377.749	0	649.819	587.135	870.364	5410.24	24.2862	58.4181	75.8123	0.636055
TCGA-VQ-A8PP-01A	Primary Solid Tumor	23.2558	0.871541	9046.84	5829.35	11062.6	7171.96	7842.61	13575.5	8532.59	84055	13575.5	5281.36	228.955	0	459.22	377.661	942.024	4744.19	12.7743	42.5811	76.6459	0.761392
TCGA-VQ-A8PQ-01A	Primary Solid Tumor	54.4697	3.77842	6009.93	6612.94	12496.3	5631.21	17151.6	12496	3181.03	70004.2	12496	901.634	10.2531	0.6408	362.704	1646.27	5034.28	686.318	109.26	1317.53	398.27	1.0262
TCGA-VQ-A91A-01A	Primary Solid Tumor	94.9687	0.7231	7537.66	16766.3	32095.6	14534.7	11543.9	17553.7	23539.1	270231	17553.7	13738.9	295.028	0.2977	2358.74	973.504	3818.99	13516.5	19.351	164.037	201.25	1.69899
TCGA-VQ-A91D-01A	Primary Solid Tumor	21.6302	0.501436	4978.11	4269.59	6053.02	6059.88	60342.9	17721.4	7393.04	65337.6	17721.4	7663.41	235.558	0	791.875	103.93	1633.34	16316.3	114.218	74.6505	146.663	1.01793
TCGA-VQ-A91E-01A	Primary Solid Tumor	15.3501	0.874539	3580.62	1544.28	1828.11	1093.91	22307.7	4258.92	1107.81	6053.15	4258.92	2440.08	16.219	0	369.271	566.795	669.322	1312.29	28.9624	38.2304	53.5805	0.300348
TCGA-VQ-A91K-01A	Primary Solid Tumor	24.313	0.504352	4327.47	3791.82	5600.35	3609.22	5072.74	14683	4607.32	49560.6	14683	3009.75	429.024	0	200.583	472.078	1072.56	7798.4	16.4619	46.3467	109.915	0.62881
TCGA-VQ-A91N-01A	Primary Solid Tumor	16.3542	0.393118	9813.78	1840.31	2671.6	1707.01	14533.7	4257.66	1499.96	10883	4257.66	26.5371	10.4914	1.8514	818.02	1054.39	945.769	649.541	13.5771	560.056	66.0341	0.485739
TCGA-VQ-A91Q-01A	Primary Solid Tumor	80.7087	1.63693	7063.65	8259.51	13223.4	6388.78	14549.2	5839.24	9083.99	72113.8	5839.24	1893.04	60.6955	32.4803	1960.63	847.113	1979.99	3878.61	558.727	319.554	298.885	1.03564
TCGA-VQ-A91S-01A	Primary Solid Tumor	27.5223	1.25623	981.277	2882.7	3255.84	7336.29	11536.1	7969.83	2115.78	13166.5	7969.83	825.141	37.0493	2.1171	754.747	241.879	1197.49	1185.05	58.4849	159.841	104.797	0.403235
TCGA-VQ-A91U-01A	Primary Solid Tumor	40.5996	0.407167	2759.53	3515.93	4629.61	2628.98	36414.1	2963.77	3283.57	15750.2	2963.77	735.79	124.922	0	698.938	698.314	1043.1	1653.97	5.6215	112.43	119.3	0.444281
TCGA-VQ-A91V-01A	Primary Solid Tumor	25.2933	1.22489	5745.24	1457.03	1999.83	771.112	23354.7	7131.71	1185.12	8305.18	7131.71	157.085	12.3138	0	199.684	830.685	1189.45	942.841	575.089	91.189	33.9463	0.503116
TCGA-VQ-A922-01A	Primary Solid Tumor	158.627	1.39182	4072.25	11444.3	13703.5	9577.51	7146.88	6863.5	10622.2	107872	6863.5	791.895	71.4647	8.2618	1191.35	2217.06	3517.47	9562.64	88.4014	397.393	272.227	1.01044
TCGA-VQ-A923-01A	Primary Solid Tumor	72.4045	2.00971	5167.52	3634.15	4724.39	3712.82	28808.3	10752.4	2848.14	23630	10752.4	175.094	116.265	10.7911	327.561	1953.88	2259.16	1610.3	83.5436	153.163	107.91	0.616658
TCGA-VQ-A925-01A	Primary Solid Tumor	32.1307	0.478517	2268.21	3262.9	3211.16	1432.54	15631.6	4451.74	1469.57	15117.8	4451.74	332.199	48.1961	9.5303	93.9415	796.46	1722.26	2261.13	154.118	62.6276	81.4159	0.370392
TCGA-VQ-A928-01A	Primary Solid Tumor	64.5416	0.761118	4024.04	6563.63	10438.7	7858.89	35170.5	8833.35	9481.61	109477	8833.35	5202.25	166.416	31.0053	937.436	778.296	2228.27	9554.38	147.433	122.123	197.422	0.984945
TCGA-VQ-A92D-01A	Primary Solid Tumor	34.4324	0.941595	4759.26	4712.28	6389.26	3786.11	22490.5	8138.02	7043.48	36451.7	8138.02	486.431	29.7636	20.426	1000	567.844	1187.04	3996.79	17.7998	175.956	170.411	0.6049
TCGA-VQ-A94O-01A	Primary Solid Tumor	42.0712	0.492052	1803.67	4570.66	3659.47	2349.87	10103.4	4282.63	4666.31	15523.2	4282.63	545.128	46.7458	60.0503	1215.39	550.162	825.602	1230.49	268.249	135.563	130.529	0.531004
TCGA-VQ-A94P-01A	Primary Solid Tumor	85.644	2.32901	6496.02	21428.7	14904.6	5686.84	8245.45	11007.5	5666.9	75064	11007.5	920.673	99.3028	0.3692	3393.64	3151.48	4787.94	3371.86	68.6629	128.466	1529.78	1.36072
TCGA-VQ-A94R-01A	Primary Solid Tumor	45.7384	1.2412	3490.51	7506.21	17592	6641.34	12311.3	6635.26	6725.14	115316	6635.26	152.248	111.627	0.3198	73.2454	2319.22	1553.83	4630.13	42.22	329.124	113.227	0.74655
TCGA-VQ-A94U-01A	Primary Solid Tumor	64.4549	0.716336	2792.52	11725.3	18442.4	4648.27	15581	22528.8	2813.87	65625	22528.8	187.038	3.9543	1.1863	2093.4	4451.74	2533.91	2170.11	15.8172	107.952	429.831	0.977368
TCGA-VQ-AA64-01A	Primary Solid Tumor	67.9665	1.38616	8262.35	10664.9	24013.9	16419.1	20854.3	9643.41	16294	169058	9643.41	1747.67	334.021	18.1918	848.697	1076.35	2368.22	11580.6	230.429	81.3577	218.554	1.30175
TCGA-VQ-AA68-01A	Primary Solid Tumor	18.0732	0.368958	599.912	2548.31	4072	1343.53	29853.9	3433.32	1502.11	13369.2	3433.32	39.0613	41.3934	0	1485.21	1258.12	1354.03	233.785	18.6562	24.7777	32.9398	0.361998
TCGA-VQ-AA69-01A	Primary Solid Tumor	5.1971	0.201853	1926.38	915.177	1228.98	877.807	15911.2	4486.3	843.655	6058.28	4486.3	15351.6	53.9504	0	345.728	125.719	544.948	539.504	7.6718	12.3739	42.8138	0.359681
TCGA-VQ-AA6B-01A	Primary Solid Tumor	25.6334	0.185441	2366.92	3386.59	5359.76	3422.06	12749.9	2865.87	3314.75	32546.6	2865.87	452.161	15.2012	3.2787	506.408	183.01	756.483	3117.14	8.6438	108.495	95.6781	0.3448
TCGA-VQ-AA6I-01A	Primary Solid Tumor	28.1402	0.304018	7408.09	2824.12	3307.8	1442.85	14844.1	6783	2207.44	14153.3	6783	794.179	84.4207	0.7215	640.731	978.654	794.179	1579.46	33.191	65.6605	82.256	0.424986
TCGA-VQ-AA6J-01A	Primary Solid Tumor	53.8696	0.320507	3469.2	4897.35	5639.79	3626.74	29997.5	6418.39	4611.72	48852.1	6418.39	653.379	496.079	0.4788	928.712	2695.64	2190.7	7585.56	37.1102	154.666	228.647	0.810784
TCGA-VQ-AA6K-01A	Primary Solid Tumor	26.8551	0.43449	3392.93	5309.54	11698.6	3377.74	17479.9	10180.2	3044.52	31247	10180.2	498.233	102.474	16.6078	624.382	836.042	1765.72	978.799	51.9435	49.47	131.095	0.542938
				4350.64	8080.7	13708.2	6123.39	19351.4	13367.7	5884.29	63470.1	13367.7	4992.01	219.725	43.1592	1098.35	1476.14	2163.17	6405.47	180.426	276.05	254.169
